# Supplementary material for: Protein buffering of aneuploidy is driven by coordinated factors identified through machine learning
Source: Mol Syst Biol. 2026 Jan 22;22(4):563–98. doi: 10.1038/s44320-026-00187-9 (PMC13046899; doi:10.1038/s44320-026-00187-9)
Supplement: Supplementary file 2 — Dataset EV1 [file 44320_2026_187_MOESM2_ESM.zip › README_dataset_ev1.md]

# Dataset EV1 - README
===========================

The supplemental data "dataset_ev1.parquet" accompanied by this README is stored in the Apache Parquet format, version 2.4 (https://parquet.apache.org/).
Parquet is a column-oriented data file format supporting data type annotations and compression.

You can open Parquet files in R using the 'arrow' package (https://arrow.apache.org/docs/r/index.html).
With the arrow package installed, you can open the supplemental data in R by executing:

```r
library(arrow)
df <- read_parquet("dataset_ev1.parquet")
```

## Table Description
--------------------
This table contains buffering ratios (BR) and buffering classes for all analysis varaints described in the methods section of the manuscript (GeneCN, ChrArm, ChrArm (avg.), ChrArm (Log2FC)).
Protein abundance and copy number baselines required for calculating the BR are also included.
The values of this table were determined for the proteomics datasets of DepMap CCLE, Sanger ProCan, CPTAC, Chunduri et al. (2021), and for P0211 (chromosome-engineered RPE-1 cell lines).

## Column Descriptions
--------------------
• Dataset: Proteomics dataset used for analysis (e.g., DepMap, ProCan, CPTAC, etc.).
• Model.ID: Unique identifier for cell lines and tumor samples.
• CellLine.DepMapModelId: Unique identifier for cell lines; Provided by DepMap CCLE.
• CellLine.SangerModelId: Unique identifier for cell lines; Provided by Sanger Cell Model Passports.
• CellLine.Name: Name of the cell line.
• CellLine.Replicate: Biological replicate of the cell line; Relevant for engineered cell lines.
• Model.Type: Cell Line or Tumor Sample.
• Gene.Symbol: HGNC gene symbol; updated using HGNChelper.
• Gene.Chromosome: Chromosome the gene is encoded on.
• Gene.ChromosomeArm: Chromosome arm the gene is encoded on.
• Gene.ChromosomeBand: Band of the chromosome the gene is encoded on.
• Gene.CopyNumber: Absolute copy number of a gene; Generated using ABSOLUTE for DepMap and ProCan, and using AscatNGS for CPTAC. See manuscript for dataset references.
• Gene.CopyNumber.Baseline: Gene copy number assumed as baseline for calculating the buffering ratio. For tumor samples: 2; For cell lines: Median of Gene.CopyNumber for samples where ChromosomeArm.CNA = 0, for each Gene.Symbol and Dataset.
• ChromosomeArm.CopyNumber: Copy number of the chromosome; Determined as ChromosomeArm.CopyNumber.Baseline + ChromosomeArm.CNA.
• ChromosomeArm.CopyNumber.Baseline: Chromosome copy number assumed as baseline for calculating the buffering ratio. Determined as the rounded average ploidy of a cell line.
• ChromosomeArm.CNA: Chromosome copy number alterations relative to background ploidy (loss: -1, neutral: 0, gain: +1); Obtained from Cohen-Sharir et al. (2021) through DepMap.
• Protein.Uniprot.Accession: Uniprot accession number of the protein.
• Protein.Expression.Normalized: LOESS-normalized log2 protein abundance. See manuscript for dataset references.
• Protein.Expression.Baseline.Unweighted: Mean neutral log2 protein abundance. Calculated as the mean of Protein.Expression.Normalized for samples where ChromosomeArm.CNA = 0, for each Gene.Symbol and Dataset.
• Protein.Expression.Baseline: Median neutral log2 protein abundance. Calculated as the median of Protein.Expression.Normalized for samples where ChromosomeArm.CNA = 0, for each Gene.Symbol and Dataset.
• Protein.Expression.Average: Mean log2 protein abundance upon chromosome arm gain or loss. Calculated as the mean of Protein.Expression.Normalized for samples where ChromosomeArm.CNA is +1 or -1, for each Gene.Symbol and Dataset.
• Log2FC: Log2 fold-change between observed protein abundance and baseline protein abundance. Calculated as Protein.Expression.Normalized - Protein.Expression.Baseline.
• Log2FC.Average: Log2 fold-change between mean protein abundance upon chromosome arm gain or loss and mean neutral protein abundance. Calculated as Protein.Expression.Average - Protein.Expression.Baseline.Unweighted.
• Buffering.GeneLevel.Ratio: Buffering Ratio calculated using gene copy numbers (GeneCN analysis variant). Calculated using Protein.Expression.Normalized, Protein.Expression.Baseline, Gene.CopyNumber, and Gene.CopyNumber.Baseline.
• Buffering.GeneLevel.Ratio.Confidence: Confidence score of the GeneCN-based buffering ratio. Higher values indicate higher confidence, i.e., less potential influence of noise in the buffering ratio.
• Buffering.GeneLevel.Class: Buffering class (Scaling, Buffered, Anti-Scaling) for the GeneCN analysis variant; Derived from Buffering.GeneLevel.Ratio and Log2FC.
• Buffering.ChrArmLevel.Ratio: Buffering Ratio calculated using chromosome arm copy numbers (ChrArm analysis variant). Calculated using Protein.Expression.Normalized, Protein.Expression.Baseline, ChromosomeArm.CopyNumber, and ChromosomeArm.CopyNumber.Baseline.
• Buffering.ChrArmLevel.Ratio.Confidence: Confidence score of the ChrArm-based buffering ratio. Higher values indicate higher confidence, i.e., less potential influence of noise in the buffering ratio.
• Buffering.ChrArmLevel.Class: Buffering class (Scaling, Buffered, Anti-Scaling) for the ChrArm analysis variant; Derived from Buffering.ChrArmLevel.Ratio and Log2FC.
• Buffering.ChrArmLevel.Average.Class: Buffering class (Scaling, Buffered, Anti-Scaling) for the ChrArm (avg.) analysis variant; Derived from ChromosomeArm.CNA and Log2FC.Average using Log2FC-based thresholds.
• Buffering.ChrArmLevel.Log2FC.Class: Buffering class (Scaling, Buffered, Anti-Scaling) for the ChrArm (Log2FC) analysis variant; Derived from ChromosomeArm.CNA and Log2FC using Log2FC-based thresholds.
