# Supplementary material for: Protein buffering of aneuploidy is driven by coordinated factors identified through machine learning
Source: Mol Syst Biol. 2026 Jan 22;22(4):563–98. doi: 10.1038/s44320-026-00187-9 (PMC13046899; doi:10.1038/s44320-026-00187-9)
Supplement: Supplementary file 3 — Dataset EV2 [file 44320_2026_187_MOESM3_ESM.xlsx]

## Sheet: README
Table	Description
Frequently Buffered Genes	This table contains information about whether a gene was frequently and consistently buffered across multiple datasets, independent of whether the gene was affected by copy number gain or loss.
Freq. Buffered Genes (CN Gain)	This table contains information about whether a gene was frequently and consistently buffered upon gene copy number gain across multiple datasets.
Freq. Buffered Genes (CN Loss)	This table contains information about whether a gene was frequently and consistently buffered upon gene copy number loss across multiple datasets.
Column	Description
Dataset	Proteomics dataset used for analysis (e.g., DepMap, ProCan, CPTAC, etc.).
Gene.Symbol	HGNC gene symbol; updated using HGNChelper.
Gene.BR.Mean	Mean of gene copy number-derived buffering ratios across samples within a dataset.
Gene.BR.SD	Standard deviation of gene copy number-derived buffering ratios across samples within a dataset.
Samples	Number of samples in a dataset with valid gene copy number-derived buffering ratios.
Gene.Buffered.Count	Number of samples within a dataset where the gene was classified as Buffered using gene copy number-derived buffering ratios.
Gene.Buffered.Share	Fraction of samples within a dataset where the gene was classified as Buffered using gene copy number-derived buffering ratios.
Gene.Buffered.Share.Median	Median fraction of Buffered genes within a dataset; Calculated as median of Gene.Buffered.Share across all genes within a dataset.
Gene.BR.Test	Test used to determine whether the distribution of buffering ratios for this gene within is significantly higher than the threshold in Gene.BR.Test.Mu.
Gene.BR.Test.Mu	Threshold on the buffering ratio used for Gene.BR.Test.
Gene.BR.Test.p	p-value resulting from the test specified in Gene.BR.Test.
Gene.BR.Test.p.adjusted	Benjamini-Hochberg adjusted p-value resulting from the test specified in Gene.BR.Test.
Gene.BR.SD.MeanNormRank	Mean normalized rank (MNR) of buffering ratio standard deviations of a gene; Calculated for each gene as the MNR of Gene.BR.SD across datasets.
Top50	Top 50 frequently and consistently buffered genes (ranked by lowest Gene.BR.SD.MeanNormRank). Genes were considered frequently buffered if Gene.Buffered.Share was at least 1/3 and above Gene.Buffered.Share.Median. Genes were considered consitently buffered, if Gene.BR.SD < 2 and Gene.BR.Test.p.adjusted < 0.05.
Top10	Top 10 frequently and consistently buffered genes (ranked by lowest Gene.BR.SD.MeanNormRank).

## Sheet: Frequently Buffered Genes
Dataset	Gene.Symbol	Gene.BR.Mean	Gene.BR.SD	Gene.Buffered.Count	Samples	Gene.Buffered.Share	Gene.BR.Test	Gene.BR.Test.Mu	Gene.BR.Test.p	Gene.BR.Test.p.adjusted	Gene.Buffered.Share.Median	Gene.BR.SD.MeanNormRank	Top50	Top10
CPTAC	NUP88	0.899331	0.406834	92	147	0.62585	one-sided one-sample Wilcoxon signed-rank test	0.2	2.33348e-24	7.7888e-24	0.42932	0.0490082	TRUE	TRUE
DepMap	NUP88	0.751519	0.394033	105	174	0.603448	one-sided one-sample Wilcoxon signed-rank test	0.2	4.81754e-28	3.51612e-27	0.43379	0.0490082	TRUE	TRUE
ProCan	NUP88	0.721334	0.411614	180	280	0.642857	one-sided one-sample Wilcoxon signed-rank test	0.2	3.04572e-43	2.61701e-41	0.38835	0.0490082	TRUE	TRUE
CPTAC	LARP7	0.671443	0.412302	115	146	0.787671	one-sided one-sample Wilcoxon signed-rank test	0.2	1.89841e-20	4.13596e-20	0.42932	0.0497861	TRUE	TRUE
DepMap	LARP7	0.760566	0.359956	76	122	0.622951	one-sided one-sample Wilcoxon signed-rank test	0.2	1.85135e-21	4.4021e-21	0.43379	0.0497861	TRUE	TRUE
ProCan	LARP7	0.752277	0.394675	124	198	0.626263	one-sided one-sample Wilcoxon signed-rank test	0.2	2.94827e-33	6.15825e-32	0.38835	0.0497861	TRUE	TRUE
CPTAC	NUP58	0.830672	0.332477	112	145	0.772414	one-sided one-sample Wilcoxon signed-rank test	0.2	6.30141e-25	2.29957e-24	0.42932	0.0575651	TRUE	TRUE
DepMap	NUP58	0.774504	0.367563	115	167	0.688623	one-sided one-sample Wilcoxon signed-rank test	0.2	1.1058e-28	9.64764e-28	0.43379	0.0575651	TRUE	TRUE
ProCan	NUP58	0.812237	0.538146	132	244	0.540984	one-sided one-sample Wilcoxon signed-rank test	0.2	3.48494e-36	1.14902e-34	0.38835	0.0575651	TRUE	TRUE
CPTAC	XRCC6	0.663006	0.412576	116	144	0.805556	one-sided one-sample Wilcoxon signed-rank test	0.2	9.26167e-21	2.07519e-20	0.42932	0.0602878	TRUE	TRUE
DepMap	XRCC6	0.804907	0.398376	86	141	0.609929	one-sided one-sample Wilcoxon signed-rank test	0.2	4.81254e-24	1.53455e-23	0.43379	0.0602878	TRUE	TRUE
ProCan	XRCC6	0.793519	0.436958	145	244	0.594262	one-sided one-sample Wilcoxon signed-rank test	0.2	4.48336e-39	2.09657e-37	0.38835	0.0602878	TRUE	TRUE
CPTAC	DDB1	0.823522	0.359142	125	159	0.786164	one-sided one-sample Wilcoxon signed-rank test	0.2	4.51278e-27	2.49435e-26	0.42932	0.0610657	TRUE	TRUE
DepMap	DDB1	0.747542	0.446159	104	172	0.604651	one-sided one-sample Wilcoxon signed-rank test	0.2	2.51574e-26	1.18495e-25	0.43379	0.0610657	TRUE	TRUE
ProCan	DDB1	0.749866	0.451423	160	293	0.546075	one-sided one-sample Wilcoxon signed-rank test	0.2	1.03013e-42	7.63644e-41	0.38835	0.0610657	TRUE	TRUE
CPTAC	VCP	0.821215	0.319422	119	145	0.82069	one-sided one-sample Wilcoxon signed-rank test	0.2	6.30141e-25	2.29957e-24	0.42932	0.0614547	TRUE	TRUE
DepMap	VCP	0.657189	0.427868	99	156	0.634615	one-sided one-sample Wilcoxon signed-rank test	0.2	1.88604e-21	4.4799e-21	0.43379	0.0614547	TRUE	TRUE
ProCan	VCP	0.64344	0.51734	142	265	0.535849	one-sided one-sample Wilcoxon signed-rank test	0.2	6.16517e-29	5.77418e-28	0.38835	0.0614547	TRUE	TRUE
CPTAC	PSMB1	0.881772	0.3619	103	132	0.780303	one-sided one-sample Wilcoxon signed-rank test	0.2	1.08194e-23	3.29874e-23	0.42932	0.067289	TRUE	TRUE
DepMap	PSMB1	0.810446	0.353799	99	166	0.596386	one-sided one-sample Wilcoxon signed-rank test	0.2	1.20253e-28	1.03483e-27	0.43379	0.067289	TRUE	TRUE
ProCan	PSMB1	0.882977	0.534236	126	266	0.473684	one-sided one-sample Wilcoxon signed-rank test	0.2	4.12697e-41	2.43792e-39	0.38835	0.067289	TRUE	TRUE
CPTAC	LSM6	0.853836	0.386621	113	146	0.773973	one-sided one-sample Wilcoxon signed-rank test	0.2	8.45904e-25	3.01801e-24	0.42932	0.0688448	TRUE	TRUE
DepMap	LSM6	0.755737	0.433657	74	135	0.548148	one-sided one-sample Wilcoxon signed-rank test	0.2	6.5951e-21	1.49573e-20	0.43379	0.0688448	TRUE	TRUE
ProCan	LSM6	0.791845	0.48307	102	214	0.476636	one-sided one-sample Wilcoxon signed-rank test	0.2	9.08619e-31	1.34889e-29	0.38835	0.0688448	TRUE	TRUE
CPTAC	NUP214	0.831829	0.415227	124	164	0.756098	one-sided one-sample Wilcoxon signed-rank test	0.2	1.92057e-26	9.25759e-26	0.42932	0.0692338	TRUE	TRUE
DepMap	NUP214	0.7363	0.42474	111	171	0.649123	one-sided one-sample Wilcoxon signed-rank test	0.2	1.84332e-26	8.91933e-26	0.43379	0.0692338	TRUE	TRUE
ProCan	NUP214	0.801748	0.404539	181	295	0.613559	one-sided one-sample Wilcoxon signed-rank test	0.2	1.09966e-48	2.44555e-46	0.38835	0.0692338	TRUE	TRUE
CPTAC	SF3A1	0.785514	0.419052	113	153	0.738562	one-sided one-sample Wilcoxon signed-rank test	0.2	3.57233e-24	1.16162e-23	0.42932	0.0707896	TRUE	TRUE
DepMap	SF3A1	0.824837	0.416692	92	147	0.62585	one-sided one-sample Wilcoxon signed-rank test	0.2	1.0771e-24	3.77283e-24	0.43379	0.0707896	TRUE	TRUE
ProCan	SF3A1	0.842323	0.423377	141	244	0.577869	one-sided one-sample Wilcoxon signed-rank test	0.2	1.45483e-40	8.29181e-39	0.38835	0.0707896	TRUE	TRUE
CPTAC	NUP98	0.930536	0.418232	82	157	0.522293	one-sided one-sample Wilcoxon signed-rank test	0.2	1.2658e-26	6.3386e-26	0.42932	0.0715675	TRUE	FALSE
DepMap	NUP98	0.763398	0.412406	106	158	0.670886	one-sided one-sample Wilcoxon signed-rank test	0.2	3.06615e-26	1.40852e-25	0.43379	0.0715675	TRUE	FALSE
ProCan	NUP98	0.679808	0.448781	159	264	0.602273	one-sided one-sample Wilcoxon signed-rank test	0.2	1.12433e-34	3.00758e-33	0.38835	0.0715675	TRUE	FALSE
CPTAC	CNOT10	0.842466	0.29887	110	131	0.839695	one-sided one-sample Wilcoxon signed-rank test	0.2	2.03558e-23	5.98278e-23	0.42932	0.0847919	TRUE	FALSE
DepMap	CNOT10	0.846337	0.45651	88	155	0.567742	one-sided one-sample Wilcoxon signed-rank test	0.2	1.73466e-26	8.44038e-26	0.43379	0.0847919	TRUE	FALSE
ProCan	CNOT10	0.80854	0.501172	44	78	0.564103	one-sided one-sample Wilcoxon signed-rank test	0.2	2.05368e-13	2.97444e-13	0.38835	0.0847919	TRUE	FALSE
CPTAC	CAPZB	1.05111	0.256356	80	157	0.509554	one-sided one-sample Wilcoxon signed-rank test	0.2	8.22338e-28	5.59842e-27	0.42932	0.0871256	TRUE	FALSE
DepMap	CAPZB	0.710436	0.448013	91	155	0.587097	one-sided one-sample Wilcoxon signed-rank test	0.2	7.23281e-24	2.2537e-23	0.43379	0.0871256	TRUE	FALSE
ProCan	CAPZB	0.757452	0.533918	118	259	0.455598	one-sided one-sample Wilcoxon signed-rank test	0.2	1.34735e-33	2.96156e-32	0.38835	0.0871256	TRUE	FALSE
CPTAC	USO1	1.07661	0.4129	65	146	0.445205	one-sided one-sample Wilcoxon signed-rank test	0.2	1.25224e-25	5.16094e-25	0.42932	0.0890704	TRUE	FALSE
DepMap	USO1	0.647615	0.418244	77	129	0.596899	one-sided one-sample Wilcoxon signed-rank test	0.2	5.50412e-19	1.07745e-18	0.43379	0.0890704	TRUE	FALSE
ProCan	USO1	0.643406	0.497846	102	212	0.481132	one-sided one-sample Wilcoxon signed-rank test	0.2	1.16594e-23	3.54249e-23	0.38835	0.0890704	TRUE	FALSE
CPTAC	PSMC6	0.906738	0.321478	125	161	0.776398	one-sided one-sample Wilcoxon signed-rank test	0.2	3.61573e-28	2.73762e-27	0.42932	0.0917931	TRUE	FALSE
CPTAC	RANBP2	0.847969	0.414002	122	164	0.743902	one-sided one-sample Wilcoxon signed-rank test	0.2	2.85114e-27	1.65664e-26	0.42932	0.0917931	TRUE	FALSE
DepMap	PSMC6	0.864892	0.443447	96	173	0.554913	one-sided one-sample Wilcoxon signed-rank test	0.2	1.25752e-29	1.43489e-28	0.43379	0.0917931	TRUE	FALSE
DepMap	RANBP2	0.705305	0.447928	99	174	0.568966	one-sided one-sample Wilcoxon signed-rank test	0.2	4.95782e-25	1.84185e-24	0.43379	0.0917931	TRUE	FALSE
ProCan	PSMC6	0.95371	0.54636	143	299	0.478261	one-sided one-sample Wilcoxon signed-rank test	0.2	1.70393e-48	3.57888e-46	0.38835	0.0917931	TRUE	FALSE
ProCan	RANBP2	0.701063	0.429291	166	281	0.590747	one-sided one-sample Wilcoxon signed-rank test	0.2	2.06955e-40	1.13946e-38	0.38835	0.0917931	TRUE	FALSE
CPTAC	AP1G1	0.900296	0.295164	141	165	0.854545	one-sided one-sample Wilcoxon signed-rank test	0.2	4.53811e-29	4.38427e-28	0.42932	0.0945158	TRUE	FALSE
DepMap	AP1G1	0.716317	0.463741	111	180	0.616667	one-sided one-sample Wilcoxon signed-rank test	0.2	5.57868e-26	2.43734e-25	0.43379	0.0945158	TRUE	FALSE
ProCan	AP1G1	0.667107	0.499076	155	282	0.549645	one-sided one-sample Wilcoxon signed-rank test	0.2	6.49104e-34	1.51173e-32	0.38835	0.0945158	TRUE	FALSE
CPTAC	UPF1	0.906999	0.419759	102	161	0.63354	one-sided one-sample Wilcoxon signed-rank test	0.2	4.85568e-27	2.66569e-26	0.42932	0.0956826	TRUE	FALSE
DepMap	UPF1	0.733009	0.406094	108	160	0.675	one-sided one-sample Wilcoxon signed-rank test	0.2	5.242e-26	2.29999e-25	0.43379	0.0956826	TRUE	FALSE
ProCan	UPF1	0.74265	0.505353	130	255	0.509804	one-sided one-sample Wilcoxon signed-rank test	0.2	4.01625e-35	1.13881e-33	0.38835	0.0956826	TRUE	FALSE
CPTAC	XRCC5	0.787987	0.443926	106	145	0.731034	one-sided one-sample Wilcoxon signed-rank test	0.2	5.86422e-23	1.63541e-22	0.42932	0.0964605	TRUE	FALSE
DepMap	XRCC5	0.716761	0.40675	104	168	0.619048	one-sided one-sample Wilcoxon signed-rank test	0.2	5.22308e-27	2.84125e-26	0.43379	0.0964605	TRUE	FALSE
ProCan	XRCC5	0.715802	0.442307	160	276	0.57971	one-sided one-sample Wilcoxon signed-rank test	0.2	8.15853e-40	4.20609e-38	0.38835	0.0964605	TRUE	FALSE
CPTAC	TIAL1	0.763788	0.405375	112	147	0.761905	one-sided one-sample Wilcoxon signed-rank test	0.2	7.83785e-23	2.15664e-22	0.42932	0.0991832	TRUE	FALSE
DepMap	TIAL1	0.718516	0.385699	96	150	0.64	one-sided one-sample Wilcoxon signed-rank test	0.2	7.33196e-25	2.64333e-24	0.43379	0.0991832	TRUE	FALSE
ProCan	TIAL1	0.767704	0.548131	118	247	0.477733	one-sided one-sample Wilcoxon signed-rank test	0.2	7.31123e-34	1.69233e-32	0.38835	0.0991832	TRUE	FALSE
CPTAC	CPSF2	0.951921	0.355275	107	160	0.66875	one-sided one-sample Wilcoxon signed-rank test	0.2	3.85276e-28	2.88626e-27	0.42932	0.10774	TRUE	FALSE
DepMap	CPSF2	0.807008	0.473902	90	176	0.511364	one-sided one-sample Wilcoxon signed-rank test	0.2	2.05473e-27	1.24557e-26	0.43379	0.10774	TRUE	FALSE
ProCan	CPSF2	0.766962	0.468578	174	299	0.58194	one-sided one-sample Wilcoxon signed-rank test	0.2	1.22326e-44	1.37764e-42	0.38835	0.10774	TRUE	FALSE
CPTAC	PSMD1	0.80676	0.37751	123	146	0.842466	one-sided one-sample Wilcoxon signed-rank test	0.2	4.43121e-25	1.6587e-24	0.42932	0.108129	TRUE	FALSE
DepMap	PSMD1	0.740097	0.40104	112	169	0.662722	one-sided one-sample Wilcoxon signed-rank test	0.2	1.79347e-28	1.47938e-27	0.43379	0.108129	TRUE	FALSE
ProCan	PSMD1	0.891883	0.572673	125	281	0.44484	one-sided one-sample Wilcoxon signed-rank test	0.2	1.83823e-43	1.61622e-41	0.38835	0.108129	TRUE	FALSE
CPTAC	EFTUD2	0.826728	0.439082	107	161	0.664596	one-sided one-sample Wilcoxon signed-rank test	0.2	1.44565e-25	5.87493e-25	0.42932	0.115908	TRUE	FALSE
DepMap	EFTUD2	0.767655	0.423386	106	185	0.572973	one-sided one-sample Wilcoxon signed-rank test	0.2	2.15173e-29	2.26181e-28	0.43379	0.115908	TRUE	FALSE
ProCan	EFTUD2	0.681706	0.495448	184	324	0.567901	one-sided one-sample Wilcoxon signed-rank test	0.2	5.21223e-39	2.3934e-37	0.38835	0.115908	TRUE	FALSE
CPTAC	PSMC4	0.925765	0.355366	145	159	0.91195	one-sided one-sample Wilcoxon signed-rank test	0.2	3.9338e-28	2.94115e-27	0.42932	0.117075	TRUE	FALSE
DepMap	PSMC4	0.846578	0.430506	110	186	0.591398	one-sided one-sample Wilcoxon signed-rank test	0.2	6.71309e-32	1.16067e-30	0.43379	0.117075	TRUE	FALSE
ProCan	PSMC4	0.934236	0.574236	127	297	0.427609	one-sided one-sample Wilcoxon signed-rank test	0.2	4.54877e-46	6.44902e-44	0.38835	0.117075	TRUE	FALSE
CPTAC	CXXC1	0.895718	0.343031	107	158	0.677215	one-sided one-sample Wilcoxon signed-rank test	0.2	1.43e-27	9.07109e-27	0.42932	0.125632	TRUE	FALSE
DepMap	CXXC1	0.770518	0.456579	105	158	0.664557	one-sided one-sample Wilcoxon signed-rank test	0.2	2.43931e-24	8.12768e-24	0.43379	0.125632	TRUE	FALSE
ProCan	CXXC1	0.89106	0.555859	56	119	0.470588	one-sided one-sample Wilcoxon signed-rank test	0.2	7.34085e-19	1.42446e-18	0.38835	0.125632	TRUE	FALSE
CPTAC	RAB3GAP1	0.749851	0.396829	128	159	0.805031	one-sided one-sample Wilcoxon signed-rank test	0.2	2.33062e-26	1.1051e-25	0.42932	0.127188	TRUE	FALSE
DepMap	RAB3GAP1	0.727764	0.445791	99	178	0.55618	one-sided one-sample Wilcoxon signed-rank test	0.2	2.58037e-26	1.21086e-25	0.43379	0.127188	TRUE	FALSE
ProCan	RAB3GAP1	0.907107	0.550382	108	231	0.467532	one-sided one-sample Wilcoxon signed-rank test	0.2	1.09814e-36	3.83235e-35	0.38835	0.127188	TRUE	FALSE
CPTAC	ARPC2	1.10932	0.333067	80	145	0.551724	one-sided one-sample Wilcoxon signed-rank test	0.2	8.03023e-26	3.40991e-25	0.42932	0.130299	TRUE	FALSE
DepMap	ARPC2	0.717931	0.448105	91	172	0.52907	one-sided one-sample Wilcoxon signed-rank test	0.2	3.04876e-25	1.16939e-24	0.43379	0.130299	TRUE	FALSE
ProCan	ARPC2	0.82	0.576492	120	276	0.434783	one-sided one-sample Wilcoxon signed-rank test	0.2	6.14055e-38	2.47851e-36	0.38835	0.130299	TRUE	FALSE
CPTAC	KARS1	0.722832	0.347431	140	164	0.853659	one-sided one-sample Wilcoxon signed-rank test	0.2	1.69882e-26	8.29088e-26	0.42932	0.131855	TRUE	FALSE
CPTAC	SRP72	0.754012	0.440395	104	153	0.679739	one-sided one-sample Wilcoxon signed-rank test	0.2	8.38884e-23	2.29822e-22	0.42932	0.131855	TRUE	FALSE
DepMap	KARS1	0.675967	0.481697	116	194	0.597938	one-sided one-sample Wilcoxon signed-rank test	0.2	1.25233e-26	6.28215e-26	0.43379	0.131855	TRUE	FALSE
DepMap	SRP72	0.740266	0.381032	91	135	0.674074	one-sided one-sample Wilcoxon signed-rank test	0.2	2.1763e-22	5.68746e-22	0.43379	0.131855	TRUE	FALSE
ProCan	KARS1	0.67513	0.506596	155	290	0.534483	one-sided one-sample Wilcoxon signed-rank test	0.2	9.41509e-36	2.94989e-34	0.38835	0.131855	TRUE	FALSE
ProCan	SRP72	0.849368	0.542175	121	223	0.542601	one-sided one-sample Wilcoxon signed-rank test	0.2	8.26752e-34	1.89435e-32	0.38835	0.131855	TRUE	FALSE
CPTAC	AP3D1	0.840027	0.336637	129	158	0.816456	one-sided one-sample Wilcoxon signed-rank test	0.2	1.89911e-27	1.16683e-26	0.42932	0.136134	TRUE	FALSE
DepMap	AP3D1	0.739624	0.402207	90	152	0.592105	one-sided one-sample Wilcoxon signed-rank test	0.2	2.67386e-24	8.86752e-24	0.43379	0.136134	TRUE	FALSE
ProCan	AP3D1	0.849698	0.607061	107	214	0.5	one-sided one-sample Wilcoxon signed-rank test	0.2	1.05868e-30	1.54936e-29	0.38835	0.136134	TRUE	FALSE
CPTAC	PSMC3	0.807891	0.406281	108	148	0.72973	one-sided one-sample Wilcoxon signed-rank test	0.2	1.07053e-24	3.75099e-24	0.42932	0.137301	TRUE	FALSE
DepMap	PSMC3	0.824097	0.432792	95	169	0.56213	one-sided one-sample Wilcoxon signed-rank test	0.2	4.19814e-28	3.10805e-27	0.43379	0.137301	TRUE	FALSE
ProCan	PSMC3	0.943004	0.568397	111	272	0.408088	one-sided one-sample Wilcoxon signed-rank test	0.2	5.70754e-42	3.85327e-40	0.38835	0.137301	TRUE	FALSE
CPTAC	CLPX	0.80232	0.416458	105	155	0.677419	one-sided one-sample Wilcoxon signed-rank test	0.2	4.83225e-25	1.79932e-24	0.42932	0.139245	TRUE	FALSE
DepMap	CLPX	0.74699	0.432943	86	155	0.554839	one-sided one-sample Wilcoxon signed-rank test	0.2	1.28363e-24	4.46046e-24	0.43379	0.139245	TRUE	FALSE
ProCan	CLPX	0.633107	0.556733	123	262	0.469466	one-sided one-sample Wilcoxon signed-rank test	0.2	1.00675e-24	3.54284e-24	0.38835	0.139245	TRUE	FALSE
CPTAC	PSMC5	0.708763	0.382343	138	162	0.851852	one-sided one-sample Wilcoxon signed-rank test	0.2	1.79107e-25	7.17061e-25	0.42932	0.143524	TRUE	FALSE
DepMap	PSMC5	0.842892	0.435678	126	203	0.62069	one-sided one-sample Wilcoxon signed-rank test	0.2	1.51701e-34	3.94632e-33	0.43379	0.143524	TRUE	FALSE
ProCan	PSMC5	0.954501	0.584148	148	351	0.421652	one-sided one-sample Wilcoxon signed-rank test	0.2	5.1678e-55	3.25629e-52	0.38835	0.143524	TRUE	FALSE
CPTAC	DARS1	0.322112	0.448226	93	159	0.584906	one-sided one-sample Wilcoxon signed-rank test	0.2	0.000803089	0.000858576	0.42932	0.143913	TRUE	FALSE
DepMap	DARS1	0.730982	0.416123	110	180	0.611111	one-sided one-sample Wilcoxon signed-rank test	0.2	6.68146e-29	6.19633e-28	0.43379	0.143913	TRUE	FALSE
ProCan	DARS1	0.738374	0.531205	129	277	0.465704	one-sided one-sample Wilcoxon signed-rank test	0.2	1.02644e-35	3.18955e-34	0.38835	0.143913	TRUE	FALSE
CPTAC	SF3B3	0.67729	0.462194	129	166	0.777108	one-sided one-sample Wilcoxon signed-rank test	0.2	5.35899e-23	1.49967e-22	0.42932	0.149358	TRUE	FALSE
CPTAC	SIN3A	1.00361	0.437353	77	158	0.487342	one-sided one-sample Wilcoxon signed-rank test	0.2	4.95775e-27	2.71253e-26	0.42932	0.149358	TRUE	FALSE
DepMap	SF3B3	0.768297	0.439209	106	179	0.592179	one-sided one-sample Wilcoxon signed-rank test	0.2	1.07446e-28	9.38873e-28	0.43379	0.149358	TRUE	FALSE
DepMap	SIN3A	0.733804	0.45361	100	158	0.632911	one-sided one-sample Wilcoxon signed-rank test	0.2	6.40234e-25	2.33115e-24	0.43379	0.149358	TRUE	FALSE
ProCan	SF3B3	0.66834	0.479122	160	285	0.561404	one-sided one-sample Wilcoxon signed-rank test	0.2	4.93401e-35	1.38862e-33	0.38835	0.149358	TRUE	FALSE
ProCan	SIN3A	0.75942	0.499235	144	262	0.549618	one-sided one-sample Wilcoxon signed-rank test	0.2	1.42692e-37	5.46761e-36	0.38835	0.149358	TRUE	FALSE
CPTAC	RPS7	0.607672	0.457195	120	163	0.736196	one-sided one-sample Wilcoxon signed-rank test	0.2	1.02388e-18	1.96895e-18	0.42932	0.150525	TRUE	FALSE
DepMap	RPS7	0.783739	0.453884	104	193	0.53886	one-sided one-sample Wilcoxon signed-rank test	0.2	1.02587e-30	1.50329e-29	0.43379	0.150525	TRUE	FALSE
ProCan	RPS7	0.809191	0.436589	184	311	0.59164	one-sided one-sample Wilcoxon signed-rank test	0.2	4.50343e-51	1.38048e-48	0.38835	0.150525	TRUE	FALSE
CPTAC	NUDT21	0.78586	0.415958	122	161	0.757764	one-sided one-sample Wilcoxon signed-rank test	0.2	2.80624e-26	1.30071e-25	0.42932	0.15247	TRUE	FALSE
DepMap	NUDT21	0.782305	0.48344	90	172	0.523256	one-sided one-sample Wilcoxon signed-rank test	0.2	2.59896e-26	1.21456e-25	0.43379	0.15247	TRUE	FALSE
ProCan	NUDT21	0.770284	0.460932	167	280	0.596429	one-sided one-sample Wilcoxon signed-rank test	0.2	1.28611e-42	9.35068e-41	0.38835	0.15247	TRUE	FALSE
CPTAC	CDC5L	0.803575	0.407164	115	157	0.732484	one-sided one-sample Wilcoxon signed-rank test	0.2	1.52263e-25	6.16552e-25	0.42932	0.157915	TRUE	FALSE
DepMap	CDC5L	0.711737	0.488032	86	176	0.488636	one-sided one-sample Wilcoxon signed-rank test	0.2	3.18276e-23	9.16914e-23	0.43379	0.157915	TRUE	FALSE
ProCan	CDC5L	0.650493	0.478088	174	296	0.587838	one-sided one-sample Wilcoxon signed-rank test	0.2	8.79136e-34	2.00627e-32	0.38835	0.157915	TRUE	FALSE
CPTAC	LSM2	0.581968	0.477263	108	158	0.683544	one-sided one-sample Wilcoxon signed-rank test	0.2	3.70083e-16	6.1295e-16	0.42932	0.15986	TRUE	FALSE
DepMap	LSM2	0.762606	0.423769	113	187	0.604278	one-sided one-sample Wilcoxon signed-rank test	0.2	1.31881e-29	1.48462e-28	0.43379	0.15986	TRUE	FALSE
ProCan	LSM2	0.889878	0.488857	139	310	0.448387	one-sided one-sample Wilcoxon signed-rank test	0.2	4.37329e-49	1.0783e-46	0.38835	0.15986	TRUE	FALSE
CPTAC	API5	0.865241	0.455892	93	145	0.641379	one-sided one-sample Wilcoxon signed-rank test	0.2	1.32743e-22	3.56263e-22	0.42932	0.160638	TRUE	FALSE
DepMap	API5	0.732836	0.424797	95	170	0.558824	one-sided one-sample Wilcoxon signed-rank test	0.2	3.21577e-26	1.47188e-25	0.43379	0.160638	TRUE	FALSE
ProCan	API5	0.875982	0.532982	136	276	0.492754	one-sided one-sample Wilcoxon signed-rank test	0.2	4.83409e-44	4.62591e-42	0.38835	0.160638	TRUE	FALSE
CPTAC	ZC3H18	0.890305	0.464325	104	160	0.65	one-sided one-sample Wilcoxon signed-rank test	0.2	4.96613e-26	2.18996e-25	0.42932	0.166472	TRUE	FALSE
DepMap	ZC3H18	0.609294	0.434179	112	175	0.64	one-sided one-sample Wilcoxon signed-rank test	0.2	1.02686e-21	2.49982e-21	0.43379	0.166472	TRUE	FALSE
ProCan	ZC3H18	0.659992	0.507205	156	276	0.565217	one-sided one-sample Wilcoxon signed-rank test	0.2	6.23122e-33	1.23557e-31	0.38835	0.166472	TRUE	FALSE
CPTAC	CHMP7	0.937713	0.277399	105	137	0.766423	one-sided one-sample Wilcoxon signed-rank test	0.2	1.81652e-24	6.17223e-24	0.42932	0.168028	TRUE	FALSE
DepMap	CHMP7	0.615753	0.514591	95	172	0.552326	one-sided one-sample Wilcoxon signed-rank test	0.2	6.10353e-18	1.1218e-17	0.43379	0.168028	TRUE	FALSE
ProCan	CHMP7	0.670047	0.489112	67	113	0.59292	one-sided one-sample Wilcoxon signed-rank test	0.2	8.31027e-16	1.35385e-15	0.38835	0.168028	TRUE	FALSE
CPTAC	RTRAF	0.726322	0.424616	122	159	0.767296	one-sided one-sample Wilcoxon signed-rank test	0.2	4.35966e-25	1.63354e-24	0.42932	0.169973	TRUE	FALSE
DepMap	RTRAF	0.774758	0.45196	109	170	0.641176	one-sided one-sample Wilcoxon signed-rank test	0.2	1.09284e-26	5.54587e-26	0.43379	0.169973	TRUE	FALSE
ProCan	RTRAF	0.939572	0.555035	136	294	0.462585	one-sided one-sample Wilcoxon signed-rank test	0.2	5.80813e-47	9.83222e-45	0.38835	0.169973	TRUE	FALSE
CPTAC	COPB2	1.06563	0.406421	90	171	0.526316	one-sided one-sample Wilcoxon signed-rank test	0.2	9.77876e-30	1.14459e-28	0.42932	0.170362	TRUE	FALSE
CPTAC	EMC8	0.969537	0.423158	99	160	0.61875	one-sided one-sample Wilcoxon signed-rank test	0.2	8.94609e-28	6.01818e-27	0.42932	0.170362	TRUE	FALSE
DepMap	COPB2	0.825069	0.447371	112	206	0.543689	one-sided one-sample Wilcoxon signed-rank test	0.2	1.3289e-33	2.92668e-32	0.43379	0.170362	TRUE	FALSE
DepMap	EMC8	0.744966	0.438311	114	175	0.651429	one-sided one-sample Wilcoxon signed-rank test	0.2	3.47067e-28	2.64723e-27	0.43379	0.170362	TRUE	FALSE
ProCan	COPB2	0.874016	0.583117	159	331	0.480363	one-sided one-sample Wilcoxon signed-rank test	0.2	2.12424e-47	3.76455e-45	0.38835	0.170362	TRUE	FALSE
ProCan	EMC8	0.60166	0.574723	143	280	0.510714	one-sided one-sample Wilcoxon signed-rank test	0.2	2.18181e-23	6.39764e-23	0.38835	0.170362	TRUE	FALSE
CPTAC	SNW1	0.913901	0.450034	90	162	0.555556	one-sided one-sample Wilcoxon signed-rank test	0.2	7.34916e-27	3.86974e-26	0.42932	0.173473	TRUE	FALSE
DepMap	SNW1	0.803445	0.460793	103	176	0.585227	one-sided one-sample Wilcoxon signed-rank test	0.2	2.05473e-27	1.24557e-26	0.43379	0.173473	TRUE	FALSE
ProCan	SNW1	0.715731	0.49458	173	296	0.584459	one-sided one-sample Wilcoxon signed-rank test	0.2	8.08394e-40	4.18667e-38	0.38835	0.173473	TRUE	FALSE
CPTAC	SMU1	0.945459	0.44835	76	150	0.506667	one-sided one-sample Wilcoxon signed-rank test	0.2	4.87758e-25	1.8156e-24	0.42932	0.174251	TRUE	FALSE
CPTAC	VPS26A	0.934892	0.463714	68	149	0.456376	one-sided one-sample Wilcoxon signed-rank test	0.2	5.02755e-25	1.86592e-24	0.42932	0.174251	TRUE	FALSE
DepMap	SMU1	0.748926	0.464083	82	154	0.532468	one-sided one-sample Wilcoxon signed-rank test	0.2	2.91317e-22	7.53332e-22	0.43379	0.174251	TRUE	FALSE
DepMap	VPS26A	0.672024	0.410704	96	155	0.619355	one-sided one-sample Wilcoxon signed-rank test	0.2	1.43492e-22	3.82937e-22	0.43379	0.174251	TRUE	FALSE
ProCan	SMU1	0.736775	0.486812	143	257	0.55642	one-sided one-sample Wilcoxon signed-rank test	0.2	5.66992e-35	1.58364e-33	0.38835	0.174251	TRUE	FALSE
ProCan	VPS26A	0.717955	0.552155	109	203	0.536946	one-sided one-sample Wilcoxon signed-rank test	0.2	6.36394e-26	2.76022e-25	0.38835	0.174251	TRUE	FALSE
CPTAC	SUPT5H	0.927745	0.443714	116	160	0.725	one-sided one-sample Wilcoxon signed-rank test	0.2	3.10219e-27	1.78242e-26	0.42932	0.176974	TRUE	FALSE
DepMap	SUPT5H	0.709825	0.426249	129	191	0.675393	one-sided one-sample Wilcoxon signed-rank test	0.2	2.0438e-30	2.77831e-29	0.43379	0.176974	TRUE	FALSE
ProCan	SUPT5H	0.828721	0.572287	136	299	0.454849	one-sided one-sample Wilcoxon signed-rank test	0.2	4.1223e-40	2.19508e-38	0.38835	0.176974	TRUE	FALSE
CPTAC	PSMC1	0.908077	0.440555	98	160	0.6125	one-sided one-sample Wilcoxon signed-rank test	0.2	1.06192e-26	5.39619e-26	0.42932	0.17853	FALSE	FALSE
DepMap	PSMC1	0.861701	0.437092	107	174	0.614943	one-sided one-sample Wilcoxon signed-rank test	0.2	5.85297e-30	7.27899e-29	0.43379	0.17853	FALSE	FALSE
ProCan	PSMC1	0.89482	0.568133	148	297	0.498316	one-sided one-sample Wilcoxon signed-rank test	0.2	5.69595e-45	6.72953e-43	0.38835	0.17853	FALSE	FALSE
CPTAC	MTX2	0.874592	0.408069	135	162	0.833333	one-sided one-sample Wilcoxon signed-rank test	0.2	1.70275e-28	1.41174e-27	0.42932	0.178919	FALSE	FALSE
DepMap	MTX2	0.693927	0.455274	94	178	0.52809	one-sided one-sample Wilcoxon signed-rank test	0.2	7.03168e-25	2.54397e-24	0.43379	0.178919	FALSE	FALSE
ProCan	MTX2	0.604101	0.577712	132	289	0.456747	one-sided one-sample Wilcoxon signed-rank test	0.2	3.20335e-25	1.22249e-24	0.38835	0.178919	FALSE	FALSE
CPTAC	DHX8	0.774175	0.346505	139	160	0.86875	one-sided one-sample Wilcoxon signed-rank test	0.2	2.99456e-26	1.37786e-25	0.42932	0.179308	FALSE	FALSE
CPTAC	IWS1	0.882699	0.448745	89	159	0.559748	one-sided one-sample Wilcoxon signed-rank test	0.2	2.28917e-25	8.99333e-25	0.42932	0.179308	FALSE	FALSE
DepMap	DHX8	0.7384	0.490616	100	183	0.546448	one-sided one-sample Wilcoxon signed-rank test	0.2	1.52521e-25	6.16936e-25	0.43379	0.179308	FALSE	FALSE
DepMap	IWS1	0.652362	0.43574	103	177	0.581921	one-sided one-sample Wilcoxon signed-rank test	0.2	1.75449e-23	5.20927e-23	0.43379	0.179308	FALSE	FALSE
ProCan	DHX8	0.765348	0.55746	136	270	0.503704	one-sided one-sample Wilcoxon signed-rank test	0.2	1.22319e-36	4.2485e-35	0.38835	0.179308	FALSE	FALSE
ProCan	IWS1	0.833111	0.556716	138	270	0.511111	one-sided one-sample Wilcoxon signed-rank test	0.2	3.47729e-41	2.07576e-39	0.38835	0.179308	FALSE	FALSE
CPTAC	TRIP4	0.911185	0.4147	104	154	0.675325	one-sided one-sample Wilcoxon signed-rank test	0.2	1.65094e-26	8.08503e-26	0.42932	0.180086	FALSE	FALSE
DepMap	TRIP4	0.736291	0.494722	77	155	0.496774	one-sided one-sample Wilcoxon signed-rank test	0.2	6.8548e-22	1.7005e-21	0.43379	0.180086	FALSE	FALSE
ProCan	TRIP4	0.710522	0.483416	43	88	0.488636	one-sided one-sample Wilcoxon signed-rank test	0.2	4.88222e-13	6.96355e-13	0.38835	0.180086	FALSE	FALSE
CPTAC	DDX23	0.628893	0.453592	127	161	0.78882	one-sided one-sample Wilcoxon signed-rank test	0.2	3.45282e-19	6.84768e-19	0.42932	0.180863	FALSE	FALSE
DepMap	DDX23	0.66194	0.470131	104	189	0.550265	one-sided one-sample Wilcoxon signed-rank test	0.2	4.66293e-24	1.49061e-23	0.43379	0.180863	FALSE	FALSE
ProCan	DDX23	0.642815	0.468507	162	297	0.545455	one-sided one-sample Wilcoxon signed-rank test	0.2	3.51866e-35	1.01034e-33	0.38835	0.180863	FALSE	FALSE
CPTAC	XRN2	0.771737	0.468196	148	180	0.822222	one-sided one-sample Wilcoxon signed-rank test	0.2	3.7659e-28	2.83936e-27	0.42932	0.181641	FALSE	FALSE
DepMap	XRN2	0.661479	0.456888	135	196	0.688776	one-sided one-sample Wilcoxon signed-rank test	0.2	7.55867e-25	2.71987e-24	0.43379	0.181641	FALSE	FALSE
ProCan	XRN2	0.615302	0.476343	192	318	0.603774	one-sided one-sample Wilcoxon signed-rank test	0.2	9.51495e-34	2.15406e-32	0.38835	0.181641	FALSE	FALSE
CPTAC	PAFAH1B1	0.899969	0.370716	95	148	0.641892	one-sided one-sample Wilcoxon signed-rank test	0.2	2.91327e-26	1.34427e-25	0.42932	0.18203	FALSE	FALSE
DepMap	PAFAH1B1	0.688844	0.38501	126	175	0.72	one-sided one-sample Wilcoxon signed-rank test	0.2	2.99298e-28	2.31716e-27	0.43379	0.18203	FALSE	FALSE
ProCan	PAFAH1B1	0.79761	0.633369	123	259	0.474903	one-sided one-sample Wilcoxon signed-rank test	0.2	1.20428e-32	2.29563e-31	0.38835	0.18203	FALSE	FALSE
CPTAC	DDX1	0.606585	0.440746	128	164	0.780488	one-sided one-sample Wilcoxon signed-rank test	0.2	1.23432e-19	2.5293e-19	0.42932	0.183586	FALSE	FALSE
DepMap	DDX1	0.759452	0.405537	116	198	0.585859	one-sided one-sample Wilcoxon signed-rank test	0.2	1.02638e-32	1.97643e-31	0.43379	0.183586	FALSE	FALSE
ProCan	DDX1	0.797693	0.588305	163	313	0.520767	one-sided one-sample Wilcoxon signed-rank test	0.2	7.81414e-45	9.13691e-43	0.38835	0.183586	FALSE	FALSE
CPTAC	BCLAF1	0.682536	0.465666	84	136	0.617647	one-sided one-sample Wilcoxon signed-rank test	0.2	8.57283e-18	1.56022e-17	0.42932	0.184364	FALSE	FALSE
DepMap	BCLAF1	0.684139	0.453641	91	159	0.572327	one-sided one-sample Wilcoxon signed-rank test	0.2	6.79399e-22	1.68801e-21	0.43379	0.184364	FALSE	FALSE
ProCan	BCLAF1	0.67107	0.496583	156	270	0.577778	one-sided one-sample Wilcoxon signed-rank test	0.2	4.0274e-32	7.17091e-31	0.38835	0.184364	FALSE	FALSE
CPTAC	DDX41	1.02067	0.411984	118	160	0.7375	one-sided one-sample Wilcoxon signed-rank test	0.2	8.14905e-28	5.55782e-27	0.42932	0.185531	FALSE	FALSE
DepMap	DDX41	0.809753	0.456075	108	197	0.548223	one-sided one-sample Wilcoxon signed-rank test	0.2	6.33177e-31	9.61378e-30	0.43379	0.185531	FALSE	FALSE
ProCan	DDX41	0.733459	0.578327	143	305	0.468852	one-sided one-sample Wilcoxon signed-rank test	0.2	4.01549e-36	1.3125e-34	0.38835	0.185531	FALSE	FALSE
CPTAC	KPNA6	0.735689	0.388611	119	159	0.748428	one-sided one-sample Wilcoxon signed-rank test	0.2	5.71725e-24	1.80669e-23	0.42932	0.187476	FALSE	FALSE
CPTAC	PPIL1	0.611226	0.48289	102	159	0.641509	one-sided one-sample Wilcoxon signed-rank test	0.2	3.72501e-17	6.51786e-17	0.42932	0.187476	FALSE	FALSE
DepMap	KPNA6	0.741648	0.449723	93	160	0.58125	one-sided one-sample Wilcoxon signed-rank test	0.2	4.88839e-24	1.55698e-23	0.43379	0.187476	FALSE	FALSE
DepMap	PPIL1	0.705433	0.44711	107	185	0.578378	one-sided one-sample Wilcoxon signed-rank test	0.2	2.72188e-27	1.5905e-26	0.43379	0.187476	FALSE	FALSE
ProCan	KPNA6	0.705181	0.601173	121	254	0.476378	one-sided one-sample Wilcoxon signed-rank test	0.2	3.47512e-28	2.64884e-27	0.38835	0.187476	FALSE	FALSE
ProCan	PPIL1	0.733573	0.478921	176	300	0.586667	one-sided one-sample Wilcoxon signed-rank test	0.2	3.26491e-43	2.78426e-41	0.38835	0.187476	FALSE	FALSE
CPTAC	UFL1	0.930962	0.340175	89	140	0.635714	one-sided one-sample Wilcoxon signed-rank test	0.2	6.61858e-25	2.40294e-24	0.42932	0.188643	FALSE	FALSE
DepMap	UFL1	0.657553	0.492112	76	148	0.513514	one-sided one-sample Wilcoxon signed-rank test	0.2	4.05771e-18	7.52986e-18	0.43379	0.188643	FALSE	FALSE
ProCan	UFL1	0.582313	0.569574	109	253	0.43083	one-sided one-sample Wilcoxon signed-rank test	0.2	2.22524e-19	4.46939e-19	0.38835	0.188643	FALSE	FALSE
CPTAC	NUP155	0.796558	0.427488	141	171	0.824561	one-sided one-sample Wilcoxon signed-rank test	0.2	2.12583e-27	1.28249e-26	0.42932	0.18942	FALSE	FALSE
DepMap	NUP155	0.83335	0.453982	141	217	0.64977	one-sided one-sample Wilcoxon signed-rank test	0.2	9.74205e-35	2.63082e-33	0.43379	0.18942	FALSE	FALSE
ProCan	NUP155	0.594319	0.568823	189	346	0.546243	one-sided one-sample Wilcoxon signed-rank test	0.2	1.03875e-27	6.81799e-27	0.38835	0.18942	FALSE	FALSE
CPTAC	DDX17	0.74632	0.469441	94	146	0.643836	one-sided one-sample Wilcoxon signed-rank test	0.2	4.63407e-21	1.06461e-20	0.42932	0.189809	FALSE	FALSE
DepMap	DDX17	0.791657	0.449148	83	144	0.576389	one-sided one-sample Wilcoxon signed-rank test	0.2	4.95029e-23	1.39079e-22	0.43379	0.189809	FALSE	FALSE
ProCan	DDX17	0.816749	0.512439	124	243	0.510288	one-sided one-sample Wilcoxon signed-rank test	0.2	3.05115e-35	8.87336e-34	0.38835	0.189809	FALSE	FALSE
CPTAC	YTHDC1	0.763066	0.45994	110	145	0.758621	one-sided one-sample Wilcoxon signed-rank test	0.2	6.17514e-22	1.53863e-21	0.42932	0.190198	FALSE	FALSE
DepMap	YTHDC1	0.833141	0.439811	78	132	0.590909	one-sided one-sample Wilcoxon signed-rank test	0.2	4.03854e-23	1.1457e-22	0.43379	0.190198	FALSE	FALSE
ProCan	YTHDC1	0.73615	0.554238	89	158	0.563291	one-sided one-sample Wilcoxon signed-rank test	0.2	6.48776e-21	1.47257e-20	0.38835	0.190198	FALSE	FALSE
CPTAC	NUP93	0.91534	0.521136	88	161	0.546584	one-sided one-sample Wilcoxon signed-rank test	0.2	3.87555e-25	1.46375e-24	0.42932	0.191365	FALSE	FALSE
DepMap	NUP93	0.773921	0.38808	121	170	0.711765	one-sided one-sample Wilcoxon signed-rank test	0.2	8.53804e-29	7.75327e-28	0.43379	0.191365	FALSE	FALSE
ProCan	NUP93	0.685302	0.452224	167	279	0.598566	one-sided one-sample Wilcoxon signed-rank test	0.2	8.00311e-38	3.17382e-36	0.38835	0.191365	FALSE	FALSE
CPTAC	WAPL	0.858584	0.484201	78	147	0.530612	one-sided one-sample Wilcoxon signed-rank test	0.2	8.03895e-24	2.49461e-23	0.42932	0.192143	FALSE	FALSE
DepMap	WAPL	0.659142	0.431233	90	156	0.576923	one-sided one-sample Wilcoxon signed-rank test	0.2	1.64758e-21	3.92994e-21	0.43379	0.192143	FALSE	FALSE
ProCan	WAPL	0.749179	0.51302	92	178	0.516854	one-sided one-sample Wilcoxon signed-rank test	0.2	2.72109e-25	1.05297e-24	0.38835	0.192143	FALSE	FALSE
CPTAC	EIF2S1	0.701916	0.461898	101	157	0.643312	one-sided one-sample Wilcoxon signed-rank test	0.2	1.34253e-21	3.2329e-21	0.42932	0.192532	FALSE	FALSE
CPTAC	OSBPL9	0.890088	0.298186	116	160	0.725	one-sided one-sample Wilcoxon signed-rank test	0.2	2.64457e-28	2.09168e-27	0.42932	0.192532	FALSE	FALSE
CPTAC	XPO7	0.817659	0.32705	131	155	0.845161	one-sided one-sample Wilcoxon signed-rank test	0.2	1.66971e-26	8.1664e-26	0.42932	0.192532	FALSE	FALSE
DepMap	EIF2S1	0.766501	0.383644	122	171	0.71345	one-sided one-sample Wilcoxon signed-rank test	0.2	6.73064e-29	6.23684e-28	0.43379	0.192532	FALSE	FALSE
DepMap	OSBPL9	0.752979	0.489047	91	160	0.56875	one-sided one-sample Wilcoxon signed-rank test	0.2	1.77183e-23	5.25389e-23	0.43379	0.192532	FALSE	FALSE
DepMap	XPO7	0.570186	0.487683	106	172	0.616279	one-sided one-sample Wilcoxon signed-rank test	0.2	1.25791e-18	2.40594e-18	0.43379	0.192532	FALSE	FALSE
ProCan	EIF2S1	0.789203	0.578628	160	294	0.544218	one-sided one-sample Wilcoxon signed-rank test	0.2	2.0645e-39	1.00066e-37	0.38835	0.192532	FALSE	FALSE
ProCan	OSBPL9	0.820903	0.582092	85	178	0.477528	one-sided one-sample Wilcoxon signed-rank test	0.2	1.22575e-26	6.16243e-26	0.38835	0.192532	FALSE	FALSE
ProCan	XPO7	0.577027	0.580343	74	161	0.459627	one-sided one-sample Wilcoxon signed-rank test	0.2	5.76388e-13	8.19839e-13	0.38835	0.192532	FALSE	FALSE
CPTAC	SUGP1	0.670584	0.403707	126	160	0.7875	one-sided one-sample Wilcoxon signed-rank test	0.2	9.30256e-23	2.5369e-22	0.42932	0.194866	FALSE	FALSE
DepMap	SUGP1	0.786505	0.455976	93	156	0.596154	one-sided one-sample Wilcoxon signed-rank test	0.2	9.08109e-26	3.82464e-25	0.43379	0.194866	FALSE	FALSE
ProCan	SUGP1	0.880856	0.593416	81	180	0.45	one-sided one-sample Wilcoxon signed-rank test	0.2	7.02464e-27	3.71959e-26	0.38835	0.194866	FALSE	FALSE
CPTAC	ZC3H14	0.794884	0.461384	102	161	0.63354	one-sided one-sample Wilcoxon signed-rank test	0.2	4.77951e-24	1.52487e-23	0.42932	0.197588	FALSE	FALSE
DepMap	ZC3H14	0.751649	0.471178	98	174	0.563218	one-sided one-sample Wilcoxon signed-rank test	0.2	1.01682e-25	4.26191e-25	0.43379	0.197588	FALSE	FALSE
ProCan	ZC3H14	0.620391	0.484997	174	293	0.593857	one-sided one-sample Wilcoxon signed-rank test	0.2	2.24013e-32	4.12854e-31	0.38835	0.197588	FALSE	FALSE
CPTAC	SLTM	0.841675	0.452391	109	156	0.698718	one-sided one-sample Wilcoxon signed-rank test	0.2	1.79621e-23	5.32339e-23	0.42932	0.199922	FALSE	FALSE
DepMap	SLTM	0.726308	0.444244	84	148	0.567568	one-sided one-sample Wilcoxon signed-rank test	0.2	2.67724e-22	6.94222e-22	0.43379	0.199922	FALSE	FALSE
ProCan	SLTM	0.653707	0.567109	117	249	0.46988	one-sided one-sample Wilcoxon signed-rank test	0.2	4.93531e-25	1.83409e-24	0.38835	0.199922	FALSE	FALSE
CPTAC	SART1	0.798198	0.474815	115	168	0.684524	one-sided one-sample Wilcoxon signed-rank test	0.2	6.05357e-25	2.21292e-24	0.42932	0.200311	FALSE	FALSE
DepMap	SART1	0.729365	0.468247	122	187	0.652406	one-sided one-sample Wilcoxon signed-rank test	0.2	7.85547e-27	4.11723e-26	0.43379	0.200311	FALSE	FALSE
ProCan	SART1	0.737331	0.461115	189	313	0.603834	one-sided one-sample Wilcoxon signed-rank test	0.2	3.63467e-45	4.43274e-43	0.38835	0.200311	FALSE	FALSE
CPTAC	USP19	0.744934	0.348578	107	125	0.856	one-sided one-sample Wilcoxon signed-rank test	0.2	4.89479e-21	1.12178e-20	0.42932	0.200311	FALSE	FALSE
DepMap	USP19	0.659029	0.479717	89	156	0.570513	one-sided one-sample Wilcoxon signed-rank test	0.2	6.73048e-20	1.40662e-19	0.43379	0.200311	FALSE	FALSE
ProCan	USP19	0.706505	0.592163	38	82	0.463415	one-sided one-sample Wilcoxon signed-rank test	0.2	1.7154e-10	2.21923e-10	0.38835	0.200311	FALSE	FALSE
CPTAC	NXF1	0.79527	0.461804	99	163	0.607362	one-sided one-sample Wilcoxon signed-rank test	0.2	2.95239e-24	9.71736e-24	0.42932	0.201089	FALSE	FALSE
DepMap	NXF1	0.740218	0.472994	110	172	0.639535	one-sided one-sample Wilcoxon signed-rank test	0.2	2.40065e-25	9.38578e-25	0.43379	0.201089	FALSE	FALSE
ProCan	NXF1	0.725586	0.488753	181	292	0.619863	one-sided one-sample Wilcoxon signed-rank test	0.2	2.27292e-41	1.40105e-39	0.38835	0.201089	FALSE	FALSE
CPTAC	UBA3	0.868716	0.404848	86	125	0.688	one-sided one-sample Wilcoxon signed-rank test	0.2	1.25681e-21	3.03616e-21	0.42932	0.201867	FALSE	FALSE
DepMap	UBA3	0.712471	0.498253	92	156	0.589744	one-sided one-sample Wilcoxon signed-rank test	0.2	2.08701e-21	4.93966e-21	0.43379	0.201867	FALSE	FALSE
ProCan	UBA3	0.809817	0.530153	107	199	0.537688	one-sided one-sample Wilcoxon signed-rank test	0.2	3.00157e-30	3.97244e-29	0.38835	0.201867	FALSE	FALSE
CPTAC	SEC24C	0.720282	0.310689	128	148	0.864865	one-sided one-sample Wilcoxon signed-rank test	0.2	1.22867e-24	4.28392e-24	0.42932	0.203034	FALSE	FALSE
DepMap	SEC24C	0.673698	0.447756	94	155	0.606452	one-sided one-sample Wilcoxon signed-rank test	0.2	3.49183e-22	8.95013e-22	0.43379	0.203034	FALSE	FALSE
ProCan	SEC24C	0.776745	0.635985	110	253	0.434783	one-sided one-sample Wilcoxon signed-rank test	0.2	1.08957e-29	1.2623e-28	0.38835	0.203034	FALSE	FALSE
CPTAC	TCERG1	0.870535	0.520135	117	159	0.735849	one-sided one-sample Wilcoxon signed-rank test	0.2	1.83196e-24	6.21726e-24	0.42932	0.205757	FALSE	FALSE
DepMap	TCERG1	0.790648	0.428934	105	182	0.576923	one-sided one-sample Wilcoxon signed-rank test	0.2	1.51092e-29	1.6703e-28	0.43379	0.205757	FALSE	FALSE
ProCan	TCERG1	0.876316	0.456978	147	289	0.508651	one-sided one-sample Wilcoxon signed-rank test	0.2	1.02231e-47	1.87017e-45	0.38835	0.205757	FALSE	FALSE
CPTAC	EDC4	0.980459	0.427482	95	165	0.575758	one-sided one-sample Wilcoxon signed-rank test	0.2	4.9341e-28	3.58275e-27	0.42932	0.206923	FALSE	FALSE
DepMap	EDC4	0.73343	0.434011	107	180	0.594444	one-sided one-sample Wilcoxon signed-rank test	0.2	2.66154e-28	2.10217e-27	0.43379	0.206923	FALSE	FALSE
ProCan	EDC4	0.846279	0.603764	132	279	0.473118	one-sided one-sample Wilcoxon signed-rank test	0.2	2.08406e-39	1.00585e-37	0.38835	0.206923	FALSE	FALSE
CPTAC	DDX39B	0.871747	0.328066	124	158	0.78481	one-sided one-sample Wilcoxon signed-rank test	0.2	2.12692e-27	1.28249e-26	0.42932	0.207312	FALSE	FALSE
DepMap	DDX39B	0.734309	0.423173	115	188	0.611702	one-sided one-sample Wilcoxon signed-rank test	0.2	1.1788e-28	1.02139e-27	0.43379	0.207312	FALSE	FALSE
ProCan	DDX39B	0.745472	0.650218	132	311	0.424437	one-sided one-sample Wilcoxon signed-rank test	0.2	2.45113e-33	5.16494e-32	0.38835	0.207312	FALSE	FALSE
CPTAC	RPLP0	0.702741	0.537964	103	163	0.631902	one-sided one-sample Wilcoxon signed-rank test	0.2	6.38973e-19	1.24288e-18	0.42932	0.208479	FALSE	FALSE
DepMap	RPLP0	0.77398	0.364574	109	177	0.615819	one-sided one-sample Wilcoxon signed-rank test	0.2	1.33384e-30	1.90622e-29	0.43379	0.208479	FALSE	FALSE
ProCan	RPLP0	0.863487	0.452732	152	296	0.513514	one-sided one-sample Wilcoxon signed-rank test	0.2	5.62892e-49	1.30292e-46	0.38835	0.208479	FALSE	FALSE
CPTAC	UBE4A	0.788756	0.446569	101	153	0.660131	one-sided one-sample Wilcoxon signed-rank test	0.2	8.49398e-25	3.02952e-24	0.42932	0.209257	FALSE	FALSE
DepMap	UBE4A	0.675823	0.451945	117	186	0.629032	one-sided one-sample Wilcoxon signed-rank test	0.2	7.13994e-26	3.06515e-25	0.43379	0.209257	FALSE	FALSE
ProCan	UBE4A	0.764009	0.572106	127	256	0.496094	one-sided one-sample Wilcoxon signed-rank test	0.2	3.20466e-33	6.63271e-32	0.38835	0.209257	FALSE	FALSE
CPTAC	RUVBL2	0.747549	0.416512	129	159	0.811321	one-sided one-sample Wilcoxon signed-rank test	0.2	1.70735e-24	5.81875e-24	0.42932	0.209646	FALSE	FALSE
DepMap	RUVBL2	0.746662	0.495741	98	176	0.556818	one-sided one-sample Wilcoxon signed-rank test	0.2	1.34502e-25	5.50332e-25	0.43379	0.209646	FALSE	FALSE
ProCan	RUVBL2	0.807322	0.525926	138	288	0.479167	one-sided one-sample Wilcoxon signed-rank test	0.2	1.38034e-41	8.79543e-40	0.38835	0.209646	FALSE	FALSE
CPTAC	AP3B1	0.874361	0.302603	138	158	0.873418	one-sided one-sample Wilcoxon signed-rank test	0.2	6.08064e-28	4.29431e-27	0.42932	0.211202	FALSE	FALSE
DepMap	AP3B1	0.691205	0.436243	87	168	0.517857	one-sided one-sample Wilcoxon signed-rank test	0.2	1.5012e-23	4.49846e-23	0.43379	0.211202	FALSE	FALSE
ProCan	AP3B1	0.836598	0.648215	101	234	0.431624	one-sided one-sample Wilcoxon signed-rank test	0.2	8.81171e-32	1.50289e-30	0.38835	0.211202	FALSE	FALSE
CPTAC	PSMD8	0.941414	0.419055	129	164	0.786585	one-sided one-sample Wilcoxon signed-rank test	0.2	6.80219e-28	4.73897e-27	0.42932	0.212369	FALSE	FALSE
DepMap	PSMD8	0.90033	0.481902	113	191	0.591623	one-sided one-sample Wilcoxon signed-rank test	0.2	2.06033e-32	3.81835e-31	0.43379	0.212369	FALSE	FALSE
ProCan	PSMD8	0.913456	0.558421	128	300	0.426667	one-sided one-sample Wilcoxon signed-rank test	0.2	1.59296e-45	2.03004e-43	0.38835	0.212369	FALSE	FALSE
CPTAC	BIRC6	1.0804	0.408748	95	165	0.575758	one-sided one-sample Wilcoxon signed-rank test	0.2	8.73942e-29	7.88564e-28	0.42932	0.212369	FALSE	FALSE
DepMap	BIRC6	0.717041	0.464049	122	203	0.600985	one-sided one-sample Wilcoxon signed-rank test	0.2	1.62835e-29	1.77926e-28	0.43379	0.212369	FALSE	FALSE
ProCan	BIRC6	0.789712	0.591884	74	158	0.468354	one-sided one-sample Wilcoxon signed-rank test	0.2	5.31695e-22	1.33595e-21	0.38835	0.212369	FALSE	FALSE
CPTAC	PSMD14	0.8558	0.421574	118	161	0.732919	one-sided one-sample Wilcoxon signed-rank test	0.2	3.83059e-27	2.15509e-26	0.42932	0.214313	FALSE	FALSE
DepMap	PSMD14	0.745888	0.416542	111	174	0.637931	one-sided one-sample Wilcoxon signed-rank test	0.2	5.5985e-29	5.30477e-28	0.43379	0.214313	FALSE	FALSE
ProCan	PSMD14	0.92813	0.620316	119	276	0.431159	one-sided one-sample Wilcoxon signed-rank test	0.2	1.72111e-41	1.06709e-39	0.38835	0.214313	FALSE	FALSE
CPTAC	SFPQ	0.603473	0.500411	108	159	0.679245	one-sided one-sample Wilcoxon signed-rank test	0.2	1.19823e-16	2.03631e-16	0.42932	0.216258	FALSE	FALSE
DepMap	SFPQ	0.754247	0.429029	92	161	0.571429	one-sided one-sample Wilcoxon signed-rank test	0.2	1.78714e-25	7.15865e-25	0.43379	0.216258	FALSE	FALSE
ProCan	SFPQ	0.670815	0.523288	142	270	0.525926	one-sided one-sample Wilcoxon signed-rank test	0.2	4.11048e-30	5.27985e-29	0.38835	0.216258	FALSE	FALSE
CPTAC	NUP133	0.953248	0.440959	119	175	0.68	one-sided one-sample Wilcoxon signed-rank test	0.2	3.97758e-30	5.12656e-29	0.42932	0.216647	FALSE	FALSE
DepMap	NUP133	0.773345	0.490063	113	215	0.525581	one-sided one-sample Wilcoxon signed-rank test	0.2	1.28135e-31	2.13408e-30	0.43379	0.216647	FALSE	FALSE
ProCan	NUP133	0.750102	0.511074	194	356	0.544944	one-sided one-sample Wilcoxon signed-rank test	0.2	5.81935e-48	1.15795e-45	0.38835	0.216647	FALSE	FALSE
CPTAC	DDX46	0.946054	0.535095	96	156	0.615385	one-sided one-sample Wilcoxon signed-rank test	0.2	3.57169e-25	1.35259e-24	0.42932	0.217036	FALSE	FALSE
DepMap	DDX46	0.688843	0.385957	117	175	0.668571	one-sided one-sample Wilcoxon signed-rank test	0.2	8.68601e-28	5.8606e-27	0.43379	0.217036	FALSE	FALSE
ProCan	DDX46	0.826865	0.482526	151	277	0.545126	one-sided one-sample Wilcoxon signed-rank test	0.2	2.90924e-44	2.94612e-42	0.38835	0.217036	FALSE	FALSE
CPTAC	MESD	0.858328	0.369512	119	157	0.757962	one-sided one-sample Wilcoxon signed-rank test	0.2	2.88195e-26	1.33254e-25	0.42932	0.218592	FALSE	FALSE
DepMap	MESD	0.64686	0.4925	76	160	0.475	one-sided one-sample Wilcoxon signed-rank test	0.2	2.56933e-19	5.14501e-19	0.43379	0.218592	FALSE	FALSE
ProCan	MESD	0.566428	0.583795	127	269	0.472119	one-sided one-sample Wilcoxon signed-rank test	0.2	9.0757e-20	1.87806e-19	0.38835	0.218592	FALSE	FALSE
CPTAC	POLDIP2	0.827724	0.380311	112	157	0.713376	one-sided one-sample Wilcoxon signed-rank test	0.2	7.06449e-27	3.7372e-26	0.42932	0.219759	FALSE	FALSE
DepMap	POLDIP2	0.7409	0.447969	112	186	0.602151	one-sided one-sample Wilcoxon signed-rank test	0.2	6.90032e-28	4.80144e-27	0.43379	0.219759	FALSE	FALSE
ProCan	POLDIP2	0.580447	0.632253	133	312	0.426282	one-sided one-sample Wilcoxon signed-rank test	0.2	9.28185e-21	2.0793e-20	0.38835	0.219759	FALSE	FALSE
CPTAC	EPRS1	0.917471	0.437679	116	176	0.659091	one-sided one-sample Wilcoxon signed-rank test	0.2	5.87986e-29	5.53899e-28	0.42932	0.220537	FALSE	FALSE
DepMap	EPRS1	0.726661	0.491581	105	214	0.490654	one-sided one-sample Wilcoxon signed-rank test	0.2	3.15093e-29	3.15985e-28	0.43379	0.220537	FALSE	FALSE
ProCan	EPRS1	0.742236	0.524023	170	355	0.478873	one-sided one-sample Wilcoxon signed-rank test	0.2	5.2879e-45	6.31319e-43	0.38835	0.220537	FALSE	FALSE
CPTAC	DHX30	0.744463	0.404222	88	127	0.692913	one-sided one-sample Wilcoxon signed-rank test	0.2	3.93973e-21	9.10256e-21	0.42932	0.225204	FALSE	FALSE
CPTAC	SNRNP70	0.859604	0.492246	114	160	0.7125	one-sided one-sample Wilcoxon signed-rank test	0.2	2.48643e-24	8.27497e-24	0.42932	0.225204	FALSE	FALSE
DepMap	DHX30	0.697701	0.457663	88	155	0.567742	one-sided one-sample Wilcoxon signed-rank test	0.2	5.20075e-22	1.3082e-21	0.43379	0.225204	FALSE	FALSE
DepMap	SNRNP70	0.785786	0.467474	100	176	0.568182	one-sided one-sample Wilcoxon signed-rank test	0.2	5.54036e-27	3.00089e-26	0.43379	0.225204	FALSE	FALSE
ProCan	DHX30	0.63834	0.613045	113	239	0.472803	one-sided one-sample Wilcoxon signed-rank test	0.2	1.61442e-21	3.85494e-21	0.38835	0.225204	FALSE	FALSE
ProCan	SNRNP70	0.77847	0.456688	163	290	0.562069	one-sided one-sample Wilcoxon signed-rank test	0.2	2.10964e-44	2.27881e-42	0.38835	0.225204	FALSE	FALSE
CPTAC	RBBP6	0.82455	0.424046	119	162	0.734568	one-sided one-sample Wilcoxon signed-rank test	0.2	2.11409e-26	1.01104e-25	0.42932	0.225593	FALSE	FALSE
DepMap	RBBP6	0.744158	0.442858	89	162	0.549383	one-sided one-sample Wilcoxon signed-rank test	0.2	2.56272e-24	8.51888e-24	0.43379	0.225593	FALSE	FALSE
ProCan	RBBP6	0.767251	0.613981	76	168	0.452381	one-sided one-sample Wilcoxon signed-rank test	0.2	4.18435e-22	1.0622e-21	0.38835	0.225593	FALSE	FALSE
CPTAC	MFAP1	0.754296	0.429262	112	156	0.717949	one-sided one-sample Wilcoxon signed-rank test	0.2	4.23312e-24	1.36089e-23	0.42932	0.226371	FALSE	FALSE
DepMap	MFAP1	0.788786	0.505019	72	147	0.489796	one-sided one-sample Wilcoxon signed-rank test	0.2	1.0336e-21	2.51407e-21	0.43379	0.226371	FALSE	FALSE
ProCan	MFAP1	0.779125	0.499919	123	249	0.493976	one-sided one-sample Wilcoxon signed-rank test	0.2	7.68865e-37	2.7684e-35	0.38835	0.226371	FALSE	FALSE
CPTAC	RTCB	0.915747	0.349542	108	149	0.724832	one-sided one-sample Wilcoxon signed-rank test	0.2	3.04495e-26	1.39991e-25	0.42932	0.228705	FALSE	FALSE
DepMap	RTCB	0.813716	0.439981	92	148	0.621622	one-sided one-sample Wilcoxon signed-rank test	0.2	2.72671e-25	1.05479e-24	0.43379	0.228705	FALSE	FALSE
ProCan	RTCB	0.895563	0.650076	109	241	0.452282	one-sided one-sample Wilcoxon signed-rank test	0.2	9.14881e-35	2.48839e-33	0.38835	0.228705	FALSE	FALSE
CPTAC	KHDRBS1	0.807119	0.476069	108	158	0.683544	one-sided one-sample Wilcoxon signed-rank test	0.2	7.0268e-24	2.19433e-23	0.42932	0.230261	FALSE	FALSE
DepMap	KHDRBS1	0.688657	0.45248	98	161	0.608696	one-sided one-sample Wilcoxon signed-rank test	0.2	7.62681e-23	2.10215e-22	0.43379	0.230261	FALSE	FALSE
ProCan	KHDRBS1	0.651534	0.555798	136	272	0.5	one-sided one-sample Wilcoxon signed-rank test	0.2	1.85329e-27	1.14115e-26	0.38835	0.230261	FALSE	FALSE
CPTAC	RAN	0.589137	0.422079	125	159	0.786164	one-sided one-sample Wilcoxon signed-rank test	0.2	1.43746e-18	2.73919e-18	0.42932	0.231039	FALSE	FALSE
CPTAC	RUVBL1	0.579308	0.437675	127	163	0.779141	one-sided one-sample Wilcoxon signed-rank test	0.2	7.57698e-18	1.38521e-17	0.42932	0.231039	FALSE	FALSE
DepMap	RAN	0.732986	0.485304	95	170	0.558824	one-sided one-sample Wilcoxon signed-rank test	0.2	2.01654e-25	8.01106e-25	0.43379	0.231039	FALSE	FALSE
DepMap	RUVBL1	0.719806	0.492954	115	202	0.569307	one-sided one-sample Wilcoxon signed-rank test	0.2	4.73716e-28	3.46191e-27	0.43379	0.231039	FALSE	FALSE
ProCan	RAN	0.801341	0.571464	115	287	0.400697	one-sided one-sample Wilcoxon signed-rank test	0.2	9.84839e-38	3.86507e-36	0.38835	0.231039	FALSE	FALSE
ProCan	RUVBL1	0.810839	0.540694	159	324	0.490741	one-sided one-sample Wilcoxon signed-rank test	0.2	1.63987e-45	2.0666e-43	0.38835	0.231039	FALSE	FALSE
CPTAC	CCAR1	0.780607	0.523557	78	148	0.527027	one-sided one-sample Wilcoxon signed-rank test	0.2	6.50438e-21	1.47604e-20	0.42932	0.231427	FALSE	FALSE
DepMap	CCAR1	0.735356	0.450307	81	157	0.515924	one-sided one-sample Wilcoxon signed-rank test	0.2	3.69791e-23	1.05567e-22	0.43379	0.231427	FALSE	FALSE
ProCan	CCAR1	0.755643	0.448427	143	258	0.554264	one-sided one-sample Wilcoxon signed-rank test	0.2	4.86821e-39	2.25368e-37	0.38835	0.231427	FALSE	FALSE
CPTAC	VPS35	1.12531	0.3678	82	160	0.5125	one-sided one-sample Wilcoxon signed-rank test	0.2	3.01722e-28	2.33434e-27	0.42932	0.234539	FALSE	FALSE
DepMap	VPS35	0.735649	0.452653	109	171	0.637427	one-sided one-sample Wilcoxon signed-rank test	0.2	1.28253e-26	6.4166e-26	0.43379	0.234539	FALSE	FALSE
ProCan	VPS35	0.824438	0.640341	116	275	0.421818	one-sided one-sample Wilcoxon signed-rank test	0.2	2.24064e-35	6.67017e-34	0.38835	0.234539	FALSE	FALSE
CPTAC	YTHDF3	1.0069	0.408834	88	165	0.533333	one-sided one-sample Wilcoxon signed-rank test	0.2	1.58882e-28	1.32308e-27	0.42932	0.236095	FALSE	FALSE
DepMap	YTHDF3	0.725259	0.480009	130	203	0.640394	one-sided one-sample Wilcoxon signed-rank test	0.2	2.74671e-30	3.65634e-29	0.43379	0.236095	FALSE	FALSE
ProCan	YTHDF3	0.778693	0.593195	113	233	0.484979	one-sided one-sample Wilcoxon signed-rank test	0.2	1.43557e-29	1.60258e-28	0.38835	0.236095	FALSE	FALSE
CPTAC	NDUFS3	0.857201	0.42621	107	148	0.722973	one-sided one-sample Wilcoxon signed-rank test	0.2	1.06355e-25	4.43974e-25	0.42932	0.237262	FALSE	FALSE
DepMap	NDUFS3	0.830564	0.433364	92	170	0.541176	one-sided one-sample Wilcoxon signed-rank test	0.2	6.40722e-28	4.50252e-27	0.43379	0.237262	FALSE	FALSE
ProCan	NDUFS3	0.627606	0.628659	138	272	0.507353	one-sided one-sample Wilcoxon signed-rank test	0.2	2.95372e-22	7.6295e-22	0.38835	0.237262	FALSE	FALSE
CPTAC	MRPL45	0.948458	0.407293	102	156	0.653846	one-sided one-sample Wilcoxon signed-rank test	0.2	2.44886e-27	1.45039e-26	0.42932	0.237651	FALSE	FALSE
DepMap	MRPL45	0.831694	0.502251	94	183	0.513661	one-sided one-sample Wilcoxon signed-rank test	0.2	6.92144e-28	4.81023e-27	0.43379	0.237651	FALSE	FALSE
ProCan	MRPL45	0.677609	0.560023	165	309	0.533981	one-sided one-sample Wilcoxon signed-rank test	0.2	9.4517e-33	1.83564e-31	0.38835	0.237651	FALSE	FALSE
CPTAC	USP39	0.606144	0.397425	139	169	0.822485	one-sided one-sample Wilcoxon signed-rank test	0.2	1.74477e-21	4.15652e-21	0.42932	0.237651	FALSE	FALSE
DepMap	USP39	0.672005	0.533633	101	188	0.537234	one-sided one-sample Wilcoxon signed-rank test	0.2	1.35465e-21	3.26001e-21	0.43379	0.237651	FALSE	FALSE
ProCan	USP39	0.712715	0.479258	179	309	0.579288	one-sided one-sample Wilcoxon signed-rank test	0.2	3.85571e-44	3.76996e-42	0.38835	0.237651	FALSE	FALSE
CPTAC	MRPL1	0.481139	0.482532	91	146	0.623288	one-sided one-sample Wilcoxon signed-rank test	0.2	4.224e-10	5.39451e-10	0.42932	0.238429	FALSE	FALSE
DepMap	MRPL1	0.696192	0.408964	80	131	0.610687	one-sided one-sample Wilcoxon signed-rank test	0.2	6.28208e-21	1.42731e-20	0.43379	0.238429	FALSE	FALSE
ProCan	MRPL1	0.622291	0.58799	96	209	0.45933	one-sided one-sample Wilcoxon signed-rank test	0.2	7.22957e-18	1.32345e-17	0.38835	0.238429	FALSE	FALSE
CPTAC	PTPN23	0.774987	0.449497	87	128	0.679688	one-sided one-sample Wilcoxon signed-rank test	0.2	7.3604e-21	1.66298e-20	0.42932	0.241151	FALSE	FALSE
DepMap	PTPN23	0.640793	0.420086	99	155	0.63871	one-sided one-sample Wilcoxon signed-rank test	0.2	1.43405e-21	3.4394e-21	0.43379	0.241151	FALSE	FALSE
ProCan	PTPN23	0.681982	0.616751	83	188	0.441489	one-sided one-sample Wilcoxon signed-rank test	0.2	1.23419e-19	2.5293e-19	0.38835	0.241151	FALSE	FALSE
CPTAC	WASHC5	1.17899	0.398754	80	142	0.56338	one-sided one-sample Wilcoxon signed-rank test	0.2	2.39767e-25	9.38121e-25	0.42932	0.242318	FALSE	FALSE
DepMap	WASHC5	0.579008	0.474047	120	256	0.46875	one-sided one-sample Wilcoxon signed-rank test	0.2	1.93847e-25	7.71443e-25	0.43379	0.242318	FALSE	FALSE
ProCan	WASHC5	0.935742	0.610934	57	106	0.537736	one-sided one-sample Wilcoxon signed-rank test	0.2	2.48975e-17	4.40473e-17	0.38835	0.242318	FALSE	FALSE
CPTAC	PPP6R3	0.913901	0.392059	117	164	0.713415	one-sided one-sample Wilcoxon signed-rank test	0.2	1.8457e-28	1.51585e-27	0.42932	0.244263	FALSE	FALSE
CPTAC	VPS16	1.06236	0.400782	80	172	0.465116	one-sided one-sample Wilcoxon signed-rank test	0.2	4.62373e-30	5.87261e-29	0.42932	0.244263	FALSE	FALSE
DepMap	PPP6R3	0.745675	0.459161	127	197	0.64467	one-sided one-sample Wilcoxon signed-rank test	0.2	3.1442e-29	3.15588e-28	0.43379	0.244263	FALSE	FALSE
DepMap	VPS16	0.856246	0.485753	118	191	0.617801	one-sided one-sample Wilcoxon signed-rank test	0.2	2.67748e-29	2.75321e-28	0.43379	0.244263	FALSE	FALSE
ProCan	PPP6R3	0.962777	0.633243	113	225	0.502222	one-sided one-sample Wilcoxon signed-rank test	0.2	8.91143e-35	2.4355e-33	0.38835	0.244263	FALSE	FALSE
ProCan	VPS16	0.910047	0.597591	69	140	0.492857	one-sided one-sample Wilcoxon signed-rank test	0.2	1.46249e-21	3.50393e-21	0.38835	0.244263	FALSE	FALSE
CPTAC	USP47	0.80715	0.38865	121	152	0.796053	one-sided one-sample Wilcoxon signed-rank test	0.2	1.35267e-26	6.73782e-26	0.42932	0.244263	FALSE	FALSE
DepMap	USP47	0.753409	0.477299	91	164	0.554878	one-sided one-sample Wilcoxon signed-rank test	0.2	3.75665e-25	1.42026e-24	0.43379	0.244263	FALSE	FALSE
ProCan	USP47	0.883228	0.613495	66	127	0.519685	one-sided one-sample Wilcoxon signed-rank test	0.2	1.12522e-19	2.31494e-19	0.38835	0.244263	FALSE	FALSE
CPTAC	VPS29	1.09158	0.35955	87	164	0.530488	one-sided one-sample Wilcoxon signed-rank test	0.2	6.62822e-29	6.16207e-28	0.42932	0.244652	FALSE	FALSE
DepMap	VPS29	0.763138	0.485055	86	181	0.475138	one-sided one-sample Wilcoxon signed-rank test	0.2	3.7504e-26	1.68731e-25	0.43379	0.244652	FALSE	FALSE
ProCan	VPS29	0.847065	0.614745	108	265	0.407547	one-sided one-sample Wilcoxon signed-rank test	0.2	7.88938e-37	2.82275e-35	0.38835	0.244652	FALSE	FALSE
CPTAC	PSMA5	0.780349	0.298344	129	146	0.883562	one-sided one-sample Wilcoxon signed-rank test	0.2	7.96932e-26	3.38532e-25	0.42932	0.245041	FALSE	FALSE
DepMap	PSMA5	0.847256	0.467045	102	173	0.589595	one-sided one-sample Wilcoxon signed-rank test	0.2	9.23462e-29	8.20895e-28	0.43379	0.245041	FALSE	FALSE
ProCan	PSMA5	0.937036	0.643261	123	284	0.433099	one-sided one-sample Wilcoxon signed-rank test	0.2	3.63714e-41	2.15981e-39	0.38835	0.245041	FALSE	FALSE
CPTAC	MRPS22	0.686055	0.464065	138	170	0.811765	one-sided one-sample Wilcoxon signed-rank test	0.2	3.39487e-23	9.748e-23	0.42932	0.248541	FALSE	FALSE
DepMap	MRPS22	0.763715	0.442441	124	206	0.601942	one-sided one-sample Wilcoxon signed-rank test	0.2	2.40648e-32	4.41655e-31	0.43379	0.248541	FALSE	FALSE
ProCan	MRPS22	0.67381	0.596026	158	331	0.477341	one-sided one-sample Wilcoxon signed-rank test	0.2	5.91316e-32	1.0318e-30	0.38835	0.248541	FALSE	FALSE
CPTAC	CLPP	0.636469	0.394352	128	158	0.810127	one-sided one-sample Wilcoxon signed-rank test	0.2	5.59158e-22	1.40154e-21	0.42932	0.248541	FALSE	FALSE
CPTAC	TUFM	0.694238	0.407477	129	166	0.777108	one-sided one-sample Wilcoxon signed-rank test	0.2	1.42743e-24	4.92395e-24	0.42932	0.248541	FALSE	FALSE
DepMap	CLPP	0.608584	0.505046	77	153	0.503268	one-sided one-sample Wilcoxon signed-rank test	0.2	1.97141e-16	3.31157e-16	0.43379	0.248541	FALSE	FALSE
DepMap	TUFM	0.672719	0.461326	100	167	0.598802	one-sided one-sample Wilcoxon signed-rank test	0.2	1.38688e-22	3.71398e-22	0.43379	0.248541	FALSE	FALSE
ProCan	CLPP	0.552218	0.578072	118	249	0.473896	one-sided one-sample Wilcoxon signed-rank test	0.2	9.22303e-17	1.57779e-16	0.38835	0.248541	FALSE	FALSE
ProCan	TUFM	0.520768	0.621265	110	272	0.404412	one-sided one-sample Wilcoxon signed-rank test	0.2	9.83468e-15	1.51206e-14	0.38835	0.248541	FALSE	FALSE
CPTAC	CPSF7	0.842494	0.397895	117	158	0.740506	one-sided one-sample Wilcoxon signed-rank test	0.2	1.16934e-25	4.84037e-25	0.42932	0.24893	FALSE	FALSE
CPTAC	CTR9	0.671181	0.431888	122	153	0.797386	one-sided one-sample Wilcoxon signed-rank test	0.2	1.28971e-22	3.46796e-22	0.42932	0.24893	FALSE	FALSE
DepMap	CPSF7	0.698982	0.530901	83	171	0.48538	one-sided one-sample Wilcoxon signed-rank test	0.2	9.80795e-21	2.19109e-20	0.43379	0.24893	FALSE	FALSE
DepMap	CTR9	0.785178	0.523463	89	163	0.546012	one-sided one-sample Wilcoxon signed-rank test	0.2	7.54615e-23	2.08093e-22	0.43379	0.24893	FALSE	FALSE
ProCan	CPSF7	0.670737	0.505665	164	292	0.561644	one-sided one-sample Wilcoxon signed-rank test	0.2	2.66507e-34	6.64335e-33	0.38835	0.24893	FALSE	FALSE
ProCan	CTR9	0.772606	0.46141	124	219	0.56621	one-sided one-sample Wilcoxon signed-rank test	0.2	1.15746e-33	2.57916e-32	0.38835	0.24893	FALSE	FALSE
CPTAC	DHX15	0.728773	0.49969	112	153	0.732026	one-sided one-sample Wilcoxon signed-rank test	0.2	7.45261e-22	1.84116e-21	0.42932	0.249708	FALSE	FALSE
DepMap	DHX15	0.740936	0.433596	85	139	0.611511	one-sided one-sample Wilcoxon signed-rank test	0.2	8.22904e-22	2.02547e-21	0.43379	0.249708	FALSE	FALSE
ProCan	DHX15	0.617263	0.565285	108	231	0.467532	one-sided one-sample Wilcoxon signed-rank test	0.2	6.81272e-21	1.54262e-20	0.38835	0.249708	FALSE	FALSE
CPTAC	NUP43	0.874583	0.546772	67	137	0.489051	one-sided one-sample Wilcoxon signed-rank test	0.2	3.56377e-21	8.27267e-21	0.42932	0.251653	FALSE	FALSE
DepMap	NUP43	0.730126	0.419541	96	153	0.627451	one-sided one-sample Wilcoxon signed-rank test	0.2	2.04627e-23	6.01265e-23	0.43379	0.251653	FALSE	FALSE
ProCan	NUP43	0.740703	0.504277	143	258	0.554264	one-sided one-sample Wilcoxon signed-rank test	0.2	2.39074e-35	7.07983e-34	0.38835	0.251653	FALSE	FALSE
CPTAC	IK	0.922844	0.504727	111	157	0.707006	one-sided one-sample Wilcoxon signed-rank test	0.2	8.76627e-26	3.7003e-25	0.42932	0.252431	FALSE	FALSE
DepMap	IK	0.80088	0.461335	89	174	0.511494	one-sided one-sample Wilcoxon signed-rank test	0.2	2.33318e-27	1.39646e-26	0.43379	0.252431	FALSE	FALSE
ProCan	IK	0.78285	0.498855	152	284	0.535211	one-sided one-sample Wilcoxon signed-rank test	0.2	1.76041e-40	9.88444e-39	0.38835	0.252431	FALSE	FALSE
CPTAC	AQR	0.891455	0.394337	108	154	0.701299	one-sided one-sample Wilcoxon signed-rank test	0.2	2.51309e-25	9.77821e-25	0.42932	0.253209	FALSE	FALSE
DepMap	AQR	0.77117	0.471768	78	145	0.537931	one-sided one-sample Wilcoxon signed-rank test	0.2	1.31961e-21	3.18042e-21	0.43379	0.253209	FALSE	FALSE
ProCan	AQR	0.761314	0.62026	98	219	0.447489	one-sided one-sample Wilcoxon signed-rank test	0.2	3.11379e-27	1.78728e-26	0.38835	0.253209	FALSE	FALSE
CPTAC	SAP18	0.902005	0.44888	92	149	0.61745	one-sided one-sample Wilcoxon signed-rank test	0.2	6.36177e-25	2.31787e-24	0.42932	0.253987	FALSE	FALSE
DepMap	SAP18	0.817357	0.462423	99	168	0.589286	one-sided one-sample Wilcoxon signed-rank test	0.2	1.57771e-26	7.77003e-26	0.43379	0.253987	FALSE	FALSE
ProCan	SAP18	0.779864	0.591845	128	261	0.490421	one-sided one-sample Wilcoxon signed-rank test	0.2	5.80992e-32	1.01535e-30	0.38835	0.253987	FALSE	FALSE
CPTAC	PRPF8	0.966108	0.463657	68	152	0.447368	one-sided one-sample Wilcoxon signed-rank test	0.2	6.60924e-25	2.40032e-24	0.42932	0.258654	FALSE	FALSE
DepMap	PRPF8	0.831511	0.470703	98	175	0.56	one-sided one-sample Wilcoxon signed-rank test	0.2	8.82891e-28	5.94994e-27	0.43379	0.258654	FALSE	FALSE
ProCan	PRPF8	0.690426	0.570709	145	285	0.508772	one-sided one-sample Wilcoxon signed-rank test	0.2	4.77035e-30	6.04529e-29	0.38835	0.258654	FALSE	FALSE
CPTAC	NUP153	0.917193	0.510968	95	165	0.575758	one-sided one-sample Wilcoxon signed-rank test	0.2	5.79452e-27	3.12216e-26	0.42932	0.259821	FALSE	FALSE
DepMap	NUP153	0.660895	0.445286	112	193	0.580311	one-sided one-sample Wilcoxon signed-rank test	0.2	7.61059e-26	3.24997e-25	0.43379	0.259821	FALSE	FALSE
ProCan	NUP153	0.542651	0.550361	148	308	0.480519	one-sided one-sample Wilcoxon signed-rank test	0.2	1.51921e-21	3.63368e-21	0.38835	0.259821	FALSE	FALSE
CPTAC	POLR2G	1.0155	0.317346	109	162	0.67284	one-sided one-sample Wilcoxon signed-rank test	0.2	1.24146e-28	1.05711e-27	0.42932	0.260599	FALSE	FALSE
DepMap	POLR2G	0.757831	0.471318	93	172	0.540698	one-sided one-sample Wilcoxon signed-rank test	0.2	2.90658e-25	1.11864e-24	0.43379	0.260599	FALSE	FALSE
ProCan	POLR2G	0.832956	0.647769	77	164	0.469512	one-sided one-sample Wilcoxon signed-rank test	0.2	3.11789e-22	8.04256e-22	0.38835	0.260599	FALSE	FALSE
CPTAC	NIF3L1	0.888403	0.429206	110	157	0.700637	one-sided one-sample Wilcoxon signed-rank test	0.2	4.40446e-27	2.44042e-26	0.42932	0.260988	FALSE	FALSE
DepMap	NIF3L1	0.654584	0.499805	101	181	0.558011	one-sided one-sample Wilcoxon signed-rank test	0.2	3.00697e-22	7.75995e-22	0.43379	0.260988	FALSE	FALSE
ProCan	NIF3L1	0.780659	0.569794	118	250	0.472	one-sided one-sample Wilcoxon signed-rank test	0.2	6.71435e-34	1.55734e-32	0.38835	0.260988	FALSE	FALSE
CPTAC	NBAS	0.874215	0.461031	104	164	0.634146	one-sided one-sample Wilcoxon signed-rank test	0.2	1.16656e-27	7.55635e-27	0.42932	0.261766	FALSE	FALSE
DepMap	NBAS	0.697827	0.48644	104	194	0.536082	one-sided one-sample Wilcoxon signed-rank test	0.2	2.61469e-26	1.22106e-25	0.43379	0.261766	FALSE	FALSE
ProCan	NBAS	0.663586	0.556569	117	248	0.471774	one-sided one-sample Wilcoxon signed-rank test	0.2	8.09411e-26	3.43447e-25	0.38835	0.261766	FALSE	FALSE
CPTAC	AP1B1	0.871029	0.47649	108	154	0.701299	one-sided one-sample Wilcoxon signed-rank test	0.2	3.78113e-27	2.13255e-26	0.42932	0.262933	FALSE	FALSE
DepMap	AP1B1	0.781572	0.489881	85	147	0.578231	one-sided one-sample Wilcoxon signed-rank test	0.2	3.63182e-22	9.29635e-22	0.43379	0.262933	FALSE	FALSE
ProCan	AP1B1	0.727173	0.516864	126	247	0.510121	one-sided one-sample Wilcoxon signed-rank test	0.2	2.40911e-31	3.8539e-30	0.38835	0.262933	FALSE	FALSE
CPTAC	COPE	1.00885	0.451608	95	161	0.590062	one-sided one-sample Wilcoxon signed-rank test	0.2	3.61573e-28	2.73762e-27	0.42932	0.263322	FALSE	FALSE
CPTAC	EIF3L	0.886981	0.47786	69	146	0.472603	one-sided one-sample Wilcoxon signed-rank test	0.2	9.36181e-23	2.55122e-22	0.42932	0.263322	FALSE	FALSE
DepMap	COPE	0.784484	0.490975	88	156	0.564103	one-sided one-sample Wilcoxon signed-rank test	0.2	4.46752e-24	1.43137e-23	0.43379	0.263322	FALSE	FALSE
DepMap	EIF3L	0.83538	0.417851	82	144	0.569444	one-sided one-sample Wilcoxon signed-rank test	0.2	1.65661e-24	5.656e-24	0.43379	0.263322	FALSE	FALSE
ProCan	COPE	0.917991	0.557666	113	248	0.455645	one-sided one-sample Wilcoxon signed-rank test	0.2	4.49187e-39	2.09657e-37	0.38835	0.263322	FALSE	FALSE
ProCan	EIF3L	0.8732	0.610779	108	236	0.457627	one-sided one-sample Wilcoxon signed-rank test	0.2	8.15386e-34	1.87209e-32	0.38835	0.263322	FALSE	FALSE
CPTAC	PTCD3	0.860724	0.381638	144	170	0.847059	one-sided one-sample Wilcoxon signed-rank test	0.2	1.51201e-29	1.6703e-28	0.42932	0.263711	FALSE	FALSE
DepMap	PTCD3	0.740166	0.528742	87	185	0.47027	one-sided one-sample Wilcoxon signed-rank test	0.2	2.30999e-24	7.71948e-24	0.43379	0.263711	FALSE	FALSE
ProCan	PTCD3	0.638607	0.551759	152	303	0.50165	one-sided one-sample Wilcoxon signed-rank test	0.2	1.42173e-29	1.58869e-28	0.38835	0.263711	FALSE	FALSE
CPTAC	BMS1	0.789581	0.486538	101	149	0.677852	one-sided one-sample Wilcoxon signed-rank test	0.2	5.34528e-23	1.4962e-22	0.42932	0.266044	FALSE	FALSE
DepMap	BMS1	0.751891	0.483706	81	160	0.50625	one-sided one-sample Wilcoxon signed-rank test	0.2	9.14775e-23	2.49828e-22	0.43379	0.266044	FALSE	FALSE
ProCan	BMS1	0.704932	0.515036	135	254	0.531496	one-sided one-sample Wilcoxon signed-rank test	0.2	9.387e-33	1.8262e-31	0.38835	0.266044	FALSE	FALSE
CPTAC	SRP14	0.758256	0.449957	96	141	0.680851	one-sided one-sample Wilcoxon signed-rank test	0.2	6.22909e-21	1.41612e-20	0.42932	0.266433	FALSE	FALSE
DepMap	SRP14	0.754651	0.483979	75	144	0.520833	one-sided one-sample Wilcoxon signed-rank test	0.2	1.39983e-21	3.36303e-21	0.43379	0.266433	FALSE	FALSE
ProCan	SRP14	0.801768	0.576845	98	239	0.410042	one-sided one-sample Wilcoxon signed-rank test	0.2	1.08024e-31	1.82594e-30	0.38835	0.266433	FALSE	FALSE
CPTAC	PUF60	0.640887	0.475871	127	168	0.755952	one-sided one-sample Wilcoxon signed-rank test	0.2	2.18995e-19	4.40241e-19	0.42932	0.267211	FALSE	FALSE
DepMap	PUF60	0.609513	0.501083	108	242	0.446281	one-sided one-sample Wilcoxon signed-rank test	0.2	1.56591e-25	6.316e-25	0.43379	0.267211	FALSE	FALSE
ProCan	PUF60	0.820293	0.494759	239	388	0.615979	one-sided one-sample Wilcoxon signed-rank test	0.2	1.36189e-58	1.93082e-55	0.38835	0.267211	FALSE	FALSE
CPTAC	BCAS2	0.989165	0.477704	73	159	0.459119	one-sided one-sample Wilcoxon signed-rank test	0.2	2.50773e-26	1.18265e-25	0.42932	0.2676	FALSE	FALSE
CPTAC	RBM15	0.964092	0.403777	99	159	0.622642	one-sided one-sample Wilcoxon signed-rank test	0.2	1.36606e-27	8.70442e-27	0.42932	0.2676	FALSE	FALSE
DepMap	BCAS2	0.80615	0.484946	102	171	0.596491	one-sided one-sample Wilcoxon signed-rank test	0.2	2.35898e-26	1.11808e-25	0.43379	0.2676	FALSE	FALSE
DepMap	RBM15	0.777819	0.533065	85	173	0.491329	one-sided one-sample Wilcoxon signed-rank test	0.2	1.76646e-23	5.2407e-23	0.43379	0.2676	FALSE	FALSE
ProCan	BCAS2	0.745595	0.537655	133	282	0.471631	one-sided one-sample Wilcoxon signed-rank test	0.2	2.52346e-35	7.45341e-34	0.38835	0.2676	FALSE	FALSE
ProCan	RBM15	0.727482	0.52832	136	280	0.485714	one-sided one-sample Wilcoxon signed-rank test	0.2	1.40344e-35	4.26751e-34	0.38835	0.2676	FALSE	FALSE
CPTAC	PSMC2	0.722728	0.502492	163	198	0.823232	one-sided one-sample Wilcoxon signed-rank test	0.2	2.45057e-26	1.15906e-25	0.42932	0.269156	FALSE	FALSE
DepMap	PSMC2	0.865659	0.438719	135	224	0.602679	one-sided one-sample Wilcoxon signed-rank test	0.2	3.3538e-37	1.2431e-35	0.43379	0.269156	FALSE	FALSE
ProCan	PSMC2	0.928912	0.574365	186	365	0.509589	one-sided one-sample Wilcoxon signed-rank test	0.2	1.1821e-56	9.57672e-54	0.38835	0.269156	FALSE	FALSE
CPTAC	PELO	0.958687	0.396992	106	160	0.6625	one-sided one-sample Wilcoxon signed-rank test	0.2	1.34765e-27	8.6016e-27	0.42932	0.269156	FALSE	FALSE
DepMap	PELO	0.755932	0.501816	96	169	0.568047	one-sided one-sample Wilcoxon signed-rank test	0.2	3.86952e-23	1.10105e-22	0.43379	0.269156	FALSE	FALSE
ProCan	PELO	0.801202	0.596448	130	221	0.588235	one-sided one-sample Wilcoxon signed-rank test	0.2	1.57082e-31	2.57459e-30	0.38835	0.269156	FALSE	FALSE
CPTAC	SF3A2	0.842853	0.492282	106	159	0.666667	one-sided one-sample Wilcoxon signed-rank test	0.2	8.98236e-24	2.76918e-23	0.42932	0.27149	FALSE	FALSE
DepMap	SF3A2	0.758045	0.500573	82	150	0.546667	one-sided one-sample Wilcoxon signed-rank test	0.2	3.09177e-21	7.20948e-21	0.43379	0.27149	FALSE	FALSE
ProCan	SF3A2	0.811533	0.435654	136	244	0.557377	one-sided one-sample Wilcoxon signed-rank test	0.2	1.41226e-39	6.96428e-38	0.38835	0.27149	FALSE	FALSE
CPTAC	SF3B6	0.859858	0.571165	73	164	0.445122	one-sided one-sample Wilcoxon signed-rank test	0.2	4.15456e-22	1.05582e-21	0.42932	0.272657	FALSE	FALSE
DepMap	SF3B6	0.767399	0.440053	112	199	0.562814	one-sided one-sample Wilcoxon signed-rank test	0.2	1.73114e-30	2.40032e-29	0.43379	0.272657	FALSE	FALSE
ProCan	SF3B6	0.713808	0.450792	179	310	0.577419	one-sided one-sample Wilcoxon signed-rank test	0.2	4.39681e-44	4.26227e-42	0.38835	0.272657	FALSE	FALSE
CPTAC	PSMD2	0.815414	0.444019	131	170	0.770588	one-sided one-sample Wilcoxon signed-rank test	0.2	8.50676e-27	4.41775e-26	0.42932	0.274212	FALSE	FALSE
DepMap	PSMD2	0.86363	0.470798	130	220	0.590909	one-sided one-sample Wilcoxon signed-rank test	0.2	3.3231e-35	9.59049e-34	0.43379	0.274212	FALSE	FALSE
ProCan	PSMD2	0.917151	0.600241	165	350	0.471429	one-sided one-sample Wilcoxon signed-rank test	0.2	1.65473e-51	5.68726e-49	0.38835	0.274212	FALSE	FALSE
CPTAC	SCAF8	0.901872	0.396239	98	137	0.715328	one-sided one-sample Wilcoxon signed-rank test	0.2	1.59179e-24	5.45112e-24	0.42932	0.274601	FALSE	FALSE
DepMap	SCAF8	0.686429	0.439709	95	156	0.608974	one-sided one-sample Wilcoxon signed-rank test	0.2	2.14406e-23	6.29021e-23	0.43379	0.274601	FALSE	FALSE
ProCan	SCAF8	0.796817	0.670232	74	184	0.402174	one-sided one-sample Wilcoxon signed-rank test	0.2	1.84343e-22	4.86803e-22	0.38835	0.274601	FALSE	FALSE
CPTAC	EIF2B3	0.817761	0.327613	128	157	0.815287	one-sided one-sample Wilcoxon signed-rank test	0.2	5.42347e-27	2.9432e-26	0.42932	0.275379	FALSE	FALSE
DepMap	EIF2B3	0.75802	0.494707	88	164	0.536585	one-sided one-sample Wilcoxon signed-rank test	0.2	3.98635e-24	1.28666e-23	0.43379	0.275379	FALSE	FALSE
ProCan	EIF2B3	0.839926	0.633871	112	256	0.4375	one-sided one-sample Wilcoxon signed-rank test	0.2	4.52316e-33	9.16101e-32	0.38835	0.275379	FALSE	FALSE
CPTAC	CUL3	0.950961	0.326842	112	145	0.772414	one-sided one-sample Wilcoxon signed-rank test	0.2	1.07398e-25	4.47341e-25	0.42932	0.275379	FALSE	FALSE
CPTAC	USP7	0.877086	0.419565	108	148	0.72973	one-sided one-sample Wilcoxon signed-rank test	0.2	1.43789e-24	4.95551e-24	0.42932	0.275379	FALSE	FALSE
DepMap	CUL3	0.723513	0.428942	93	168	0.553571	one-sided one-sample Wilcoxon signed-rank test	0.2	1.74628e-26	8.48963e-26	0.43379	0.275379	FALSE	FALSE
DepMap	USP7	0.69078	0.523561	84	167	0.502994	one-sided one-sample Wilcoxon signed-rank test	0.2	4.919e-21	1.12687e-20	0.43379	0.275379	FALSE	FALSE
ProCan	CUL3	0.929105	0.695548	100	239	0.41841	one-sided one-sample Wilcoxon signed-rank test	0.2	1.46783e-35	4.45137e-34	0.38835	0.275379	FALSE	FALSE
ProCan	USP7	0.730283	0.536472	127	267	0.475655	one-sided one-sample Wilcoxon signed-rank test	0.2	1.27277e-33	2.81398e-32	0.38835	0.275379	FALSE	FALSE
CPTAC	RAE1	0.817651	0.434799	137	174	0.787356	one-sided one-sample Wilcoxon signed-rank test	0.2	8.58318e-28	5.8085e-27	0.42932	0.276157	FALSE	FALSE
DepMap	RAE1	0.880041	0.522026	153	231	0.662338	one-sided one-sample Wilcoxon signed-rank test	0.2	1.3859e-35	4.22549e-34	0.43379	0.276157	FALSE	FALSE
ProCan	RAE1	0.837687	0.517152	242	385	0.628571	one-sided one-sample Wilcoxon signed-rank test	0.2	2.21215e-56	1.67268e-53	0.38835	0.276157	FALSE	FALSE
CPTAC	YME1L1	0.8301	0.486465	112	148	0.756757	one-sided one-sample Wilcoxon signed-rank test	0.2	5.68948e-25	2.09241e-24	0.42932	0.276546	FALSE	FALSE
DepMap	YME1L1	0.814729	0.466758	93	166	0.560241	one-sided one-sample Wilcoxon signed-rank test	0.2	9.85585e-27	5.04472e-26	0.43379	0.276546	FALSE	FALSE
ProCan	YME1L1	0.720856	0.562064	128	255	0.501961	one-sided one-sample Wilcoxon signed-rank test	0.2	1.2708e-29	1.44568e-28	0.38835	0.276546	FALSE	FALSE
CPTAC	RBM25	0.863436	0.480524	96	161	0.596273	one-sided one-sample Wilcoxon signed-rank test	0.2	1.72513e-25	6.92126e-25	0.42932	0.277324	FALSE	FALSE
DepMap	RBM25	0.75889	0.509466	92	169	0.544379	one-sided one-sample Wilcoxon signed-rank test	0.2	4.39178e-24	1.4099e-23	0.43379	0.277324	FALSE	FALSE
ProCan	RBM25	0.754274	0.455589	168	295	0.569492	one-sided one-sample Wilcoxon signed-rank test	0.2	8.80722e-45	1.0193e-42	0.38835	0.277324	FALSE	FALSE
CPTAC	ASH2L	0.979716	0.495086	93	159	0.584906	one-sided one-sample Wilcoxon signed-rank test	0.2	6.95779e-26	2.99489e-25	0.42932	0.280825	FALSE	FALSE
CPTAC	RHOA	0.932394	0.437602	85	125	0.68	one-sided one-sample Wilcoxon signed-rank test	0.2	5.61122e-22	1.40584e-21	0.42932	0.280825	FALSE	FALSE
DepMap	ASH2L	0.732842	0.461377	112	187	0.59893	one-sided one-sample Wilcoxon signed-rank test	0.2	2.51979e-27	1.48851e-26	0.43379	0.280825	FALSE	FALSE
DepMap	RHOA	0.715919	0.486733	95	157	0.605096	one-sided one-sample Wilcoxon signed-rank test	0.2	1.19361e-21	2.88717e-21	0.43379	0.280825	FALSE	FALSE
ProCan	ASH2L	0.778579	0.563728	132	260	0.507692	one-sided one-sample Wilcoxon signed-rank test	0.2	2.86895e-35	8.3865e-34	0.38835	0.280825	FALSE	FALSE
ProCan	RHOA	0.725493	0.597438	119	239	0.497908	one-sided one-sample Wilcoxon signed-rank test	0.2	8.85516e-27	4.57302e-26	0.38835	0.280825	FALSE	FALSE
CPTAC	CUL2	0.882959	0.393746	94	154	0.61039	one-sided one-sample Wilcoxon signed-rank test	0.2	1.41492e-26	7.02628e-26	0.42932	0.281214	FALSE	FALSE
CPTAC	PRPF40A	0.761352	0.525237	97	160	0.60625	one-sided one-sample Wilcoxon signed-rank test	0.2	1.31416e-21	3.16796e-21	0.42932	0.281214	FALSE	FALSE
DepMap	CUL2	0.746398	0.429831	101	161	0.627329	one-sided one-sample Wilcoxon signed-rank test	0.2	1.12822e-25	4.68213e-25	0.43379	0.281214	FALSE	FALSE
DepMap	PRPF40A	0.712474	0.47604	92	176	0.522727	one-sided one-sample Wilcoxon signed-rank test	0.2	4.90439e-25	1.82379e-24	0.43379	0.281214	FALSE	FALSE
ProCan	CUL2	0.833623	0.682489	96	196	0.489796	one-sided one-sample Wilcoxon signed-rank test	0.2	7.26991e-25	2.62429e-24	0.38835	0.281214	FALSE	FALSE
ProCan	PRPF40A	0.726936	0.478568	148	276	0.536232	one-sided one-sample Wilcoxon signed-rank test	0.2	1.38643e-37	5.33048e-36	0.38835	0.281214	FALSE	FALSE
CPTAC	XPO1	0.682437	0.421475	136	167	0.814371	one-sided one-sample Wilcoxon signed-rank test	0.2	3.19283e-23	9.19347e-23	0.42932	0.281602	FALSE	FALSE
DepMap	XPO1	0.732898	0.380846	127	202	0.628713	one-sided one-sample Wilcoxon signed-rank test	0.2	4.63298e-33	9.36672e-32	0.43379	0.281602	FALSE	FALSE
ProCan	XPO1	0.911651	0.677704	132	316	0.417722	one-sided one-sample Wilcoxon signed-rank test	0.2	3.54247e-44	3.4938e-42	0.38835	0.281602	FALSE	FALSE
CPTAC	NCBP1	0.795143	0.512687	98	162	0.604938	one-sided one-sample Wilcoxon signed-rank test	0.2	1.39833e-22	3.74141e-22	0.42932	0.281991	FALSE	FALSE
DepMap	NCBP1	0.661769	0.469803	109	176	0.619318	one-sided one-sample Wilcoxon signed-rank test	0.2	8.39572e-24	2.59608e-23	0.43379	0.281991	FALSE	FALSE
ProCan	NCBP1	0.686174	0.517482	164	288	0.569444	one-sided one-sample Wilcoxon signed-rank test	0.2	6.45743e-36	2.06893e-34	0.38835	0.281991	FALSE	FALSE
CPTAC	SF3B1	0.913597	0.551388	70	158	0.443038	one-sided one-sample Wilcoxon signed-rank test	0.2	6.21428e-24	1.9508e-23	0.42932	0.283547	FALSE	FALSE
DepMap	SF3B1	0.728061	0.464474	88	176	0.5	one-sided one-sample Wilcoxon signed-rank test	0.2	2.41948e-25	9.4529e-25	0.43379	0.283547	FALSE	FALSE
ProCan	SF3B1	0.718789	0.412822	165	283	0.583039	one-sided one-sample Wilcoxon signed-rank test	0.2	8.58323e-43	6.44708e-41	0.38835	0.283547	FALSE	FALSE
CPTAC	CSTF3	0.798238	0.476234	108	152	0.710526	one-sided one-sample Wilcoxon signed-rank test	0.2	2.04028e-22	5.34307e-22	0.42932	0.283936	FALSE	FALSE
DepMap	CSTF3	0.754315	0.507764	92	174	0.528736	one-sided one-sample Wilcoxon signed-rank test	0.2	1.81961e-24	6.18089e-24	0.43379	0.283936	FALSE	FALSE
ProCan	CSTF3	0.757198	0.497019	163	271	0.601476	one-sided one-sample Wilcoxon signed-rank test	0.2	3.09359e-39	1.47427e-37	0.38835	0.283936	FALSE	FALSE
CPTAC	PLRG1	0.713936	0.565892	98	148	0.662162	one-sided one-sample Wilcoxon signed-rank test	0.2	6.02388e-19	1.17434e-18	0.42932	0.285103	FALSE	FALSE
DepMap	PLRG1	0.793896	0.444921	77	140	0.55	one-sided one-sample Wilcoxon signed-rank test	0.2	4.3836e-23	1.23833e-22	0.43379	0.285103	FALSE	FALSE
ProCan	PLRG1	0.733565	0.488808	114	220	0.518182	one-sided one-sample Wilcoxon signed-rank test	0.2	1.73601e-30	2.40412e-29	0.38835	0.285103	FALSE	FALSE
CPTAC	DHX29	0.99121	0.336744	105	158	0.664557	one-sided one-sample Wilcoxon signed-rank test	0.2	7.64264e-28	5.24714e-27	0.42932	0.28627	FALSE	FALSE
DepMap	DHX29	0.668565	0.525042	90	163	0.552147	one-sided one-sample Wilcoxon signed-rank test	0.2	2.0933e-19	4.21483e-19	0.43379	0.28627	FALSE	FALSE
ProCan	DHX29	0.743961	0.594659	68	150	0.453333	one-sided one-sample Wilcoxon signed-rank test	0.2	4.59313e-19	9.04432e-19	0.38835	0.28627	FALSE	FALSE
CPTAC	SNRPD2	0.73849	0.550544	114	161	0.708075	one-sided one-sample Wilcoxon signed-rank test	0.2	2.80679e-20	6.03615e-20	0.42932	0.287437	FALSE	FALSE
DepMap	SNRPD2	0.822984	0.466376	93	172	0.540698	one-sided one-sample Wilcoxon signed-rank test	0.2	1.43081e-27	9.07116e-27	0.43379	0.287437	FALSE	FALSE
ProCan	SNRPD2	0.852086	0.436608	138	275	0.501818	one-sided one-sample Wilcoxon signed-rank test	0.2	4.78179e-45	5.76969e-43	0.38835	0.287437	FALSE	FALSE
CPTAC	CHCHD3	0.853906	0.497969	144	202	0.712871	one-sided one-sample Wilcoxon signed-rank test	0.2	1.23753e-30	1.78581e-29	0.42932	0.289771	FALSE	FALSE
CPTAC	SCAF1	0.838513	0.36842	133	160	0.83125	one-sided one-sample Wilcoxon signed-rank test	0.2	3.21886e-27	1.84386e-26	0.42932	0.289771	FALSE	FALSE
DepMap	CHCHD3	0.767167	0.45019	133	227	0.585903	one-sided one-sample Wilcoxon signed-rank test	0.2	9.58523e-36	2.99492e-34	0.43379	0.289771	FALSE	FALSE
DepMap	SCAF1	0.699496	0.538501	100	173	0.578035	one-sided one-sample Wilcoxon signed-rank test	0.2	2.0055e-22	5.25927e-22	0.43379	0.289771	FALSE	FALSE
ProCan	CHCHD3	0.606537	0.586318	174	352	0.494318	one-sided one-sample Wilcoxon signed-rank test	0.2	2.73728e-28	2.153e-27	0.38835	0.289771	FALSE	FALSE
ProCan	SCAF1	0.789237	0.570862	147	254	0.57874	one-sided one-sample Wilcoxon signed-rank test	0.2	6.72844e-38	2.68711e-36	0.38835	0.289771	FALSE	FALSE
CPTAC	DHX9	0.785413	0.486624	132	175	0.754286	one-sided one-sample Wilcoxon signed-rank test	0.2	7.66932e-25	2.75794e-24	0.42932	0.290159	FALSE	FALSE
DepMap	DHX9	0.759767	0.446185	117	216	0.541667	one-sided one-sample Wilcoxon signed-rank test	0.2	5.23777e-33	1.05145e-31	0.43379	0.290159	FALSE	FALSE
ProCan	DHX9	0.61069	0.600802	168	364	0.461538	one-sided one-sample Wilcoxon signed-rank test	0.2	2.97316e-28	2.30496e-27	0.38835	0.290159	FALSE	FALSE
CPTAC	PDE12	0.710158	0.40615	89	121	0.735537	one-sided one-sample Wilcoxon signed-rank test	0.2	6.62582e-20	1.38577e-19	0.42932	0.290548	FALSE	FALSE
CPTAC	SMC3	0.94533	0.485111	77	147	0.52381	one-sided one-sample Wilcoxon signed-rank test	0.2	9.00381e-25	3.19728e-24	0.42932	0.290548	FALSE	FALSE
DepMap	PDE12	0.634144	0.500683	84	153	0.54902	one-sided one-sample Wilcoxon signed-rank test	0.2	1.35239e-18	2.58273e-18	0.43379	0.290548	FALSE	FALSE
DepMap	SMC3	0.685884	0.511234	74	147	0.503401	one-sided one-sample Wilcoxon signed-rank test	0.2	2.97978e-18	5.57517e-18	0.43379	0.290548	FALSE	FALSE
ProCan	PDE12	0.617914	0.611438	106	229	0.462882	one-sided one-sample Wilcoxon signed-rank test	0.2	6.29254e-20	1.31922e-19	0.38835	0.290548	FALSE	FALSE
ProCan	SMC3	0.72468	0.474784	133	242	0.549587	one-sided one-sample Wilcoxon signed-rank test	0.2	9.48394e-34	2.15406e-32	0.38835	0.290548	FALSE	FALSE
CPTAC	PPP2R5D	0.715463	0.493251	104	159	0.654088	one-sided one-sample Wilcoxon signed-rank test	0.2	6.73652e-21	1.52628e-20	0.42932	0.290937	FALSE	FALSE
CPTAC	RBM22	1.03113	0.609287	71	159	0.446541	one-sided one-sample Wilcoxon signed-rank test	0.2	5.90195e-25	2.16281e-24	0.42932	0.290937	FALSE	FALSE
DepMap	PPP2R5D	0.68256	0.4553	109	180	0.605556	one-sided one-sample Wilcoxon signed-rank test	0.2	1.36783e-24	4.72841e-24	0.43379	0.290937	FALSE	FALSE
DepMap	RBM22	0.757161	0.417855	104	182	0.571429	one-sided one-sample Wilcoxon signed-rank test	0.2	3.13277e-29	3.1472e-28	0.43379	0.290937	FALSE	FALSE
ProCan	PPP2R5D	0.823728	0.586416	97	187	0.518717	one-sided one-sample Wilcoxon signed-rank test	0.2	3.9071e-27	2.19361e-26	0.38835	0.290937	FALSE	FALSE
ProCan	RBM22	0.806797	0.473985	165	290	0.568966	one-sided one-sample Wilcoxon signed-rank test	0.2	1.54702e-45	1.9939e-43	0.38835	0.290937	FALSE	FALSE
CPTAC	PPIL4	0.802911	0.345005	106	137	0.773723	one-sided one-sample Wilcoxon signed-rank test	0.2	2.98555e-23	8.64491e-23	0.42932	0.291715	FALSE	FALSE
CPTAC	WBP11	0.889257	0.466931	109	164	0.664634	one-sided one-sample Wilcoxon signed-rank test	0.2	2.67774e-26	1.24675e-25	0.42932	0.291715	FALSE	FALSE
DepMap	PPIL4	0.658381	0.490508	78	154	0.506494	one-sided one-sample Wilcoxon signed-rank test	0.2	1.07943e-18	2.07262e-18	0.43379	0.291715	FALSE	FALSE
DepMap	WBP11	0.748013	0.518553	113	190	0.594737	one-sided one-sample Wilcoxon signed-rank test	0.2	7.00047e-27	3.71025e-26	0.43379	0.291715	FALSE	FALSE
ProCan	PPIL4	0.689438	0.646433	100	213	0.469484	one-sided one-sample Wilcoxon signed-rank test	0.2	2.33456e-22	6.08423e-22	0.38835	0.291715	FALSE	FALSE
ProCan	WBP11	0.744237	0.495325	186	310	0.6	one-sided one-sample Wilcoxon signed-rank test	0.2	2.90196e-44	2.94612e-42	0.38835	0.291715	FALSE	FALSE
CPTAC	ZNF207	0.752915	0.409854	125	156	0.801282	one-sided one-sample Wilcoxon signed-rank test	0.2	8.6644e-24	2.67697e-23	0.42932	0.292882	FALSE	FALSE
DepMap	ZNF207	0.750971	0.519902	110	183	0.601093	one-sided one-sample Wilcoxon signed-rank test	0.2	1.67095e-26	8.16892e-26	0.43379	0.292882	FALSE	FALSE
ProCan	ZNF207	0.874309	0.579791	155	311	0.498392	one-sided one-sample Wilcoxon signed-rank test	0.2	4.82946e-46	6.76243e-44	0.38835	0.292882	FALSE	FALSE
CPTAC	RPS3A	0.837251	0.496299	101	145	0.696552	one-sided one-sample Wilcoxon signed-rank test	0.2	9.36085e-23	2.55122e-22	0.42932	0.293271	FALSE	FALSE
CPTAC	SON	0.656319	0.351796	131	156	0.839744	one-sided one-sample Wilcoxon signed-rank test	0.2	7.51096e-24	2.33651e-23	0.42932	0.293271	FALSE	FALSE
DepMap	RPS3A	0.861796	0.489947	71	139	0.510791	one-sided one-sample Wilcoxon signed-rank test	0.2	3.6067e-23	1.03119e-22	0.43379	0.293271	FALSE	FALSE
DepMap	SON	0.69776	0.533314	82	153	0.535948	one-sided one-sample Wilcoxon signed-rank test	0.2	2.84178e-19	5.68255e-19	0.43379	0.293271	FALSE	FALSE
ProCan	RPS3A	0.852649	0.518829	107	221	0.484163	one-sided one-sample Wilcoxon signed-rank test	0.2	8.78801e-35	2.40757e-33	0.38835	0.293271	FALSE	FALSE
ProCan	SON	0.6161	0.586559	110	254	0.433071	one-sided one-sample Wilcoxon signed-rank test	0.2	2.43757e-21	5.74421e-21	0.38835	0.293271	FALSE	FALSE
CPTAC	CHERP	0.904915	0.459143	110	162	0.679012	one-sided one-sample Wilcoxon signed-rank test	0.2	1.47924e-26	7.31366e-26	0.42932	0.294049	FALSE	FALSE
DepMap	CHERP	0.766603	0.518667	78	159	0.490566	one-sided one-sample Wilcoxon signed-rank test	0.2	1.72585e-22	4.56816e-22	0.43379	0.294049	FALSE	FALSE
ProCan	CHERP	0.774461	0.516256	123	254	0.484252	one-sided one-sample Wilcoxon signed-rank test	0.2	8.45897e-36	2.66504e-34	0.38835	0.294049	FALSE	FALSE
CPTAC	PRPF38B	0.807332	0.42073	119	158	0.753165	one-sided one-sample Wilcoxon signed-rank test	0.2	2.24949e-25	8.85279e-25	0.42932	0.294438	FALSE	FALSE
DepMap	PRPF38B	0.720562	0.533876	88	168	0.52381	one-sided one-sample Wilcoxon signed-rank test	0.2	1.84757e-22	4.87782e-22	0.43379	0.294438	FALSE	FALSE
ProCan	PRPF38B	0.734218	0.538881	89	162	0.549383	one-sided one-sample Wilcoxon signed-rank test	0.2	1.22626e-22	3.30518e-22	0.38835	0.294438	FALSE	FALSE
CPTAC	SUPT6H	0.904896	0.495077	71	159	0.446541	one-sided one-sample Wilcoxon signed-rank test	0.2	1.8976e-24	6.42416e-24	0.42932	0.296383	FALSE	FALSE
DepMap	SUPT6H	0.768662	0.501448	101	186	0.543011	one-sided one-sample Wilcoxon signed-rank test	0.2	1.66126e-26	8.13206e-26	0.43379	0.296383	FALSE	FALSE
ProCan	SUPT6H	0.800146	0.495125	170	313	0.543131	one-sided one-sample Wilcoxon signed-rank test	0.2	7.03689e-48	1.34852e-45	0.38835	0.296383	FALSE	FALSE
CPTAC	PSMD11	0.726224	0.561015	85	156	0.544872	one-sided one-sample Wilcoxon signed-rank test	0.2	1.54631e-18	2.93723e-18	0.42932	0.297161	FALSE	FALSE
DepMap	PSMD11	0.798641	0.375255	123	183	0.672131	one-sided one-sample Wilcoxon signed-rank test	0.2	1.20782e-31	2.02949e-30	0.43379	0.297161	FALSE	FALSE
ProCan	PSMD11	0.880454	0.560817	160	310	0.516129	one-sided one-sample Wilcoxon signed-rank test	0.2	4.03437e-46	5.86639e-44	0.38835	0.297161	FALSE	FALSE
CPTAC	COPA	1.01079	0.461104	109	178	0.61236	one-sided one-sample Wilcoxon signed-rank test	0.2	2.43707e-30	3.27116e-29	0.42932	0.299883	FALSE	FALSE
CPTAC	RBM17	0.752947	0.542836	77	150	0.513333	one-sided one-sample Wilcoxon signed-rank test	0.2	9.2735e-19	1.78878e-18	0.42932	0.299883	FALSE	FALSE
DepMap	COPA	0.8097	0.503754	118	222	0.531532	one-sided one-sample Wilcoxon signed-rank test	0.2	4.12529e-33	8.38514e-32	0.43379	0.299883	FALSE	FALSE
DepMap	RBM17	0.77516	0.465776	86	176	0.488636	one-sided one-sample Wilcoxon signed-rank test	0.2	7.26147e-27	3.82712e-26	0.43379	0.299883	FALSE	FALSE
ProCan	COPA	0.860825	0.564786	178	374	0.475936	one-sided one-sample Wilcoxon signed-rank test	0.2	9.25547e-54	3.88798e-51	0.38835	0.299883	FALSE	FALSE
ProCan	RBM17	0.780658	0.499206	138	266	0.518797	one-sided one-sample Wilcoxon signed-rank test	0.2	1.65166e-38	6.98999e-37	0.38835	0.299883	FALSE	FALSE
CPTAC	SNRNP200	0.919318	0.531016	77	166	0.463855	one-sided one-sample Wilcoxon signed-rank test	0.2	2.47699e-25	9.65099e-25	0.42932	0.300661	FALSE	FALSE
DepMap	SNRNP200	0.716811	0.485961	94	180	0.522222	one-sided one-sample Wilcoxon signed-rank test	0.2	1.18115e-24	4.12583e-24	0.43379	0.300661	FALSE	FALSE
ProCan	SNRNP200	0.642694	0.477835	170	294	0.578231	one-sided one-sample Wilcoxon signed-rank test	0.2	3.07181e-33	6.39274e-32	0.38835	0.300661	FALSE	FALSE
CPTAC	NUP107	0.914548	0.465885	92	166	0.554217	one-sided one-sample Wilcoxon signed-rank test	0.2	5.65796e-27	3.05875e-26	0.42932	0.301828	FALSE	FALSE
DepMap	NUP107	0.749326	0.507868	102	186	0.548387	one-sided one-sample Wilcoxon signed-rank test	0.2	2.84593e-25	1.09754e-24	0.43379	0.301828	FALSE	FALSE
ProCan	NUP107	0.65634	0.547332	147	300	0.49	one-sided one-sample Wilcoxon signed-rank test	0.2	7.2322e-30	8.72634e-29	0.38835	0.301828	FALSE	FALSE
CPTAC	MARS1	0.791524	0.452259	111	157	0.707006	one-sided one-sample Wilcoxon signed-rank test	0.2	1.83004e-24	6.21262e-24	0.42932	0.303384	FALSE	FALSE
DepMap	MARS1	0.806473	0.50026	95	186	0.510753	one-sided one-sample Wilcoxon signed-rank test	0.2	9.90908e-29	8.74621e-28	0.43379	0.303384	FALSE	FALSE
ProCan	MARS1	0.832502	0.581222	131	304	0.430921	one-sided one-sample Wilcoxon signed-rank test	0.2	1.41076e-41	8.93904e-40	0.38835	0.303384	FALSE	FALSE
CPTAC	MRPL44	0.684205	0.536403	86	143	0.601399	one-sided one-sample Wilcoxon signed-rank test	0.2	3.78308e-17	6.61543e-17	0.42932	0.303773	FALSE	FALSE
DepMap	MRPL44	0.696538	0.452892	99	168	0.589286	one-sided one-sample Wilcoxon signed-rank test	0.2	5.76115e-24	1.81913e-23	0.43379	0.303773	FALSE	FALSE
ProCan	MRPL44	0.596145	0.552187	140	274	0.510949	one-sided one-sample Wilcoxon signed-rank test	0.2	3.43238e-24	1.12029e-23	0.38835	0.303773	FALSE	FALSE
CPTAC	COPB1	0.968278	0.462762	75	154	0.487013	one-sided one-sample Wilcoxon signed-rank test	0.2	1.40055e-25	5.70379e-25	0.42932	0.306107	FALSE	FALSE
CPTAC	GTF3C3	0.776806	0.410851	126	157	0.802548	one-sided one-sample Wilcoxon signed-rank test	0.2	7.30073e-25	2.63458e-24	0.42932	0.306107	FALSE	FALSE
DepMap	COPB1	0.785199	0.433869	100	165	0.606061	one-sided one-sample Wilcoxon signed-rank test	0.2	1.18677e-26	5.98114e-26	0.43379	0.306107	FALSE	FALSE
DepMap	GTF3C3	0.747099	0.507802	89	175	0.508571	one-sided one-sample Wilcoxon signed-rank test	0.2	9.22211e-25	3.26458e-24	0.43379	0.306107	FALSE	FALSE
ProCan	COPB1	0.904316	0.645753	106	267	0.397004	one-sided one-sample Wilcoxon signed-rank test	0.2	1.20178e-37	4.65207e-36	0.38835	0.306107	FALSE	FALSE
ProCan	GTF3C3	0.716448	0.608586	117	268	0.436567	one-sided one-sample Wilcoxon signed-rank test	0.2	2.99116e-29	3.0183e-28	0.38835	0.306107	FALSE	FALSE
CPTAC	PSMB4	1.04011	0.489622	121	172	0.703488	one-sided one-sample Wilcoxon signed-rank test	0.2	4.02075e-30	5.17631e-29	0.42932	0.306496	FALSE	FALSE
DepMap	PSMB4	0.894543	0.494456	124	228	0.54386	one-sided one-sample Wilcoxon signed-rank test	0.2	1.45211e-37	5.54538e-36	0.43379	0.306496	FALSE	FALSE
ProCan	PSMB4	0.95637	0.546177	172	378	0.455026	one-sided one-sample Wilcoxon signed-rank test	0.2	1.36449e-60	3.86901e-57	0.38835	0.306496	FALSE	FALSE
CPTAC	MRPL40	0.857111	0.427716	105	150	0.7	one-sided one-sample Wilcoxon signed-rank test	0.2	5.58835e-25	2.06057e-24	0.42932	0.307662	FALSE	FALSE
DepMap	MRPL40	0.824749	0.5119	90	166	0.542169	one-sided one-sample Wilcoxon signed-rank test	0.2	4.09738e-25	1.54342e-24	0.43379	0.307662	FALSE	FALSE
ProCan	MRPL40	0.77312	0.590112	148	277	0.534296	one-sided one-sample Wilcoxon signed-rank test	0.2	6.25041e-35	1.73755e-33	0.38835	0.307662	FALSE	FALSE
CPTAC	PRPF19	0.945868	0.452489	98	158	0.620253	one-sided one-sample Wilcoxon signed-rank test	0.2	9.71444e-27	4.97881e-26	0.42932	0.308051	FALSE	FALSE
DepMap	PRPF19	0.643693	0.528719	95	172	0.552326	one-sided one-sample Wilcoxon signed-rank test	0.2	7.51248e-19	1.45677e-18	0.43379	0.308051	FALSE	FALSE
ProCan	PRPF19	0.631774	0.508802	165	292	0.565068	one-sided one-sample Wilcoxon signed-rank test	0.2	6.26865e-31	9.54349e-30	0.38835	0.308051	FALSE	FALSE
CPTAC	MRPS27	0.888047	0.43871	105	157	0.66879	one-sided one-sample Wilcoxon signed-rank test	0.2	7.28827e-26	3.12173e-25	0.42932	0.311552	FALSE	FALSE
DepMap	MRPS27	0.720769	0.451888	85	166	0.512048	one-sided one-sample Wilcoxon signed-rank test	0.2	7.59809e-25	2.73319e-24	0.43379	0.311552	FALSE	FALSE
ProCan	MRPS27	0.637202	0.653294	109	265	0.411321	one-sided one-sample Wilcoxon signed-rank test	0.2	7.58127e-21	1.70982e-20	0.38835	0.311552	FALSE	FALSE
CPTAC	RPL27A	0.812243	0.633925	87	152	0.572368	one-sided one-sample Wilcoxon signed-rank test	0.2	1.1452e-18	2.19703e-18	0.42932	0.31233	FALSE	FALSE
DepMap	RPL27A	0.858236	0.413224	82	159	0.515723	one-sided one-sample Wilcoxon signed-rank test	0.2	2.10173e-27	1.26932e-26	0.43379	0.31233	FALSE	FALSE
ProCan	RPL27A	0.860395	0.489509	119	259	0.459459	one-sided one-sample Wilcoxon signed-rank test	0.2	9.49773e-41	5.52427e-39	0.38835	0.31233	FALSE	FALSE
CPTAC	CLASP1	0.410422	0.56017	98	161	0.608696	one-sided one-sample Wilcoxon signed-rank test	0.2	4.6254e-06	5.21848e-06	0.42932	0.315441	FALSE	FALSE
DepMap	CLASP1	0.721811	0.442499	99	172	0.575581	one-sided one-sample Wilcoxon signed-rank test	0.2	1.37171e-25	5.59839e-25	0.43379	0.315441	FALSE	FALSE
ProCan	CLASP1	0.825121	0.552588	102	207	0.492754	one-sided one-sample Wilcoxon signed-rank test	0.2	1.80541e-30	2.48409e-29	0.38835	0.315441	FALSE	FALSE
CPTAC	ZFR	0.858226	0.489029	124	172	0.72093	one-sided one-sample Wilcoxon signed-rank test	0.2	1.22603e-25	5.05843e-25	0.42932	0.316608	FALSE	FALSE
DepMap	ZFR	0.79552	0.51157	140	217	0.645161	one-sided one-sample Wilcoxon signed-rank test	0.2	8.32864e-31	1.24131e-29	0.43379	0.316608	FALSE	FALSE
ProCan	ZFR	0.685289	0.50803	228	350	0.651429	one-sided one-sample Wilcoxon signed-rank test	0.2	1.58257e-41	9.97196e-40	0.38835	0.316608	FALSE	FALSE
CPTAC	PPP1R10	0.785945	0.440624	106	156	0.679487	one-sided one-sample Wilcoxon signed-rank test	0.2	3.60057e-24	1.17013e-23	0.42932	0.316997	FALSE	FALSE
DepMap	PPP1R10	0.825433	0.516665	91	189	0.481481	one-sided one-sample Wilcoxon signed-rank test	0.2	4.71497e-29	4.53196e-28	0.43379	0.316997	FALSE	FALSE
ProCan	PPP1R10	0.790985	0.57901	146	306	0.477124	one-sided one-sample Wilcoxon signed-rank test	0.2	2.51269e-41	1.5322e-39	0.38835	0.316997	FALSE	FALSE
CPTAC	MRPL53	0.618067	0.484105	112	168	0.666667	one-sided one-sample Wilcoxon signed-rank test	0.2	2.21453e-18	4.17714e-18	0.42932	0.317775	FALSE	FALSE
DepMap	MRPL53	0.762227	0.480416	98	190	0.515789	one-sided one-sample Wilcoxon signed-rank test	0.2	8.67971e-29	7.84425e-28	0.43379	0.317775	FALSE	FALSE
ProCan	MRPL53	0.611196	0.587391	143	303	0.471947	one-sided one-sample Wilcoxon signed-rank test	0.2	1.66858e-25	6.70151e-25	0.38835	0.317775	FALSE	FALSE
CPTAC	SNRPC	0.878795	0.477406	91	156	0.583333	one-sided one-sample Wilcoxon signed-rank test	0.2	2.65036e-24	8.79471e-24	0.42932	0.318942	FALSE	FALSE
DepMap	SNRPC	0.768145	0.496697	84	177	0.474576	one-sided one-sample Wilcoxon signed-rank test	0.2	8.16478e-25	2.92037e-24	0.43379	0.318942	FALSE	FALSE
ProCan	SNRPC	0.849619	0.574062	123	304	0.404605	one-sided one-sample Wilcoxon signed-rank test	0.2	1.94765e-43	1.68628e-41	0.38835	0.318942	FALSE	FALSE
CPTAC	ARMC8	1.05665	0.352796	122	169	0.721893	one-sided one-sample Wilcoxon signed-rank test	0.2	8.80471e-30	1.04459e-28	0.42932	0.31972	FALSE	FALSE
CPTAC	SF3B2	0.959454	0.518462	81	167	0.48503	one-sided one-sample Wilcoxon signed-rank test	0.2	3.20009e-26	1.4653e-25	0.42932	0.31972	FALSE	FALSE
CPTAC	SRRM2	0.821175	0.533626	96	163	0.588957	one-sided one-sample Wilcoxon signed-rank test	0.2	2.03495e-24	6.86304e-24	0.42932	0.31972	FALSE	FALSE
DepMap	ARMC8	0.698188	0.460397	126	204	0.617647	one-sided one-sample Wilcoxon signed-rank test	0.2	1.18585e-28	1.02458e-27	0.43379	0.31972	FALSE	FALSE
DepMap	SF3B2	0.79125	0.508633	142	248	0.572581	one-sided one-sample Wilcoxon signed-rank test	0.2	2.16463e-35	6.4779e-34	0.43379	0.31972	FALSE	FALSE
DepMap	SRRM2	0.764696	0.475381	85	169	0.502959	one-sided one-sample Wilcoxon signed-rank test	0.2	2.06832e-25	8.19668e-25	0.43379	0.31972	FALSE	FALSE
ProCan	ARMC8	0.888832	0.693754	85	201	0.422886	one-sided one-sample Wilcoxon signed-rank test	0.2	1.63939e-26	8.03889e-26	0.38835	0.31972	FALSE	FALSE
ProCan	SF3B2	0.754156	0.440787	205	312	0.657051	one-sided one-sample Wilcoxon signed-rank test	0.2	7.13374e-48	1.34852e-45	0.38835	0.31972	FALSE	FALSE
ProCan	SRRM2	0.759508	0.530742	139	258	0.53876	one-sided one-sample Wilcoxon signed-rank test	0.2	4.17918e-35	1.18205e-33	0.38835	0.31972	FALSE	FALSE
CPTAC	MRPL46	0.684473	0.508783	104	158	0.658228	one-sided one-sample Wilcoxon signed-rank test	0.2	8.5324e-20	1.76822e-19	0.42932	0.320887	FALSE	FALSE
DepMap	MRPL46	0.738331	0.424368	93	157	0.592357	one-sided one-sample Wilcoxon signed-rank test	0.2	5.66512e-25	2.08616e-24	0.43379	0.320887	FALSE	FALSE
ProCan	MRPL46	0.523694	0.617159	120	268	0.447761	one-sided one-sample Wilcoxon signed-rank test	0.2	1.68196e-14	2.56134e-14	0.38835	0.320887	FALSE	FALSE
CPTAC	RABGGTA	0.915546	0.396609	112	152	0.736842	one-sided one-sample Wilcoxon signed-rank test	0.2	6.64474e-27	3.53493e-26	0.42932	0.322054	FALSE	FALSE
DepMap	RABGGTA	0.767839	0.548631	86	177	0.485876	one-sided one-sample Wilcoxon signed-rank test	0.2	4.0026e-24	1.29153e-23	0.43379	0.322054	FALSE	FALSE
ProCan	RABGGTA	0.775043	0.574235	60	113	0.530973	one-sided one-sample Wilcoxon signed-rank test	0.2	3.85212e-16	6.37542e-16	0.38835	0.322054	FALSE	FALSE
CPTAC	CCAR2	0.839376	0.508781	90	156	0.576923	one-sided one-sample Wilcoxon signed-rank test	0.2	1.17488e-22	3.17046e-22	0.42932	0.323221	FALSE	FALSE
DepMap	CCAR2	0.580277	0.461615	92	172	0.534884	one-sided one-sample Wilcoxon signed-rank test	0.2	1.36416e-18	2.60476e-18	0.43379	0.323221	FALSE	FALSE
ProCan	CCAR2	0.509174	0.587129	142	284	0.5	one-sided one-sample Wilcoxon signed-rank test	0.2	1.7492e-16	2.95055e-16	0.38835	0.323221	FALSE	FALSE
CPTAC	ACTL6A	0.776553	0.464395	122	168	0.72619	one-sided one-sample Wilcoxon signed-rank test	0.2	3.79373e-24	1.22903e-23	0.42932	0.325165	FALSE	FALSE
DepMap	ACTL6A	0.775105	0.506039	137	219	0.625571	one-sided one-sample Wilcoxon signed-rank test	0.2	3.48273e-31	5.47107e-30	0.43379	0.325165	FALSE	FALSE
ProCan	ACTL6A	0.791154	0.576349	175	352	0.497159	one-sided one-sample Wilcoxon signed-rank test	0.2	3.39815e-43	2.87626e-41	0.38835	0.325165	FALSE	FALSE
CPTAC	BAG5	0.683197	0.549915	101	164	0.615854	one-sided one-sample Wilcoxon signed-rank test	0.2	3.09596e-18	5.783e-18	0.42932	0.326721	FALSE	FALSE
DepMap	BAG5	0.674213	0.466777	103	181	0.569061	one-sided one-sample Wilcoxon signed-rank test	0.2	4.55248e-25	1.70185e-24	0.43379	0.326721	FALSE	FALSE
ProCan	BAG5	0.825328	0.530066	88	162	0.54321	one-sided one-sample Wilcoxon signed-rank test	0.2	1.24845e-24	4.34621e-24	0.38835	0.326721	FALSE	FALSE
CPTAC	U2AF2	0.860714	0.573067	82	164	0.5	one-sided one-sample Wilcoxon signed-rank test	0.2	6.22939e-23	1.73129e-22	0.42932	0.327499	FALSE	FALSE
DepMap	U2AF2	0.809276	0.474527	101	184	0.548913	one-sided one-sample Wilcoxon signed-rank test	0.2	4.87188e-29	4.67091e-28	0.43379	0.327499	FALSE	FALSE
ProCan	U2AF2	0.793553	0.45799	155	302	0.513245	one-sided one-sample Wilcoxon signed-rank test	0.2	8.17771e-46	1.10419e-43	0.38835	0.327499	FALSE	FALSE
CPTAC	IMMT	0.59666	0.457446	123	170	0.723529	one-sided one-sample Wilcoxon signed-rank test	0.2	2.21202e-20	4.7925e-20	0.42932	0.327888	FALSE	FALSE
DepMap	IMMT	0.703689	0.520972	96	185	0.518919	one-sided one-sample Wilcoxon signed-rank test	0.2	4.37345e-23	1.23577e-22	0.43379	0.327888	FALSE	FALSE
ProCan	IMMT	0.519264	0.558496	157	305	0.514754	one-sided one-sample Wilcoxon signed-rank test	0.2	6.30935e-20	1.32226e-19	0.38835	0.327888	FALSE	FALSE
CPTAC	CUL5	0.52619	0.468797	88	149	0.590604	one-sided one-sample Wilcoxon signed-rank test	0.2	2.38515e-13	3.44485e-13	0.42932	0.328666	FALSE	FALSE
DepMap	CUL5	0.686892	0.49415	107	186	0.575269	one-sided one-sample Wilcoxon signed-rank test	0.2	1.47437e-24	5.07507e-24	0.43379	0.328666	FALSE	FALSE
ProCan	CUL5	0.859805	0.594995	94	193	0.487047	one-sided one-sample Wilcoxon signed-rank test	0.2	3.38498e-28	2.58883e-27	0.38835	0.328666	FALSE	FALSE
CPTAC	RNMT	0.40595	0.542481	95	162	0.58642	one-sided one-sample Wilcoxon signed-rank test	0.2	2.57389e-06	2.92809e-06	0.42932	0.331778	FALSE	FALSE
DepMap	RNMT	0.62824	0.444541	105	159	0.660377	one-sided one-sample Wilcoxon signed-rank test	0.2	5.73752e-20	1.20733e-19	0.43379	0.331778	FALSE	FALSE
ProCan	RNMT	0.665878	0.587362	122	258	0.472868	one-sided one-sample Wilcoxon signed-rank test	0.2	4.45947e-26	1.98117e-25	0.38835	0.331778	FALSE	FALSE
CPTAC	PPP4C	1.00584	0.431662	87	165	0.527273	one-sided one-sample Wilcoxon signed-rank test	0.2	6.77607e-29	6.25848e-28	0.42932	0.331778	FALSE	FALSE
DepMap	PPP4C	0.771466	0.449559	94	168	0.559524	one-sided one-sample Wilcoxon signed-rank test	0.2	1.1433e-26	5.77868e-26	0.43379	0.331778	FALSE	FALSE
ProCan	PPP4C	0.850594	0.678392	48	116	0.413793	one-sided one-sample Wilcoxon signed-rank test	0.2	3.34664e-16	5.55992e-16	0.38835	0.331778	FALSE	FALSE
CPTAC	TOMM70	0.444143	0.516114	91	147	0.619048	one-sided one-sample Wilcoxon signed-rank test	0.2	1.08857e-08	1.32788e-08	0.42932	0.332166	FALSE	FALSE
DepMap	TOMM70	0.67281	0.435844	123	193	0.637306	one-sided one-sample Wilcoxon signed-rank test	0.2	3.33723e-28	2.55749e-27	0.43379	0.332166	FALSE	FALSE
ProCan	TOMM70	0.474104	0.615411	141	322	0.437888	one-sided one-sample Wilcoxon signed-rank test	0.2	1.99454e-13	2.89173e-13	0.38835	0.332166	FALSE	FALSE
CPTAC	EIF3K	0.966543	0.450162	111	164	0.676829	one-sided one-sample Wilcoxon signed-rank test	0.2	3.2294e-27	1.84782e-26	0.42932	0.333333	FALSE	FALSE
DepMap	EIF3K	0.812318	0.440201	128	192	0.666667	one-sided one-sample Wilcoxon signed-rank test	0.2	5.08101e-32	8.9625e-31	0.43379	0.333333	FALSE	FALSE
ProCan	EIF3K	0.977225	0.669378	113	287	0.393728	one-sided one-sample Wilcoxon signed-rank test	0.2	7.69618e-43	5.95871e-41	0.38835	0.333333	FALSE	FALSE
CPTAC	PCBP1	0.851169	0.348996	145	170	0.852941	one-sided one-sample Wilcoxon signed-rank test	0.2	2.79584e-29	2.84654e-28	0.42932	0.333722	FALSE	FALSE
DepMap	PCBP1	0.739343	0.580385	101	198	0.510101	one-sided one-sample Wilcoxon signed-rank test	0.2	1.19592e-24	4.17358e-24	0.43379	0.333722	FALSE	FALSE
ProCan	PCBP1	0.836994	0.559899	130	310	0.419355	one-sided one-sample Wilcoxon signed-rank test	0.2	2.85104e-44	2.93969e-42	0.38835	0.333722	FALSE	FALSE
CPTAC	THOC5	0.754419	0.466152	111	154	0.720779	one-sided one-sample Wilcoxon signed-rank test	0.2	9.92173e-23	2.69603e-22	0.42932	0.335278	FALSE	FALSE
DepMap	THOC5	0.844492	0.51447	77	148	0.52027	one-sided one-sample Wilcoxon signed-rank test	0.2	1.87719e-22	4.94681e-22	0.43379	0.335278	FALSE	FALSE
ProCan	THOC5	0.802031	0.572531	85	182	0.467033	one-sided one-sample Wilcoxon signed-rank test	0.2	7.25239e-25	2.6188e-24	0.38835	0.335278	FALSE	FALSE
CPTAC	C17ORF75	0.557061	0.412397	120	156	0.769231	one-sided one-sample Wilcoxon signed-rank test	0.2	1.50547e-17	2.69961e-17	0.42932	0.336445	FALSE	FALSE
DepMap	C17ORF75	0.745509	0.483446	108	183	0.590164	one-sided one-sample Wilcoxon signed-rank test	0.2	5.71071e-26	2.48641e-25	0.43379	0.336445	FALSE	FALSE
ProCan	C17ORF75	0.88443	0.657759	29	67	0.432836	one-sided one-sample Wilcoxon signed-rank test	0.2	3.44568e-10	4.41193e-10	0.38835	0.336445	FALSE	FALSE
CPTAC	SRSF11	0.78673	0.418539	108	157	0.687898	one-sided one-sample Wilcoxon signed-rank test	0.2	1.82918e-25	7.31284e-25	0.42932	0.338779	FALSE	FALSE
DepMap	SRSF11	0.728484	0.547059	80	167	0.479042	one-sided one-sample Wilcoxon signed-rank test	0.2	8.58201e-21	1.92823e-20	0.43379	0.338779	FALSE	FALSE
ProCan	SRSF11	0.86806	0.571859	117	288	0.40625	one-sided one-sample Wilcoxon signed-rank test	0.2	1.3672e-41	8.76092e-40	0.38835	0.338779	FALSE	FALSE
CPTAC	WDR26	1.06423	0.441062	106	175	0.605714	one-sided one-sample Wilcoxon signed-rank test	0.2	1.30863e-30	1.87879e-29	0.42932	0.339168	FALSE	FALSE
DepMap	WDR26	0.712186	0.468581	123	213	0.577465	one-sided one-sample Wilcoxon signed-rank test	0.2	2.72222e-29	2.79416e-28	0.43379	0.339168	FALSE	FALSE
ProCan	WDR26	0.829628	0.650894	85	191	0.445026	one-sided one-sample Wilcoxon signed-rank test	0.2	1.30577e-24	4.53045e-24	0.38835	0.339168	FALSE	FALSE
CPTAC	RPL11	0.967424	0.867378	69	157	0.43949	one-sided one-sample Wilcoxon signed-rank test	0.2	2.33549e-18	4.40091e-18	0.42932	0.34189	FALSE	FALSE
DepMap	RPL11	0.765325	0.416361	97	154	0.62987	one-sided one-sample Wilcoxon signed-rank test	0.2	9.40873e-26	3.95823e-25	0.43379	0.34189	FALSE	FALSE
ProCan	RPL11	0.800801	0.424156	145	259	0.559846	one-sided one-sample Wilcoxon signed-rank test	0.2	1.31889e-42	9.52795e-41	0.38835	0.34189	FALSE	FALSE
CPTAC	QTRT2	0.942182	0.399828	114	151	0.754967	one-sided one-sample Wilcoxon signed-rank test	0.2	3.45508e-26	1.56939e-25	0.42932	0.343835	FALSE	FALSE
CPTAC	ZMAT2	1.00898	0.415804	99	157	0.630573	one-sided one-sample Wilcoxon signed-rank test	0.2	2.7408e-27	1.59908e-26	0.42932	0.343835	FALSE	FALSE
DepMap	QTRT2	0.703043	0.517729	101	197	0.51269	one-sided one-sample Wilcoxon signed-rank test	0.2	4.91459e-25	1.82699e-24	0.43379	0.343835	FALSE	FALSE
DepMap	ZMAT2	0.791688	0.463511	89	173	0.514451	one-sided one-sample Wilcoxon signed-rank test	0.2	7.16634e-27	3.78225e-26	0.43379	0.343835	FALSE	FALSE
ProCan	QTRT2	0.935575	0.628674	108	257	0.420233	one-sided one-sample Wilcoxon signed-rank test	0.2	3.80052e-39	1.79627e-37	0.38835	0.343835	FALSE	FALSE
ProCan	ZMAT2	0.892024	0.680941	38	88	0.431818	one-sided one-sample Wilcoxon signed-rank test	0.2	7.95754e-14	1.1732e-13	0.38835	0.343835	FALSE	FALSE
CPTAC	MRPS6	0.628525	0.427179	113	159	0.710692	one-sided one-sample Wilcoxon signed-rank test	0.2	2.53974e-22	6.59472e-22	0.42932	0.344613	FALSE	FALSE
DepMap	MRPS6	0.764879	0.520156	79	149	0.530201	one-sided one-sample Wilcoxon signed-rank test	0.2	1.35199e-21	3.2543e-21	0.43379	0.344613	FALSE	FALSE
ProCan	MRPS6	0.685539	0.605487	101	232	0.435345	one-sided one-sample Wilcoxon signed-rank test	0.2	1.32354e-22	3.55388e-22	0.38835	0.344613	FALSE	FALSE
CPTAC	SNRPB2	0.705754	0.526598	131	177	0.740113	one-sided one-sample Wilcoxon signed-rank test	0.2	7.49689e-21	1.6918e-20	0.42932	0.348891	FALSE	FALSE
DepMap	SNRPB2	0.887172	0.513672	110	195	0.564103	one-sided one-sample Wilcoxon signed-rank test	0.2	2.22102e-30	2.9989e-29	0.43379	0.348891	FALSE	FALSE
ProCan	SNRPB2	0.895716	0.484168	190	315	0.603175	one-sided one-sample Wilcoxon signed-rank test	0.2	1.903e-51	6.34818e-49	0.38835	0.348891	FALSE	FALSE
CPTAC	ORC2	0.853508	0.44398	97	136	0.713235	one-sided one-sample Wilcoxon signed-rank test	0.2	3.91682e-22	9.99429e-22	0.42932	0.34928	FALSE	FALSE
DepMap	ORC2	0.744605	0.546717	94	181	0.519337	one-sided one-sample Wilcoxon signed-rank test	0.2	1.64595e-24	5.62469e-24	0.43379	0.34928	FALSE	FALSE
ProCan	ORC2	0.854542	0.555552	90	188	0.478723	one-sided one-sample Wilcoxon signed-rank test	0.2	6.23472e-30	7.70308e-29	0.38835	0.34928	FALSE	FALSE
CPTAC	MRPL50	1.01567	0.50732	85	162	0.524691	one-sided one-sample Wilcoxon signed-rank test	0.2	2.39608e-27	1.42509e-26	0.42932	0.349669	FALSE	FALSE
DepMap	MRPL50	0.798	0.451912	96	175	0.548571	one-sided one-sample Wilcoxon signed-rank test	0.2	4.98067e-28	3.60503e-27	0.43379	0.349669	FALSE	FALSE
ProCan	MRPL50	0.65462	0.61785	139	290	0.47931	one-sided one-sample Wilcoxon signed-rank test	0.2	2.42874e-25	9.48579e-25	0.38835	0.349669	FALSE	FALSE
CPTAC	MTREX	1.11388	0.581684	89	159	0.559748	one-sided one-sample Wilcoxon signed-rank test	0.2	1.55771e-27	9.76648e-27	0.42932	0.350836	FALSE	FALSE
DepMap	MTREX	0.773818	0.474924	90	163	0.552147	one-sided one-sample Wilcoxon signed-rank test	0.2	4.23148e-25	1.58971e-24	0.43379	0.350836	FALSE	FALSE
ProCan	MTREX	0.700798	0.49885	143	267	0.535581	one-sided one-sample Wilcoxon signed-rank test	0.2	1.44871e-34	3.77731e-33	0.38835	0.350836	FALSE	FALSE
CPTAC	ARCN1	1.03616	0.444163	82	153	0.535948	one-sided one-sample Wilcoxon signed-rank test	0.2	8.03233e-27	4.20022e-26	0.42932	0.351225	FALSE	FALSE
DepMap	ARCN1	0.772405	0.476942	110	189	0.582011	one-sided one-sample Wilcoxon signed-rank test	0.2	2.23025e-28	1.79528e-27	0.43379	0.351225	FALSE	FALSE
ProCan	ARCN1	0.940529	0.649466	149	311	0.4791	one-sided one-sample Wilcoxon signed-rank test	0.2	4.37467e-46	6.2807e-44	0.38835	0.351225	FALSE	FALSE
CPTAC	RABGAP1	0.891523	0.43574	102	163	0.625767	one-sided one-sample Wilcoxon signed-rank test	0.2	1.89869e-26	9.1638e-26	0.42932	0.352003	FALSE	FALSE
DepMap	RABGAP1	0.70359	0.520675	76	170	0.447059	one-sided one-sample Wilcoxon signed-rank test	0.2	4.58333e-21	1.05338e-20	0.43379	0.352003	FALSE	FALSE
ProCan	RABGAP1	0.869632	0.604879	88	180	0.488889	one-sided one-sample Wilcoxon signed-rank test	0.2	1.48843e-26	7.3557e-26	0.38835	0.352003	FALSE	FALSE
CPTAC	HNRNPA2B1	1.11226	0.56249	103	199	0.517588	one-sided one-sample Wilcoxon signed-rank test	0.2	6.7923e-33	1.33515e-31	0.42932	0.352392	FALSE	FALSE
DepMap	HNRNPA2B1	0.873691	0.460336	141	234	0.602564	one-sided one-sample Wilcoxon signed-rank test	0.2	1.74062e-38	7.31188e-37	0.43379	0.352392	FALSE	FALSE
ProCan	HNRNPA2B1	0.768408	0.558617	221	386	0.572539	one-sided one-sample Wilcoxon signed-rank test	0.2	3.07719e-49	7.75589e-47	0.38835	0.352392	FALSE	FALSE
CPTAC	ATP5F1A	0.916392	0.383182	102	160	0.6375	one-sided one-sample Wilcoxon signed-rank test	0.2	1.03851e-27	6.81799e-27	0.42932	0.35317	FALSE	FALSE
DepMap	ATP5F1A	0.703383	0.555053	88	158	0.556962	one-sided one-sample Wilcoxon signed-rank test	0.2	4.03468e-20	8.57917e-20	0.43379	0.35317	FALSE	FALSE
ProCan	ATP5F1A	0.708933	0.596596	133	255	0.521569	one-sided one-sample Wilcoxon signed-rank test	0.2	1.13637e-27	7.3903e-27	0.38835	0.35317	FALSE	FALSE
CPTAC	RAD50	0.823016	0.436382	121	156	0.775641	one-sided one-sample Wilcoxon signed-rank test	0.2	4.79176e-25	1.78542e-24	0.42932	0.354337	FALSE	FALSE
DepMap	RAD50	0.675849	0.534392	94	177	0.531073	one-sided one-sample Wilcoxon signed-rank test	0.2	1.22976e-21	2.97272e-21	0.43379	0.354337	FALSE	FALSE
ProCan	RAD50	0.742338	0.587304	121	273	0.443223	one-sided one-sample Wilcoxon signed-rank test	0.2	1.26348e-32	2.40443e-31	0.38835	0.354337	FALSE	FALSE
CPTAC	SRSF7	0.858346	0.511239	98	167	0.586826	one-sided one-sample Wilcoxon signed-rank test	0.2	1.06881e-24	3.74611e-24	0.42932	0.354726	FALSE	FALSE
DepMap	SRSF7	0.707091	0.493178	107	198	0.540404	one-sided one-sample Wilcoxon signed-rank test	0.2	7.6742e-26	3.27344e-25	0.43379	0.354726	FALSE	FALSE
ProCan	SRSF7	0.684295	0.573759	152	321	0.47352	one-sided one-sample Wilcoxon signed-rank test	0.2	3.77926e-33	7.73726e-32	0.38835	0.354726	FALSE	FALSE
CPTAC	PAK1IP1	0.659493	0.41673	125	166	0.753012	one-sided one-sample Wilcoxon signed-rank test	0.2	2.41522e-22	6.28288e-22	0.42932	0.355893	FALSE	FALSE
DepMap	PAK1IP1	0.613622	0.553023	97	190	0.510526	one-sided one-sample Wilcoxon signed-rank test	0.2	1.98916e-17	3.53899e-17	0.43379	0.355893	FALSE	FALSE
ProCan	PAK1IP1	0.65363	0.579626	120	236	0.508475	one-sided one-sample Wilcoxon signed-rank test	0.2	9.68393e-23	2.63331e-22	0.38835	0.355893	FALSE	FALSE
CPTAC	STRN3	1.00242	0.38504	94	156	0.602564	one-sided one-sample Wilcoxon signed-rank test	0.2	1.69894e-27	1.05412e-26	0.42932	0.35706	FALSE	FALSE
DepMap	STRN3	0.725852	0.561868	163	315	0.51746	one-sided one-sample Wilcoxon signed-rank test	0.2	9.72929e-38	3.83158e-36	0.43379	0.35706	FALSE	FALSE
ProCan	STRN3	0.763159	0.592738	125	251	0.498008	one-sided one-sample Wilcoxon signed-rank test	0.2	6.74489e-32	1.16439e-30	0.38835	0.35706	FALSE	FALSE
CPTAC	CDC40	0.984227	0.501138	83	138	0.601449	one-sided one-sample Wilcoxon signed-rank test	0.2	8.34431e-24	2.5823e-23	0.42932	0.357448	FALSE	FALSE
DepMap	CDC40	0.643186	0.517184	81	154	0.525974	one-sided one-sample Wilcoxon signed-rank test	0.2	3.41266e-17	5.98337e-17	0.43379	0.357448	FALSE	FALSE
ProCan	CDC40	0.723834	0.532531	131	247	0.530364	one-sided one-sample Wilcoxon signed-rank test	0.2	1.59368e-32	3.00257e-31	0.38835	0.357448	FALSE	FALSE
CPTAC	AKAP8	0.987778	0.533734	94	163	0.576687	one-sided one-sample Wilcoxon signed-rank test	0.2	4.41413e-27	2.44446e-26	0.42932	0.357837	FALSE	FALSE
CPTAC	USP15	1.12348	0.350765	71	162	0.438272	one-sided one-sample Wilcoxon signed-rank test	0.2	1.24146e-28	1.05711e-27	0.42932	0.357837	FALSE	FALSE
DepMap	AKAP8	0.714229	0.490744	85	156	0.544872	one-sided one-sample Wilcoxon signed-rank test	0.2	2.82586e-21	6.60979e-21	0.43379	0.357837	FALSE	FALSE
DepMap	USP15	0.766573	0.549061	86	182	0.472527	one-sided one-sample Wilcoxon signed-rank test	0.2	2.97799e-24	9.79592e-24	0.43379	0.357837	FALSE	FALSE
ProCan	AKAP8	0.635289	0.554877	127	252	0.503968	one-sided one-sample Wilcoxon signed-rank test	0.2	2.90624e-24	9.57379e-24	0.38835	0.357837	FALSE	FALSE
ProCan	USP15	0.807407	0.615755	83	193	0.430052	one-sided one-sample Wilcoxon signed-rank test	0.2	2.09538e-25	8.29232e-25	0.38835	0.357837	FALSE	FALSE
CPTAC	CHD4	0.910037	0.467775	115	168	0.684524	one-sided one-sample Wilcoxon signed-rank test	0.2	4.11077e-27	2.29338e-26	0.42932	0.358226	FALSE	FALSE
CPTAC	WDR33	1.06283	0.547289	83	159	0.522013	one-sided one-sample Wilcoxon signed-rank test	0.2	4.95187e-27	2.71063e-26	0.42932	0.358226	FALSE	FALSE
DepMap	CHD4	0.868164	0.534256	92	189	0.486772	one-sided one-sample Wilcoxon signed-rank test	0.2	3.82703e-29	3.77774e-28	0.43379	0.358226	FALSE	FALSE
DepMap	WDR33	0.719904	0.449872	106	178	0.595506	one-sided one-sample Wilcoxon signed-rank test	0.2	4.4954e-26	1.99635e-25	0.43379	0.358226	FALSE	FALSE
ProCan	CHD4	0.858171	0.552525	165	310	0.532258	one-sided one-sample Wilcoxon signed-rank test	0.2	4.11956e-47	7.18831e-45	0.38835	0.358226	FALSE	FALSE
ProCan	WDR33	0.795124	0.595486	107	266	0.402256	one-sided one-sample Wilcoxon signed-rank test	0.2	1.63131e-34	4.22427e-33	0.38835	0.358226	FALSE	FALSE
CPTAC	PRPF4	0.506226	0.607427	92	164	0.560976	one-sided one-sample Wilcoxon signed-rank test	0.2	5.1886e-09	6.38069e-09	0.42932	0.359004	FALSE	FALSE
DepMap	PRPF4	0.803227	0.470253	90	167	0.538922	one-sided one-sample Wilcoxon signed-rank test	0.2	4.80571e-26	2.12749e-25	0.43379	0.359004	FALSE	FALSE
ProCan	PRPF4	0.730932	0.492574	163	284	0.573944	one-sided one-sample Wilcoxon signed-rank test	0.2	6.05477e-39	2.73598e-37	0.38835	0.359004	FALSE	FALSE
CPTAC	CDC73	0.981947	0.548705	85	174	0.488506	one-sided one-sample Wilcoxon signed-rank test	0.2	8.14694e-27	4.25622e-26	0.42932	0.359393	FALSE	FALSE
CPTAC	PRPF3	0.71607	0.536665	101	172	0.587209	one-sided one-sample Wilcoxon signed-rank test	0.2	2.01815e-21	4.78567e-21	0.42932	0.359393	FALSE	FALSE
DepMap	CDC73	0.756834	0.499097	110	215	0.511628	one-sided one-sample Wilcoxon signed-rank test	0.2	1.65201e-30	2.31323e-29	0.43379	0.359393	FALSE	FALSE
DepMap	PRPF3	0.803505	0.515488	122	225	0.542222	one-sided one-sample Wilcoxon signed-rank test	0.2	6.57132e-33	1.29621e-31	0.43379	0.359393	FALSE	FALSE
ProCan	CDC73	0.732891	0.506245	205	353	0.580737	one-sided one-sample Wilcoxon signed-rank test	0.2	2.69948e-49	6.95852e-47	0.38835	0.359393	FALSE	FALSE
ProCan	PRPF3	0.752768	0.46355	227	377	0.602122	one-sided one-sample Wilcoxon signed-rank test	0.2	1.17436e-56	9.57672e-54	0.38835	0.359393	FALSE	FALSE
CPTAC	NCLN	1.02815	0.421366	103	157	0.656051	one-sided one-sample Wilcoxon signed-rank test	0.2	1.03524e-27	6.80284e-27	0.42932	0.359782	FALSE	FALSE
DepMap	NCLN	0.770921	0.483835	83	148	0.560811	one-sided one-sample Wilcoxon signed-rank test	0.2	3.22557e-22	8.30332e-22	0.43379	0.359782	FALSE	FALSE
ProCan	NCLN	0.658681	0.66793	104	241	0.431535	one-sided one-sample Wilcoxon signed-rank test	0.2	1.59857e-19	3.25219e-19	0.38835	0.359782	FALSE	FALSE
CPTAC	SRFBP1	0.56714	0.437931	115	159	0.72327	one-sided one-sample Wilcoxon signed-rank test	0.2	6.4653e-18	1.18694e-17	0.42932	0.362116	FALSE	FALSE
DepMap	SRFBP1	0.659139	0.568459	86	177	0.485876	one-sided one-sample Wilcoxon signed-rank test	0.2	4.29353e-19	8.46319e-19	0.43379	0.362116	FALSE	FALSE
ProCan	SRFBP1	0.642086	0.545621	92	182	0.505495	one-sided one-sample Wilcoxon signed-rank test	0.2	1.48302e-19	3.02308e-19	0.38835	0.362116	FALSE	FALSE
CPTAC	ARIH1	0.996567	0.399651	88	158	0.556962	one-sided one-sample Wilcoxon signed-rank test	0.2	1.51357e-27	9.5266e-27	0.42932	0.362505	FALSE	FALSE
DepMap	ARIH1	0.772406	0.504478	84	161	0.521739	one-sided one-sample Wilcoxon signed-rank test	0.2	2.79292e-23	8.11199e-23	0.43379	0.362505	FALSE	FALSE
ProCan	ARIH1	0.878287	0.657003	31	72	0.430556	one-sided one-sample Wilcoxon signed-rank test	0.2	3.6987e-11	4.89849e-11	0.38835	0.362505	FALSE	FALSE
CPTAC	CPSF1	1.03865	0.626348	92	168	0.547619	one-sided one-sample Wilcoxon signed-rank test	0.2	1.26582e-26	6.3386e-26	0.42932	0.362894	FALSE	FALSE
DepMap	CPSF1	0.656677	0.437991	118	241	0.489627	one-sided one-sample Wilcoxon signed-rank test	0.2	2.21161e-33	4.71506e-32	0.43379	0.362894	FALSE	FALSE
ProCan	CPSF1	0.777662	0.554055	221	389	0.568123	one-sided one-sample Wilcoxon signed-rank test	0.2	1.02062e-51	3.61744e-49	0.38835	0.362894	FALSE	FALSE
CPTAC	MRPL13	0.709906	0.494853	121	165	0.733333	one-sided one-sample Wilcoxon signed-rank test	0.2	4.01751e-22	1.02351e-21	0.42932	0.363672	FALSE	FALSE
DepMap	MRPL13	0.567918	0.494834	113	258	0.437984	one-sided one-sample Wilcoxon signed-rank test	0.2	2.35366e-23	6.87668e-23	0.43379	0.363672	FALSE	FALSE
ProCan	MRPL13	0.856846	0.593037	214	402	0.532338	one-sided one-sample Wilcoxon signed-rank test	0.2	4.43242e-54	1.93356e-51	0.38835	0.363672	FALSE	FALSE
CPTAC	AIMP1	0.696569	0.392229	117	145	0.806897	one-sided one-sample Wilcoxon signed-rank test	0.2	4.04329e-23	1.14619e-22	0.42932	0.364839	FALSE	FALSE
DepMap	AIMP1	0.792345	0.603118	56	124	0.451613	one-sided one-sample Wilcoxon signed-rank test	0.2	5.35585e-16	8.80761e-16	0.43379	0.364839	FALSE	FALSE
ProCan	AIMP1	0.767496	0.552157	91	201	0.452736	one-sided one-sample Wilcoxon signed-rank test	0.2	4.65354e-26	2.06174e-25	0.38835	0.364839	FALSE	FALSE
CPTAC	PRKDC	0.443036	0.632644	72	164	0.439024	one-sided one-sample Wilcoxon signed-rank test	0.2	2.54603e-05	2.81508e-05	0.42932	0.36795	FALSE	FALSE
DepMap	PRKDC	0.672933	0.462736	120	205	0.585366	one-sided one-sample Wilcoxon signed-rank test	0.2	3.23355e-27	1.84853e-26	0.43379	0.36795	FALSE	FALSE
ProCan	PRKDC	0.540067	0.495755	205	343	0.597668	one-sided one-sample Wilcoxon signed-rank test	0.2	1.84537e-27	1.13712e-26	0.38835	0.36795	FALSE	FALSE
CPTAC	ANKFY1	1.00956	0.429434	73	148	0.493243	one-sided one-sample Wilcoxon signed-rank test	0.2	8.18555e-26	3.46886e-25	0.42932	0.369117	FALSE	FALSE
CPTAC	WDR5	0.655205	0.504557	112	165	0.678788	one-sided one-sample Wilcoxon signed-rank test	0.2	6.32794e-19	1.23128e-18	0.42932	0.369117	FALSE	FALSE
DepMap	ANKFY1	0.675249	0.424834	106	177	0.59887	one-sided one-sample Wilcoxon signed-rank test	0.2	9.06617e-26	3.8212e-25	0.43379	0.369117	FALSE	FALSE
DepMap	WDR5	0.690592	0.517325	103	177	0.581921	one-sided one-sample Wilcoxon signed-rank test	0.2	3.44501e-22	8.83611e-22	0.43379	0.369117	FALSE	FALSE
ProCan	ANKFY1	0.689583	0.726032	89	213	0.41784	one-sided one-sample Wilcoxon signed-rank test	0.2	5.27577e-19	1.03472e-18	0.38835	0.369117	FALSE	FALSE
ProCan	WDR5	0.715883	0.541042	157	297	0.52862	one-sided one-sample Wilcoxon signed-rank test	0.2	1.95648e-36	6.66379e-35	0.38835	0.369117	FALSE	FALSE
CPTAC	MICOS13	0.615867	0.551798	100	158	0.632911	one-sided one-sample Wilcoxon signed-rank test	0.2	5.27417e-16	8.67831e-16	0.42932	0.370284	FALSE	FALSE
DepMap	MICOS13	0.771379	0.499069	73	148	0.493243	one-sided one-sample Wilcoxon signed-rank test	0.2	2.49017e-21	5.86574e-21	0.43379	0.370284	FALSE	FALSE
ProCan	MICOS13	0.803116	0.514514	100	194	0.515464	one-sided one-sample Wilcoxon signed-rank test	0.2	3.5275e-29	3.49728e-28	0.38835	0.370284	FALSE	FALSE
CPTAC	NAPA	1.15923	0.501236	73	162	0.450617	one-sided one-sample Wilcoxon signed-rank test	0.2	2.46683e-28	1.97033e-27	0.42932	0.371062	FALSE	FALSE
DepMap	NAPA	0.592215	0.49633	90	169	0.532544	one-sided one-sample Wilcoxon signed-rank test	0.2	4.23788e-18	7.85521e-18	0.43379	0.371062	FALSE	FALSE
ProCan	NAPA	0.686008	0.589754	139	275	0.505455	one-sided one-sample Wilcoxon signed-rank test	0.2	8.88018e-29	7.97458e-28	0.38835	0.371062	FALSE	FALSE
CPTAC	ABCF3	0.936949	0.394285	140	170	0.823529	one-sided one-sample Wilcoxon signed-rank test	0.2	3.44942e-29	3.43072e-28	0.42932	0.371451	FALSE	FALSE
DepMap	ABCF3	0.819928	0.503854	128	220	0.581818	one-sided one-sample Wilcoxon signed-rank test	0.2	2.53448e-33	5.32335e-32	0.43379	0.371451	FALSE	FALSE
ProCan	ABCF3	0.865951	0.670428	117	257	0.455253	one-sided one-sample Wilcoxon signed-rank test	0.2	6.0364e-34	1.42043e-32	0.38835	0.371451	FALSE	FALSE
CPTAC	SRP54	0.80582	0.482334	102	161	0.63354	one-sided one-sample Wilcoxon signed-rank test	0.2	2.28307e-24	7.64528e-24	0.42932	0.372618	FALSE	FALSE
DepMap	SRP54	0.787453	0.462276	114	183	0.622951	one-sided one-sample Wilcoxon signed-rank test	0.2	6.03098e-28	4.27254e-27	0.43379	0.372618	FALSE	FALSE
ProCan	SRP54	0.935455	0.646407	146	302	0.483444	one-sided one-sample Wilcoxon signed-rank test	0.2	3.11329e-44	3.09745e-42	0.38835	0.372618	FALSE	FALSE
CPTAC	SNRPA	0.932306	0.47501	97	164	0.591463	one-sided one-sample Wilcoxon signed-rank test	0.2	7.29871e-27	3.84496e-26	0.42932	0.373007	FALSE	FALSE
DepMap	SNRPA	0.77769	0.571911	120	219	0.547945	one-sided one-sample Wilcoxon signed-rank test	0.2	1.05999e-29	1.23433e-28	0.43379	0.373007	FALSE	FALSE
ProCan	SNRPA	0.849976	0.469859	168	292	0.575342	one-sided one-sample Wilcoxon signed-rank test	0.2	7.42961e-47	1.23921e-44	0.38835	0.373007	FALSE	FALSE
CPTAC	PSMA1	1.00026	0.492064	77	154	0.5	one-sided one-sample Wilcoxon signed-rank test	0.2	8.72535e-27	4.51473e-26	0.42932	0.37534	FALSE	FALSE
CPTAC	PWP1	0.920056	0.394167	109	167	0.652695	one-sided one-sample Wilcoxon signed-rank test	0.2	1.27491e-28	1.08315e-27	0.42932	0.37534	FALSE	FALSE
DepMap	PSMA1	0.839331	0.451622	95	164	0.579268	one-sided one-sample Wilcoxon signed-rank test	0.2	1.23105e-27	7.9243e-27	0.43379	0.37534	FALSE	FALSE
DepMap	PWP1	0.674282	0.535013	80	179	0.446927	one-sided one-sample Wilcoxon signed-rank test	0.2	1.25255e-20	2.77199e-20	0.43379	0.37534	FALSE	FALSE
ProCan	PSMA1	0.99895	0.650097	113	267	0.423221	one-sided one-sample Wilcoxon signed-rank test	0.2	3.2006e-41	1.93092e-39	0.38835	0.37534	FALSE	FALSE
ProCan	PWP1	0.700105	0.632093	124	294	0.421769	one-sided one-sample Wilcoxon signed-rank test	0.2	6.87509e-30	8.3534e-29	0.38835	0.37534	FALSE	FALSE
CPTAC	NELFE	0.784666	0.333007	129	157	0.821656	one-sided one-sample Wilcoxon signed-rank test	0.2	1.04906e-26	5.33802e-26	0.42932	0.376118	FALSE	FALSE
DepMap	NELFE	0.775253	0.504396	95	187	0.508021	one-sided one-sample Wilcoxon signed-rank test	0.2	2.79174e-27	1.62629e-26	0.43379	0.376118	FALSE	FALSE
ProCan	NELFE	0.855455	0.689709	102	235	0.434043	one-sided one-sample Wilcoxon signed-rank test	0.2	1.78862e-31	2.90639e-30	0.38835	0.376118	FALSE	FALSE
CPTAC	TAB1	0.962537	0.293362	90	128	0.703125	one-sided one-sample Wilcoxon signed-rank test	0.2	4.81292e-23	1.35354e-22	0.42932	0.377285	FALSE	FALSE
DepMap	TAB1	0.865919	0.580073	68	144	0.472222	one-sided one-sample Wilcoxon signed-rank test	0.2	1.17864e-21	2.85278e-21	0.43379	0.377285	FALSE	FALSE
ProCan	TAB1	0.818884	0.610416	62	136	0.455882	one-sided one-sample Wilcoxon signed-rank test	0.2	1.55794e-18	2.95883e-18	0.38835	0.377285	FALSE	FALSE
CPTAC	DDX20	0.591669	0.557669	99	159	0.622642	one-sided one-sample Wilcoxon signed-rank test	0.2	1.4784e-14	2.25649e-14	0.42932	0.381175	FALSE	FALSE
DepMap	DDX20	0.784634	0.479058	97	173	0.560694	one-sided one-sample Wilcoxon signed-rank test	0.2	1.31958e-27	8.44143e-27	0.43379	0.381175	FALSE	FALSE
ProCan	DDX20	0.891358	0.569851	93	210	0.442857	one-sided one-sample Wilcoxon signed-rank test	0.2	8.02021e-33	1.56567e-31	0.38835	0.381175	FALSE	FALSE
CPTAC	SNRPF	0.705363	0.561998	99	167	0.592814	one-sided one-sample Wilcoxon signed-rank test	0.2	2.0173e-18	3.81465e-18	0.42932	0.381953	FALSE	FALSE
DepMap	SNRPF	0.73192	0.481571	90	181	0.497238	one-sided one-sample Wilcoxon signed-rank test	0.2	2.85349e-24	9.41563e-24	0.43379	0.381953	FALSE	FALSE
ProCan	SNRPF	0.81562	0.558729	138	300	0.46	one-sided one-sample Wilcoxon signed-rank test	0.2	7.72289e-43	5.95871e-41	0.38835	0.381953	FALSE	FALSE
CPTAC	SAMM50	0.681009	0.705041	74	147	0.503401	one-sided one-sample Wilcoxon signed-rank test	0.2	1.81429e-12	2.52766e-12	0.42932	0.382342	FALSE	FALSE
DepMap	SAMM50	0.772071	0.442293	85	146	0.582192	one-sided one-sample Wilcoxon signed-rank test	0.2	6.36657e-23	1.76854e-22	0.43379	0.382342	FALSE	FALSE
ProCan	SAMM50	0.686131	0.513227	131	246	0.53252	one-sided one-sample Wilcoxon signed-rank test	0.2	5.42965e-30	6.79725e-29	0.38835	0.382342	FALSE	FALSE
CPTAC	UMPS	0.524204	0.422228	128	160	0.8	one-sided one-sample Wilcoxon signed-rank test	0.2	6.60235e-16	1.08089e-15	0.42932	0.38273	FALSE	FALSE
DepMap	UMPS	0.693649	0.507365	108	207	0.521739	one-sided one-sample Wilcoxon signed-rank test	0.2	2.55767e-26	1.20121e-25	0.43379	0.38273	FALSE	FALSE
ProCan	UMPS	0.852774	0.650861	130	314	0.414013	one-sided one-sample Wilcoxon signed-rank test	0.2	6.44745e-41	3.76943e-39	0.38835	0.38273	FALSE	FALSE
CPTAC	SRSF3	0.691173	0.478265	100	160	0.625	one-sided one-sample Wilcoxon signed-rank test	0.2	2.11938e-20	4.59794e-20	0.42932	0.38273	FALSE	FALSE
DepMap	SRSF3	0.761006	0.54897	96	186	0.516129	one-sided one-sample Wilcoxon signed-rank test	0.2	2.30195e-24	7.69715e-24	0.43379	0.38273	FALSE	FALSE
ProCan	SRSF3	0.749727	0.536457	154	305	0.504918	one-sided one-sample Wilcoxon signed-rank test	0.2	1.17737e-39	5.90874e-38	0.38835	0.38273	FALSE	FALSE
CPTAC	PEX14	0.936728	0.482952	85	155	0.548387	one-sided one-sample Wilcoxon signed-rank test	0.2	1.02788e-25	4.30509e-25	0.42932	0.38662	FALSE	FALSE
DepMap	PEX14	0.679945	0.476749	95	163	0.582822	one-sided one-sample Wilcoxon signed-rank test	0.2	8.78532e-22	2.15771e-21	0.43379	0.38662	FALSE	FALSE
ProCan	PEX14	0.605642	0.641329	119	260	0.457692	one-sided one-sample Wilcoxon signed-rank test	0.2	2.14694e-19	4.31902e-19	0.38835	0.38662	FALSE	FALSE
CPTAC	CCDC47	0.973652	0.599557	99	163	0.607362	one-sided one-sample Wilcoxon signed-rank test	0.2	9.67875e-27	4.96304e-26	0.42932	0.387787	FALSE	FALSE
CPTAC	KDM3B	0.75032	0.480016	103	157	0.656051	one-sided one-sample Wilcoxon signed-rank test	0.2	4.38704e-21	1.0097e-20	0.42932	0.387787	FALSE	FALSE
CPTAC	PNN	0.846809	0.5244	91	158	0.575949	one-sided one-sample Wilcoxon signed-rank test	0.2	3.367e-23	9.67287e-23	0.42932	0.387787	FALSE	FALSE
CPTAC	SCYL1	1.04804	0.496331	82	168	0.488095	one-sided one-sample Wilcoxon signed-rank test	0.2	7.99079e-28	5.45645e-27	0.42932	0.387787	FALSE	FALSE
DepMap	CCDC47	0.787747	0.483564	105	203	0.517241	one-sided one-sample Wilcoxon signed-rank test	0.2	2.86175e-30	3.79182e-29	0.43379	0.387787	FALSE	FALSE
DepMap	KDM3B	0.734211	0.49424	97	176	0.551136	one-sided one-sample Wilcoxon signed-rank test	0.2	1.89026e-25	7.5305e-25	0.43379	0.387787	FALSE	FALSE
DepMap	PNN	0.822821	0.520982	97	178	0.544944	one-sided one-sample Wilcoxon signed-rank test	0.2	9.85638e-27	5.04472e-26	0.43379	0.387787	FALSE	FALSE
DepMap	SCYL1	0.745961	0.458783	102	186	0.548387	one-sided one-sample Wilcoxon signed-rank test	0.2	9.15983e-28	6.13287e-27	0.43379	0.387787	FALSE	FALSE
ProCan	CCDC47	0.657902	0.522099	168	351	0.478632	one-sided one-sample Wilcoxon signed-rank test	0.2	1.76961e-37	6.69032e-36	0.38835	0.387787	FALSE	FALSE
ProCan	KDM3B	0.917411	0.628337	63	149	0.422819	one-sided one-sample Wilcoxon signed-rank test	0.2	4.68669e-23	1.31967e-22	0.38835	0.387787	FALSE	FALSE
ProCan	PNN	0.725173	0.527142	151	300	0.503333	one-sided one-sample Wilcoxon signed-rank test	0.2	9.36113e-37	3.31794e-35	0.38835	0.387787	FALSE	FALSE
ProCan	SCYL1	0.869367	0.647861	94	196	0.479592	one-sided one-sample Wilcoxon signed-rank test	0.2	3.50924e-27	1.99408e-26	0.38835	0.387787	FALSE	FALSE
CPTAC	MTA2	0.919006	0.477399	77	162	0.475309	one-sided one-sample Wilcoxon signed-rank test	0.2	6.69609e-26	2.89212e-25	0.42932	0.388954	FALSE	FALSE
DepMap	MTA2	0.796245	0.544068	90	174	0.517241	one-sided one-sample Wilcoxon signed-rank test	0.2	2.79694e-24	9.24595e-24	0.43379	0.388954	FALSE	FALSE
ProCan	MTA2	0.872694	0.556788	137	298	0.459732	one-sided one-sample Wilcoxon signed-rank test	0.2	8.16732e-46	1.10419e-43	0.38835	0.388954	FALSE	FALSE
CPTAC	NCOA5	0.874408	0.471214	115	169	0.680473	one-sided one-sample Wilcoxon signed-rank test	0.2	1.93373e-26	9.31705e-26	0.42932	0.389732	FALSE	FALSE
DepMap	NCOA5	0.852037	0.537223	134	229	0.585153	one-sided one-sample Wilcoxon signed-rank test	0.2	4.41011e-34	1.05749e-32	0.43379	0.389732	FALSE	FALSE
ProCan	NCOA5	0.807722	0.577019	213	372	0.572581	one-sided one-sample Wilcoxon signed-rank test	0.2	1.24611e-48	2.71796e-46	0.38835	0.389732	FALSE	FALSE
CPTAC	DNAJA3	0.304731	0.480042	91	164	0.554878	one-sided one-sample Wilcoxon signed-rank test	0.2	0.00110188	0.00117502	0.42932	0.39051	FALSE	FALSE
DepMap	DNAJA3	0.680861	0.457561	98	170	0.576471	one-sided one-sample Wilcoxon signed-rank test	0.2	8.08722e-24	2.50821e-23	0.43379	0.39051	FALSE	FALSE
ProCan	DNAJA3	0.516174	0.665294	107	261	0.409962	one-sided one-sample Wilcoxon signed-rank test	0.2	1.45562e-12	2.03847e-12	0.38835	0.39051	FALSE	FALSE
CPTAC	CSTF1	0.863269	0.552549	115	172	0.668605	one-sided one-sample Wilcoxon signed-rank test	0.2	1.09824e-24	3.84452e-24	0.42932	0.39051	FALSE	FALSE
DepMap	CSTF1	0.929797	0.505989	151	231	0.65368	one-sided one-sample Wilcoxon signed-rank test	0.2	3.10262e-37	1.15756e-35	0.43379	0.39051	FALSE	FALSE
ProCan	CSTF1	0.886422	0.523537	242	384	0.630208	one-sided one-sample Wilcoxon signed-rank test	0.2	3.11667e-59	7.06986e-56	0.38835	0.39051	FALSE	FALSE
CPTAC	EIF2S2	0.702468	0.47767	135	175	0.771429	one-sided one-sample Wilcoxon signed-rank test	0.2	1.41593e-22	3.78226e-22	0.42932	0.390898	FALSE	FALSE
DepMap	EIF2S2	0.849345	0.499945	156	229	0.681223	one-sided one-sample Wilcoxon signed-rank test	0.2	4.46446e-38	1.82144e-36	0.43379	0.390898	FALSE	FALSE
ProCan	EIF2S2	0.920387	0.622435	189	374	0.505348	one-sided one-sample Wilcoxon signed-rank test	0.2	7.52084e-55	4.48954e-52	0.38835	0.390898	FALSE	FALSE
CPTAC	NELFB	0.887432	0.489389	91	167	0.54491	one-sided one-sample Wilcoxon signed-rank test	0.2	2.89011e-26	1.33577e-25	0.42932	0.391287	FALSE	FALSE
DepMap	NELFB	0.782125	0.412529	112	179	0.625698	one-sided one-sample Wilcoxon signed-rank test	0.2	1.93824e-29	2.06225e-28	0.43379	0.391287	FALSE	FALSE
ProCan	NELFB	0.77096	0.689671	110	234	0.470085	one-sided one-sample Wilcoxon signed-rank test	0.2	3.65163e-26	1.64745e-25	0.38835	0.391287	FALSE	FALSE
CPTAC	KIN	0.650763	0.511604	112	150	0.746667	one-sided one-sample Wilcoxon signed-rank test	0.2	4.42624e-17	7.70448e-17	0.42932	0.392843	FALSE	FALSE
DepMap	KIN	0.644538	0.470711	88	176	0.5	one-sided one-sample Wilcoxon signed-rank test	0.2	3.68061e-21	8.53167e-21	0.43379	0.392843	FALSE	FALSE
ProCan	KIN	0.785451	0.625365	28	72	0.388889	one-sided one-sample Wilcoxon signed-rank test	0.2	6.66224e-10	8.43621e-10	0.38835	0.392843	FALSE	FALSE
CPTAC	DDX6	0.595364	0.51755	87	152	0.572368	one-sided one-sample Wilcoxon signed-rank test	0.2	7.58171e-15	1.17283e-14	0.42932	0.393232	FALSE	FALSE
DepMap	DDX6	0.776664	0.456606	112	192	0.583333	one-sided one-sample Wilcoxon signed-rank test	0.2	3.07295e-30	4.05745e-29	0.43379	0.393232	FALSE	FALSE
ProCan	DDX6	0.894424	0.638664	129	307	0.420195	one-sided one-sample Wilcoxon signed-rank test	0.2	6.9718e-43	5.49126e-41	0.38835	0.393232	FALSE	FALSE
CPTAC	U2SURP	0.907298	0.564824	74	171	0.432749	one-sided one-sample Wilcoxon signed-rank test	0.2	2.13841e-24	7.19273e-24	0.42932	0.393621	FALSE	FALSE
DepMap	U2SURP	0.77801	0.506499	120	206	0.582524	one-sided one-sample Wilcoxon signed-rank test	0.2	1.50796e-29	1.6703e-28	0.43379	0.393621	FALSE	FALSE
ProCan	U2SURP	0.724165	0.505598	179	330	0.542424	one-sided one-sample Wilcoxon signed-rank test	0.2	8.0537e-43	6.17196e-41	0.38835	0.393621	FALSE	FALSE
CPTAC	ACTR10	1.05932	0.457709	85	162	0.524691	one-sided one-sample Wilcoxon signed-rank test	0.2	1.24146e-28	1.05711e-27	0.42932	0.394399	FALSE	FALSE
DepMap	ACTR10	0.934951	0.501708	80	172	0.465116	one-sided one-sample Wilcoxon signed-rank test	0.2	1.82308e-29	1.97115e-28	0.43379	0.394399	FALSE	FALSE
ProCan	ACTR10	0.893087	0.641976	41	79	0.518987	one-sided one-sample Wilcoxon signed-rank test	0.2	2.08436e-13	3.01733e-13	0.38835	0.394399	FALSE	FALSE
CPTAC	STX8	0.818105	0.418031	108	147	0.734694	one-sided one-sample Wilcoxon signed-rank test	0.2	4.21096e-25	1.58305e-24	0.42932	0.394788	FALSE	FALSE
DepMap	STX8	0.652781	0.583675	92	181	0.508287	one-sided one-sample Wilcoxon signed-rank test	0.2	5.23914e-20	1.1043e-19	0.43379	0.394788	FALSE	FALSE
ProCan	STX8	0.708742	0.575559	112	223	0.502242	one-sided one-sample Wilcoxon signed-rank test	0.2	6.42816e-26	2.78595e-25	0.38835	0.394788	FALSE	FALSE
CPTAC	AAAS	0.908119	0.473003	91	160	0.56875	one-sided one-sample Wilcoxon signed-rank test	0.2	5.94619e-26	2.58496e-25	0.42932	0.395177	FALSE	FALSE
DepMap	AAAS	0.71746	0.484635	97	190	0.510526	one-sided one-sample Wilcoxon signed-rank test	0.2	4.06494e-26	1.81514e-25	0.43379	0.395177	FALSE	FALSE
ProCan	AAAS	0.636074	0.650074	118	290	0.406897	one-sided one-sample Wilcoxon signed-rank test	0.2	2.37355e-22	6.18017e-22	0.38835	0.395177	FALSE	FALSE
CPTAC	SRRT	0.769849	0.570732	149	198	0.752525	one-sided one-sample Wilcoxon signed-rank test	0.2	1.41099e-24	4.8702e-24	0.42932	0.395955	FALSE	FALSE
DepMap	SRRT	0.842205	0.508969	126	223	0.565022	one-sided one-sample Wilcoxon signed-rank test	0.2	1.19059e-33	2.6426e-32	0.43379	0.395955	FALSE	FALSE
ProCan	SRRT	0.903122	0.494807	198	366	0.540984	one-sided one-sample Wilcoxon signed-rank test	0.2	7.27034e-59	1.37434e-55	0.38835	0.395955	FALSE	FALSE
CPTAC	RPRD2	0.968585	0.493602	112	173	0.647399	one-sided one-sample Wilcoxon signed-rank test	0.2	2.00515e-28	1.63615e-27	0.42932	0.397122	FALSE	FALSE
DepMap	RPRD2	0.772731	0.532067	128	225	0.568889	one-sided one-sample Wilcoxon signed-rank test	0.2	4.27875e-31	6.62973e-30	0.43379	0.397122	FALSE	FALSE
ProCan	RPRD2	0.735702	0.558289	180	367	0.490463	one-sided one-sample Wilcoxon signed-rank test	0.2	3.75993e-43	3.13567e-41	0.38835	0.397122	FALSE	FALSE
CPTAC	UQCRC1	0.949596	0.4393	76	127	0.598425	one-sided one-sample Wilcoxon signed-rank test	0.2	1.85392e-22	4.89346e-22	0.42932	0.397511	FALSE	FALSE
DepMap	UQCRC1	0.846809	0.448598	82	156	0.525641	one-sided one-sample Wilcoxon signed-rank test	0.2	1.13523e-25	4.70949e-25	0.43379	0.397511	FALSE	FALSE
ProCan	UQCRC1	0.729975	0.723612	97	240	0.404167	one-sided one-sample Wilcoxon signed-rank test	0.2	2.70804e-21	6.34468e-21	0.38835	0.397511	FALSE	FALSE
CPTAC	TPR	0.689642	0.542266	117	173	0.676301	one-sided one-sample Wilcoxon signed-rank test	0.2	1.60238e-19	3.25936e-19	0.42932	0.397511	FALSE	FALSE
DepMap	TPR	0.774765	0.521045	100	214	0.46729	one-sided one-sample Wilcoxon signed-rank test	0.2	1.2699e-29	1.44568e-28	0.43379	0.397511	FALSE	FALSE
ProCan	TPR	0.7002	0.505882	197	361	0.545706	one-sided one-sample Wilcoxon signed-rank test	0.2	4.19844e-43	3.47581e-41	0.38835	0.397511	FALSE	FALSE
CPTAC	AKAP8L	0.563807	0.521119	103	164	0.628049	one-sided one-sample Wilcoxon signed-rank test	0.2	5.62017e-14	8.34563e-14	0.42932	0.3979	FALSE	FALSE
CPTAC	DRG1	0.830269	0.515582	81	152	0.532895	one-sided one-sample Wilcoxon signed-rank test	0.2	5.65227e-22	1.41519e-21	0.42932	0.3979	FALSE	FALSE
DepMap	AKAP8L	0.730061	0.493425	81	156	0.519231	one-sided one-sample Wilcoxon signed-rank test	0.2	7.29137e-22	1.80407e-21	0.43379	0.3979	FALSE	FALSE
DepMap	DRG1	0.902128	0.450349	76	147	0.517007	one-sided one-sample Wilcoxon signed-rank test	0.2	7.67602e-25	2.75948e-24	0.43379	0.3979	FALSE	FALSE
ProCan	AKAP8L	0.792451	0.597798	111	239	0.464435	one-sided one-sample Wilcoxon signed-rank test	0.2	2.08609e-32	3.85978e-31	0.38835	0.3979	FALSE	FALSE
ProCan	DRG1	0.873104	0.64862	87	213	0.408451	one-sided one-sample Wilcoxon signed-rank test	0.2	4.97317e-28	3.60233e-27	0.38835	0.3979	FALSE	FALSE
CPTAC	CLTA	1.00423	0.399919	81	145	0.558621	one-sided one-sample Wilcoxon signed-rank test	0.2	1.3771e-25	5.61635e-25	0.42932	0.398678	FALSE	FALSE
DepMap	CLTA	0.906492	0.600911	68	154	0.441558	one-sided one-sample Wilcoxon signed-rank test	0.2	1.29449e-22	3.47916e-22	0.43379	0.398678	FALSE	FALSE
ProCan	CLTA	0.800108	0.579468	126	262	0.480916	one-sided one-sample Wilcoxon signed-rank test	0.2	5.37873e-35	1.50631e-33	0.38835	0.398678	FALSE	FALSE
CPTAC	BZW1	0.691472	0.538588	116	157	0.738854	one-sided one-sample Wilcoxon signed-rank test	0.2	4.24437e-18	7.86596e-18	0.42932	0.401011	FALSE	FALSE
DepMap	BZW1	0.631569	0.478272	98	181	0.541436	one-sided one-sample Wilcoxon signed-rank test	0.2	2.0594e-21	4.87839e-21	0.43379	0.401011	FALSE	FALSE
ProCan	BZW1	0.76601	0.602455	117	269	0.434944	one-sided one-sample Wilcoxon signed-rank test	0.2	2.76624e-32	5.03606e-31	0.38835	0.401011	FALSE	FALSE
CPTAC	CLPB	0.901984	0.395382	116	158	0.734177	one-sided one-sample Wilcoxon signed-rank test	0.2	3.04266e-27	1.75088e-26	0.42932	0.4014	FALSE	FALSE
CPTAC	EIF4G3	0.472515	0.497468	91	158	0.575949	one-sided one-sample Wilcoxon signed-rank test	0.2	1.26369e-09	1.58583e-09	0.42932	0.4014	FALSE	FALSE
CPTAC	SSB	0.60386	0.495766	122	162	0.753086	one-sided one-sample Wilcoxon signed-rank test	0.2	7.01543e-17	1.2076e-16	0.42932	0.4014	FALSE	FALSE
DepMap	CLPB	0.724506	0.581786	92	190	0.484211	one-sided one-sample Wilcoxon signed-rank test	0.2	6.20979e-22	1.54624e-21	0.43379	0.4014	FALSE	FALSE
DepMap	EIF4G3	0.669568	0.464759	90	155	0.580645	one-sided one-sample Wilcoxon signed-rank test	0.2	3.1598e-20	6.76196e-20	0.43379	0.4014	FALSE	FALSE
DepMap	SSB	0.670433	0.497676	85	173	0.491329	one-sided one-sample Wilcoxon signed-rank test	0.2	3.81548e-21	8.83167e-21	0.43379	0.4014	FALSE	FALSE
ProCan	CLPB	0.645185	0.599792	161	311	0.517685	one-sided one-sample Wilcoxon signed-rank test	0.2	1.30263e-28	1.10175e-27	0.38835	0.4014	FALSE	FALSE
ProCan	EIF4G3	0.759554	0.647885	93	185	0.502703	one-sided one-sample Wilcoxon signed-rank test	0.2	2.29965e-22	5.99602e-22	0.38835	0.4014	FALSE	FALSE
ProCan	SSB	0.87332	0.616266	121	277	0.436823	one-sided one-sample Wilcoxon signed-rank test	0.2	5.37914e-39	2.46009e-37	0.38835	0.4014	FALSE	FALSE
CPTAC	MED1	0.755923	0.446959	107	160	0.66875	one-sided one-sample Wilcoxon signed-rank test	0.2	4.80465e-24	1.53246e-23	0.42932	0.402956	FALSE	FALSE
DepMap	MED1	0.792648	0.44885	115	184	0.625	one-sided one-sample Wilcoxon signed-rank test	0.2	3.68485e-29	3.6469e-28	0.43379	0.402956	FALSE	FALSE
ProCan	MED1	0.953262	0.720578	85	212	0.400943	one-sided one-sample Wilcoxon signed-rank test	0.2	4.72533e-29	4.53808e-28	0.38835	0.402956	FALSE	FALSE
CPTAC	EIF5B	0.645744	0.485723	126	165	0.763636	one-sided one-sample Wilcoxon signed-rank test	0.2	1.46185e-18	2.78474e-18	0.42932	0.404123	FALSE	FALSE
DepMap	EIF5B	0.682446	0.396573	110	180	0.611111	one-sided one-sample Wilcoxon signed-rank test	0.2	3.14954e-27	1.80597e-26	0.43379	0.404123	FALSE	FALSE
ProCan	EIF5B	0.902722	0.704457	128	286	0.447552	one-sided one-sample Wilcoxon signed-rank test	0.2	6.75636e-39	3.02888e-37	0.38835	0.404123	FALSE	FALSE
CPTAC	PHF5A	0.851979	0.557821	84	146	0.575342	one-sided one-sample Wilcoxon signed-rank test	0.2	4.89785e-21	1.12225e-20	0.42932	0.404123	FALSE	FALSE
DepMap	PHF5A	0.819774	0.523855	69	140	0.492857	one-sided one-sample Wilcoxon signed-rank test	0.2	1.54526e-20	3.39132e-20	0.43379	0.404123	FALSE	FALSE
ProCan	PHF5A	0.803186	0.474606	137	242	0.566116	one-sided one-sample Wilcoxon signed-rank test	0.2	6.07524e-37	2.19444e-35	0.38835	0.404123	FALSE	FALSE
CPTAC	ZNF638	0.453269	0.514599	108	169	0.639053	one-sided one-sample Wilcoxon signed-rank test	0.2	1.03723e-08	1.26579e-08	0.42932	0.404901	FALSE	FALSE
DepMap	ZNF638	0.615308	0.525666	97	192	0.505208	one-sided one-sample Wilcoxon signed-rank test	0.2	1.8617e-19	3.7659e-19	0.43379	0.404901	FALSE	FALSE
ProCan	ZNF638	0.605034	0.553922	155	303	0.511551	one-sided one-sample Wilcoxon signed-rank test	0.2	1.92634e-27	1.18065e-26	0.38835	0.404901	FALSE	FALSE
CPTAC	PPP1R8	0.993944	0.3467	99	159	0.622642	one-sided one-sample Wilcoxon signed-rank test	0.2	4.57765e-28	3.3605e-27	0.42932	0.406068	FALSE	FALSE
DepMap	PPP1R8	0.742156	0.592159	73	157	0.464968	one-sided one-sample Wilcoxon signed-rank test	0.2	1.14763e-18	2.20094e-18	0.43379	0.406068	FALSE	FALSE
ProCan	PPP1R8	0.814257	0.612963	108	236	0.457627	one-sided one-sample Wilcoxon signed-rank test	0.2	1.21373e-31	2.03641e-30	0.38835	0.406068	FALSE	FALSE
CPTAC	PDHB	0.765859	0.523404	76	122	0.622951	one-sided one-sample Wilcoxon signed-rank test	0.2	2.12234e-17	3.76766e-17	0.42932	0.407623	FALSE	FALSE
DepMap	PDHB	0.680418	0.43307	96	159	0.603774	one-sided one-sample Wilcoxon signed-rank test	0.2	4.22587e-23	1.19555e-22	0.43379	0.407623	FALSE	FALSE
ProCan	PDHB	0.618586	0.663191	96	242	0.396694	one-sided one-sample Wilcoxon signed-rank test	0.2	1.69809e-17	3.03542e-17	0.38835	0.407623	FALSE	FALSE
CPTAC	INTS4	0.8614	0.430006	112	156	0.717949	one-sided one-sample Wilcoxon signed-rank test	0.2	4.46752e-24	1.43137e-23	0.42932	0.408401	FALSE	FALSE
DepMap	INTS4	0.859115	0.469661	108	190	0.568421	one-sided one-sample Wilcoxon signed-rank test	0.2	3.96202e-31	6.17605e-30	0.43379	0.408401	FALSE	FALSE
ProCan	INTS4	0.920472	0.711412	63	134	0.470149	one-sided one-sample Wilcoxon signed-rank test	0.2	1.39772e-19	2.85433e-19	0.38835	0.408401	FALSE	FALSE
CPTAC	CHMP1A	0.674014	0.358172	137	161	0.850932	one-sided one-sample Wilcoxon signed-rank test	0.2	6.17702e-24	1.93964e-23	0.42932	0.409179	FALSE	FALSE
DepMap	CHMP1A	0.745034	0.610581	83	176	0.471591	one-sided one-sample Wilcoxon signed-rank test	0.2	2.89131e-20	6.21201e-20	0.43379	0.409179	FALSE	FALSE
ProCan	CHMP1A	0.765154	0.596141	126	248	0.508065	one-sided one-sample Wilcoxon signed-rank test	0.2	2.51091e-31	4.00544e-30	0.38835	0.409179	FALSE	FALSE
CPTAC	SAFB2	1.10847	0.592268	68	158	0.43038	one-sided one-sample Wilcoxon signed-rank test	0.2	6.63607e-26	2.86948e-25	0.42932	0.409568	FALSE	FALSE
DepMap	SAFB2	0.701556	0.465439	87	148	0.587838	one-sided one-sample Wilcoxon signed-rank test	0.2	1.72874e-21	4.12007e-21	0.43379	0.409568	FALSE	FALSE
ProCan	SAFB2	0.693	0.583333	112	245	0.457143	one-sided one-sample Wilcoxon signed-rank test	0.2	2.11443e-26	1.01104e-25	0.38835	0.409568	FALSE	FALSE
CPTAC	TOR1A	0.77289	0.408441	110	163	0.674847	one-sided one-sample Wilcoxon signed-rank test	0.2	4.34546e-26	1.93279e-25	0.42932	0.411513	FALSE	FALSE
DepMap	TOR1A	0.698663	0.48814	96	171	0.561404	one-sided one-sample Wilcoxon signed-rank test	0.2	1.13773e-22	3.07501e-22	0.43379	0.411513	FALSE	FALSE
ProCan	TOR1A	0.710582	0.709268	105	240	0.4375	one-sided one-sample Wilcoxon signed-rank test	0.2	1.44381e-21	3.46062e-21	0.38835	0.411513	FALSE	FALSE
CPTAC	PRPSAP1	0.96334	0.405269	110	164	0.670732	one-sided one-sample Wilcoxon signed-rank test	0.2	1.51037e-28	1.26332e-27	0.42932	0.411902	FALSE	FALSE
DepMap	PRPSAP1	0.744954	0.504273	116	207	0.560386	one-sided one-sample Wilcoxon signed-rank test	0.2	1.63425e-28	1.35892e-27	0.43379	0.411902	FALSE	FALSE
ProCan	PRPSAP1	0.858614	0.691441	109	245	0.444898	one-sided one-sample Wilcoxon signed-rank test	0.2	1.81254e-31	2.93683e-30	0.38835	0.411902	FALSE	FALSE
CPTAC	RAB21	0.877884	0.476909	118	167	0.706587	one-sided one-sample Wilcoxon signed-rank test	0.2	4.02888e-27	2.25323e-26	0.42932	0.412291	FALSE	FALSE
DepMap	RAB21	0.658567	0.542858	95	182	0.521978	one-sided one-sample Wilcoxon signed-rank test	0.2	2.7424e-20	5.8999e-20	0.43379	0.412291	FALSE	FALSE
ProCan	RAB21	0.541077	0.58274	139	295	0.471186	one-sided one-sample Wilcoxon signed-rank test	0.2	5.06391e-19	9.94371e-19	0.38835	0.412291	FALSE	FALSE
CPTAC	LSM4	0.95468	0.496275	96	160	0.6	one-sided one-sample Wilcoxon signed-rank test	0.2	1.97309e-26	9.48653e-26	0.42932	0.413069	FALSE	FALSE
CPTAC	UBL5	1.14349	0.507042	81	165	0.490909	one-sided one-sample Wilcoxon signed-rank test	0.2	7.69588e-29	7.02791e-28	0.42932	0.413069	FALSE	FALSE
DepMap	LSM4	0.75849	0.549348	78	160	0.4875	one-sided one-sample Wilcoxon signed-rank test	0.2	3.83477e-21	8.87089e-21	0.43379	0.413069	FALSE	FALSE
DepMap	UBL5	0.770241	0.523423	90	157	0.573248	one-sided one-sample Wilcoxon signed-rank test	0.2	2.04468e-22	5.35335e-22	0.43379	0.413069	FALSE	FALSE
ProCan	LSM4	0.853248	0.544801	116	256	0.453125	one-sided one-sample Wilcoxon signed-rank test	0.2	2.788e-39	1.33424e-37	0.38835	0.413069	FALSE	FALSE
ProCan	UBL5	0.730377	0.573802	93	222	0.418919	one-sided one-sample Wilcoxon signed-rank test	0.2	2.61949e-26	1.22265e-25	0.38835	0.413069	FALSE	FALSE
CPTAC	RBM12B	0.87228	0.482411	109	164	0.664634	one-sided one-sample Wilcoxon signed-rank test	0.2	6.85024e-26	2.9542e-25	0.42932	0.414625	FALSE	FALSE
DepMap	RBM12B	0.767331	0.513253	113	219	0.515982	one-sided one-sample Wilcoxon signed-rank test	0.2	2.71892e-30	3.62374e-29	0.43379	0.414625	FALSE	FALSE
ProCan	RBM12B	0.685441	0.617519	196	369	0.531165	one-sided one-sample Wilcoxon signed-rank test	0.2	3.58781e-35	1.0276e-33	0.38835	0.414625	FALSE	FALSE
CPTAC	TSSC4	0.913497	0.342737	100	155	0.645161	one-sided one-sample Wilcoxon signed-rank test	0.2	5.59761e-27	3.02901e-26	0.42932	0.415014	FALSE	FALSE
DepMap	TSSC4	0.699175	0.524859	87	158	0.550633	one-sided one-sample Wilcoxon signed-rank test	0.2	2.26328e-20	4.89981e-20	0.43379	0.415014	FALSE	FALSE
ProCan	TSSC4	0.74973	0.68606	66	161	0.409938	one-sided one-sample Wilcoxon signed-rank test	0.2	3.32272e-17	5.82657e-17	0.38835	0.415014	FALSE	FALSE
CPTAC	PPP4R2	1.00937	0.447128	68	125	0.544	one-sided one-sample Wilcoxon signed-rank test	0.2	7.11827e-22	1.76317e-21	0.42932	0.416569	FALSE	FALSE
DepMap	PPP4R2	0.840258	0.441094	90	155	0.580645	one-sided one-sample Wilcoxon signed-rank test	0.2	1.60718e-26	7.898e-26	0.43379	0.416569	FALSE	FALSE
ProCan	PPP4R2	0.984906	0.744573	62	159	0.389937	one-sided one-sample Wilcoxon signed-rank test	0.2	3.44612e-24	1.12413e-23	0.38835	0.416569	FALSE	FALSE
CPTAC	ARMC1	0.991666	0.529177	95	165	0.575758	one-sided one-sample Wilcoxon signed-rank test	0.2	4.12471e-28	3.06569e-27	0.42932	0.417347	FALSE	FALSE
DepMap	ARMC1	0.710598	0.519826	119	209	0.569378	one-sided one-sample Wilcoxon signed-rank test	0.2	4.45954e-27	2.46612e-26	0.43379	0.417347	FALSE	FALSE
ProCan	ARMC1	0.775074	0.563788	185	334	0.553892	one-sided one-sample Wilcoxon signed-rank test	0.2	6.61053e-43	5.24312e-41	0.38835	0.417347	FALSE	FALSE
CPTAC	PRPF6	0.761527	0.613072	117	175	0.668571	one-sided one-sample Wilcoxon signed-rank test	0.2	3.09978e-19	6.17994e-19	0.42932	0.418125	FALSE	FALSE
DepMap	PRPF6	0.909278	0.504682	137	232	0.590517	one-sided one-sample Wilcoxon signed-rank test	0.2	4.33034e-37	1.57925e-35	0.43379	0.418125	FALSE	FALSE
ProCan	PRPF6	0.707154	0.48733	259	387	0.669251	one-sided one-sample Wilcoxon signed-rank test	0.2	4.29504e-50	1.21786e-47	0.38835	0.418125	FALSE	FALSE
CPTAC	DDX42	0.49911	0.692619	93	163	0.570552	one-sided one-sample Wilcoxon signed-rank test	0.2	2.78016e-08	3.34741e-08	0.42932	0.418514	FALSE	FALSE
DepMap	DDX42	0.763606	0.457389	116	203	0.571429	one-sided one-sample Wilcoxon signed-rank test	0.2	3.77591e-31	5.90708e-30	0.43379	0.418514	FALSE	FALSE
ProCan	DDX42	0.870102	0.549712	181	351	0.51567	one-sided one-sample Wilcoxon signed-rank test	0.2	3.45632e-52	1.26457e-49	0.38835	0.418514	FALSE	FALSE
CPTAC	BNIP1	0.869876	0.525864	109	160	0.68125	one-sided one-sample Wilcoxon signed-rank test	0.2	5.05645e-26	2.22546e-25	0.42932	0.418903	FALSE	FALSE
CPTAC	ISCU	0.557689	0.53443	88	167	0.526946	one-sided one-sample Wilcoxon signed-rank test	0.2	1.25152e-12	1.75678e-12	0.42932	0.418903	FALSE	FALSE
DepMap	BNIP1	0.731579	0.493355	100	194	0.515464	one-sided one-sample Wilcoxon signed-rank test	0.2	1.43575e-26	7.11724e-26	0.43379	0.418903	FALSE	FALSE
DepMap	ISCU	0.64876	0.460938	103	182	0.565934	one-sided one-sample Wilcoxon signed-rank test	0.2	1.7073e-23	5.08247e-23	0.43379	0.418903	FALSE	FALSE
ProCan	BNIP1	0.632708	0.610969	142	290	0.489655	one-sided one-sample Wilcoxon signed-rank test	0.2	1.61275e-25	6.49105e-25	0.38835	0.418903	FALSE	FALSE
ProCan	ISCU	0.727492	0.638122	95	229	0.414847	one-sided one-sample Wilcoxon signed-rank test	0.2	1.36513e-24	4.72052e-24	0.38835	0.418903	FALSE	FALSE
CPTAC	ELP1	0.851548	0.521575	96	164	0.585366	one-sided one-sample Wilcoxon signed-rank test	0.2	1.99156e-22	5.22635e-22	0.42932	0.420459	FALSE	FALSE
DepMap	ELP1	0.7811	0.498065	87	174	0.5	one-sided one-sample Wilcoxon signed-rank test	0.2	1.3508e-25	5.52281e-25	0.43379	0.420459	FALSE	FALSE
ProCan	ELP1	0.802249	0.610227	76	159	0.477987	one-sided one-sample Wilcoxon signed-rank test	0.2	2.70957e-21	6.34695e-21	0.38835	0.420459	FALSE	FALSE
CPTAC	MED20	0.775858	0.463533	107	160	0.66875	one-sided one-sample Wilcoxon signed-rank test	0.2	5.06023e-24	1.60765e-23	0.42932	0.421626	FALSE	FALSE
DepMap	MED20	0.800661	0.446332	101	182	0.554945	one-sided one-sample Wilcoxon signed-rank test	0.2	8.11584e-30	9.69967e-29	0.43379	0.421626	FALSE	FALSE
ProCan	MED20	0.880262	0.721717	57	128	0.445312	one-sided one-sample Wilcoxon signed-rank test	0.2	6.8199e-19	1.32519e-18	0.38835	0.421626	FALSE	FALSE
CPTAC	PPIH	0.791074	0.420313	124	159	0.779874	one-sided one-sample Wilcoxon signed-rank test	0.2	2.3433e-24	7.81928e-24	0.42932	0.423571	FALSE	FALSE
DepMap	PPIH	0.735596	0.599976	75	163	0.460123	one-sided one-sample Wilcoxon signed-rank test	0.2	7.19097e-19	1.39586e-18	0.43379	0.423571	FALSE	FALSE
ProCan	PPIH	0.80203	0.585374	115	277	0.415162	one-sided one-sample Wilcoxon signed-rank test	0.2	7.24784e-35	2.00012e-33	0.38835	0.423571	FALSE	FALSE
CPTAC	CDC23	0.877306	0.351825	131	156	0.839744	one-sided one-sample Wilcoxon signed-rank test	0.2	1.98196e-27	1.20922e-26	0.42932	0.425515	FALSE	FALSE
DepMap	CDC23	0.695303	0.477898	104	176	0.590909	one-sided one-sample Wilcoxon signed-rank test	0.2	4.82973e-24	1.5396e-23	0.43379	0.425515	FALSE	FALSE
ProCan	CDC23	0.949428	0.81819	29	61	0.47541	one-sided one-sample Wilcoxon signed-rank test	0.2	1.36269e-09	1.70856e-09	0.38835	0.425515	FALSE	FALSE
CPTAC	TRNT1	0.752166	0.390024	93	127	0.732283	one-sided one-sample Wilcoxon signed-rank test	0.2	3.13636e-21	7.31194e-21	0.42932	0.427071	FALSE	FALSE
DepMap	TRNT1	0.649231	0.494429	87	162	0.537037	one-sided one-sample Wilcoxon signed-rank test	0.2	9.51833e-20	1.96679e-19	0.43379	0.427071	FALSE	FALSE
ProCan	TRNT1	0.684924	0.728575	105	230	0.456522	one-sided one-sample Wilcoxon signed-rank test	0.2	8.84053e-20	1.83121e-19	0.38835	0.427071	FALSE	FALSE
CPTAC	RING1	1.10903	0.441782	74	156	0.474359	one-sided one-sample Wilcoxon signed-rank test	0.2	3.02461e-27	1.74226e-26	0.42932	0.429405	FALSE	FALSE
DepMap	RING1	0.721858	0.493707	100	181	0.552486	one-sided one-sample Wilcoxon signed-rank test	0.2	4.61986e-25	1.72534e-24	0.43379	0.429405	FALSE	FALSE
ProCan	RING1	0.757013	0.689877	110	283	0.388693	one-sided one-sample Wilcoxon signed-rank test	0.2	2.59565e-28	2.0573e-27	0.38835	0.429405	FALSE	FALSE
CPTAC	DOCK7	0.914511	0.546453	83	158	0.525316	one-sided one-sample Wilcoxon signed-rank test	0.2	9.32682e-25	3.29856e-24	0.42932	0.430572	FALSE	FALSE
DepMap	DOCK7	0.77296	0.494737	88	174	0.505747	one-sided one-sample Wilcoxon signed-rank test	0.2	5.14399e-26	2.25961e-25	0.43379	0.430572	FALSE	FALSE
ProCan	DOCK7	0.792841	0.598795	97	227	0.427313	one-sided one-sample Wilcoxon signed-rank test	0.2	1.77318e-29	1.92453e-28	0.38835	0.430572	FALSE	FALSE
CPTAC	ARL8B	0.781132	0.417966	87	127	0.685039	one-sided one-sample Wilcoxon signed-rank test	0.2	7.35778e-22	1.81932e-21	0.42932	0.432905	FALSE	FALSE
CPTAC	PRDX3	0.73876	0.414854	104	147	0.707483	one-sided one-sample Wilcoxon signed-rank test	0.2	9.66608e-23	2.62908e-22	0.42932	0.432905	FALSE	FALSE
CPTAC	WIZ	0.893892	0.485951	111	164	0.676829	one-sided one-sample Wilcoxon signed-rank test	0.2	1.00265e-26	5.11863e-26	0.42932	0.432905	FALSE	FALSE
DepMap	ARL8B	0.716861	0.52688	83	159	0.522013	one-sided one-sample Wilcoxon signed-rank test	0.2	1.94755e-20	4.23893e-20	0.43379	0.432905	FALSE	FALSE
DepMap	PRDX3	0.637532	0.492127	74	149	0.496644	one-sided one-sample Wilcoxon signed-rank test	0.2	9.99759e-18	1.81167e-17	0.43379	0.432905	FALSE	FALSE
DepMap	WIZ	0.730102	0.53863	148	300	0.493333	one-sided one-sample Wilcoxon signed-rank test	0.2	1.06415e-37	4.14761e-36	0.43379	0.432905	FALSE	FALSE
ProCan	ARL8B	0.53059	0.660941	99	232	0.426724	one-sided one-sample Wilcoxon signed-rank test	0.2	5.7351e-12	7.83138e-12	0.38835	0.432905	FALSE	FALSE
ProCan	PRDX3	0.528467	0.720582	96	245	0.391837	one-sided one-sample Wilcoxon signed-rank test	0.2	6.11998e-11	8.03296e-11	0.38835	0.432905	FALSE	FALSE
ProCan	WIZ	0.703365	0.592704	100	237	0.421941	one-sided one-sample Wilcoxon signed-rank test	0.2	1.81534e-25	7.26264e-25	0.38835	0.432905	FALSE	FALSE
CPTAC	ARPC4	0.972407	0.424478	77	129	0.596899	one-sided one-sample Wilcoxon signed-rank test	0.2	3.99404e-22	1.01776e-21	0.42932	0.433683	FALSE	FALSE
DepMap	ARPC4	0.784522	0.522912	78	153	0.509804	one-sided one-sample Wilcoxon signed-rank test	0.2	9.69429e-22	2.3661e-21	0.43379	0.433683	FALSE	FALSE
ProCan	ARPC4	0.789094	0.663217	100	252	0.396825	one-sided one-sample Wilcoxon signed-rank test	0.2	1.18498e-28	1.02458e-27	0.38835	0.433683	FALSE	FALSE
CPTAC	NEMF	0.690182	0.446542	118	160	0.7375	one-sided one-sample Wilcoxon signed-rank test	0.2	3.96189e-22	1.01025e-21	0.42932	0.43485	FALSE	FALSE
DepMap	NEMF	0.828486	0.471757	83	173	0.479769	one-sided one-sample Wilcoxon signed-rank test	0.2	3.91315e-27	2.195e-26	0.43379	0.43485	FALSE	FALSE
ProCan	NEMF	0.822518	0.715476	113	240	0.470833	one-sided one-sample Wilcoxon signed-rank test	0.2	1.66166e-30	2.321e-29	0.38835	0.43485	FALSE	FALSE
CPTAC	CDC16	0.919255	0.349053	105	160	0.65625	one-sided one-sample Wilcoxon signed-rank test	0.2	5.40033e-28	3.86683e-27	0.42932	0.435239	FALSE	FALSE
DepMap	CDC16	0.728064	0.493847	119	192	0.619792	one-sided one-sample Wilcoxon signed-rank test	0.2	2.22885e-26	1.0595e-25	0.43379	0.435239	FALSE	FALSE
ProCan	CDC16	0.99366	0.77179	25	48	0.520833	one-sided one-sample Wilcoxon signed-rank test	0.2	8.43769e-12	1.14529e-11	0.38835	0.435239	FALSE	FALSE
CPTAC	ILF3	0.708387	0.560388	83	163	0.509202	one-sided one-sample Wilcoxon signed-rank test	0.2	3.01409e-18	5.63674e-18	0.42932	0.435239	FALSE	FALSE
DepMap	ILF3	0.775012	0.500867	79	159	0.496855	one-sided one-sample Wilcoxon signed-rank test	0.2	1.67354e-23	4.98459e-23	0.43379	0.435239	FALSE	FALSE
ProCan	ILF3	0.635129	0.580371	114	262	0.435115	one-sided one-sample Wilcoxon signed-rank test	0.2	1.58403e-23	4.7329e-23	0.38835	0.435239	FALSE	FALSE
CPTAC	NDUFA8	0.665283	0.525793	110	164	0.670732	one-sided one-sample Wilcoxon signed-rank test	0.2	1.1262e-18	2.16131e-18	0.42932	0.436406	FALSE	FALSE
DepMap	NDUFA8	0.799135	0.487582	89	169	0.526627	one-sided one-sample Wilcoxon signed-rank test	0.2	4.09841e-26	1.82937e-25	0.43379	0.436406	FALSE	FALSE
ProCan	NDUFA8	0.73387	0.630821	129	270	0.477778	one-sided one-sample Wilcoxon signed-rank test	0.2	2.0554e-29	2.17466e-28	0.38835	0.436406	FALSE	FALSE
CPTAC	USE1	0.756416	0.555707	90	161	0.559006	one-sided one-sample Wilcoxon signed-rank test	0.2	1.42974e-20	3.14876e-20	0.42932	0.439907	FALSE	FALSE
DepMap	USE1	0.760001	0.468604	85	163	0.521472	one-sided one-sample Wilcoxon signed-rank test	0.2	1.07483e-23	3.27797e-23	0.43379	0.439907	FALSE	FALSE
ProCan	USE1	0.753249	0.625457	98	197	0.497462	one-sided one-sample Wilcoxon signed-rank test	0.2	1.0349e-23	3.1647e-23	0.38835	0.439907	FALSE	FALSE
CPTAC	MRPL39	0.970937	0.559697	82	157	0.522293	one-sided one-sample Wilcoxon signed-rank test	0.2	4.98923e-25	1.8523e-24	0.42932	0.440296	FALSE	FALSE
CPTAC	SETD3	1.1042	0.503511	78	160	0.4875	one-sided one-sample Wilcoxon signed-rank test	0.2	9.11454e-28	6.11337e-27	0.42932	0.440296	FALSE	FALSE
DepMap	MRPL39	0.791575	0.45991	96	152	0.631579	one-sided one-sample Wilcoxon signed-rank test	0.2	2.9655e-25	1.13939e-24	0.43379	0.440296	FALSE	FALSE
DepMap	SETD3	0.746217	0.44498	101	177	0.570621	one-sided one-sample Wilcoxon signed-rank test	0.2	8.47658e-28	5.74664e-27	0.43379	0.440296	FALSE	FALSE
ProCan	MRPL39	0.685103	0.63508	102	250	0.408	one-sided one-sample Wilcoxon signed-rank test	0.2	9.54525e-23	2.59809e-22	0.38835	0.440296	FALSE	FALSE
ProCan	SETD3	0.972148	0.691933	82	182	0.450549	one-sided one-sample Wilcoxon signed-rank test	0.2	2.86823e-27	1.66487e-26	0.38835	0.440296	FALSE	FALSE
CPTAC	RBM39	1.05998	0.544071	79	174	0.454023	one-sided one-sample Wilcoxon signed-rank test	0.2	2.70949e-29	2.78361e-28	0.42932	0.441462	FALSE	FALSE
DepMap	RBM39	0.964828	0.538555	113	227	0.497797	one-sided one-sample Wilcoxon signed-rank test	0.2	2.09199e-36	7.0828e-35	0.43379	0.441462	FALSE	FALSE
ProCan	RBM39	0.924124	0.529132	195	372	0.524194	one-sided one-sample Wilcoxon signed-rank test	0.2	1.10157e-58	1.78486e-55	0.38835	0.441462	FALSE	FALSE
CPTAC	RPRD1B	0.754006	0.451175	124	172	0.72093	one-sided one-sample Wilcoxon signed-rank test	0.2	2.59987e-25	1.00916e-24	0.42932	0.441851	FALSE	FALSE
CPTAC	TFIP11	0.673405	0.730796	102	152	0.671053	one-sided one-sample Wilcoxon signed-rank test	0.2	4.2943e-10	5.4812e-10	0.42932	0.441851	FALSE	FALSE
DepMap	RPRD1B	0.642094	0.540644	145	230	0.630435	one-sided one-sample Wilcoxon signed-rank test	0.2	3.63325e-24	1.18042e-23	0.43379	0.441851	FALSE	FALSE
DepMap	TFIP11	0.842469	0.46718	87	150	0.58	one-sided one-sample Wilcoxon signed-rank test	0.2	5.93312e-24	1.86926e-23	0.43379	0.441851	FALSE	FALSE
ProCan	RPRD1B	0.784027	0.62981	174	374	0.465241	one-sided one-sample Wilcoxon signed-rank test	0.2	3.62179e-42	2.4896e-40	0.38835	0.441851	FALSE	FALSE
ProCan	TFIP11	0.786962	0.543495	90	160	0.5625	one-sided one-sample Wilcoxon signed-rank test	0.2	1.15554e-23	3.51182e-23	0.38835	0.441851	FALSE	FALSE
CPTAC	MTIF3	0.787547	0.400361	106	145	0.731034	one-sided one-sample Wilcoxon signed-rank test	0.2	3.12179e-24	1.02481e-23	0.42932	0.44224	FALSE	FALSE
DepMap	MTIF3	0.608225	0.591722	84	166	0.506024	one-sided one-sample Wilcoxon signed-rank test	0.2	7.20126e-15	1.11565e-14	0.43379	0.44224	FALSE	FALSE
ProCan	MTIF3	0.915294	0.617947	21	50	0.42	one-sided one-sample Wilcoxon signed-rank test	0.2	1.07857e-08	1.31596e-08	0.38835	0.44224	FALSE	FALSE
CPTAC	COG8	1.26276	0.559847	72	166	0.433735	one-sided one-sample Wilcoxon signed-rank test	0.2	4.97538e-29	4.75807e-28	0.42932	0.443407	FALSE	FALSE
DepMap	COG8	0.792809	0.473145	96	176	0.545455	one-sided one-sample Wilcoxon signed-rank test	0.2	1.55341e-26	7.66034e-26	0.43379	0.443407	FALSE	FALSE
ProCan	COG8	0.808187	0.618388	36	71	0.507042	one-sided one-sample Wilcoxon signed-rank test	0.2	5.51719e-10	7.00817e-10	0.38835	0.443407	FALSE	FALSE
CPTAC	RBM6	0.974573	0.436678	68	118	0.576271	one-sided one-sample Wilcoxon signed-rank test	0.2	7.22147e-21	1.63224e-20	0.42932	0.443796	FALSE	FALSE
DepMap	RBM6	0.722803	0.498038	82	153	0.535948	one-sided one-sample Wilcoxon signed-rank test	0.2	1.33575e-20	2.95093e-20	0.43379	0.443796	FALSE	FALSE
ProCan	RBM6	0.868083	0.69979	77	167	0.461078	one-sided one-sample Wilcoxon signed-rank test	0.2	2.64411e-21	6.20515e-21	0.38835	0.443796	FALSE	FALSE
CPTAC	IDE	0.69734	0.564544	65	146	0.445205	one-sided one-sample Wilcoxon signed-rank test	0.2	8.81073e-16	1.43271e-15	0.42932	0.444963	FALSE	FALSE
CPTAC	RXRB	0.744305	0.516699	87	156	0.557692	one-sided one-sample Wilcoxon signed-rank test	0.2	1.00484e-20	2.24349e-20	0.42932	0.444963	FALSE	FALSE
DepMap	IDE	0.701357	0.457065	87	153	0.568627	one-sided one-sample Wilcoxon signed-rank test	0.2	1.65604e-22	4.38646e-22	0.43379	0.444963	FALSE	FALSE
DepMap	RXRB	0.650125	0.526084	99	178	0.55618	one-sided one-sample Wilcoxon signed-rank test	0.2	2.70521e-20	5.82321e-20	0.43379	0.444963	FALSE	FALSE
ProCan	IDE	0.783149	0.636177	95	215	0.44186	one-sided one-sample Wilcoxon signed-rank test	0.2	2.51198e-26	1.18367e-25	0.38835	0.444963	FALSE	FALSE
ProCan	RXRB	0.838848	0.587469	35	65	0.538462	one-sided one-sample Wilcoxon signed-rank test	0.2	1.76467e-10	2.28194e-10	0.38835	0.444963	FALSE	FALSE
CPTAC	TAF10	0.978175	0.468481	74	157	0.471338	one-sided one-sample Wilcoxon signed-rank test	0.2	9.43744e-26	3.96884e-25	0.42932	0.445352	FALSE	FALSE
DepMap	TAF10	0.810099	0.500633	87	153	0.568627	one-sided one-sample Wilcoxon signed-rank test	0.2	1.32033e-23	3.98275e-23	0.43379	0.445352	FALSE	FALSE
ProCan	TAF10	0.860092	0.668963	77	168	0.458333	one-sided one-sample Wilcoxon signed-rank test	0.2	3.93841e-23	1.11897e-22	0.38835	0.445352	FALSE	FALSE
CPTAC	TACO1	0.582484	0.534363	102	163	0.625767	one-sided one-sample Wilcoxon signed-rank test	0.2	8.53523e-15	1.31656e-14	0.42932	0.44613	FALSE	FALSE
DepMap	TACO1	0.683812	0.516261	111	202	0.549505	one-sided one-sample Wilcoxon signed-rank test	0.2	6.41311e-25	2.33432e-24	0.43379	0.44613	FALSE	FALSE
ProCan	TACO1	0.557017	0.591395	150	340	0.441176	one-sided one-sample Wilcoxon signed-rank test	0.2	1.57548e-22	4.18283e-22	0.38835	0.44613	FALSE	FALSE
CPTAC	GTF2B	1.17992	0.533973	77	158	0.487342	one-sided one-sample Wilcoxon signed-rank test	0.2	9.60174e-28	6.37696e-27	0.42932	0.446519	FALSE	FALSE
DepMap	GTF2B	0.766233	0.488624	90	173	0.520231	one-sided one-sample Wilcoxon signed-rank test	0.2	1.30832e-26	6.53412e-26	0.43379	0.446519	FALSE	FALSE
ProCan	GTF2B	0.875243	0.629607	95	227	0.418502	one-sided one-sample Wilcoxon signed-rank test	0.2	6.30049e-32	1.09434e-30	0.38835	0.446519	FALSE	FALSE
CPTAC	AIMP2	1.00981	0.6054	96	201	0.477612	one-sided one-sample Wilcoxon signed-rank test	0.2	1.32933e-31	2.20165e-30	0.42932	0.446908	FALSE	FALSE
DepMap	AIMP2	0.893231	0.449339	142	239	0.594142	one-sided one-sample Wilcoxon signed-rank test	0.2	1.35088e-39	6.72006e-38	0.43379	0.446908	FALSE	FALSE
ProCan	AIMP2	0.963671	0.622081	178	397	0.448363	one-sided one-sample Wilcoxon signed-rank test	0.2	1.51848e-57	1.91362e-54	0.38835	0.446908	FALSE	FALSE
CPTAC	CYFIP1	0.950838	0.510612	80	157	0.509554	one-sided one-sample Wilcoxon signed-rank test	0.2	1.90876e-27	1.17149e-26	0.42932	0.447297	FALSE	FALSE
DepMap	CYFIP1	0.81486	0.55971	79	148	0.533784	one-sided one-sample Wilcoxon signed-rank test	0.2	1.01575e-21	2.47384e-21	0.43379	0.447297	FALSE	FALSE
ProCan	CYFIP1	0.778307	0.549096	110	204	0.539216	one-sided one-sample Wilcoxon signed-rank test	0.2	1.70401e-29	1.85657e-28	0.38835	0.447297	FALSE	FALSE
CPTAC	ACACA	0.95231	0.439831	70	115	0.608696	one-sided one-sample Wilcoxon signed-rank test	0.2	2.71608e-20	5.8455e-20	0.42932	0.450019	FALSE	FALSE
DepMap	ACACA	0.767085	0.531704	88	181	0.486188	one-sided one-sample Wilcoxon signed-rank test	0.2	4.89939e-25	1.82312e-24	0.43379	0.450019	FALSE	FALSE
ProCan	ACACA	0.787156	0.6522	124	262	0.473282	one-sided one-sample Wilcoxon signed-rank test	0.2	2.60485e-31	4.13785e-30	0.38835	0.450019	FALSE	FALSE
CPTAC	PTBP1	1.10909	0.501485	74	158	0.468354	one-sided one-sample Wilcoxon signed-rank test	0.2	3.53661e-27	2.00862e-26	0.42932	0.451186	FALSE	FALSE
DepMap	PTBP1	0.788878	0.578938	140	249	0.562249	one-sided one-sample Wilcoxon signed-rank test	0.2	1.19282e-34	3.16838e-33	0.43379	0.451186	FALSE	FALSE
ProCan	PTBP1	0.725496	0.528073	124	266	0.466165	one-sided one-sample Wilcoxon signed-rank test	0.2	2.46254e-32	4.51214e-31	0.38835	0.451186	FALSE	FALSE
CPTAC	TMEM11	0.645212	0.441707	112	148	0.756757	one-sided one-sample Wilcoxon signed-rank test	0.2	2.08235e-20	4.5202e-20	0.42932	0.451964	FALSE	FALSE
DepMap	TMEM11	0.610271	0.499864	102	181	0.563536	one-sided one-sample Wilcoxon signed-rank test	0.2	5.49196e-19	1.07545e-18	0.43379	0.451964	FALSE	FALSE
ProCan	TMEM11	0.685099	0.695852	123	250	0.492	one-sided one-sample Wilcoxon signed-rank test	0.2	4.39918e-22	1.11424e-21	0.38835	0.451964	FALSE	FALSE
CPTAC	MDH2	0.462333	0.553763	130	193	0.673575	one-sided one-sample Wilcoxon signed-rank test	0.2	3.12641e-10	4.00856e-10	0.42932	0.452353	FALSE	FALSE
DepMap	MDH2	0.611299	0.494627	123	209	0.588517	one-sided one-sample Wilcoxon signed-rank test	0.2	3.43778e-22	8.82155e-22	0.43379	0.452353	FALSE	FALSE
ProCan	MDH2	0.510528	0.609168	184	354	0.519774	one-sided one-sample Wilcoxon signed-rank test	0.2	2.14322e-18	4.04668e-18	0.38835	0.452353	FALSE	FALSE
CPTAC	SART3	0.634252	0.653271	117	167	0.700599	one-sided one-sample Wilcoxon signed-rank test	0.2	5.79393e-13	8.23906e-13	0.42932	0.452353	FALSE	FALSE
DepMap	SART3	0.706247	0.45537	94	182	0.516484	one-sided one-sample Wilcoxon signed-rank test	0.2	2.67722e-26	1.24675e-25	0.43379	0.452353	FALSE	FALSE
ProCan	SART3	0.762263	0.59651	127	298	0.426174	one-sided one-sample Wilcoxon signed-rank test	0.2	1.69103e-36	5.79445e-35	0.38835	0.452353	FALSE	FALSE
CPTAC	DPY30	0.343259	0.500933	88	166	0.53012	one-sided one-sample Wilcoxon signed-rank test	0.2	0.000167917	0.000182128	0.42932	0.45352	FALSE	FALSE
DepMap	DPY30	0.754334	0.582391	94	198	0.474747	one-sided one-sample Wilcoxon signed-rank test	0.2	2.72707e-24	9.02815e-24	0.43379	0.45352	FALSE	FALSE
ProCan	DPY30	0.670095	0.524232	161	315	0.511111	one-sided one-sample Wilcoxon signed-rank test	0.2	1.69075e-35	5.10012e-34	0.38835	0.45352	FALSE	FALSE
CPTAC	MEPCE	0.885534	0.608363	136	198	0.686869	one-sided one-sample Wilcoxon signed-rank test	0.2	7.0468e-27	3.72958e-26	0.42932	0.454298	FALSE	FALSE
DepMap	MEPCE	0.770889	0.487611	144	223	0.64574	one-sided one-sample Wilcoxon signed-rank test	0.2	5.81826e-33	1.15773e-31	0.43379	0.454298	FALSE	FALSE
ProCan	MEPCE	0.768372	0.584143	146	286	0.51049	one-sided one-sample Wilcoxon signed-rank test	0.2	1.11985e-35	3.47031e-34	0.38835	0.454298	FALSE	FALSE
CPTAC	UBP1	0.950924	0.526131	62	130	0.476923	one-sided one-sample Wilcoxon signed-rank test	0.2	5.19773e-21	1.1888e-20	0.42932	0.454687	FALSE	FALSE
DepMap	UBP1	0.657843	0.567273	80	154	0.519481	one-sided one-sample Wilcoxon signed-rank test	0.2	1.35176e-16	2.29378e-16	0.43379	0.454687	FALSE	FALSE
ProCan	UBP1	0.706565	0.513166	28	65	0.430769	one-sided one-sample Wilcoxon signed-rank test	0.2	1.48072e-09	1.85368e-09	0.38835	0.454687	FALSE	FALSE
CPTAC	RABL3	0.755535	0.525451	106	154	0.688312	one-sided one-sample Wilcoxon signed-rank test	0.2	3.99483e-23	1.13444e-22	0.42932	0.455076	FALSE	FALSE
DepMap	RABL3	0.773024	0.507846	101	199	0.507538	one-sided one-sample Wilcoxon signed-rank test	0.2	5.16741e-28	3.71883e-27	0.43379	0.455076	FALSE	FALSE
ProCan	RABL3	0.717735	0.615707	154	307	0.501629	one-sided one-sample Wilcoxon signed-rank test	0.2	6.49068e-33	1.28253e-31	0.38835	0.455076	FALSE	FALSE
CPTAC	PRMT5	0.6196	0.42634	110	153	0.718954	one-sided one-sample Wilcoxon signed-rank test	0.2	7.3229e-22	1.81148e-21	0.42932	0.455854	FALSE	FALSE
DepMap	PRMT5	0.732413	0.488072	95	175	0.542857	one-sided one-sample Wilcoxon signed-rank test	0.2	8.1874e-26	3.46886e-25	0.43379	0.455854	FALSE	FALSE
ProCan	PRMT5	0.893884	0.734224	95	238	0.39916	one-sided one-sample Wilcoxon signed-rank test	0.2	1.15447e-29	1.32934e-28	0.38835	0.455854	FALSE	FALSE
CPTAC	MPHOSPH8	1.18184	0.589265	72	147	0.489796	one-sided one-sample Wilcoxon signed-rank test	0.2	2.44604e-25	9.54349e-25	0.42932	0.45741	FALSE	FALSE
DepMap	MPHOSPH8	0.674558	0.512353	101	165	0.612121	one-sided one-sample Wilcoxon signed-rank test	0.2	3.71721e-20	7.92493e-20	0.43379	0.45741	FALSE	FALSE
ProCan	MPHOSPH8	0.752124	0.558219	100	180	0.555556	one-sided one-sample Wilcoxon signed-rank test	0.2	4.08498e-24	1.31625e-23	0.38835	0.45741	FALSE	FALSE
CPTAC	RAB14	0.855681	0.346523	124	164	0.756098	one-sided one-sample Wilcoxon signed-rank test	0.2	1.12765e-28	9.82324e-28	0.42932	0.457799	FALSE	FALSE
DepMap	RAB14	0.725969	0.556882	84	172	0.488372	one-sided one-sample Wilcoxon signed-rank test	0.2	6.05844e-22	1.51088e-21	0.43379	0.457799	FALSE	FALSE
ProCan	RAB14	0.487453	0.68093	116	289	0.401384	one-sided one-sample Wilcoxon signed-rank test	0.2	2.37112e-12	3.29009e-12	0.38835	0.457799	FALSE	FALSE
CPTAC	PARN	0.846611	0.499323	85	163	0.521472	one-sided one-sample Wilcoxon signed-rank test	0.2	4.65312e-24	1.4879e-23	0.42932	0.460521	FALSE	FALSE
DepMap	PARN	0.678135	0.477296	90	165	0.545455	one-sided one-sample Wilcoxon signed-rank test	0.2	8.95554e-22	2.19761e-21	0.43379	0.460521	FALSE	FALSE
ProCan	PARN	0.741265	0.678584	85	200	0.425	one-sided one-sample Wilcoxon signed-rank test	0.2	2.55488e-21	6.00817e-21	0.38835	0.460521	FALSE	FALSE
CPTAC	MKRN2	1.06124	0.414609	56	129	0.434109	one-sided one-sample Wilcoxon signed-rank test	0.2	3.97255e-23	1.12839e-22	0.42932	0.46091	FALSE	FALSE
CPTAC	TBC1D15	0.870983	0.376469	137	166	0.825301	one-sided one-sample Wilcoxon signed-rank test	0.2	4.38383e-29	4.25333e-28	0.42932	0.46091	FALSE	FALSE
DepMap	MKRN2	0.581181	0.592718	69	152	0.453947	one-sided one-sample Wilcoxon signed-rank test	0.2	2.45667e-12	3.40589e-12	0.43379	0.46091	FALSE	FALSE
DepMap	TBC1D15	0.709816	0.580281	91	182	0.5	one-sided one-sample Wilcoxon signed-rank test	0.2	6.392e-21	1.45141e-20	0.43379	0.46091	FALSE	FALSE
ProCan	MKRN2	0.764349	0.620667	60	146	0.410959	one-sided one-sample Wilcoxon signed-rank test	0.2	2.22289e-17	3.94185e-17	0.38835	0.46091	FALSE	FALSE
ProCan	TBC1D15	0.817611	0.650313	99	228	0.434211	one-sided one-sample Wilcoxon signed-rank test	0.2	1.84095e-29	1.98602e-28	0.38835	0.46091	FALSE	FALSE
CPTAC	STAMBP	0.892767	0.367107	137	168	0.815476	one-sided one-sample Wilcoxon signed-rank test	0.2	1.14577e-28	9.96577e-28	0.42932	0.461299	FALSE	FALSE
DepMap	STAMBP	0.749451	0.575715	83	191	0.434555	one-sided one-sample Wilcoxon signed-rank test	0.2	8.3015e-24	2.57045e-23	0.43379	0.461299	FALSE	FALSE
ProCan	STAMBP	0.773142	0.655821	94	222	0.423423	one-sided one-sample Wilcoxon signed-rank test	0.2	6.85578e-27	3.63696e-26	0.38835	0.461299	FALSE	FALSE
CPTAC	OSBPL8	0.697801	0.499506	109	165	0.660606	one-sided one-sample Wilcoxon signed-rank test	0.2	4.51743e-20	9.57696e-20	0.42932	0.461688	FALSE	FALSE
DepMap	OSBPL8	0.674395	0.505581	94	178	0.52809	one-sided one-sample Wilcoxon signed-rank test	0.2	3.36987e-21	7.83379e-21	0.43379	0.461688	FALSE	FALSE
ProCan	OSBPL8	0.627586	0.644358	116	280	0.414286	one-sided one-sample Wilcoxon signed-rank test	0.2	1.0564e-21	2.56843e-21	0.38835	0.461688	FALSE	FALSE
CPTAC	MMS19	1.12699	1.49307	80	148	0.540541	one-sided one-sample Wilcoxon signed-rank test	0.2	4.13654e-15	6.48826e-15	0.42932	0.462466	FALSE	FALSE
DepMap	MMS19	0.671724	0.421394	85	153	0.555556	one-sided one-sample Wilcoxon signed-rank test	0.2	1.07674e-21	2.61562e-21	0.43379	0.462466	FALSE	FALSE
ProCan	MMS19	0.703866	0.600376	53	125	0.424	one-sided one-sample Wilcoxon signed-rank test	0.2	8.2454e-14	1.21501e-13	0.38835	0.462466	FALSE	FALSE
CPTAC	VPS45	1.02579	0.548817	85	173	0.491329	one-sided one-sample Wilcoxon signed-rank test	0.2	1.03943e-28	9.11378e-28	0.42932	0.464022	FALSE	FALSE
DepMap	VPS45	0.767904	0.509945	124	226	0.548673	one-sided one-sample Wilcoxon signed-rank test	0.2	9.47995e-32	1.6096e-30	0.43379	0.464022	FALSE	FALSE
ProCan	VPS45	0.77354	0.600112	190	344	0.552326	one-sided one-sample Wilcoxon signed-rank test	0.2	2.75518e-44	2.89345e-42	0.38835	0.464022	FALSE	FALSE
CPTAC	IST1	1.03492	0.45285	73	165	0.442424	one-sided one-sample Wilcoxon signed-rank test	0.2	2.08286e-28	1.68741e-27	0.42932	0.464411	FALSE	FALSE
DepMap	IST1	0.769742	0.579154	92	181	0.508287	one-sided one-sample Wilcoxon signed-rank test	0.2	1.73298e-23	5.1535e-23	0.43379	0.464411	FALSE	FALSE
ProCan	IST1	0.828704	0.604775	121	286	0.423077	one-sided one-sample Wilcoxon signed-rank test	0.2	1.11769e-38	4.80185e-37	0.38835	0.464411	FALSE	FALSE
CPTAC	EIF2B1	0.643037	0.441002	125	162	0.771605	one-sided one-sample Wilcoxon signed-rank test	0.2	3.14839e-21	7.33698e-21	0.42932	0.4648	FALSE	FALSE
DepMap	EIF2B1	0.739923	0.533964	89	176	0.505682	one-sided one-sample Wilcoxon signed-rank test	0.2	2.44154e-23	7.12424e-23	0.43379	0.4648	FALSE	FALSE
ProCan	EIF2B1	0.778961	0.658767	57	126	0.452381	one-sided one-sample Wilcoxon signed-rank test	0.2	9.78739e-17	1.67282e-16	0.38835	0.4648	FALSE	FALSE
CPTAC	NUP205	0.931525	0.559577	150	202	0.742574	one-sided one-sample Wilcoxon signed-rank test	0.2	2.04519e-31	3.29965e-30	0.42932	0.465189	FALSE	FALSE
DepMap	NUP205	0.784251	0.512957	117	225	0.52	one-sided one-sample Wilcoxon signed-rank test	0.2	5.93142e-32	1.0334e-30	0.43379	0.465189	FALSE	FALSE
ProCan	NUP205	0.692617	0.589892	180	349	0.515759	one-sided one-sample Wilcoxon signed-rank test	0.2	3.28957e-36	1.09041e-34	0.38835	0.465189	FALSE	FALSE
CPTAC	NOP9	0.816295	0.475638	98	152	0.644737	one-sided one-sample Wilcoxon signed-rank test	0.2	5.86271e-24	1.84862e-23	0.42932	0.465578	FALSE	FALSE
DepMap	NOP9	0.652946	0.551939	92	178	0.516854	one-sided one-sample Wilcoxon signed-rank test	0.2	8.01565e-19	1.55116e-18	0.43379	0.465578	FALSE	FALSE
ProCan	NOP9	0.635639	0.61462	142	276	0.514493	one-sided one-sample Wilcoxon signed-rank test	0.2	3.3383e-24	1.09241e-23	0.38835	0.465578	FALSE	FALSE
CPTAC	REPS1	0.697206	0.486801	74	136	0.544118	one-sided one-sample Wilcoxon signed-rank test	0.2	1.39321e-17	2.50345e-17	0.42932	0.467911	FALSE	FALSE
CPTAC	SUPT16H	0.678596	0.713272	89	155	0.574194	one-sided one-sample Wilcoxon signed-rank test	0.2	1.53258e-13	2.23196e-13	0.42932	0.467911	FALSE	FALSE
DepMap	REPS1	0.707446	0.519442	81	154	0.525974	one-sided one-sample Wilcoxon signed-rank test	0.2	5.99059e-21	1.36272e-20	0.43379	0.467911	FALSE	FALSE
DepMap	SUPT16H	0.702537	0.464568	107	173	0.618497	one-sided one-sample Wilcoxon signed-rank test	0.2	2.85446e-24	9.41563e-24	0.43379	0.467911	FALSE	FALSE
ProCan	REPS1	0.80364	0.642608	91	213	0.42723	one-sided one-sample Wilcoxon signed-rank test	0.2	1.35535e-25	5.53761e-25	0.38835	0.467911	FALSE	FALSE
ProCan	SUPT16H	0.710125	0.578471	124	282	0.439716	one-sided one-sample Wilcoxon signed-rank test	0.2	2.65793e-31	4.21036e-30	0.38835	0.467911	FALSE	FALSE
CPTAC	SNRPE	0.807289	0.776122	101	174	0.58046	one-sided one-sample Wilcoxon signed-rank test	0.2	1.94378e-19	3.92564e-19	0.42932	0.468689	FALSE	FALSE
DepMap	SNRPE	0.756673	0.510714	105	205	0.512195	one-sided one-sample Wilcoxon signed-rank test	0.2	1.13963e-28	9.91998e-28	0.43379	0.468689	FALSE	FALSE
ProCan	SNRPE	0.812625	0.433105	187	347	0.538905	one-sided one-sample Wilcoxon signed-rank test	0.2	1.94016e-54	1.04787e-51	0.38835	0.468689	FALSE	FALSE
CPTAC	TSNAX	0.775045	0.523886	126	175	0.72	one-sided one-sample Wilcoxon signed-rank test	0.2	3.80045e-27	2.14131e-26	0.42932	0.469078	FALSE	FALSE
DepMap	TSNAX	0.732867	0.521032	108	214	0.504673	one-sided one-sample Wilcoxon signed-rank test	0.2	1.10652e-27	7.22543e-27	0.43379	0.469078	FALSE	FALSE
ProCan	TSNAX	0.838759	0.610054	126	282	0.446809	one-sided one-sample Wilcoxon signed-rank test	0.2	2.31059e-38	9.59953e-37	0.38835	0.469078	FALSE	FALSE
CPTAC	PTGES2	0.655217	0.408786	129	164	0.786585	one-sided one-sample Wilcoxon signed-rank test	0.2	9.191e-23	2.50889e-22	0.42932	0.470245	FALSE	FALSE
CPTAC	THUMPD3	0.857193	0.461446	87	130	0.669231	one-sided one-sample Wilcoxon signed-rank test	0.2	1.38679e-20	3.05893e-20	0.42932	0.470245	FALSE	FALSE
DepMap	PTGES2	0.660864	0.557738	83	170	0.488235	one-sided one-sample Wilcoxon signed-rank test	0.2	4.32569e-18	8.01274e-18	0.43379	0.470245	FALSE	FALSE
DepMap	THUMPD3	0.706461	0.514831	87	154	0.564935	one-sided one-sample Wilcoxon signed-rank test	0.2	4.33487e-21	9.98093e-21	0.43379	0.470245	FALSE	FALSE
ProCan	PTGES2	0.46341	0.661818	114	290	0.393103	one-sided one-sample Wilcoxon signed-rank test	0.2	6.88493e-10	8.71528e-10	0.38835	0.470245	FALSE	FALSE
ProCan	THUMPD3	0.813912	0.677684	33	78	0.423077	one-sided one-sample Wilcoxon signed-rank test	0.2	4.29409e-11	5.67046e-11	0.38835	0.470245	FALSE	FALSE
CPTAC	M6PR	0.989248	0.503215	93	164	0.567073	one-sided one-sample Wilcoxon signed-rank test	0.2	2.75138e-27	1.6036e-26	0.42932	0.471023	FALSE	FALSE
DepMap	M6PR	0.710492	0.545215	94	192	0.489583	one-sided one-sample Wilcoxon signed-rank test	0.2	1.94802e-22	5.12156e-22	0.43379	0.471023	FALSE	FALSE
ProCan	M6PR	0.707578	0.595346	152	303	0.50165	one-sided one-sample Wilcoxon signed-rank test	0.2	4.53812e-34	1.08589e-32	0.38835	0.471023	FALSE	FALSE
CPTAC	DNAJC11	0.654076	0.588952	110	150	0.733333	one-sided one-sample Wilcoxon signed-rank test	0.2	2.64524e-20	5.69953e-20	0.42932	0.47219	FALSE	FALSE
DepMap	DNAJC11	0.691204	0.489342	92	167	0.550898	one-sided one-sample Wilcoxon signed-rank test	0.2	8.4012e-22	2.0665e-21	0.43379	0.47219	FALSE	FALSE
ProCan	DNAJC11	0.575998	0.608024	131	277	0.472924	one-sided one-sample Wilcoxon signed-rank test	0.2	2.99328e-20	6.42258e-20	0.38835	0.47219	FALSE	FALSE
CPTAC	AHCTF1	0.419169	0.632078	80	173	0.462428	one-sided one-sample Wilcoxon signed-rank test	0.2	0.000251859	0.000272263	0.42932	0.473746	FALSE	FALSE
DepMap	AHCTF1	0.738725	0.519839	115	219	0.525114	one-sided one-sample Wilcoxon signed-rank test	0.2	1.5081e-28	1.26235e-27	0.43379	0.473746	FALSE	FALSE
ProCan	AHCTF1	0.696513	0.513092	203	365	0.556164	one-sided one-sample Wilcoxon signed-rank test	0.2	8.24164e-43	6.23178e-41	0.38835	0.473746	FALSE	FALSE
CPTAC	SFSWAP	0.990678	0.541428	75	159	0.471698	one-sided one-sample Wilcoxon signed-rank test	0.2	8.72331e-25	3.10426e-24	0.42932	0.474912	FALSE	FALSE
CPTAC	TSG101	0.87824	0.360847	106	152	0.697368	one-sided one-sample Wilcoxon signed-rank test	0.2	1.85265e-26	8.96067e-26	0.42932	0.474912	FALSE	FALSE
DepMap	SFSWAP	0.708413	0.487068	87	170	0.511765	one-sided one-sample Wilcoxon signed-rank test	0.2	7.34051e-23	2.02816e-22	0.43379	0.474912	FALSE	FALSE
DepMap	TSG101	0.7626	0.515723	85	167	0.508982	one-sided one-sample Wilcoxon signed-rank test	0.2	1.34724e-23	4.05855e-23	0.43379	0.474912	FALSE	FALSE
ProCan	SFSWAP	0.815586	0.644692	106	255	0.415686	one-sided one-sample Wilcoxon signed-rank test	0.2	7.19876e-32	1.23522e-30	0.38835	0.474912	FALSE	FALSE
ProCan	TSG101	0.923016	0.760042	104	244	0.42623	one-sided one-sample Wilcoxon signed-rank test	0.2	2.41716e-33	5.11481e-32	0.38835	0.474912	FALSE	FALSE
CPTAC	MRPL2	0.903824	0.567476	41	69	0.594203	one-sided one-sample Wilcoxon signed-rank test	0.2	1.96443e-11	2.62898e-11	0.42932	0.475301	FALSE	FALSE
DepMap	MRPL2	0.824695	0.494858	90	180	0.5	one-sided one-sample Wilcoxon signed-rank test	0.2	6.52829e-28	4.57343e-27	0.43379	0.475301	FALSE	FALSE
ProCan	MRPL2	0.74295	0.614038	122	284	0.429577	one-sided one-sample Wilcoxon signed-rank test	0.2	6.05925e-32	1.05405e-30	0.38835	0.475301	FALSE	FALSE
CPTAC	NSMCE3	1.11173	0.560616	70	153	0.457516	one-sided one-sample Wilcoxon signed-rank test	0.2	1.54602e-25	6.24688e-25	0.42932	0.476079	FALSE	FALSE
DepMap	NSMCE3	0.806012	0.535824	65	145	0.448276	one-sided one-sample Wilcoxon signed-rank test	0.2	2.31829e-20	5.01411e-20	0.43379	0.476079	FALSE	FALSE
ProCan	NSMCE3	0.740238	0.555723	78	161	0.484472	one-sided one-sample Wilcoxon signed-rank test	0.2	8.62534e-21	1.9372e-20	0.38835	0.476079	FALSE	FALSE
CPTAC	ZMYND8	0.627475	0.458991	131	169	0.775148	one-sided one-sample Wilcoxon signed-rank test	0.2	4.08184e-20	8.67784e-20	0.42932	0.477246	FALSE	FALSE
DepMap	ZMYND8	0.885127	0.516587	129	233	0.553648	one-sided one-sample Wilcoxon signed-rank test	0.2	6.23223e-36	2.00243e-34	0.43379	0.477246	FALSE	FALSE
ProCan	ZMYND8	0.852411	0.680577	180	359	0.501393	one-sided one-sample Wilcoxon signed-rank test	0.2	1.31682e-43	1.19483e-41	0.38835	0.477246	FALSE	FALSE
CPTAC	MRPS18A	1.01425	0.537613	79	160	0.49375	one-sided one-sample Wilcoxon signed-rank test	0.2	1.37105e-26	6.81739e-26	0.42932	0.477635	FALSE	FALSE
DepMap	MRPS18A	0.812358	0.512411	92	178	0.516854	one-sided one-sample Wilcoxon signed-rank test	0.2	2.68359e-27	1.57031e-26	0.43379	0.477635	FALSE	FALSE
ProCan	MRPS18A	0.715271	0.616274	132	286	0.461538	one-sided one-sample Wilcoxon signed-rank test	0.2	3.52539e-30	4.59598e-29	0.38835	0.477635	FALSE	FALSE
CPTAC	YEATS4	0.794165	0.48742	115	167	0.688623	one-sided one-sample Wilcoxon signed-rank test	0.2	9.61286e-24	2.94992e-23	0.42932	0.478024	FALSE	FALSE
DepMap	YEATS4	0.751574	0.549888	91	188	0.484043	one-sided one-sample Wilcoxon signed-rank test	0.2	1.73822e-24	5.9186e-24	0.43379	0.478024	FALSE	FALSE
ProCan	YEATS4	0.815148	0.612576	38	74	0.513514	one-sided one-sample Wilcoxon signed-rank test	0.2	1.72102e-11	2.30868e-11	0.38835	0.478024	FALSE	FALSE
CPTAC	MRPL48	0.959972	0.520575	86	160	0.5375	one-sided one-sample Wilcoxon signed-rank test	0.2	4.6217e-25	1.72546e-24	0.42932	0.478413	FALSE	FALSE
DepMap	MRPL48	0.772151	0.520919	103	189	0.544974	one-sided one-sample Wilcoxon signed-rank test	0.2	7.88301e-27	4.12975e-26	0.43379	0.478413	FALSE	FALSE
ProCan	MRPL48	0.700721	0.617847	142	305	0.465574	one-sided one-sample Wilcoxon signed-rank test	0.2	1.06135e-29	1.23465e-28	0.38835	0.478413	FALSE	FALSE
CPTAC	MRPS7	0.553295	0.464302	111	164	0.676829	one-sided one-sample Wilcoxon signed-rank test	0.2	5.58631e-16	9.17728e-16	0.42932	0.478802	FALSE	FALSE
DepMap	MRPS7	0.780799	0.558595	108	211	0.511848	one-sided one-sample Wilcoxon signed-rank test	0.2	3.20954e-28	2.46965e-27	0.43379	0.478802	FALSE	FALSE
ProCan	MRPS7	0.70519	0.622877	152	342	0.444444	one-sided one-sample Wilcoxon signed-rank test	0.2	3.33094e-33	6.86901e-32	0.38835	0.478802	FALSE	FALSE
CPTAC	CWC15	0.728226	0.490185	98	156	0.628205	one-sided one-sample Wilcoxon signed-rank test	0.2	5.74069e-22	1.43606e-21	0.42932	0.479191	FALSE	FALSE
DepMap	CWC15	0.764358	0.69805	101	189	0.534392	one-sided one-sample Wilcoxon signed-rank test	0.2	1.1761e-21	2.84785e-21	0.43379	0.479191	FALSE	FALSE
ProCan	CWC15	0.842112	0.466666	188	301	0.624585	one-sided one-sample Wilcoxon signed-rank test	0.2	1.09286e-47	1.9675e-45	0.38835	0.479191	FALSE	FALSE
CPTAC	KPNA3	0.906577	0.499967	83	148	0.560811	one-sided one-sample Wilcoxon signed-rank test	0.2	7.50544e-25	2.70329e-24	0.42932	0.479969	FALSE	FALSE
DepMap	KPNA3	0.591378	0.505747	96	175	0.548571	one-sided one-sample Wilcoxon signed-rank test	0.2	3.21374e-18	5.99413e-18	0.43379	0.479969	FALSE	FALSE
ProCan	KPNA3	0.674716	0.65419	114	246	0.463415	one-sided one-sample Wilcoxon signed-rank test	0.2	1.00531e-22	2.72912e-22	0.38835	0.479969	FALSE	FALSE
CPTAC	NFS1	0.737109	0.480222	133	174	0.764368	one-sided one-sample Wilcoxon signed-rank test	0.2	1.79318e-25	7.17653e-25	0.42932	0.480747	FALSE	FALSE
CPTAC	RAVER1	0.860131	0.424109	119	164	0.72561	one-sided one-sample Wilcoxon signed-rank test	0.2	2.75138e-27	1.6036e-26	0.42932	0.480747	FALSE	FALSE
DepMap	NFS1	0.789022	0.524818	135	227	0.594714	one-sided one-sample Wilcoxon signed-rank test	0.2	1.33053e-31	2.20165e-30	0.43379	0.480747	FALSE	FALSE
DepMap	RAVER1	0.661431	0.55663	89	159	0.559748	one-sided one-sample Wilcoxon signed-rank test	0.2	2.36856e-18	4.46102e-18	0.43379	0.480747	FALSE	FALSE
ProCan	NFS1	0.622518	0.648001	169	371	0.455526	one-sided one-sample Wilcoxon signed-rank test	0.2	5.76013e-27	3.10658e-26	0.38835	0.480747	FALSE	FALSE
ProCan	RAVER1	0.672326	0.658682	108	259	0.416988	one-sided one-sample Wilcoxon signed-rank test	0.2	9.16633e-23	2.50276e-22	0.38835	0.480747	FALSE	FALSE
CPTAC	RALY	1.04476	0.561156	85	175	0.485714	one-sided one-sample Wilcoxon signed-rank test	0.2	4.15823e-28	3.08454e-27	0.42932	0.481136	FALSE	FALSE
DepMap	RALY	0.71393	0.49949	132	229	0.576419	one-sided one-sample Wilcoxon signed-rank test	0.2	1.88178e-29	2.00783e-28	0.43379	0.481136	FALSE	FALSE
ProCan	RALY	0.39358	0.617082	163	375	0.434667	one-sided one-sample Wilcoxon signed-rank test	0.2	4.83336e-09	5.95222e-09	0.38835	0.481136	FALSE	FALSE
CPTAC	LUC7L3	0.599659	0.517026	105	165	0.636364	one-sided one-sample Wilcoxon signed-rank test	0.2	1.23129e-15	1.98681e-15	0.42932	0.481525	FALSE	FALSE
DepMap	LUC7L3	0.786125	0.526729	107	202	0.529703	one-sided one-sample Wilcoxon signed-rank test	0.2	3.83253e-28	2.87681e-27	0.43379	0.481525	FALSE	FALSE
ProCan	LUC7L3	0.841182	0.613514	162	351	0.461538	one-sided one-sample Wilcoxon signed-rank test	0.2	5.07582e-47	8.72272e-45	0.38835	0.481525	FALSE	FALSE
CPTAC	MRPS9	0.752762	0.503534	107	165	0.648485	one-sided one-sample Wilcoxon signed-rank test	0.2	3.11982e-22	8.04569e-22	0.42932	0.482303	FALSE	FALSE
DepMap	MRPS9	0.699252	0.576002	79	178	0.44382	one-sided one-sample Wilcoxon signed-rank test	0.2	8.31413e-20	1.72393e-19	0.43379	0.482303	FALSE	FALSE
ProCan	MRPS9	0.607519	0.567292	131	284	0.461268	one-sided one-sample Wilcoxon signed-rank test	0.2	1.00009e-24	3.52157e-24	0.38835	0.482303	FALSE	FALSE
CPTAC	TIMM44	0.591883	0.536168	99	162	0.611111	one-sided one-sample Wilcoxon signed-rank test	0.2	8.32549e-15	1.28543e-14	0.42932	0.483858	FALSE	FALSE
DepMap	TIMM44	0.668757	0.507897	85	152	0.559211	one-sided one-sample Wilcoxon signed-rank test	0.2	5.48447e-19	1.07435e-18	0.43379	0.483858	FALSE	FALSE
ProCan	TIMM44	0.557045	0.625993	105	251	0.418327	one-sided one-sample Wilcoxon signed-rank test	0.2	2.02008e-15	3.2211e-15	0.38835	0.483858	FALSE	FALSE
CPTAC	EIF4A3	0.58788	0.592586	84	163	0.515337	one-sided one-sample Wilcoxon signed-rank test	0.2	2.50233e-12	3.46749e-12	0.42932	0.484247	FALSE	FALSE
DepMap	EIF4A3	0.780402	0.494908	108	204	0.529412	one-sided one-sample Wilcoxon signed-rank test	0.2	1.93823e-30	2.65165e-29	0.43379	0.484247	FALSE	FALSE
ProCan	EIF4A3	0.683445	0.60587	141	336	0.419643	one-sided one-sample Wilcoxon signed-rank test	0.2	2.09707e-31	3.37375e-30	0.38835	0.484247	FALSE	FALSE
CPTAC	RCOR1	0.945602	0.487697	86	161	0.534161	one-sided one-sample Wilcoxon signed-rank test	0.2	3.29783e-26	1.50398e-25	0.42932	0.484636	FALSE	FALSE
DepMap	RCOR1	0.709138	0.555108	91	179	0.50838	one-sided one-sample Wilcoxon signed-rank test	0.2	1.05966e-21	2.5758e-21	0.43379	0.484636	FALSE	FALSE
ProCan	RCOR1	0.870112	0.612165	96	225	0.426667	one-sided one-sample Wilcoxon signed-rank test	0.2	1.13596e-31	1.91442e-30	0.38835	0.484636	FALSE	FALSE
CPTAC	SAR1A	0.813177	0.557887	79	149	0.530201	one-sided one-sample Wilcoxon signed-rank test	0.2	1.00946e-20	2.25291e-20	0.42932	0.484636	FALSE	FALSE
DepMap	SAR1A	0.74663	0.495224	77	157	0.490446	one-sided one-sample Wilcoxon signed-rank test	0.2	1.87684e-22	4.94681e-22	0.43379	0.484636	FALSE	FALSE
ProCan	SAR1A	0.712906	0.628056	114	252	0.452381	one-sided one-sample Wilcoxon signed-rank test	0.2	2.78393e-26	1.29142e-25	0.38835	0.484636	FALSE	FALSE
CPTAC	KIF5B	0.807155	0.399891	110	152	0.723684	one-sided one-sample Wilcoxon signed-rank test	0.2	1.46432e-24	5.04199e-24	0.42932	0.485025	FALSE	FALSE
CPTAC	MRPL22	0.97836	0.545548	72	160	0.45	one-sided one-sample Wilcoxon signed-rank test	0.2	4.70407e-25	1.75505e-24	0.42932	0.485025	FALSE	FALSE
DepMap	KIF5B	0.742883	0.555337	86	163	0.527607	one-sided one-sample Wilcoxon signed-rank test	0.2	7.03726e-21	1.59219e-20	0.43379	0.485025	FALSE	FALSE
DepMap	MRPL22	0.736224	0.520677	98	185	0.52973	one-sided one-sample Wilcoxon signed-rank test	0.2	1.24509e-24	4.33715e-24	0.43379	0.485025	FALSE	FALSE
ProCan	KIF5B	0.79544	0.682463	112	254	0.440945	one-sided one-sample Wilcoxon signed-rank test	0.2	6.67857e-29	6.19633e-28	0.38835	0.485025	FALSE	FALSE
ProCan	MRPL22	0.638471	0.604645	137	285	0.480702	one-sided one-sample Wilcoxon signed-rank test	0.2	3.11455e-25	1.19221e-24	0.38835	0.485025	FALSE	FALSE
CPTAC	ADO	0.921118	0.301851	106	144	0.736111	one-sided one-sample Wilcoxon signed-rank test	0.2	1.14848e-25	4.75926e-25	0.42932	0.486192	FALSE	FALSE
DepMap	ADO	0.766664	0.560312	68	156	0.435897	one-sided one-sample Wilcoxon signed-rank test	0.2	1.97741e-20	4.29897e-20	0.43379	0.486192	FALSE	FALSE
ProCan	ADO	0.924059	0.701418	51	107	0.476636	one-sided one-sample Wilcoxon signed-rank test	0.2	2.45984e-16	4.11496e-16	0.38835	0.486192	FALSE	FALSE
CPTAC	DCUN1D1	0.949684	0.443912	117	167	0.700599	one-sided one-sample Wilcoxon signed-rank test	0.2	2.02234e-28	1.64662e-27	0.42932	0.48697	FALSE	FALSE
CPTAC	RPS2	0.732135	0.588534	94	166	0.566265	one-sided one-sample Wilcoxon signed-rank test	0.2	7.86542e-19	1.52339e-18	0.42932	0.48697	FALSE	FALSE
DepMap	DCUN1D1	0.747051	0.526748	130	221	0.588235	one-sided one-sample Wilcoxon signed-rank test	0.2	1.06345e-29	1.2354e-28	0.43379	0.48697	FALSE	FALSE
DepMap	RPS2	0.851791	0.452716	95	172	0.552326	one-sided one-sample Wilcoxon signed-rank test	0.2	3.11091e-29	3.12801e-28	0.43379	0.48697	FALSE	FALSE
ProCan	DCUN1D1	0.863323	0.681456	114	252	0.452381	one-sided one-sample Wilcoxon signed-rank test	0.2	7.02687e-33	1.37887e-31	0.38835	0.48697	FALSE	FALSE
ProCan	RPS2	0.972017	0.65475	108	264	0.409091	one-sided one-sample Wilcoxon signed-rank test	0.2	3.7401e-40	2.00095e-38	0.38835	0.48697	FALSE	FALSE
CPTAC	ZC3H7A	1.13153	0.472837	75	164	0.457317	one-sided one-sample Wilcoxon signed-rank test	0.2	2.85535e-28	2.2258e-27	0.42932	0.487359	FALSE	FALSE
DepMap	ZC3H7A	0.768259	0.463013	100	162	0.617284	one-sided one-sample Wilcoxon signed-rank test	0.2	3.07216e-26	1.41013e-25	0.43379	0.487359	FALSE	FALSE
ProCan	ZC3H7A	0.819559	0.760047	20	45	0.444444	one-sided one-sample Wilcoxon signed-rank test	0.2	1.37733e-07	1.62084e-07	0.38835	0.487359	FALSE	FALSE
CPTAC	MRPL58	0.528887	0.576714	82	164	0.5	one-sided one-sample Wilcoxon signed-rank test	0.2	1.08809e-10	1.41672e-10	0.42932	0.487748	FALSE	FALSE
DepMap	MRPL58	0.815811	0.500398	111	210	0.528571	one-sided one-sample Wilcoxon signed-rank test	0.2	2.29045e-33	4.85576e-32	0.43379	0.487748	FALSE	FALSE
ProCan	MRPL58	0.641154	0.61211	166	347	0.478386	one-sided one-sample Wilcoxon signed-rank test	0.2	3.87064e-29	3.81415e-28	0.38835	0.487748	FALSE	FALSE
CPTAC	THOC6	0.861142	0.606498	82	163	0.503067	one-sided one-sample Wilcoxon signed-rank test	0.2	5.02003e-22	1.26387e-21	0.42932	0.488137	FALSE	FALSE
DepMap	THOC6	0.803501	0.504223	80	168	0.47619	one-sided one-sample Wilcoxon signed-rank test	0.2	1.28274e-24	4.45971e-24	0.43379	0.488137	FALSE	FALSE
ProCan	THOC6	0.744192	0.589435	119	257	0.463035	one-sided one-sample Wilcoxon signed-rank test	0.2	1.72632e-30	2.39656e-29	0.38835	0.488137	FALSE	FALSE
CPTAC	BRK1	0.723994	0.610666	62	130	0.476923	one-sided one-sample Wilcoxon signed-rank test	0.2	4.36614e-15	6.83894e-15	0.42932	0.491637	FALSE	FALSE
CPTAC	LSM8	0.885954	0.647418	98	200	0.49	one-sided one-sample Wilcoxon signed-rank test	0.2	3.83735e-26	1.72165e-25	0.42932	0.491637	FALSE	FALSE
DepMap	BRK1	0.808169	0.544706	79	153	0.51634	one-sided one-sample Wilcoxon signed-rank test	0.2	1.13788e-22	3.07501e-22	0.43379	0.491637	FALSE	FALSE
DepMap	LSM8	0.86148	0.519714	126	225	0.56	one-sided one-sample Wilcoxon signed-rank test	0.2	2.88925e-35	8.42414e-34	0.43379	0.491637	FALSE	FALSE
ProCan	BRK1	0.852877	0.490953	106	207	0.512077	one-sided one-sample Wilcoxon signed-rank test	0.2	3.70881e-33	7.60676e-32	0.38835	0.491637	FALSE	FALSE
ProCan	LSM8	0.920578	0.532002	187	353	0.529745	one-sided one-sample Wilcoxon signed-rank test	0.2	6.44861e-56	4.57126e-53	0.38835	0.491637	FALSE	FALSE
CPTAC	GTF3C4	0.822208	0.767823	81	164	0.493902	one-sided one-sample Wilcoxon signed-rank test	0.2	1.01652e-16	1.73531e-16	0.42932	0.492026	FALSE	FALSE
DepMap	GTF3C4	0.680442	0.486051	95	175	0.542857	one-sided one-sample Wilcoxon signed-rank test	0.2	4.52566e-22	1.14474e-21	0.43379	0.492026	FALSE	FALSE
ProCan	GTF3C4	0.810621	0.566332	116	228	0.508772	one-sided one-sample Wilcoxon signed-rank test	0.2	1.42925e-31	2.35276e-30	0.38835	0.492026	FALSE	FALSE
CPTAC	MRE11	0.89531	0.387381	109	156	0.698718	one-sided one-sample Wilcoxon signed-rank test	0.2	1.81003e-26	8.76947e-26	0.42932	0.49436	FALSE	FALSE
DepMap	MRE11	0.643086	0.566678	137	231	0.593074	one-sided one-sample Wilcoxon signed-rank test	0.2	2.29193e-23	6.70496e-23	0.43379	0.49436	FALSE	FALSE
ProCan	MRE11	0.800646	0.68591	141	301	0.468439	one-sided one-sample Wilcoxon signed-rank test	0.2	8.13127e-36	2.58333e-34	0.38835	0.49436	FALSE	FALSE
CPTAC	SMNDC1	0.76487	0.482064	89	147	0.605442	one-sided one-sample Wilcoxon signed-rank test	0.2	2.6524e-21	6.22332e-21	0.42932	0.49436	FALSE	FALSE
DepMap	SMNDC1	0.672483	0.571722	74	147	0.503401	one-sided one-sample Wilcoxon signed-rank test	0.2	5.25934e-17	9.10847e-17	0.43379	0.49436	FALSE	FALSE
ProCan	SMNDC1	0.841348	0.60817	95	238	0.39916	one-sided one-sample Wilcoxon signed-rank test	0.2	8.70636e-32	1.48716e-30	0.38835	0.49436	FALSE	FALSE
CPTAC	GTF2F2	0.829949	0.551501	64	149	0.42953	one-sided one-sample Wilcoxon signed-rank test	0.2	1.97663e-20	4.29812e-20	0.42932	0.494749	FALSE	FALSE
DepMap	GTF2F2	0.686209	0.535631	87	172	0.505814	one-sided one-sample Wilcoxon signed-rank test	0.2	5.20494e-20	1.0977e-19	0.43379	0.494749	FALSE	FALSE
ProCan	GTF2F2	0.816275	0.583143	106	224	0.473214	one-sided one-sample Wilcoxon signed-rank test	0.2	2.22441e-30	2.99992e-29	0.38835	0.494749	FALSE	FALSE
CPTAC	DHX38	1.06031	0.611768	71	165	0.430303	one-sided one-sample Wilcoxon signed-rank test	0.2	7.54887e-26	3.22726e-25	0.42932	0.495138	FALSE	FALSE
DepMap	DHX38	0.644683	0.463167	100	181	0.552486	one-sided one-sample Wilcoxon signed-rank test	0.2	1.87961e-22	4.95203e-22	0.43379	0.495138	FALSE	FALSE
ProCan	DHX38	0.76059	0.637015	102	224	0.455357	one-sided one-sample Wilcoxon signed-rank test	0.2	6.3209e-27	3.37999e-26	0.38835	0.495138	FALSE	FALSE
CPTAC	STX5	0.865687	0.448691	100	163	0.613497	one-sided one-sample Wilcoxon signed-rank test	0.2	3.00396e-26	1.38163e-25	0.42932	0.495916	FALSE	FALSE
DepMap	STX5	0.619975	0.592477	76	172	0.44186	one-sided one-sample Wilcoxon signed-rank test	0.2	5.78423e-15	9.00051e-15	0.43379	0.495916	FALSE	FALSE
ProCan	STX5	0.54809	0.617991	117	279	0.419355	one-sided one-sample Wilcoxon signed-rank test	0.2	3.33123e-16	5.53595e-16	0.38835	0.495916	FALSE	FALSE
CPTAC	URI1	1.08453	0.430975	110	169	0.650888	one-sided one-sample Wilcoxon signed-rank test	0.2	9.28853e-30	1.09512e-28	0.42932	0.496305	FALSE	FALSE
DepMap	URI1	0.779833	0.685248	86	195	0.441026	one-sided one-sample Wilcoxon signed-rank test	0.2	2.66233e-21	6.24534e-21	0.43379	0.496305	FALSE	FALSE
ProCan	URI1	0.92861	0.5956	46	90	0.511111	one-sided one-sample Wilcoxon signed-rank test	0.2	6.73232e-15	1.04485e-14	0.38835	0.496305	FALSE	FALSE
CPTAC	SNU13	0.59646	0.521634	98	144	0.680556	one-sided one-sample Wilcoxon signed-rank test	0.2	3.95942e-14	5.92764e-14	0.42932	0.496694	FALSE	FALSE
DepMap	SNU13	0.801159	0.525663	75	142	0.528169	one-sided one-sample Wilcoxon signed-rank test	0.2	1.52886e-20	3.35728e-20	0.43379	0.496694	FALSE	FALSE
ProCan	SNU13	0.790739	0.619504	107	246	0.434959	one-sided one-sample Wilcoxon signed-rank test	0.2	1.26333e-29	1.44007e-28	0.38835	0.496694	FALSE	FALSE
CPTAC	PABPC1	0.644671	0.544958	93	166	0.560241	one-sided one-sample Wilcoxon signed-rank test	0.2	7.66886e-17	1.31728e-16	0.42932	0.497083	FALSE	FALSE
DepMap	PABPC1	0.817452	0.514057	134	224	0.598214	one-sided one-sample Wilcoxon signed-rank test	0.2	1.19034e-33	2.6426e-32	0.43379	0.497083	FALSE	FALSE
ProCan	PABPC1	0.988661	0.623311	203	384	0.528646	one-sided one-sample Wilcoxon signed-rank test	0.2	6.14929e-61	2.32484e-57	0.38835	0.497083	FALSE	FALSE
CPTAC	BRD2	0.902127	0.47517	80	156	0.512821	one-sided one-sample Wilcoxon signed-rank test	0.2	2.25268e-24	7.54797e-24	0.42932	0.49825	FALSE	FALSE
DepMap	BRD2	0.740648	0.539886	87	182	0.478022	one-sided one-sample Wilcoxon signed-rank test	0.2	9.84549e-24	3.01823e-23	0.43379	0.49825	FALSE	FALSE
ProCan	BRD2	0.762764	0.649216	65	143	0.454545	one-sided one-sample Wilcoxon signed-rank test	0.2	1.55142e-17	2.77849e-17	0.38835	0.49825	FALSE	FALSE
CPTAC	LEO1	0.941214	0.477806	80	157	0.509554	one-sided one-sample Wilcoxon signed-rank test	0.2	3.28311e-25	1.24999e-24	0.42932	0.498639	FALSE	FALSE
DepMap	LEO1	0.799568	0.590975	76	154	0.493506	one-sided one-sample Wilcoxon signed-rank test	0.2	2.05384e-20	4.46001e-20	0.43379	0.498639	FALSE	FALSE
ProCan	LEO1	0.824978	0.597333	91	199	0.457286	one-sided one-sample Wilcoxon signed-rank test	0.2	3.39545e-28	2.5951e-27	0.38835	0.498639	FALSE	FALSE
CPTAC	SNX27	0.932454	0.606393	96	172	0.55814	one-sided one-sample Wilcoxon signed-rank test	0.2	3.23068e-27	1.84782e-26	0.42932	0.499806	FALSE	FALSE
DepMap	SNX27	0.735712	0.483733	134	228	0.587719	one-sided one-sample Wilcoxon signed-rank test	0.2	1.37974e-31	2.27787e-30	0.43379	0.499806	FALSE	FALSE
ProCan	SNX27	0.786202	0.623854	169	341	0.495601	one-sided one-sample Wilcoxon signed-rank test	0.2	4.44129e-43	3.65023e-41	0.38835	0.499806	FALSE	FALSE
CPTAC	NCBP2	0.699437	0.473445	124	173	0.716763	one-sided one-sample Wilcoxon signed-rank test	0.2	3.07869e-22	7.94323e-22	0.42932	0.501361	FALSE	FALSE
DepMap	NCBP2	0.813228	0.550246	120	220	0.545455	one-sided one-sample Wilcoxon signed-rank test	0.2	8.41029e-32	1.44093e-30	0.43379	0.501361	FALSE	FALSE
ProCan	NCBP2	0.833192	0.642037	164	321	0.510903	one-sided one-sample Wilcoxon signed-rank test	0.2	1.35809e-42	9.749e-41	0.38835	0.501361	FALSE	FALSE
CPTAC	THOC1	0.71283	0.518625	99	169	0.585799	one-sided one-sample Wilcoxon signed-rank test	0.2	7.5069e-22	1.85376e-21	0.42932	0.50175	FALSE	FALSE
DepMap	THOC1	0.770995	0.526425	98	168	0.583333	one-sided one-sample Wilcoxon signed-rank test	0.2	4.98551e-23	1.39999e-22	0.43379	0.50175	FALSE	FALSE
ProCan	THOC1	0.799953	0.626457	141	284	0.496479	one-sided one-sample Wilcoxon signed-rank test	0.2	1.28047e-35	3.9465e-34	0.38835	0.50175	FALSE	FALSE
CPTAC	RBM14	0.89637	0.567996	85	168	0.505952	one-sided one-sample Wilcoxon signed-rank test	0.2	1.30378e-24	4.52493e-24	0.42932	0.502528	FALSE	FALSE
DepMap	RBM14	0.829227	0.515583	113	190	0.594737	one-sided one-sample Wilcoxon signed-rank test	0.2	5.1827e-29	4.93553e-28	0.43379	0.502528	FALSE	FALSE
ProCan	RBM14	0.648246	0.606699	163	319	0.510972	one-sided one-sample Wilcoxon signed-rank test	0.2	5.77184e-28	4.10434e-27	0.38835	0.502528	FALSE	FALSE
CPTAC	ACAD9	0.681132	0.571328	98	161	0.608696	one-sided one-sample Wilcoxon signed-rank test	0.2	2.04033e-17	3.62888e-17	0.42932	0.502917	FALSE	FALSE
CPTAC	PMPCB	0.573687	0.527898	135	198	0.681818	one-sided one-sample Wilcoxon signed-rank test	0.2	2.90138e-16	4.83578e-16	0.42932	0.502917	FALSE	FALSE
DepMap	ACAD9	0.57716	0.511353	101	203	0.497537	one-sided one-sample Wilcoxon signed-rank test	0.2	2.11885e-18	4.00334e-18	0.43379	0.502917	FALSE	FALSE
DepMap	PMPCB	0.847862	0.512877	124	224	0.553571	one-sided one-sample Wilcoxon signed-rank test	0.2	3.84518e-35	1.09303e-33	0.43379	0.502917	FALSE	FALSE
ProCan	ACAD9	0.504431	0.610821	136	326	0.417178	one-sided one-sample Wilcoxon signed-rank test	0.2	2.05247e-15	3.27091e-15	0.38835	0.502917	FALSE	FALSE
ProCan	PMPCB	0.686009	0.642844	166	365	0.454795	one-sided one-sample Wilcoxon signed-rank test	0.2	3.52987e-33	7.25285e-32	0.38835	0.502917	FALSE	FALSE
CPTAC	MRPL19	0.508168	0.479628	110	168	0.654762	one-sided one-sample Wilcoxon signed-rank test	0.2	9.7866e-13	1.38145e-12	0.42932	0.503306	FALSE	FALSE
DepMap	MRPL19	0.76928	0.52132	101	191	0.528796	one-sided one-sample Wilcoxon signed-rank test	0.2	1.13398e-26	5.73412e-26	0.43379	0.503306	FALSE	FALSE
ProCan	MRPL19	0.591235	0.670225	123	306	0.401961	one-sided one-sample Wilcoxon signed-rank test	0.2	3.27043e-19	6.50303e-19	0.38835	0.503306	FALSE	FALSE
CPTAC	NHLRC2	0.91732	0.379263	102	148	0.689189	one-sided one-sample Wilcoxon signed-rank test	0.2	3.22514e-26	1.47558e-25	0.42932	0.505251	FALSE	FALSE
CPTAC	PHF2	1.1131	0.456404	72	162	0.444444	one-sided one-sample Wilcoxon signed-rank test	0.2	4.70659e-28	3.44401e-27	0.42932	0.505251	FALSE	FALSE
DepMap	NHLRC2	0.710632	0.557255	67	146	0.458904	one-sided one-sample Wilcoxon signed-rank test	0.2	7.22985e-18	1.32345e-17	0.43379	0.505251	FALSE	FALSE
DepMap	PHF2	0.592563	0.600393	82	176	0.465909	one-sided one-sample Wilcoxon signed-rank test	0.2	4.00727e-14	5.99532e-14	0.43379	0.505251	FALSE	FALSE
ProCan	NHLRC2	0.643143	0.70218	64	145	0.441379	one-sided one-sample Wilcoxon signed-rank test	0.2	6.26295e-12	8.53779e-12	0.38835	0.505251	FALSE	FALSE
ProCan	PHF2	0.656572	0.616112	50	117	0.42735	one-sided one-sample Wilcoxon signed-rank test	0.2	3.26667e-12	4.50353e-12	0.38835	0.505251	FALSE	FALSE
CPTAC	PAXBP1	1.01218	0.550038	78	156	0.5	one-sided one-sample Wilcoxon signed-rank test	0.2	2.44769e-26	1.15819e-25	0.42932	0.50564	FALSE	FALSE
DepMap	PAXBP1	0.804149	0.505229	71	150	0.473333	one-sided one-sample Wilcoxon signed-rank test	0.2	3.13204e-22	8.07538e-22	0.43379	0.50564	FALSE	FALSE
ProCan	PAXBP1	0.671406	0.635434	24	56	0.428571	one-sided one-sample Wilcoxon signed-rank test	0.2	1.00956e-06	1.16153e-06	0.38835	0.50564	FALSE	FALSE
CPTAC	MTDH	0.786828	0.376529	142	164	0.865854	one-sided one-sample Wilcoxon signed-rank test	0.2	1.76116e-27	1.09034e-26	0.42932	0.506029	FALSE	FALSE
CPTAC	MTIF2	0.587034	0.559784	99	167	0.592814	one-sided one-sample Wilcoxon signed-rank test	0.2	9.07522e-15	1.39814e-14	0.42932	0.506029	FALSE	FALSE
CPTAC	ORC3	0.850354	0.502234	85	146	0.582192	one-sided one-sample Wilcoxon signed-rank test	0.2	3.70476e-22	9.47235e-22	0.42932	0.506029	FALSE	FALSE
DepMap	MTDH	0.657991	0.618641	211	450	0.468889	one-sided one-sample Wilcoxon signed-rank test	0.2	1.44894e-38	6.17814e-37	0.43379	0.506029	FALSE	FALSE
DepMap	MTIF2	0.680666	0.521937	92	197	0.467005	one-sided one-sample Wilcoxon signed-rank test	0.2	9.69039e-23	2.63443e-22	0.43379	0.506029	FALSE	FALSE
DepMap	ORC3	0.716308	0.48781	88	153	0.575163	one-sided one-sample Wilcoxon signed-rank test	0.2	3.95998e-21	9.1412e-21	0.43379	0.506029	FALSE	FALSE
ProCan	MTDH	0.55145	0.654382	172	381	0.451444	one-sided one-sample Wilcoxon signed-rank test	0.2	6.05009e-22	1.50913e-21	0.38835	0.506029	FALSE	FALSE
ProCan	MTIF2	0.565574	0.603733	134	305	0.439344	one-sided one-sample Wilcoxon signed-rank test	0.2	5.3085e-20	1.1185e-19	0.38835	0.506029	FALSE	FALSE
ProCan	ORC3	0.690579	0.694201	36	84	0.428571	one-sided one-sample Wilcoxon signed-rank test	0.2	4.40981e-08	5.27262e-08	0.38835	0.506029	FALSE	FALSE
CPTAC	DYNC1H1	0.907831	0.47964	98	161	0.608696	one-sided one-sample Wilcoxon signed-rank test	0.2	7.51328e-27	3.947e-26	0.42932	0.506418	FALSE	FALSE
DepMap	DYNC1H1	0.789376	0.560941	88	181	0.486188	one-sided one-sample Wilcoxon signed-rank test	0.2	1.48683e-24	5.11415e-24	0.43379	0.506418	FALSE	FALSE
ProCan	DYNC1H1	0.900957	0.630104	127	303	0.419142	one-sided one-sample Wilcoxon signed-rank test	0.2	1.06594e-41	6.98837e-40	0.38835	0.506418	FALSE	FALSE
CPTAC	CDKN2AIP	1.0467	0.380998	66	149	0.442953	one-sided one-sample Wilcoxon signed-rank test	0.2	2.20521e-26	1.04995e-25	0.42932	0.507974	FALSE	FALSE
CPTAC	NBN	1.14279	0.552387	99	165	0.6	one-sided one-sample Wilcoxon signed-rank test	0.2	4.14219e-29	4.05355e-28	0.42932	0.507974	FALSE	FALSE
DepMap	CDKN2AIP	0.565189	0.525142	89	162	0.549383	one-sided one-sample Wilcoxon signed-rank test	0.2	3.68868e-15	5.80506e-15	0.43379	0.507974	FALSE	FALSE
DepMap	NBN	0.722655	0.5396	123	221	0.556561	one-sided one-sample Wilcoxon signed-rank test	0.2	2.6151e-27	1.53761e-26	0.43379	0.507974	FALSE	FALSE
ProCan	CDKN2AIP	0.716555	0.76587	93	223	0.41704	one-sided one-sample Wilcoxon signed-rank test	0.2	7.98576e-20	1.65705e-19	0.38835	0.507974	FALSE	FALSE
ProCan	NBN	0.780662	0.587751	176	317	0.555205	one-sided one-sample Wilcoxon signed-rank test	0.2	1.75377e-40	9.88444e-39	0.38835	0.507974	FALSE	FALSE
CPTAC	SGF29	0.62901	0.585707	102	163	0.625767	one-sided one-sample Wilcoxon signed-rank test	0.2	4.91859e-16	8.10616e-16	0.42932	0.508363	FALSE	FALSE
DepMap	SGF29	0.818061	0.520217	81	167	0.48503	one-sided one-sample Wilcoxon signed-rank test	0.2	7.81685e-25	2.80566e-24	0.43379	0.508363	FALSE	FALSE
ProCan	SGF29	0.895148	0.59189	71	180	0.394444	one-sided one-sample Wilcoxon signed-rank test	0.2	9.9628e-28	6.59278e-27	0.38835	0.508363	FALSE	FALSE
CPTAC	SAP30BP	0.779246	0.4483	128	165	0.775758	one-sided one-sample Wilcoxon signed-rank test	0.2	8.11909e-25	2.90653e-24	0.42932	0.509529	FALSE	FALSE
DepMap	SAP30BP	0.801399	0.521586	110	209	0.526316	one-sided one-sample Wilcoxon signed-rank test	0.2	2.5134e-30	3.36962e-29	0.43379	0.509529	FALSE	FALSE
ProCan	SAP30BP	0.908259	0.700529	131	334	0.392216	one-sided one-sample Wilcoxon signed-rank test	0.2	2.79261e-44	2.90585e-42	0.38835	0.509529	FALSE	FALSE
CPTAC	CTNNBL1	0.703762	0.552675	98	172	0.569767	one-sided one-sample Wilcoxon signed-rank test	0.2	1.63517e-19	3.32368e-19	0.42932	0.511085	FALSE	FALSE
DepMap	CTNNBL1	0.813112	0.522804	131	228	0.574561	one-sided one-sample Wilcoxon signed-rank test	0.2	1.49316e-33	3.24434e-32	0.43379	0.511085	FALSE	FALSE
ProCan	CTNNBL1	0.809368	0.611754	203	373	0.544236	one-sided one-sample Wilcoxon signed-rank test	0.2	1.0323e-46	1.69685e-44	0.38835	0.511085	FALSE	FALSE
CPTAC	CLTC	0.661642	0.482824	118	163	0.723926	one-sided one-sample Wilcoxon signed-rank test	0.2	1.29428e-19	2.64977e-19	0.42932	0.512641	FALSE	FALSE
CPTAC	GTF3C5	0.872737	0.542668	94	164	0.573171	one-sided one-sample Wilcoxon signed-rank test	0.2	4.55516e-24	1.45781e-23	0.42932	0.512641	FALSE	FALSE
DepMap	CLTC	0.814652	1.17983	122	256	0.476562	one-sided one-sample Wilcoxon signed-rank test	0.2	5.96442e-24	1.87756e-23	0.43379	0.512641	FALSE	FALSE
DepMap	GTF3C5	0.771147	0.484911	89	177	0.502825	one-sided one-sample Wilcoxon signed-rank test	0.2	6.65789e-26	2.87781e-25	0.43379	0.512641	FALSE	FALSE
ProCan	CLTC	0.688385	0.53176	173	345	0.501449	one-sided one-sample Wilcoxon signed-rank test	0.2	6.04876e-39	2.73598e-37	0.38835	0.512641	FALSE	FALSE
ProCan	GTF3C5	0.787763	0.67552	92	228	0.403509	one-sided one-sample Wilcoxon signed-rank test	0.2	2.39126e-27	1.42371e-26	0.38835	0.512641	FALSE	FALSE
CPTAC	NCK1	1.18586	0.432418	72	167	0.431138	one-sided one-sample Wilcoxon signed-rank test	0.2	2.1662e-29	2.27491e-28	0.42932	0.514975	FALSE	FALSE
CPTAC	NDUFS1	0.535684	0.594851	87	155	0.56129	one-sided one-sample Wilcoxon signed-rank test	0.2	7.57517e-10	9.57192e-10	0.42932	0.514975	FALSE	FALSE
DepMap	NCK1	0.747829	0.664362	94	204	0.460784	one-sided one-sample Wilcoxon signed-rank test	0.2	8.30449e-22	2.0436e-21	0.43379	0.514975	FALSE	FALSE
DepMap	NDUFS1	0.749673	0.446501	97	173	0.560694	one-sided one-sample Wilcoxon signed-rank test	0.2	2.31298e-27	1.38583e-26	0.43379	0.514975	FALSE	FALSE
ProCan	NCK1	0.922666	0.614055	66	143	0.461538	one-sided one-sample Wilcoxon signed-rank test	0.2	3.43726e-21	7.98553e-21	0.38835	0.514975	FALSE	FALSE
ProCan	NDUFS1	0.583783	0.679362	116	278	0.417266	one-sided one-sample Wilcoxon signed-rank test	0.2	6.08394e-17	1.05077e-16	0.38835	0.514975	FALSE	FALSE
CPTAC	MRPL18	0.735782	0.616183	67	134	0.5	one-sided one-sample Wilcoxon signed-rank test	0.2	2.74796e-15	4.35481e-15	0.42932	0.515364	FALSE	FALSE
DepMap	MRPL18	0.799163	0.44165	84	155	0.541935	one-sided one-sample Wilcoxon signed-rank test	0.2	8.72542e-25	3.10426e-24	0.43379	0.515364	FALSE	FALSE
ProCan	MRPL18	0.7136	0.671334	111	263	0.422053	one-sided one-sample Wilcoxon signed-rank test	0.2	3.67089e-24	1.19162e-23	0.38835	0.515364	FALSE	FALSE
CPTAC	NAA15	0.546899	0.515644	98	149	0.657718	one-sided one-sample Wilcoxon signed-rank test	0.2	2.74193e-13	3.95108e-13	0.42932	0.515753	FALSE	FALSE
CPTAC	NR2C2	0.902321	0.508025	63	128	0.492188	one-sided one-sample Wilcoxon signed-rank test	0.2	4.70155e-21	1.07967e-20	0.42932	0.515753	FALSE	FALSE
DepMap	NAA15	0.726639	0.428522	83	132	0.628788	one-sided one-sample Wilcoxon signed-rank test	0.2	2.62096e-20	5.65151e-20	0.43379	0.515753	FALSE	FALSE
DepMap	NR2C2	0.732677	0.470414	81	153	0.529412	one-sided one-sample Wilcoxon signed-rank test	0.2	5.62514e-22	1.40902e-21	0.43379	0.515753	FALSE	FALSE
ProCan	NAA15	0.772568	0.813231	87	205	0.42439	one-sided one-sample Wilcoxon signed-rank test	0.2	9.67607e-20	1.99792e-19	0.38835	0.515753	FALSE	FALSE
ProCan	NR2C2	0.713174	0.720134	39	98	0.397959	one-sided one-sample Wilcoxon signed-rank test	0.2	9.69601e-10	1.22151e-09	0.38835	0.515753	FALSE	FALSE
CPTAC	VCPIP1	0.903616	0.389349	115	166	0.692771	one-sided one-sample Wilcoxon signed-rank test	0.2	4.05066e-28	3.01658e-27	0.42932	0.516531	FALSE	FALSE
DepMap	VCPIP1	0.584202	0.567174	118	212	0.556604	one-sided one-sample Wilcoxon signed-rank test	0.2	2.8272e-18	5.29581e-18	0.43379	0.516531	FALSE	FALSE
ProCan	VCPIP1	0.81208	0.699018	88	192	0.458333	one-sided one-sample Wilcoxon signed-rank test	0.2	6.55312e-24	2.05149e-23	0.38835	0.516531	FALSE	FALSE
CPTAC	NDUFS2	0.770964	0.560715	116	176	0.659091	one-sided one-sample Wilcoxon signed-rank test	0.2	6.36044e-25	2.31787e-24	0.42932	0.517308	FALSE	FALSE
DepMap	NDUFS2	0.779207	0.501034	120	223	0.538117	one-sided one-sample Wilcoxon signed-rank test	0.2	2.28449e-33	4.85219e-32	0.43379	0.517308	FALSE	FALSE
ProCan	NDUFS2	0.622841	0.64102	182	372	0.489247	one-sided one-sample Wilcoxon signed-rank test	0.2	4.12192e-29	4.0372e-28	0.38835	0.517308	FALSE	FALSE
CPTAC	PNPT1	0.601354	0.446144	122	167	0.730539	one-sided one-sample Wilcoxon signed-rank test	0.2	6.23264e-19	1.21357e-18	0.42932	0.517697	FALSE	FALSE
DepMap	PNPT1	0.64822	0.537478	101	198	0.510101	one-sided one-sample Wilcoxon signed-rank test	0.2	2.08832e-20	4.53229e-20	0.43379	0.517697	FALSE	FALSE
ProCan	PNPT1	0.512755	0.691161	134	313	0.428115	one-sided one-sample Wilcoxon signed-rank test	0.2	1.17477e-13	1.7186e-13	0.38835	0.517697	FALSE	FALSE
CPTAC	NRDC	0.63871	0.569293	75	160	0.46875	one-sided one-sample Wilcoxon signed-rank test	0.2	5.96999e-15	9.28319e-15	0.42932	0.518086	FALSE	FALSE
DepMap	NRDC	0.730531	0.473131	88	162	0.54321	one-sided one-sample Wilcoxon signed-rank test	0.2	2.11688e-23	6.21368e-23	0.43379	0.518086	FALSE	FALSE
ProCan	NRDC	0.720891	0.666543	82	182	0.450549	one-sided one-sample Wilcoxon signed-rank test	0.2	1.94559e-18	3.68211e-18	0.38835	0.518086	FALSE	FALSE
CPTAC	SSBP1	0.617719	0.576963	133	201	0.661692	one-sided one-sample Wilcoxon signed-rank test	0.2	1.92905e-17	3.43581e-17	0.42932	0.518475	FALSE	FALSE
DepMap	SSBP1	0.531666	0.479159	137	227	0.603524	one-sided one-sample Wilcoxon signed-rank test	0.2	2.56053e-19	5.12829e-19	0.43379	0.518475	FALSE	FALSE
ProCan	SSBP1	0.437129	0.655042	152	351	0.433048	one-sided one-sample Wilcoxon signed-rank test	0.2	1.18294e-10	1.53828e-10	0.38835	0.518475	FALSE	FALSE
CPTAC	LSG1	0.435683	0.650517	96	175	0.548571	one-sided one-sample Wilcoxon signed-rank test	0.2	2.57534e-06	2.92945e-06	0.42932	0.519253	FALSE	FALSE
DepMap	LSG1	0.641715	0.514978	112	222	0.504505	one-sided one-sample Wilcoxon signed-rank test	0.2	1.27327e-23	3.84489e-23	0.43379	0.519253	FALSE	FALSE
ProCan	LSG1	0.608325	0.575395	183	340	0.538235	one-sided one-sample Wilcoxon signed-rank test	0.2	3.3267e-29	3.31851e-28	0.38835	0.519253	FALSE	FALSE
CPTAC	RAB7A	0.700377	0.595896	86	161	0.534161	one-sided one-sample Wilcoxon signed-rank test	0.2	6.46049e-16	1.05843e-15	0.42932	0.52042	FALSE	FALSE
DepMap	RAB7A	0.606628	0.503984	111	202	0.549505	one-sided one-sample Wilcoxon signed-rank test	0.2	1.38365e-20	3.05259e-20	0.43379	0.52042	FALSE	FALSE
ProCan	RAB7A	0.460316	0.617238	144	325	0.443077	one-sided one-sample Wilcoxon signed-rank test	0.2	1.15569e-12	1.62527e-12	0.38835	0.52042	FALSE	FALSE
CPTAC	MRPS11	0.651282	0.480653	115	158	0.727848	one-sided one-sample Wilcoxon signed-rank test	0.2	3.35437e-19	6.66642e-19	0.42932	0.521587	FALSE	FALSE
DepMap	MRPS11	0.740066	0.569709	72	157	0.458599	one-sided one-sample Wilcoxon signed-rank test	0.2	2.35771e-19	4.73044e-19	0.43379	0.521587	FALSE	FALSE
ProCan	MRPS11	0.70475	0.63153	117	263	0.444867	one-sided one-sample Wilcoxon signed-rank test	0.2	3.32044e-26	1.51368e-25	0.38835	0.521587	FALSE	FALSE
CPTAC	ANXA7	0.766907	0.443872	103	148	0.695946	one-sided one-sample Wilcoxon signed-rank test	0.2	1.50772e-23	4.51679e-23	0.42932	0.522365	FALSE	FALSE
CPTAC	MTPAP	0.649388	0.608366	83	151	0.549669	one-sided one-sample Wilcoxon signed-rank test	0.2	4.85802e-14	7.24233e-14	0.42932	0.522365	FALSE	FALSE
DepMap	ANXA7	0.639953	0.532156	85	155	0.548387	one-sided one-sample Wilcoxon signed-rank test	0.2	6.28211e-17	1.08368e-16	0.43379	0.522365	FALSE	FALSE
DepMap	MTPAP	0.661187	0.558329	78	160	0.4875	one-sided one-sample Wilcoxon signed-rank test	0.2	1.09917e-16	1.87319e-16	0.43379	0.522365	FALSE	FALSE
ProCan	ANXA7	0.697177	0.700736	106	255	0.415686	one-sided one-sample Wilcoxon signed-rank test	0.2	1.4023e-22	3.74852e-22	0.38835	0.522365	FALSE	FALSE
ProCan	MTPAP	0.743322	0.512826	81	145	0.558621	one-sided one-sample Wilcoxon signed-rank test	0.2	1.11091e-20	2.46816e-20	0.38835	0.522365	FALSE	FALSE
CPTAC	ADAR	1.00146	0.574284	91	175	0.52	one-sided one-sample Wilcoxon signed-rank test	0.2	4.05349e-27	2.26476e-26	0.42932	0.523532	FALSE	FALSE
DepMap	ADAR	0.715937	0.524946	121	224	0.540179	one-sided one-sample Wilcoxon signed-rank test	0.2	6.36119e-28	4.4785e-27	0.43379	0.523532	FALSE	FALSE
ProCan	ADAR	0.542843	0.599887	184	375	0.490667	one-sided one-sample Wilcoxon signed-rank test	0.2	9.6209e-24	2.95159e-23	0.38835	0.523532	FALSE	FALSE
CPTAC	ENY2	0.959141	0.467472	114	166	0.686747	one-sided one-sample Wilcoxon signed-rank test	0.2	5.28656e-28	3.79254e-27	0.42932	0.523921	FALSE	FALSE
CPTAC	UBXN4	0.773125	0.463635	104	159	0.654088	one-sided one-sample Wilcoxon signed-rank test	0.2	2.09262e-25	8.28428e-25	0.42932	0.523921	FALSE	FALSE
DepMap	ENY2	0.796187	0.62678	104	228	0.45614	one-sided one-sample Wilcoxon signed-rank test	0.2	6.86308e-28	4.77846e-27	0.43379	0.523921	FALSE	FALSE
DepMap	UBXN4	0.654112	0.514056	89	180	0.494444	one-sided one-sample Wilcoxon signed-rank test	0.2	1.90961e-20	4.15715e-20	0.43379	0.523921	FALSE	FALSE
ProCan	ENY2	0.893903	0.598784	178	392	0.454082	one-sided one-sample Wilcoxon signed-rank test	0.2	2.8791e-54	1.36061e-51	0.38835	0.523921	FALSE	FALSE
ProCan	UBXN4	0.535713	0.714589	111	277	0.400722	one-sided one-sample Wilcoxon signed-rank test	0.2	8.51743e-13	1.2056e-12	0.38835	0.523921	FALSE	FALSE
CPTAC	NOP58	0.635075	0.560509	106	159	0.666667	one-sided one-sample Wilcoxon signed-rank test	0.2	6.53108e-16	1.06937e-15	0.42932	0.52431	FALSE	FALSE
DepMap	NOP58	0.724183	0.501676	93	173	0.537572	one-sided one-sample Wilcoxon signed-rank test	0.2	4.64557e-23	1.30875e-22	0.43379	0.52431	FALSE	FALSE
ProCan	NOP58	0.626159	0.644467	124	281	0.441281	one-sided one-sample Wilcoxon signed-rank test	0.2	5.26355e-22	1.32341e-21	0.38835	0.52431	FALSE	FALSE
CPTAC	CD2BP2	0.975361	0.481145	93	165	0.563636	one-sided one-sample Wilcoxon signed-rank test	0.2	3.4197e-27	1.94612e-26	0.42932	0.525476	FALSE	FALSE
DepMap	CD2BP2	0.706863	0.527497	95	168	0.565476	one-sided one-sample Wilcoxon signed-rank test	0.2	4.58806e-22	1.15975e-21	0.43379	0.525476	FALSE	FALSE
ProCan	CD2BP2	0.792385	0.675248	121	278	0.435252	one-sided one-sample Wilcoxon signed-rank test	0.2	5.27848e-32	9.29636e-31	0.38835	0.525476	FALSE	FALSE
CPTAC	CTDP1	1.20638	0.653409	76	153	0.496732	one-sided one-sample Wilcoxon signed-rank test	0.2	7.18886e-26	3.08381e-25	0.42932	0.526254	FALSE	FALSE
DepMap	CTDP1	0.571598	0.454323	110	174	0.632184	one-sided one-sample Wilcoxon signed-rank test	0.2	9.65184e-19	1.85986e-18	0.43379	0.526254	FALSE	FALSE
ProCan	CTDP1	0.788476	0.649976	26	57	0.45614	one-sided one-sample Wilcoxon signed-rank test	0.2	2.40279e-08	2.89889e-08	0.38835	0.526254	FALSE	FALSE
CPTAC	CNOT3	1.04313	0.453633	100	162	0.617284	one-sided one-sample Wilcoxon signed-rank test	0.2	6.67416e-28	4.66122e-27	0.42932	0.527421	FALSE	FALSE
DepMap	CNOT3	0.793455	0.503346	105	180	0.583333	one-sided one-sample Wilcoxon signed-rank test	0.2	1.80165e-27	1.11253e-26	0.43379	0.527421	FALSE	FALSE
ProCan	CNOT3	0.960274	0.758536	114	258	0.44186	one-sided one-sample Wilcoxon signed-rank test	0.2	2.012e-36	6.83237e-35	0.38835	0.527421	FALSE	FALSE
CPTAC	SEC23A	0.994756	0.349475	110	158	0.696203	one-sided one-sample Wilcoxon signed-rank test	0.2	8.73129e-28	5.88765e-27	0.42932	0.52781	FALSE	FALSE
DepMap	SEC23A	0.708546	0.551136	95	178	0.533708	one-sided one-sample Wilcoxon signed-rank test	0.2	6.09548e-22	1.51911e-21	0.43379	0.52781	FALSE	FALSE
ProCan	SEC23A	0.759613	0.751384	126	277	0.454874	one-sided one-sample Wilcoxon signed-rank test	0.2	2.73916e-26	1.27378e-25	0.38835	0.52781	FALSE	FALSE
CPTAC	CENPB	0.570967	0.470074	131	173	0.757225	one-sided one-sample Wilcoxon signed-rank test	0.2	3.57567e-17	6.26142e-17	0.42932	0.528977	FALSE	FALSE
DepMap	CENPB	0.747507	0.511222	114	193	0.590674	one-sided one-sample Wilcoxon signed-rank test	0.2	1.15246e-26	5.81974e-26	0.43379	0.528977	FALSE	FALSE
ProCan	CENPB	0.643709	0.718586	126	283	0.44523	one-sided one-sample Wilcoxon signed-rank test	0.2	2.64174e-20	5.69307e-20	0.38835	0.528977	FALSE	FALSE
CPTAC	UCHL5	0.979685	0.38831	123	174	0.706897	one-sided one-sample Wilcoxon signed-rank test	0.2	3.37948e-30	4.421e-29	0.42932	0.529366	FALSE	FALSE
DepMap	UCHL5	0.672102	0.581	168	357	0.470588	one-sided one-sample Wilcoxon signed-rank test	0.2	3.62477e-35	1.03557e-33	0.43379	0.529366	FALSE	FALSE
ProCan	UCHL5	0.693574	0.693981	139	347	0.400576	one-sided one-sample Wilcoxon signed-rank test	0.2	3.43234e-29	3.41787e-28	0.38835	0.529366	FALSE	FALSE
CPTAC	EFL1	0.716478	0.440814	121	158	0.765823	one-sided one-sample Wilcoxon signed-rank test	0.2	3.20847e-22	8.26493e-22	0.42932	0.532867	FALSE	FALSE
CPTAC	MRPL24	0.944912	0.462915	131	177	0.740113	one-sided one-sample Wilcoxon signed-rank test	0.2	5.37627e-30	6.73786e-29	0.42932	0.532867	FALSE	FALSE
DepMap	EFL1	0.791211	0.539079	80	158	0.506329	one-sided one-sample Wilcoxon signed-rank test	0.2	7.43459e-22	1.83751e-21	0.43379	0.532867	FALSE	FALSE
DepMap	MRPL24	0.804382	0.61403	106	223	0.475336	one-sided one-sample Wilcoxon signed-rank test	0.2	1.19898e-28	1.03256e-27	0.43379	0.532867	FALSE	FALSE
ProCan	EFL1	0.881103	0.702667	43	108	0.398148	one-sided one-sample Wilcoxon signed-rank test	0.2	1.73371e-15	2.77423e-15	0.38835	0.532867	FALSE	FALSE
ProCan	MRPL24	0.714591	0.618298	165	368	0.44837	one-sided one-sample Wilcoxon signed-rank test	0.2	3.27724e-37	1.2187e-35	0.38835	0.532867	FALSE	FALSE
CPTAC	RAB6A	0.856354	0.530619	111	160	0.69375	one-sided one-sample Wilcoxon signed-rank test	0.2	1.87023e-25	7.45857e-25	0.42932	0.533256	FALSE	FALSE
DepMap	RAB6A	0.665361	0.530267	101	190	0.531579	one-sided one-sample Wilcoxon signed-rank test	0.2	2.45997e-21	5.7958e-21	0.43379	0.533256	FALSE	FALSE
ProCan	RAB6A	0.570566	0.636762	151	302	0.5	one-sided one-sample Wilcoxon signed-rank test	0.2	1.74738e-19	3.54476e-19	0.38835	0.533256	FALSE	FALSE
CPTAC	CSE1L	0.389363	0.565232	108	171	0.631579	one-sided one-sample Wilcoxon signed-rank test	0.2	1.31233e-05	1.46184e-05	0.42932	0.533644	FALSE	FALSE
DepMap	CSE1L	0.780423	0.453885	149	232	0.642241	one-sided one-sample Wilcoxon signed-rank test	0.2	3.29758e-36	1.09041e-34	0.43379	0.533644	FALSE	FALSE
ProCan	CSE1L	0.946469	0.699392	190	378	0.502646	one-sided one-sample Wilcoxon signed-rank test	0.2	1.4889e-52	6.03111e-50	0.38835	0.533644	FALSE	FALSE
CPTAC	PPIE	0.494182	0.489022	99	160	0.61875	one-sided one-sample Wilcoxon signed-rank test	0.2	5.08182e-11	6.68732e-11	0.42932	0.534033	FALSE	FALSE
CPTAC	RPN1	0.958355	0.614756	70	162	0.432099	one-sided one-sample Wilcoxon signed-rank test	0.2	1.88296e-23	5.5616e-23	0.42932	0.534033	FALSE	FALSE
DepMap	PPIE	0.789209	0.517162	80	167	0.479042	one-sided one-sample Wilcoxon signed-rank test	0.2	2.39674e-23	7.00074e-23	0.43379	0.534033	FALSE	FALSE
DepMap	RPN1	0.73255	0.48312	121	203	0.596059	one-sided one-sample Wilcoxon signed-rank test	0.2	1.92911e-28	1.57864e-27	0.43379	0.534033	FALSE	FALSE
ProCan	PPIE	0.728477	0.689325	133	282	0.471631	one-sided one-sample Wilcoxon signed-rank test	0.2	3.44637e-30	4.50331e-29	0.38835	0.534033	FALSE	FALSE
ProCan	RPN1	0.564224	0.644293	136	325	0.418462	one-sided one-sample Wilcoxon signed-rank test	0.2	9.31432e-20	1.92533e-19	0.38835	0.534033	FALSE	FALSE
CPTAC	EDC3	0.89285	0.422751	94	159	0.591195	one-sided one-sample Wilcoxon signed-rank test	0.2	1.24816e-26	6.26399e-26	0.42932	0.534811	FALSE	FALSE
DepMap	EDC3	0.872966	0.668423	73	156	0.467949	one-sided one-sample Wilcoxon signed-rank test	0.2	1.4982e-22	3.98701e-22	0.43379	0.534811	FALSE	FALSE
ProCan	EDC3	0.882737	0.634592	87	217	0.400922	one-sided one-sample Wilcoxon signed-rank test	0.2	4.56688e-31	7.05689e-30	0.38835	0.534811	FALSE	FALSE
CPTAC	DNAJA2	0.887683	0.470875	108	160	0.675	one-sided one-sample Wilcoxon signed-rank test	0.2	2.7259e-27	1.59203e-26	0.42932	0.536367	FALSE	FALSE
DepMap	DNAJA2	0.711767	0.630376	81	173	0.468208	one-sided one-sample Wilcoxon signed-rank test	0.2	4.58792e-19	9.03563e-19	0.43379	0.536367	FALSE	FALSE
ProCan	DNAJA2	0.753125	0.604732	140	277	0.505415	one-sided one-sample Wilcoxon signed-rank test	0.2	5.77861e-34	1.37115e-32	0.38835	0.536367	FALSE	FALSE
CPTAC	DLD	0.780022	0.52691	137	197	0.695431	one-sided one-sample Wilcoxon signed-rank test	0.2	4.89983e-27	2.68732e-26	0.42932	0.536756	FALSE	FALSE
DepMap	DLD	0.656258	0.517385	132	223	0.591928	one-sided one-sample Wilcoxon signed-rank test	0.2	1.05076e-25	4.3896e-25	0.43379	0.536756	FALSE	FALSE
ProCan	DLD	0.49602	0.656125	156	356	0.438202	one-sided one-sample Wilcoxon signed-rank test	0.2	7.64553e-16	1.24717e-15	0.38835	0.536756	FALSE	FALSE
CPTAC	MED17	1.09971	0.628235	61	122	0.5	one-sided one-sample Wilcoxon signed-rank test	0.2	2.3123e-20	5.00308e-20	0.42932	0.538312	FALSE	FALSE
DepMap	MED17	0.804967	0.46034	118	188	0.62766	one-sided one-sample Wilcoxon signed-rank test	0.2	1.09473e-29	1.26698e-28	0.43379	0.538312	FALSE	FALSE
ProCan	MED17	0.883986	0.663047	74	145	0.510345	one-sided one-sample Wilcoxon signed-rank test	0.2	1.43815e-20	3.16605e-20	0.38835	0.538312	FALSE	FALSE
CPTAC	MRPL3	0.893208	0.50392	111	163	0.680982	one-sided one-sample Wilcoxon signed-rank test	0.2	2.75056e-25	1.06293e-24	0.42932	0.539479	FALSE	FALSE
DepMap	MRPL3	0.763289	0.535953	99	204	0.485294	one-sided one-sample Wilcoxon signed-rank test	0.2	1.00638e-26	5.13233e-26	0.43379	0.539479	FALSE	FALSE
ProCan	MRPL3	0.838251	0.650624	121	264	0.458333	one-sided one-sample Wilcoxon signed-rank test	0.2	2.31395e-34	5.85823e-33	0.38835	0.539479	FALSE	FALSE
CPTAC	DHX36	0.814383	0.606533	97	172	0.563953	one-sided one-sample Wilcoxon signed-rank test	0.2	2.6228e-21	6.15896e-21	0.42932	0.540257	FALSE	FALSE
DepMap	DHX36	0.713053	0.460505	142	214	0.663551	one-sided one-sample Wilcoxon signed-rank test	0.2	5.14958e-30	6.4609e-29	0.43379	0.540257	FALSE	FALSE
ProCan	DHX36	0.843761	0.677627	126	244	0.516393	one-sided one-sample Wilcoxon signed-rank test	0.2	9.01154e-33	1.75617e-31	0.38835	0.540257	FALSE	FALSE
CPTAC	EED	0.927999	0.433973	91	154	0.590909	one-sided one-sample Wilcoxon signed-rank test	0.2	1.34856e-25	5.51583e-25	0.42932	0.542201	FALSE	FALSE
DepMap	EED	0.734427	0.557021	100	188	0.531915	one-sided one-sample Wilcoxon signed-rank test	0.2	6.42865e-24	2.01586e-23	0.43379	0.542201	FALSE	FALSE
ProCan	EED	0.995827	0.695329	42	81	0.518519	one-sided one-sample Wilcoxon signed-rank test	0.2	4.0918e-14	6.11855e-14	0.38835	0.542201	FALSE	FALSE
CPTAC	MRPL4	0.897418	0.427581	123	164	0.75	one-sided one-sample Wilcoxon signed-rank test	0.2	2.65536e-28	2.09875e-27	0.42932	0.542979	FALSE	FALSE
DepMap	MRPL4	0.828662	0.57296	80	159	0.503145	one-sided one-sample Wilcoxon signed-rank test	0.2	1.50907e-23	4.51965e-23	0.43379	0.542979	FALSE	FALSE
ProCan	MRPL4	0.724456	0.686585	112	260	0.430769	one-sided one-sample Wilcoxon signed-rank test	0.2	5.72805e-24	1.80918e-23	0.38835	0.542979	FALSE	FALSE
CPTAC	MRPL11	0.652897	0.507937	119	168	0.708333	one-sided one-sample Wilcoxon signed-rank test	0.2	2.91424e-19	5.8213e-19	0.42932	0.544146	FALSE	FALSE
DepMap	MRPL11	0.768684	0.577564	102	191	0.534031	one-sided one-sample Wilcoxon signed-rank test	0.2	7.4698e-24	2.32435e-23	0.43379	0.544146	FALSE	FALSE
ProCan	MRPL11	0.664164	0.61334	152	319	0.476489	one-sided one-sample Wilcoxon signed-rank test	0.2	2.41883e-28	1.93472e-27	0.38835	0.544146	FALSE	FALSE
CPTAC	TRAF2	0.848371	0.485641	106	165	0.642424	one-sided one-sample Wilcoxon signed-rank test	0.2	1.23417e-24	4.30046e-24	0.42932	0.544535	FALSE	FALSE
DepMap	TRAF2	0.709565	0.578523	87	180	0.483333	one-sided one-sample Wilcoxon signed-rank test	0.2	1.81098e-21	4.30882e-21	0.43379	0.544535	FALSE	FALSE
ProCan	TRAF2	0.696302	0.634049	31	66	0.469697	one-sided one-sample Wilcoxon signed-rank test	0.2	9.96989e-08	1.17815e-07	0.38835	0.544535	FALSE	FALSE
CPTAC	PRRC2A	0.734434	0.462472	112	158	0.708861	one-sided one-sample Wilcoxon signed-rank test	0.2	3.15186e-21	7.34355e-21	0.42932	0.544924	FALSE	FALSE
CPTAC	VPS28	1.08613	0.447308	93	168	0.553571	one-sided one-sample Wilcoxon signed-rank test	0.2	1.30815e-29	1.47485e-28	0.42932	0.544924	FALSE	FALSE
DepMap	PRRC2A	0.77489	0.54687	104	186	0.55914	one-sided one-sample Wilcoxon signed-rank test	0.2	1.52317e-25	6.16552e-25	0.43379	0.544924	FALSE	FALSE
DepMap	VPS28	0.583929	0.519272	109	242	0.450413	one-sided one-sample Wilcoxon signed-rank test	0.2	5.74388e-23	1.60382e-22	0.43379	0.544924	FALSE	FALSE
ProCan	PRRC2A	0.887366	0.686911	134	305	0.439344	one-sided one-sample Wilcoxon signed-rank test	0.2	1.05292e-40	6.09295e-39	0.38835	0.544924	FALSE	FALSE
ProCan	VPS28	0.918517	0.748033	73	171	0.426901	one-sided one-sample Wilcoxon signed-rank test	0.2	3.46221e-23	9.92627e-23	0.38835	0.544924	FALSE	FALSE
CPTAC	C2ORF49	0.876586	0.490212	97	165	0.587879	one-sided one-sample Wilcoxon signed-rank test	0.2	2.49165e-25	9.70143e-25	0.42932	0.546091	FALSE	FALSE
DepMap	C2ORF49	0.763215	0.550235	90	178	0.505618	one-sided one-sample Wilcoxon signed-rank test	0.2	8.00737e-24	2.48617e-23	0.43379	0.546091	FALSE	FALSE
ProCan	C2ORF49	0.732031	0.653144	33	80	0.4125	one-sided one-sample Wilcoxon signed-rank test	0.2	1.00031e-09	1.25963e-09	0.38835	0.546091	FALSE	FALSE
CPTAC	NSUN4	0.844518	0.475653	106	158	0.670886	one-sided one-sample Wilcoxon signed-rank test	0.2	2.89822e-25	1.11581e-24	0.42932	0.548425	FALSE	FALSE
DepMap	NSUN4	0.749302	0.58948	74	162	0.45679	one-sided one-sample Wilcoxon signed-rank test	0.2	6.20138e-20	1.30131e-19	0.43379	0.548425	FALSE	FALSE
ProCan	NSUN4	0.739623	0.638874	74	169	0.43787	one-sided one-sample Wilcoxon signed-rank test	0.2	2.30959e-19	4.63636e-19	0.38835	0.548425	FALSE	FALSE
CPTAC	DDX51	0.433703	0.648094	83	158	0.525316	one-sided one-sample Wilcoxon signed-rank test	0.2	1.18334e-05	1.32075e-05	0.42932	0.548814	FALSE	FALSE
CPTAC	NDUFA10	1.11239	0.589379	63	144	0.4375	one-sided one-sample Wilcoxon signed-rank test	0.2	9.33369e-25	3.29996e-24	0.42932	0.548814	FALSE	FALSE
DepMap	DDX51	0.700696	0.473563	85	171	0.497076	one-sided one-sample Wilcoxon signed-rank test	0.2	2.45756e-22	6.38719e-22	0.43379	0.548814	FALSE	FALSE
DepMap	NDUFA10	0.734342	0.519522	84	177	0.474576	one-sided one-sample Wilcoxon signed-rank test	0.2	3.06081e-24	1.00538e-23	0.43379	0.548814	FALSE	FALSE
ProCan	DDX51	0.743247	0.648548	129	272	0.474265	one-sided one-sample Wilcoxon signed-rank test	0.2	2.14607e-30	2.90809e-29	0.38835	0.548814	FALSE	FALSE
ProCan	NDUFA10	0.616035	0.618517	126	295	0.427119	one-sided one-sample Wilcoxon signed-rank test	0.2	1.08105e-22	2.92631e-22	0.38835	0.548814	FALSE	FALSE
CPTAC	TIMM50	0.483605	0.504583	109	160	0.68125	one-sided one-sample Wilcoxon signed-rank test	0.2	5.95184e-12	8.12247e-12	0.42932	0.549981	FALSE	FALSE
DepMap	TIMM50	0.578698	0.537888	107	191	0.560209	one-sided one-sample Wilcoxon signed-rank test	0.2	4.08449e-17	7.12932e-17	0.43379	0.549981	FALSE	FALSE
ProCan	TIMM50	0.441873	0.655772	136	299	0.454849	one-sided one-sample Wilcoxon signed-rank test	0.2	4.10724e-12	5.64521e-12	0.38835	0.549981	FALSE	FALSE
CPTAC	EIF4A1	0.764032	0.5488	82	149	0.550336	one-sided one-sample Wilcoxon signed-rank test	0.2	5.83222e-19	1.13834e-18	0.42932	0.55387	FALSE	FALSE
CPTAC	EIPR1	0.86016	0.415315	117	163	0.717791	one-sided one-sample Wilcoxon signed-rank test	0.2	1.53517e-28	1.28312e-27	0.42932	0.55387	FALSE	FALSE
CPTAC	HNRNPA3	1.29959	1.08146	77	164	0.469512	one-sided one-sample Wilcoxon signed-rank test	0.2	3.79534e-26	1.70482e-25	0.42932	0.55387	FALSE	FALSE
CPTAC	MRPL14	0.689646	0.458793	119	159	0.748428	one-sided one-sample Wilcoxon signed-rank test	0.2	5.1857e-23	1.45405e-22	0.42932	0.55387	FALSE	FALSE
DepMap	EIF4A1	0.735814	0.422853	109	178	0.61236	one-sided one-sample Wilcoxon signed-rank test	0.2	1.10656e-27	7.22543e-27	0.43379	0.55387	FALSE	FALSE
DepMap	EIPR1	0.714075	0.603933	85	192	0.442708	one-sided one-sample Wilcoxon signed-rank test	0.2	1.85777e-21	4.41551e-21	0.43379	0.55387	FALSE	FALSE
DepMap	HNRNPA3	0.728313	0.455326	101	177	0.570621	one-sided one-sample Wilcoxon signed-rank test	0.2	2.17543e-25	8.59113e-25	0.43379	0.55387	FALSE	FALSE
DepMap	MRPL14	0.797328	0.53073	92	176	0.522727	one-sided one-sample Wilcoxon signed-rank test	0.2	1.00166e-25	4.20618e-25	0.43379	0.55387	FALSE	FALSE
ProCan	EIF4A1	0.737861	0.84824	118	291	0.405498	one-sided one-sample Wilcoxon signed-rank test	0.2	4.70338e-24	1.50227e-23	0.38835	0.55387	FALSE	FALSE
ProCan	EIPR1	0.869476	0.679177	83	189	0.439153	one-sided one-sample Wilcoxon signed-rank test	0.2	5.67383e-27	3.06441e-26	0.38835	0.55387	FALSE	FALSE
ProCan	HNRNPA3	0.652161	0.641544	119	289	0.411765	one-sided one-sample Wilcoxon signed-rank test	0.2	1.21218e-24	4.22903e-24	0.38835	0.55387	FALSE	FALSE
ProCan	MRPL14	0.748641	0.717938	114	291	0.391753	one-sided one-sample Wilcoxon signed-rank test	0.2	3.03188e-27	1.74557e-26	0.38835	0.55387	FALSE	FALSE
CPTAC	CSTF2T	0.661494	0.497336	94	144	0.652778	one-sided one-sample Wilcoxon signed-rank test	0.2	6.31472e-16	1.03484e-15	0.42932	0.554648	FALSE	FALSE
DepMap	CSTF2T	0.823416	0.49519	80	162	0.493827	one-sided one-sample Wilcoxon signed-rank test	0.2	1.64288e-24	5.61589e-24	0.43379	0.554648	FALSE	FALSE
ProCan	CSTF2T	0.777274	0.729611	56	141	0.397163	one-sided one-sample Wilcoxon signed-rank test	0.2	2.42137e-15	3.84693e-15	0.38835	0.554648	FALSE	FALSE
CPTAC	MRPS10	0.575074	0.554946	111	159	0.698113	one-sided one-sample Wilcoxon signed-rank test	0.2	5.63606e-15	8.77718e-15	0.42932	0.555037	FALSE	FALSE
DepMap	MRPS10	0.781455	0.499635	98	181	0.541436	one-sided one-sample Wilcoxon signed-rank test	0.2	9.19231e-27	4.7369e-26	0.43379	0.555037	FALSE	FALSE
ProCan	MRPS10	0.882613	0.676057	70	171	0.409357	one-sided one-sample Wilcoxon signed-rank test	0.2	3.65012e-24	1.18522e-23	0.38835	0.555037	FALSE	FALSE
CPTAC	CDC42BPB	1.0213	0.378278	97	162	0.598765	one-sided one-sample Wilcoxon signed-rank test	0.2	1.80024e-28	1.48389e-27	0.42932	0.556593	FALSE	FALSE
DepMap	CDC42BPB	0.580408	0.634458	81	180	0.45	one-sided one-sample Wilcoxon signed-rank test	0.2	1.04104e-12	1.46713e-12	0.43379	0.556593	FALSE	FALSE
ProCan	CDC42BPB	0.819664	0.681723	87	200	0.435	one-sided one-sample Wilcoxon signed-rank test	0.2	6.57818e-24	2.05877e-23	0.38835	0.556593	FALSE	FALSE
CPTAC	COPS7A	1.23117	0.577138	73	168	0.434524	one-sided one-sample Wilcoxon signed-rank test	0.2	2.08379e-29	2.20059e-28	0.42932	0.560482	FALSE	FALSE
CPTAC	STXBP3	1.05718	0.432847	58	105	0.552381	one-sided one-sample Wilcoxon signed-rank test	0.2	4.06e-19	8.0154e-19	0.42932	0.560482	FALSE	FALSE
DepMap	COPS7A	0.824052	0.525557	97	190	0.510526	one-sided one-sample Wilcoxon signed-rank test	0.2	2.09067e-28	1.69133e-27	0.43379	0.560482	FALSE	FALSE
DepMap	STXBP3	0.715329	0.615932	89	170	0.523529	one-sided one-sample Wilcoxon signed-rank test	0.2	2.8654e-19	5.72777e-19	0.43379	0.560482	FALSE	FALSE
ProCan	COPS7A	0.871435	0.62354	115	257	0.447471	one-sided one-sample Wilcoxon signed-rank test	0.2	3.1371e-35	9.10001e-34	0.38835	0.560482	FALSE	FALSE
ProCan	STXBP3	0.638968	0.662482	113	271	0.416974	one-sided one-sample Wilcoxon signed-rank test	0.2	9.44749e-22	2.31083e-21	0.38835	0.560482	FALSE	FALSE
CPTAC	KPNA1	0.87482	0.582199	87	159	0.54717	one-sided one-sample Wilcoxon signed-rank test	0.2	3.05349e-23	8.82811e-23	0.42932	0.56126	FALSE	FALSE
DepMap	KPNA1	0.737156	0.395602	133	199	0.668342	one-sided one-sample Wilcoxon signed-rank test	0.2	1.28771e-31	2.13862e-30	0.43379	0.56126	FALSE	FALSE
ProCan	KPNA1	0.836224	0.77133	93	232	0.400862	one-sided one-sample Wilcoxon signed-rank test	0.2	1.23708e-25	5.10216e-25	0.38835	0.56126	FALSE	FALSE
CPTAC	MRPS16	0.780412	0.483024	100	148	0.675676	one-sided one-sample Wilcoxon signed-rank test	0.2	1.52752e-22	4.0612e-22	0.42932	0.561649	FALSE	FALSE
DepMap	MRPS16	0.737966	0.558943	77	155	0.496774	one-sided one-sample Wilcoxon signed-rank test	0.2	3.10803e-20	6.65802e-20	0.43379	0.561649	FALSE	FALSE
ProCan	MRPS16	0.571494	0.662642	103	254	0.405512	one-sided one-sample Wilcoxon signed-rank test	0.2	8.5659e-16	1.3941e-15	0.38835	0.561649	FALSE	FALSE
CPTAC	CRNKL1	0.408515	0.785798	110	177	0.621469	one-sided one-sample Wilcoxon signed-rank test	0.2	2.59243e-06	2.94859e-06	0.42932	0.562038	FALSE	FALSE
CPTAC	PPCS	1.07146	0.549397	79	158	0.5	one-sided one-sample Wilcoxon signed-rank test	0.2	8.85002e-27	4.57298e-26	0.42932	0.562038	FALSE	FALSE
DepMap	CRNKL1	0.756679	0.528623	116	194	0.597938	one-sided one-sample Wilcoxon signed-rank test	0.2	2.2827e-25	8.97415e-25	0.43379	0.562038	FALSE	FALSE
DepMap	PPCS	0.747399	0.568925	75	162	0.462963	one-sided one-sample Wilcoxon signed-rank test	0.2	1.64094e-20	3.59158e-20	0.43379	0.562038	FALSE	FALSE
ProCan	CRNKL1	0.785871	0.549949	182	299	0.608696	one-sided one-sample Wilcoxon signed-rank test	0.2	1.33066e-40	7.6224e-39	0.38835	0.562038	FALSE	FALSE
ProCan	PPCS	0.805679	0.600302	54	103	0.524272	one-sided one-sample Wilcoxon signed-rank test	0.2	4.38308e-15	6.86452e-15	0.38835	0.562038	FALSE	FALSE
CPTAC	MED29	1.04121	0.584787	88	160	0.55	one-sided one-sample Wilcoxon signed-rank test	0.2	1.29845e-27	8.32506e-27	0.42932	0.562816	FALSE	FALSE
DepMap	MED29	0.850356	0.463286	113	192	0.588542	one-sided one-sample Wilcoxon signed-rank test	0.2	6.30428e-31	9.58487e-30	0.43379	0.562816	FALSE	FALSE
ProCan	MED29	0.82965	0.697441	47	113	0.415929	one-sided one-sample Wilcoxon signed-rank test	0.2	1.61226e-14	2.45815e-14	0.38835	0.562816	FALSE	FALSE
CPTAC	DTYMK	0.509822	0.515946	87	144	0.604167	one-sided one-sample Wilcoxon signed-rank test	0.2	2.66162e-10	3.42152e-10	0.42932	0.563594	FALSE	FALSE
CPTAC	TOMM40	0.621216	0.686669	90	162	0.555556	one-sided one-sample Wilcoxon signed-rank test	0.2	1.70031e-12	2.37294e-12	0.42932	0.563594	FALSE	FALSE
DepMap	DTYMK	0.627029	0.548545	87	176	0.494318	one-sided one-sample Wilcoxon signed-rank test	0.2	4.35258e-18	8.06122e-18	0.43379	0.563594	FALSE	FALSE
DepMap	TOMM40	0.664123	0.43585	105	176	0.596591	one-sided one-sample Wilcoxon signed-rank test	0.2	3.91495e-24	1.26541e-23	0.43379	0.563594	FALSE	FALSE
ProCan	DTYMK	0.630369	0.649635	125	293	0.426621	one-sided one-sample Wilcoxon signed-rank test	0.2	1.09458e-22	2.96224e-22	0.38835	0.563594	FALSE	FALSE
ProCan	TOMM40	0.514713	0.683209	113	278	0.406475	one-sided one-sample Wilcoxon signed-rank test	0.2	8.69963e-13	1.23108e-12	0.38835	0.563594	FALSE	FALSE
CPTAC	NPM1	0.888052	0.616536	91	160	0.56875	one-sided one-sample Wilcoxon signed-rank test	0.2	1.19151e-21	2.88271e-21	0.42932	0.564372	FALSE	FALSE
DepMap	NPM1	0.693629	0.539202	106	223	0.475336	one-sided one-sample Wilcoxon signed-rank test	0.2	1.6052e-26	7.89172e-26	0.43379	0.564372	FALSE	FALSE
ProCan	NPM1	0.59547	0.589194	139	310	0.448387	one-sided one-sample Wilcoxon signed-rank test	0.2	2.56065e-24	8.51447e-24	0.38835	0.564372	FALSE	FALSE
CPTAC	MINPP1	0.860918	0.448308	98	146	0.671233	one-sided one-sample Wilcoxon signed-rank test	0.2	4.25516e-25	1.59699e-24	0.42932	0.565928	FALSE	FALSE
DepMap	MINPP1	0.700066	0.548699	79	155	0.509677	one-sided one-sample Wilcoxon signed-rank test	0.2	1.11349e-17	2.01166e-17	0.43379	0.565928	FALSE	FALSE
ProCan	MINPP1	0.700797	0.713455	68	170	0.4	one-sided one-sample Wilcoxon signed-rank test	0.2	3.0535e-15	4.82553e-15	0.38835	0.565928	FALSE	FALSE
CPTAC	ELAC2	0.702351	0.518345	86	150	0.573333	one-sided one-sample Wilcoxon signed-rank test	0.2	6.10853e-19	1.19021e-18	0.42932	0.566317	FALSE	FALSE
CPTAC	QTRT1	0.903789	0.416988	111	163	0.680982	one-sided one-sample Wilcoxon signed-rank test	0.2	1.02602e-27	6.75794e-27	0.42932	0.566317	FALSE	FALSE
CPTAC	SUCLG1	0.934003	0.653521	88	170	0.517647	one-sided one-sample Wilcoxon signed-rank test	0.2	9.49773e-25	3.35691e-24	0.42932	0.566317	FALSE	FALSE
DepMap	ELAC2	0.630113	0.50528	97	181	0.535912	one-sided one-sample Wilcoxon signed-rank test	0.2	1.5474e-20	3.39536e-20	0.43379	0.566317	FALSE	FALSE
DepMap	QTRT1	0.704213	0.602409	71	158	0.449367	one-sided one-sample Wilcoxon signed-rank test	0.2	1.62872e-17	2.91325e-17	0.43379	0.566317	FALSE	FALSE
DepMap	SUCLG1	0.692486	0.476516	103	186	0.553763	one-sided one-sample Wilcoxon signed-rank test	0.2	4.47398e-25	1.67361e-24	0.43379	0.566317	FALSE	FALSE
ProCan	ELAC2	0.666859	0.702564	123	263	0.467681	one-sided one-sample Wilcoxon signed-rank test	0.2	1.4101e-22	3.76845e-22	0.38835	0.566317	FALSE	FALSE
ProCan	QTRT1	0.849473	0.688344	60	139	0.431655	one-sided one-sample Wilcoxon signed-rank test	0.2	2.60776e-18	4.89688e-18	0.38835	0.566317	FALSE	FALSE
ProCan	SUCLG1	0.51632	0.653343	127	305	0.416393	one-sided one-sample Wilcoxon signed-rank test	0.2	1.16882e-14	1.79024e-14	0.38835	0.566317	FALSE	FALSE
CPTAC	TM9SF2	1.0654	0.496669	74	154	0.480519	one-sided one-sample Wilcoxon signed-rank test	0.2	1.78319e-26	8.65051e-26	0.42932	0.567095	FALSE	FALSE
DepMap	TM9SF2	0.662287	0.598416	94	190	0.494737	one-sided one-sample Wilcoxon signed-rank test	0.2	5.58999e-18	1.03008e-17	0.43379	0.567095	FALSE	FALSE
ProCan	TM9SF2	0.786293	0.620629	138	247	0.558704	one-sided one-sample Wilcoxon signed-rank test	0.2	9.62124e-30	1.13009e-28	0.38835	0.567095	FALSE	FALSE
CPTAC	RBM4	0.86073	0.650032	94	166	0.566265	one-sided one-sample Wilcoxon signed-rank test	0.2	1.15354e-20	2.55986e-20	0.42932	0.567483	FALSE	FALSE
DepMap	RBM4	0.81861	0.483199	116	191	0.60733	one-sided one-sample Wilcoxon signed-rank test	0.2	1.85196e-29	1.99287e-28	0.43379	0.567483	FALSE	FALSE
ProCan	RBM4	0.833107	0.651352	153	318	0.481132	one-sided one-sample Wilcoxon signed-rank test	0.2	4.90294e-39	2.26053e-37	0.38835	0.567483	FALSE	FALSE
CPTAC	DDX5	0.815312	0.641628	81	163	0.496933	one-sided one-sample Wilcoxon signed-rank test	0.2	8.35139e-20	1.73134e-19	0.42932	0.567872	FALSE	FALSE
DepMap	DDX5	0.854585	0.528125	107	205	0.521951	one-sided one-sample Wilcoxon signed-rank test	0.2	1.26742e-31	2.11566e-30	0.43379	0.567872	FALSE	FALSE
ProCan	DDX5	0.786518	0.59347	179	353	0.507082	one-sided one-sample Wilcoxon signed-rank test	0.2	1.22678e-44	1.37764e-42	0.38835	0.567872	FALSE	FALSE
CPTAC	UBE2G2	1.06551	0.526212	82	159	0.515723	one-sided one-sample Wilcoxon signed-rank test	0.2	9.74021e-28	6.46422e-27	0.42932	0.56865	FALSE	FALSE
DepMap	UBE2G2	0.748341	0.517705	85	160	0.53125	one-sided one-sample Wilcoxon signed-rank test	0.2	2.40973e-22	6.27006e-22	0.43379	0.56865	FALSE	FALSE
ProCan	UBE2G2	0.694858	0.681604	54	127	0.425197	one-sided one-sample Wilcoxon signed-rank test	0.2	9.91729e-12	1.34211e-11	0.38835	0.56865	FALSE	FALSE
CPTAC	LARS1	0.62926	0.562661	96	159	0.603774	one-sided one-sample Wilcoxon signed-rank test	0.2	1.95304e-14	2.96023e-14	0.42932	0.569039	FALSE	FALSE
DepMap	LARS1	0.740927	0.525853	85	181	0.469613	one-sided one-sample Wilcoxon signed-rank test	0.2	4.4606e-24	1.43077e-23	0.43379	0.569039	FALSE	FALSE
ProCan	LARS1	0.848	0.639533	126	290	0.434483	one-sided one-sample Wilcoxon signed-rank test	0.2	2.37035e-37	8.93175e-36	0.38835	0.569039	FALSE	FALSE
CPTAC	NOL7	0.852845	0.529498	91	164	0.554878	one-sided one-sample Wilcoxon signed-rank test	0.2	2.25709e-24	7.56052e-24	0.42932	0.569817	FALSE	FALSE
DepMap	NOL7	0.735979	0.545369	90	191	0.471204	one-sided one-sample Wilcoxon signed-rank test	0.2	1.44239e-23	4.33023e-23	0.43379	0.569817	FALSE	FALSE
ProCan	NOL7	0.673646	0.646392	144	303	0.475248	one-sided one-sample Wilcoxon signed-rank test	0.2	5.1312e-27	2.79933e-26	0.38835	0.569817	FALSE	FALSE
CPTAC	UBQLN4	1.01101	0.426605	127	175	0.725714	one-sided one-sample Wilcoxon signed-rank test	0.2	1.87603e-30	2.57291e-29	0.42932	0.570206	FALSE	FALSE
DepMap	UBQLN4	0.759722	0.571366	116	225	0.515556	one-sided one-sample Wilcoxon signed-rank test	0.2	5.20974e-28	3.74454e-27	0.43379	0.570206	FALSE	FALSE
ProCan	UBQLN4	0.806562	0.7101	135	304	0.444079	one-sided one-sample Wilcoxon signed-rank test	0.2	3.97833e-34	9.62094e-33	0.38835	0.570206	FALSE	FALSE
CPTAC	DAXX	0.878061	0.495227	75	156	0.480769	one-sided one-sample Wilcoxon signed-rank test	0.2	1.40119e-23	4.21324e-23	0.42932	0.572929	FALSE	FALSE
DepMap	DAXX	0.672143	0.498064	99	181	0.546961	one-sided one-sample Wilcoxon signed-rank test	0.2	3.22146e-22	8.29463e-22	0.43379	0.572929	FALSE	FALSE
ProCan	DAXX	0.856433	0.760776	71	166	0.427711	one-sided one-sample Wilcoxon signed-rank test	0.2	1.98192e-20	4.30713e-20	0.38835	0.572929	FALSE	FALSE
CPTAC	CLINT1	1.32717	0.551254	78	160	0.4875	one-sided one-sample Wilcoxon signed-rank test	0.2	2.64457e-28	2.09168e-27	0.42932	0.573318	FALSE	FALSE
DepMap	CLINT1	0.753703	0.538834	86	186	0.462366	one-sided one-sample Wilcoxon signed-rank test	0.2	2.17363e-25	8.58701e-25	0.43379	0.573318	FALSE	FALSE
ProCan	CLINT1	0.816397	0.638704	146	298	0.489933	one-sided one-sample Wilcoxon signed-rank test	0.2	8.09385e-39	3.58595e-37	0.38835	0.573318	FALSE	FALSE
CPTAC	NDUFAF2	0.809528	0.378792	121	158	0.765823	one-sided one-sample Wilcoxon signed-rank test	0.2	5.97862e-27	3.21068e-26	0.42932	0.574485	FALSE	FALSE
CPTAC	NDUFV1	0.873303	0.52483	121	168	0.720238	one-sided one-sample Wilcoxon signed-rank test	0.2	9.50443e-28	6.32996e-27	0.42932	0.574485	FALSE	FALSE
DepMap	NDUFAF2	0.654078	0.605441	73	167	0.437126	one-sided one-sample Wilcoxon signed-rank test	0.2	5.17551e-17	8.97289e-17	0.43379	0.574485	FALSE	FALSE
DepMap	NDUFV1	0.894108	0.52709	103	193	0.533679	one-sided one-sample Wilcoxon signed-rank test	0.2	5.91281e-31	9.01386e-30	0.43379	0.574485	FALSE	FALSE
ProCan	NDUFAF2	0.565489	0.713961	106	261	0.40613	one-sided one-sample Wilcoxon signed-rank test	0.2	1.87122e-13	2.71641e-13	0.38835	0.574485	FALSE	FALSE
ProCan	NDUFV1	0.767361	0.671915	154	323	0.47678	one-sided one-sample Wilcoxon signed-rank test	0.2	1.72535e-34	4.42736e-33	0.38835	0.574485	FALSE	FALSE
CPTAC	NDUFC2	0.972543	0.570812	86	155	0.554839	one-sided one-sample Wilcoxon signed-rank test	0.2	1.19438e-25	4.93685e-25	0.42932	0.574874	FALSE	FALSE
DepMap	NDUFC2	0.875636	0.502626	103	189	0.544974	one-sided one-sample Wilcoxon signed-rank test	0.2	9.63113e-30	1.13009e-28	0.43379	0.574874	FALSE	FALSE
ProCan	NDUFC2	0.900513	0.67302	58	123	0.471545	one-sided one-sample Wilcoxon signed-rank test	0.2	2.68026e-17	4.72703e-17	0.38835	0.574874	FALSE	FALSE
CPTAC	NDUFV2	0.694345	0.589083	100	167	0.598802	one-sided one-sample Wilcoxon signed-rank test	0.2	1.26726e-18	2.423e-18	0.42932	0.575263	FALSE	FALSE
DepMap	NDUFV2	0.892917	0.521169	83	168	0.494048	one-sided one-sample Wilcoxon signed-rank test	0.2	5.13458e-27	2.79983e-26	0.43379	0.575263	FALSE	FALSE
ProCan	NDUFV2	0.771684	0.636587	136	296	0.459459	one-sided one-sample Wilcoxon signed-rank test	0.2	5.5003e-33	1.09832e-31	0.38835	0.575263	FALSE	FALSE
CPTAC	DCP1A	0.926146	0.356564	83	123	0.674797	one-sided one-sample Wilcoxon signed-rank test	0.2	4.73789e-22	1.19602e-21	0.42932	0.57604	FALSE	FALSE
CPTAC	MPG	0.952295	0.453613	98	167	0.586826	one-sided one-sample Wilcoxon signed-rank test	0.2	2.17078e-28	1.74989e-27	0.42932	0.57604	FALSE	FALSE
DepMap	DCP1A	0.737217	0.621194	82	156	0.525641	one-sided one-sample Wilcoxon signed-rank test	0.2	3.46231e-19	6.8629e-19	0.43379	0.57604	FALSE	FALSE
DepMap	MPG	0.641936	0.553189	79	171	0.461988	one-sided one-sample Wilcoxon signed-rank test	0.2	1.31006e-17	2.35778e-17	0.43379	0.57604	FALSE	FALSE
ProCan	DCP1A	0.687845	0.708381	56	121	0.46281	one-sided one-sample Wilcoxon signed-rank test	0.2	3.84648e-12	5.28937e-12	0.38835	0.57604	FALSE	FALSE
ProCan	MPG	0.695672	0.708227	103	241	0.427386	one-sided one-sample Wilcoxon signed-rank test	0.2	5.39448e-22	1.35453e-21	0.38835	0.57604	FALSE	FALSE
CPTAC	ZNF148	1.04288	0.584129	71	160	0.44375	one-sided one-sample Wilcoxon signed-rank test	0.2	9.85261e-25	3.47368e-24	0.42932	0.576818	FALSE	FALSE
DepMap	ZNF148	0.650015	0.5523	103	205	0.502439	one-sided one-sample Wilcoxon signed-rank test	0.2	1.489e-22	3.96437e-22	0.43379	0.576818	FALSE	FALSE
ProCan	ZNF148	0.595423	0.604532	87	170	0.511765	one-sided one-sample Wilcoxon signed-rank test	0.2	7.93267e-15	1.22628e-14	0.38835	0.576818	FALSE	FALSE
CPTAC	EP400	0.791427	0.635783	59	111	0.531532	one-sided one-sample Wilcoxon signed-rank test	0.2	5.32759e-13	7.58925e-13	0.42932	0.577207	FALSE	FALSE
DepMap	EP400	0.723992	0.474945	93	171	0.54386	one-sided one-sample Wilcoxon signed-rank test	0.2	1.48708e-24	5.11415e-24	0.43379	0.577207	FALSE	FALSE
ProCan	EP400	0.833045	0.672292	86	196	0.438776	one-sided one-sample Wilcoxon signed-rank test	0.2	3.29131e-26	1.50222e-25	0.38835	0.577207	FALSE	FALSE
CPTAC	CTBP2	0.53485	0.577297	84	147	0.571429	one-sided one-sample Wilcoxon signed-rank test	0.2	5.9096e-10	7.4974e-10	0.42932	0.579541	FALSE	FALSE
DepMap	CTBP2	0.654442	0.470189	92	152	0.605263	one-sided one-sample Wilcoxon signed-rank test	0.2	3.23572e-19	6.43739e-19	0.43379	0.579541	FALSE	FALSE
ProCan	CTBP2	0.701665	0.708549	95	226	0.420354	one-sided one-sample Wilcoxon signed-rank test	0.2	2.36579e-19	4.74496e-19	0.38835	0.579541	FALSE	FALSE
CPTAC	BRD8	1.00078	0.491871	90	156	0.576923	one-sided one-sample Wilcoxon signed-rank test	0.2	9.08109e-26	3.82464e-25	0.42932	0.580319	FALSE	FALSE
CPTAC	CCDC90B	0.99153	0.532006	88	155	0.567742	one-sided one-sample Wilcoxon signed-rank test	0.2	2.66751e-25	1.03365e-24	0.42932	0.580319	FALSE	FALSE
DepMap	BRD8	0.766563	0.521661	93	176	0.528409	one-sided one-sample Wilcoxon signed-rank test	0.2	1.68305e-24	5.74111e-24	0.43379	0.580319	FALSE	FALSE
DepMap	CCDC90B	0.692534	0.56894	93	190	0.489474	one-sided one-sample Wilcoxon signed-rank test	0.2	3.0435e-21	7.10276e-21	0.43379	0.580319	FALSE	FALSE
ProCan	BRD8	0.754332	0.713463	55	122	0.45082	one-sided one-sample Wilcoxon signed-rank test	0.2	7.11544e-14	1.05151e-13	0.38835	0.580319	FALSE	FALSE
ProCan	CCDC90B	0.782278	0.630691	123	240	0.5125	one-sided one-sample Wilcoxon signed-rank test	0.2	2.44022e-29	2.52989e-28	0.38835	0.580319	FALSE	FALSE
CPTAC	DNTTIP2	0.937787	0.68287	78	157	0.496815	one-sided one-sample Wilcoxon signed-rank test	0.2	7.567e-21	1.70694e-20	0.42932	0.581097	FALSE	FALSE
DepMap	DNTTIP2	0.704626	0.50779	96	171	0.561404	one-sided one-sample Wilcoxon signed-rank test	0.2	4.28048e-22	1.08563e-21	0.43379	0.581097	FALSE	FALSE
ProCan	DNTTIP2	0.659986	0.618068	122	289	0.422145	one-sided one-sample Wilcoxon signed-rank test	0.2	2.74699e-26	1.27631e-25	0.38835	0.581097	FALSE	FALSE
CPTAC	EIF2A	0.791545	0.490002	118	171	0.690058	one-sided one-sample Wilcoxon signed-rank test	0.2	1.73155e-23	5.15194e-23	0.42932	0.581875	FALSE	FALSE
DepMap	EIF2A	0.701038	0.493059	122	215	0.567442	one-sided one-sample Wilcoxon signed-rank test	0.2	8.87044e-29	7.97215e-28	0.43379	0.581875	FALSE	FALSE
ProCan	EIF2A	0.903726	0.877713	141	335	0.420896	one-sided one-sample Wilcoxon signed-rank test	0.2	8.86662e-37	3.16243e-35	0.38835	0.581875	FALSE	FALSE
CPTAC	MRPS28	0.39352	1.04763	79	163	0.484663	one-sided one-sample Wilcoxon signed-rank test	0.2	0.0308643	0.032016	0.42932	0.582264	FALSE	FALSE
DepMap	MRPS28	0.829465	0.469152	128	215	0.595349	one-sided one-sample Wilcoxon signed-rank test	0.2	3.75567e-35	1.07027e-33	0.43379	0.582264	FALSE	FALSE
ProCan	MRPS28	0.736679	0.647264	170	364	0.467033	one-sided one-sample Wilcoxon signed-rank test	0.2	9.09924e-37	3.23522e-35	0.38835	0.582264	FALSE	FALSE
CPTAC	MAIP1	0.423343	0.652394	87	159	0.54717	one-sided one-sample Wilcoxon signed-rank test	0.2	2.0911e-05	2.31909e-05	0.42932	0.583431	FALSE	FALSE
DepMap	MAIP1	0.702411	0.481781	82	178	0.460674	one-sided one-sample Wilcoxon signed-rank test	0.2	9.40751e-24	2.8916e-23	0.43379	0.583431	FALSE	FALSE
ProCan	MAIP1	0.517586	0.663666	112	281	0.398577	one-sided one-sample Wilcoxon signed-rank test	0.2	2.72591e-13	3.92899e-13	0.38835	0.583431	FALSE	FALSE
CPTAC	HSP90B1	0.485921	0.526704	114	166	0.686747	one-sided one-sample Wilcoxon signed-rank test	0.2	2.34938e-11	3.13565e-11	0.42932	0.584208	FALSE	FALSE
DepMap	HSP90B1	0.603719	0.561861	79	178	0.44382	one-sided one-sample Wilcoxon signed-rank test	0.2	5.49597e-16	9.0328e-16	0.43379	0.584208	FALSE	FALSE
ProCan	HSP90B1	0.568088	0.641937	117	296	0.39527	one-sided one-sample Wilcoxon signed-rank test	0.2	5.18233e-19	1.01692e-18	0.38835	0.584208	FALSE	FALSE
CPTAC	WAC	0.847994	0.501918	87	149	0.583893	one-sided one-sample Wilcoxon signed-rank test	0.2	5.91445e-24	1.8639e-23	0.42932	0.584597	FALSE	FALSE
DepMap	WAC	0.731751	0.486944	100	169	0.591716	one-sided one-sample Wilcoxon signed-rank test	0.2	3.14098e-24	1.03052e-23	0.43379	0.584597	FALSE	FALSE
ProCan	WAC	0.914139	0.834367	18	34	0.529412	one-sided one-sample Wilcoxon signed-rank test	0.2	2.56876e-06	2.92255e-06	0.38835	0.584597	FALSE	FALSE
CPTAC	PITPNA	0.857186	0.453466	84	152	0.552632	one-sided one-sample Wilcoxon signed-rank test	0.2	1.42883e-25	5.81685e-25	0.42932	0.585375	FALSE	FALSE
DepMap	PITPNA	0.632121	0.622729	89	175	0.508571	one-sided one-sample Wilcoxon signed-rank test	0.2	1.30778e-15	2.10693e-15	0.43379	0.585375	FALSE	FALSE
ProCan	PITPNA	0.892287	0.655633	55	110	0.5	one-sided one-sample Wilcoxon signed-rank test	0.2	2.8177e-16	4.69906e-16	0.38835	0.585375	FALSE	FALSE
CPTAC	POP1	0.765392	0.438564	127	164	0.77439	one-sided one-sample Wilcoxon signed-rank test	0.2	1.66812e-24	5.6936e-24	0.42932	0.585375	FALSE	FALSE
CPTAC	RFC5	0.654109	0.728162	78	164	0.47561	one-sided one-sample Wilcoxon signed-rank test	0.2	9.86974e-12	1.33583e-11	0.42932	0.585375	FALSE	FALSE
CPTAC	SAP130	1.03284	0.601783	79	159	0.496855	one-sided one-sample Wilcoxon signed-rank test	0.2	2.59542e-25	1.00778e-24	0.42932	0.585375	FALSE	FALSE
DepMap	POP1	0.663216	0.612072	118	218	0.541284	one-sided one-sample Wilcoxon signed-rank test	0.2	2.18439e-21	5.16368e-21	0.43379	0.585375	FALSE	FALSE
DepMap	RFC5	0.748161	0.541029	79	178	0.44382	one-sided one-sample Wilcoxon signed-rank test	0.2	7.15472e-23	1.97972e-22	0.43379	0.585375	FALSE	FALSE
DepMap	SAP130	0.794783	0.470562	84	177	0.474576	one-sided one-sample Wilcoxon signed-rank test	0.2	2.35711e-27	1.40485e-26	0.43379	0.585375	FALSE	FALSE
ProCan	POP1	0.635377	0.679487	171	378	0.452381	one-sided one-sample Wilcoxon signed-rank test	0.2	9.00275e-28	6.04912e-27	0.38835	0.585375	FALSE	FALSE
ProCan	RFC5	0.834037	0.56059	123	272	0.452206	one-sided one-sample Wilcoxon signed-rank test	0.2	2.40607e-40	1.312e-38	0.38835	0.585375	FALSE	FALSE
ProCan	SAP130	0.906807	0.696762	87	206	0.42233	one-sided one-sample Wilcoxon signed-rank test	0.2	5.96229e-30	7.39873e-29	0.38835	0.585375	FALSE	FALSE
CPTAC	EIF3B	0.747724	0.604793	157	200	0.785	one-sided one-sample Wilcoxon signed-rank test	0.2	5.99094e-22	1.49503e-21	0.42932	0.586153	FALSE	FALSE
DepMap	EIF3B	0.816217	0.413384	172	230	0.747826	one-sided one-sample Wilcoxon signed-rank test	0.2	3.65474e-38	1.49647e-36	0.43379	0.586153	FALSE	FALSE
ProCan	EIF3B	1.00843	0.779487	159	384	0.414062	one-sided one-sample Wilcoxon signed-rank test	0.2	3.5859e-51	1.12976e-48	0.38835	0.586153	FALSE	FALSE
CPTAC	CALR	0.863107	0.564606	98	166	0.590361	one-sided one-sample Wilcoxon signed-rank test	0.2	1.05402e-23	3.2188e-23	0.42932	0.586931	FALSE	FALSE
DepMap	CALR	0.665128	0.515359	65	148	0.439189	one-sided one-sample Wilcoxon signed-rank test	0.2	3.2762e-17	5.74589e-17	0.43379	0.586931	FALSE	FALSE
ProCan	CALR	0.667401	0.666926	104	251	0.414343	one-sided one-sample Wilcoxon signed-rank test	0.2	3.72608e-22	9.52043e-22	0.38835	0.586931	FALSE	FALSE
CPTAC	HSPA5	0.597236	0.571903	98	167	0.586826	one-sided one-sample Wilcoxon signed-rank test	0.2	3.5578e-14	5.33763e-14	0.42932	0.58732	FALSE	FALSE
DepMap	HSPA5	0.690844	0.516403	88	173	0.508671	one-sided one-sample Wilcoxon signed-rank test	0.2	2.78081e-21	6.50845e-21	0.43379	0.58732	FALSE	FALSE
ProCan	HSPA5	0.598729	0.658851	129	287	0.449477	one-sided one-sample Wilcoxon signed-rank test	0.2	7.43026e-20	1.54603e-19	0.38835	0.58732	FALSE	FALSE
CPTAC	NFKB1	1.10379	0.407764	66	144	0.458333	one-sided one-sample Wilcoxon signed-rank test	0.2	1.30217e-25	5.34148e-25	0.42932	0.587709	FALSE	FALSE
DepMap	NFKB1	0.725293	0.693487	63	122	0.516393	one-sided one-sample Wilcoxon signed-rank test	0.2	2.06736e-13	2.9931e-13	0.43379	0.587709	FALSE	FALSE
ProCan	NFKB1	0.681841	0.678165	53	120	0.441667	one-sided one-sample Wilcoxon signed-rank test	0.2	2.29448e-12	3.1861e-12	0.38835	0.587709	FALSE	FALSE
CPTAC	ARHGAP12	0.834441	0.471705	105	152	0.690789	one-sided one-sample Wilcoxon signed-rank test	0.2	2.62415e-24	8.71287e-24	0.42932	0.588487	FALSE	FALSE
CPTAC	NOC4L	0.893672	0.677798	81	158	0.512658	one-sided one-sample Wilcoxon signed-rank test	0.2	1.42455e-21	3.41735e-21	0.42932	0.588487	FALSE	FALSE
DepMap	ARHGAP12	0.548307	0.675032	77	162	0.475309	one-sided one-sample Wilcoxon signed-rank test	0.2	5.23089e-10	6.65718e-10	0.43379	0.588487	FALSE	FALSE
DepMap	NOC4L	0.690331	0.542068	85	171	0.497076	one-sided one-sample Wilcoxon signed-rank test	0.2	2.04814e-19	4.12757e-19	0.43379	0.588487	FALSE	FALSE
ProCan	ARHGAP12	0.85839	0.633203	25	59	0.423729	one-sided one-sample Wilcoxon signed-rank test	0.2	4.72724e-09	5.8228e-09	0.38835	0.588487	FALSE	FALSE
ProCan	NOC4L	0.659504	0.580188	135	262	0.515267	one-sided one-sample Wilcoxon signed-rank test	0.2	1.83896e-27	1.13418e-26	0.38835	0.588487	FALSE	FALSE
CPTAC	CCNK	0.823867	0.588636	78	160	0.4875	one-sided one-sample Wilcoxon signed-rank test	0.2	1.07041e-20	2.38284e-20	0.42932	0.588487	FALSE	FALSE
DepMap	CCNK	0.765628	0.461684	105	178	0.589888	one-sided one-sample Wilcoxon signed-rank test	0.2	1.13398e-26	5.73412e-26	0.43379	0.588487	FALSE	FALSE
ProCan	CCNK	0.888323	0.722787	49	98	0.5	one-sided one-sample Wilcoxon signed-rank test	0.2	3.60375e-14	5.40372e-14	0.38835	0.588487	FALSE	FALSE
CPTAC	ELOC	0.797752	0.437654	137	167	0.820359	one-sided one-sample Wilcoxon signed-rank test	0.2	9.51772e-28	6.33138e-27	0.42932	0.589265	FALSE	FALSE
CPTAC	SEL1L	0.990258	0.5295	97	153	0.633987	one-sided one-sample Wilcoxon signed-rank test	0.2	1.97019e-26	9.47665e-26	0.42932	0.589265	FALSE	FALSE
DepMap	ELOC	0.851618	0.605814	106	214	0.495327	one-sided one-sample Wilcoxon signed-rank test	0.2	1.33496e-29	1.49912e-28	0.43379	0.589265	FALSE	FALSE
DepMap	SEL1L	0.686075	0.561523	90	178	0.505618	one-sided one-sample Wilcoxon signed-rank test	0.2	1.55552e-20	3.41186e-20	0.43379	0.589265	FALSE	FALSE
ProCan	ELOC	0.978485	0.687404	144	357	0.403361	one-sided one-sample Wilcoxon signed-rank test	0.2	2.73864e-50	7.96452e-48	0.38835	0.589265	FALSE	FALSE
ProCan	SEL1L	0.762571	0.644184	124	275	0.450909	one-sided one-sample Wilcoxon signed-rank test	0.2	2.06229e-31	3.32252e-30	0.38835	0.589265	FALSE	FALSE
CPTAC	IPO9	0.40935	0.589709	94	174	0.54023	one-sided one-sample Wilcoxon signed-rank test	0.2	1.43353e-05	1.59544e-05	0.42932	0.590432	FALSE	FALSE
DepMap	IPO9	0.682213	0.534952	106	204	0.519608	one-sided one-sample Wilcoxon signed-rank test	0.2	2.21177e-23	6.48048e-23	0.43379	0.590432	FALSE	FALSE
ProCan	IPO9	0.700871	0.629857	108	246	0.439024	one-sided one-sample Wilcoxon signed-rank test	0.2	2.79738e-25	1.08028e-24	0.38835	0.590432	FALSE	FALSE
CPTAC	ATAD3A	0.524816	0.592792	86	157	0.547771	one-sided one-sample Wilcoxon signed-rank test	0.2	7.01731e-10	8.87789e-10	0.42932	0.591599	FALSE	FALSE
DepMap	ATAD3A	0.55831	0.484522	93	165	0.563636	one-sided one-sample Wilcoxon signed-rank test	0.2	3.25956e-15	5.14114e-15	0.43379	0.591599	FALSE	FALSE
ProCan	ATAD3A	0.420668	0.694243	119	279	0.426523	one-sided one-sample Wilcoxon signed-rank test	0.2	4.95421e-08	5.91293e-08	0.38835	0.591599	FALSE	FALSE
CPTAC	USP14	0.806007	0.36658	95	117	0.811966	one-sided one-sample Wilcoxon signed-rank test	0.2	2.39907e-20	5.18686e-20	0.42932	0.591988	FALSE	FALSE
DepMap	USP14	0.679556	0.571016	85	168	0.505952	one-sided one-sample Wilcoxon signed-rank test	0.2	1.16508e-18	2.2329e-18	0.43379	0.591988	FALSE	FALSE
ProCan	USP14	0.766811	0.91683	115	294	0.391156	one-sided one-sample Wilcoxon signed-rank test	0.2	2.42782e-23	7.08603e-23	0.38835	0.591988	FALSE	FALSE
CPTAC	NELFA	0.883013	0.532398	71	152	0.467105	one-sided one-sample Wilcoxon signed-rank test	0.2	4.56511e-22	1.15446e-21	0.42932	0.593543	FALSE	FALSE
DepMap	NELFA	0.738874	0.474783	90	162	0.555556	one-sided one-sample Wilcoxon signed-rank test	0.2	1.91663e-24	6.47941e-24	0.43379	0.593543	FALSE	FALSE
ProCan	NELFA	0.779547	0.791601	91	214	0.425234	one-sided one-sample Wilcoxon signed-rank test	0.2	6.06347e-22	1.5118e-21	0.38835	0.593543	FALSE	FALSE
CPTAC	ACIN1	0.556596	0.70802	91	153	0.594771	one-sided one-sample Wilcoxon signed-rank test	0.2	2.09406e-08	2.53207e-08	0.42932	0.594321	FALSE	FALSE
DepMap	ACIN1	0.817328	0.582298	158	346	0.456647	one-sided one-sample Wilcoxon signed-rank test	0.2	1.01821e-45	1.34286e-43	0.43379	0.594321	FALSE	FALSE
ProCan	ACIN1	0.750278	0.495546	154	286	0.538462	one-sided one-sample Wilcoxon signed-rank test	0.2	1.23279e-40	7.09763e-39	0.38835	0.594321	FALSE	FALSE
CPTAC	NDUFAF3	0.955519	0.549317	80	125	0.64	one-sided one-sample Wilcoxon signed-rank test	0.2	1.38126e-21	3.31982e-21	0.42932	0.59471	FALSE	FALSE
DepMap	NDUFAF3	0.77011	0.509052	82	155	0.529032	one-sided one-sample Wilcoxon signed-rank test	0.2	2.93497e-22	7.58797e-22	0.43379	0.59471	FALSE	FALSE
ProCan	NDUFAF3	0.732492	0.693328	90	226	0.39823	one-sided one-sample Wilcoxon signed-rank test	0.2	8.16656e-22	2.01097e-21	0.38835	0.59471	FALSE	FALSE
CPTAC	ALYREF	0.535413	0.611339	94	163	0.576687	one-sided one-sample Wilcoxon signed-rank test	0.2	2.26801e-10	2.92116e-10	0.42932	0.595099	FALSE	FALSE
DepMap	ALYREF	0.728345	0.603645	88	200	0.44	one-sided one-sample Wilcoxon signed-rank test	0.2	1.29354e-22	3.47744e-22	0.43379	0.595099	FALSE	FALSE
ProCan	ALYREF	0.712979	0.540811	160	331	0.483384	one-sided one-sample Wilcoxon signed-rank test	0.2	7.323e-39	3.26998e-37	0.38835	0.595099	FALSE	FALSE
CPTAC	TMEM209	0.779299	0.730319	101	201	0.502488	one-sided one-sample Wilcoxon signed-rank test	0.2	6.58169e-20	1.37704e-19	0.42932	0.596266	FALSE	FALSE
DepMap	TMEM209	0.81648	0.535599	122	226	0.539823	one-sided one-sample Wilcoxon signed-rank test	0.2	1.14743e-31	1.93088e-30	0.43379	0.596266	FALSE	FALSE
ProCan	TMEM209	0.862697	0.580467	103	196	0.52551	one-sided one-sample Wilcoxon signed-rank test	0.2	6.53761e-30	8.02485e-29	0.38835	0.596266	FALSE	FALSE
CPTAC	XRCC1	0.781374	0.685157	95	160	0.59375	one-sided one-sample Wilcoxon signed-rank test	0.2	3.43684e-16	5.7006e-16	0.42932	0.596655	FALSE	FALSE
DepMap	XRCC1	0.747649	0.455994	107	177	0.60452	one-sided one-sample Wilcoxon signed-rank test	0.2	1.06097e-27	6.95581e-27	0.43379	0.596655	FALSE	FALSE
ProCan	XRCC1	0.798474	0.689008	111	282	0.393617	one-sided one-sample Wilcoxon signed-rank test	0.2	2.91863e-31	4.61046e-30	0.38835	0.596655	FALSE	FALSE
CPTAC	SIL1	1.11302	0.531407	77	157	0.490446	one-sided one-sample Wilcoxon signed-rank test	0.2	3.80991e-26	1.71001e-25	0.42932	0.597044	FALSE	FALSE
DepMap	SIL1	0.725548	0.594373	86	175	0.491429	one-sided one-sample Wilcoxon signed-rank test	0.2	1.49702e-20	3.29117e-20	0.43379	0.597044	FALSE	FALSE
ProCan	SIL1	0.701193	0.617887	107	234	0.457265	one-sided one-sample Wilcoxon signed-rank test	0.2	4.96477e-25	1.84383e-24	0.38835	0.597044	FALSE	FALSE
CPTAC	POLR2H	0.532835	0.535706	114	170	0.670588	one-sided one-sample Wilcoxon signed-rank test	0.2	1.92184e-12	2.67487e-12	0.42932	0.597433	FALSE	FALSE
DepMap	POLR2H	0.803447	0.566713	117	220	0.531818	one-sided one-sample Wilcoxon signed-rank test	0.2	2.4581e-29	2.5461e-28	0.43379	0.597433	FALSE	FALSE
ProCan	POLR2H	0.847475	0.640534	139	350	0.397143	one-sided one-sample Wilcoxon signed-rank test	0.2	1.4846e-43	1.32585e-41	0.38835	0.597433	FALSE	FALSE
CPTAC	IDH3A	0.712729	0.655866	78	159	0.490566	one-sided one-sample Wilcoxon signed-rank test	0.2	2.20525e-15	3.50947e-15	0.42932	0.597822	FALSE	FALSE
DepMap	IDH3A	0.622557	0.48587	86	159	0.540881	one-sided one-sample Wilcoxon signed-rank test	0.2	4.25627e-18	7.88672e-18	0.43379	0.597822	FALSE	FALSE
ProCan	IDH3A	0.518489	0.666653	105	268	0.391791	one-sided one-sample Wilcoxon signed-rank test	0.2	1.22309e-12	1.71793e-12	0.38835	0.597822	FALSE	FALSE
CPTAC	MAVS	1.09767	0.499981	110	173	0.635838	one-sided one-sample Wilcoxon signed-rank test	0.2	4.95788e-30	6.25499e-29	0.42932	0.598211	FALSE	FALSE
DepMap	MAVS	0.585664	0.516741	108	193	0.559585	one-sided one-sample Wilcoxon signed-rank test	0.2	9.13152e-18	1.65871e-17	0.43379	0.598211	FALSE	FALSE
ProCan	MAVS	0.4537	0.73039	132	304	0.434211	one-sided one-sample Wilcoxon signed-rank test	0.2	5.54964e-10	7.0486e-10	0.38835	0.598211	FALSE	FALSE
CPTAC	MRPL49	0.522332	0.573692	115	168	0.684524	one-sided one-sample Wilcoxon signed-rank test	0.2	5.40234e-13	7.69282e-13	0.42932	0.598989	FALSE	FALSE
DepMap	MRPL49	0.838074	0.523175	109	182	0.598901	one-sided one-sample Wilcoxon signed-rank test	0.2	1.21107e-28	1.03923e-27	0.43379	0.598989	FALSE	FALSE
ProCan	MRPL49	0.627438	0.65514	136	305	0.445902	one-sided one-sample Wilcoxon signed-rank test	0.2	2.98709e-22	7.71042e-22	0.38835	0.598989	FALSE	FALSE
CPTAC	PDCD6	0.834893	0.459945	134	169	0.792899	one-sided one-sample Wilcoxon signed-rank test	0.2	1.50661e-28	1.26203e-27	0.42932	0.598989	FALSE	FALSE
DepMap	PDCD6	0.688732	0.552622	124	223	0.556054	one-sided one-sample Wilcoxon signed-rank test	0.2	3.77299e-25	1.42597e-24	0.43379	0.598989	FALSE	FALSE
ProCan	PDCD6	0.547988	0.725299	161	353	0.456091	one-sided one-sample Wilcoxon signed-rank test	0.2	1.03179e-16	1.76031e-16	0.38835	0.598989	FALSE	FALSE
CPTAC	TSFM	0.410044	0.508442	95	151	0.629139	one-sided one-sample Wilcoxon signed-rank test	0.2	3.71403e-07	4.32312e-07	0.42932	0.601322	FALSE	FALSE
CPTAC	YWHAB	0.87391	0.378618	125	171	0.730994	one-sided one-sample Wilcoxon signed-rank test	0.2	2.83299e-29	2.87919e-28	0.42932	0.601322	FALSE	FALSE
DepMap	TSFM	0.623368	0.557709	87	187	0.465241	one-sided one-sample Wilcoxon signed-rank test	0.2	1.36444e-18	2.60487e-18	0.43379	0.601322	FALSE	FALSE
DepMap	YWHAB	0.793207	0.582414	117	227	0.515419	one-sided one-sample Wilcoxon signed-rank test	0.2	3.72301e-30	4.82587e-29	0.43379	0.601322	FALSE	FALSE
ProCan	TSFM	0.512077	0.671136	138	299	0.461538	one-sided one-sample Wilcoxon signed-rank test	0.2	5.65246e-15	8.80152e-15	0.38835	0.601322	FALSE	FALSE
ProCan	YWHAB	0.940906	0.795036	158	371	0.425876	one-sided one-sample Wilcoxon signed-rank test	0.2	2.69711e-44	2.85894e-42	0.38835	0.601322	FALSE	FALSE
CPTAC	DDRGK1	0.976574	0.488702	112	173	0.647399	one-sided one-sample Wilcoxon signed-rank test	0.2	2.76423e-29	2.81941e-28	0.42932	0.602489	FALSE	FALSE
DepMap	DDRGK1	0.813627	0.61073	94	192	0.489583	one-sided one-sample Wilcoxon signed-rank test	0.2	3.32875e-25	1.26609e-24	0.43379	0.602489	FALSE	FALSE
ProCan	DDRGK1	0.756089	0.646245	157	319	0.492163	one-sided one-sample Wilcoxon signed-rank test	0.2	3.69e-34	8.9811e-33	0.38835	0.602489	FALSE	FALSE
CPTAC	OXSM	0.895028	0.617656	63	131	0.480916	one-sided one-sample Wilcoxon signed-rank test	0.2	7.01014e-19	1.36146e-18	0.42932	0.603267	FALSE	FALSE
DepMap	OXSM	0.684051	0.566008	76	154	0.493506	one-sided one-sample Wilcoxon signed-rank test	0.2	2.20867e-18	4.16748e-18	0.43379	0.603267	FALSE	FALSE
ProCan	OXSM	0.695384	0.590223	72	150	0.48	one-sided one-sample Wilcoxon signed-rank test	0.2	1.06723e-17	1.93055e-17	0.38835	0.603267	FALSE	FALSE
CPTAC	AIDA	1.22196	0.481972	83	176	0.471591	one-sided one-sample Wilcoxon signed-rank test	0.2	7.54419e-31	1.12735e-29	0.42932	0.604823	FALSE	FALSE
DepMap	AIDA	0.637053	0.611201	95	211	0.450237	one-sided one-sample Wilcoxon signed-rank test	0.2	1.6012e-18	3.03895e-18	0.43379	0.604823	FALSE	FALSE
ProCan	AIDA	0.809932	0.651947	103	229	0.449782	one-sided one-sample Wilcoxon signed-rank test	0.2	1.50053e-28	1.2588e-27	0.38835	0.604823	FALSE	FALSE
CPTAC	OPA1	0.674647	0.54675	122	173	0.705202	one-sided one-sample Wilcoxon signed-rank test	0.2	5.77685e-19	1.12851e-18	0.42932	0.605212	FALSE	FALSE
DepMap	OPA1	0.700774	0.52747	120	221	0.542986	one-sided one-sample Wilcoxon signed-rank test	0.2	2.03427e-27	1.23515e-26	0.43379	0.605212	FALSE	FALSE
ProCan	OPA1	0.519339	0.677557	147	345	0.426087	one-sided one-sample Wilcoxon signed-rank test	0.2	1.78824e-16	3.0146e-16	0.38835	0.605212	FALSE	FALSE
CPTAC	ARF5	0.966101	0.595546	125	201	0.621891	one-sided one-sample Wilcoxon signed-rank test	0.2	5.69284e-31	8.70293e-30	0.42932	0.607546	FALSE	FALSE
CPTAC	RBPJ	1.02144	0.387551	82	153	0.535948	one-sided one-sample Wilcoxon signed-rank test	0.2	1.82282e-26	8.82393e-26	0.42932	0.607546	FALSE	FALSE
DepMap	ARF5	0.663949	0.568951	114	227	0.502203	one-sided one-sample Wilcoxon signed-rank test	0.2	4.96615e-24	1.58086e-23	0.43379	0.607546	FALSE	FALSE
DepMap	RBPJ	0.610831	0.608397	61	138	0.442029	one-sided one-sample Wilcoxon signed-rank test	0.2	2.62401e-12	3.63167e-12	0.43379	0.607546	FALSE	FALSE
ProCan	ARF5	0.634699	0.602894	130	264	0.492424	one-sided one-sample Wilcoxon signed-rank test	0.2	5.00307e-24	1.59076e-23	0.38835	0.607546	FALSE	FALSE
ProCan	RBPJ	0.647886	0.743015	32	73	0.438356	one-sided one-sample Wilcoxon signed-rank test	0.2	1.8871e-06	2.1563e-06	0.38835	0.607546	FALSE	FALSE
CPTAC	RBM42	1.19867	0.570642	80	170	0.470588	one-sided one-sample Wilcoxon signed-rank test	0.2	1.62229e-29	1.77435e-28	0.42932	0.608324	FALSE	FALSE
DepMap	RBM42	0.780114	0.589011	94	189	0.497354	one-sided one-sample Wilcoxon signed-rank test	0.2	2.57312e-24	8.54843e-24	0.43379	0.608324	FALSE	FALSE
ProCan	RBM42	0.777596	0.599782	144	285	0.505263	one-sided one-sample Wilcoxon signed-rank test	0.2	3.30619e-35	9.56603e-34	0.38835	0.608324	FALSE	FALSE
CPTAC	LIG3	0.67705	0.546093	93	156	0.596154	one-sided one-sample Wilcoxon signed-rank test	0.2	5.47637e-17	9.47712e-17	0.42932	0.608713	FALSE	FALSE
CPTAC	NDUFB6	0.782607	0.607441	79	151	0.523179	one-sided one-sample Wilcoxon signed-rank test	0.2	4.05815e-19	8.01315e-19	0.42932	0.608713	FALSE	FALSE
CPTAC	XPO5	0.482011	0.700599	85	160	0.53125	one-sided one-sample Wilcoxon signed-rank test	0.2	2.7034e-07	3.15745e-07	0.42932	0.608713	FALSE	FALSE
DepMap	LIG3	0.663778	0.562369	86	183	0.469945	one-sided one-sample Wilcoxon signed-rank test	0.2	3.67154e-19	7.26874e-19	0.43379	0.608713	FALSE	FALSE
DepMap	NDUFB6	0.808476	0.515279	90	157	0.573248	one-sided one-sample Wilcoxon signed-rank test	0.2	7.03128e-23	1.94652e-22	0.43379	0.608713	FALSE	FALSE
DepMap	XPO5	0.650157	0.463231	105	179	0.586592	one-sided one-sample Wilcoxon signed-rank test	0.2	7.8068e-23	2.14862e-22	0.43379	0.608713	FALSE	FALSE
ProCan	LIG3	0.672714	0.643889	124	306	0.405229	one-sided one-sample Wilcoxon signed-rank test	0.2	2.43838e-26	1.15426e-25	0.38835	0.608713	FALSE	FALSE
ProCan	NDUFB6	0.860858	0.657748	80	191	0.418848	one-sided one-sample Wilcoxon signed-rank test	0.2	8.96053e-25	3.18391e-24	0.38835	0.608713	FALSE	FALSE
ProCan	XPO5	0.739707	0.683741	113	249	0.453815	one-sided one-sample Wilcoxon signed-rank test	0.2	1.64511e-25	6.61191e-25	0.38835	0.608713	FALSE	FALSE
CPTAC	MRPS35	0.420405	0.609631	102	168	0.607143	one-sided one-sample Wilcoxon signed-rank test	0.2	7.76188e-07	8.95577e-07	0.42932	0.60949	FALSE	FALSE
CPTAC	RRP1	0.803346	0.740241	75	159	0.471698	one-sided one-sample Wilcoxon signed-rank test	0.2	1.91814e-16	3.22687e-16	0.42932	0.60949	FALSE	FALSE
DepMap	MRPS35	0.829138	0.566103	119	201	0.59204	one-sided one-sample Wilcoxon signed-rank test	0.2	5.72258e-29	5.40429e-28	0.43379	0.60949	FALSE	FALSE
DepMap	RRP1	0.763139	0.506533	85	160	0.53125	one-sided one-sample Wilcoxon signed-rank test	0.2	2.40973e-22	6.27006e-22	0.43379	0.60949	FALSE	FALSE
ProCan	MRPS35	0.649895	0.598879	164	318	0.515723	one-sided one-sample Wilcoxon signed-rank test	0.2	1.04211e-28	9.12711e-28	0.38835	0.60949	FALSE	FALSE
ProCan	RRP1	0.632487	0.631336	119	253	0.470356	one-sided one-sample Wilcoxon signed-rank test	0.2	1.4218e-20	3.13188e-20	0.38835	0.60949	FALSE	FALSE
CPTAC	NAXE	1.03895	0.42593	109	176	0.619318	one-sided one-sample Wilcoxon signed-rank test	0.2	1.34756e-30	1.92253e-29	0.42932	0.609879	FALSE	FALSE
DepMap	NAXE	0.658075	0.638498	105	225	0.466667	one-sided one-sample Wilcoxon signed-rank test	0.2	6.30486e-20	1.32156e-19	0.43379	0.609879	FALSE	FALSE
ProCan	NAXE	0.547647	0.690655	151	369	0.409214	one-sided one-sample Wilcoxon signed-rank test	0.2	1.11494e-19	2.29463e-19	0.38835	0.609879	FALSE	FALSE
CPTAC	COX4I1	0.918786	0.609292	80	160	0.5	one-sided one-sample Wilcoxon signed-rank test	0.2	4.00554e-23	1.13719e-22	0.42932	0.610268	FALSE	FALSE
DepMap	COX4I1	0.754496	0.461309	93	174	0.534483	one-sided one-sample Wilcoxon signed-rank test	0.2	3.29327e-26	1.50251e-25	0.43379	0.610268	FALSE	FALSE
ProCan	COX4I1	0.560842	0.72707	133	286	0.465035	one-sided one-sample Wilcoxon signed-rank test	0.2	1.3627e-16	2.31096e-16	0.38835	0.610268	FALSE	FALSE
CPTAC	YARS2	1.04318	0.474037	103	168	0.613095	one-sided one-sample Wilcoxon signed-rank test	0.2	2.71077e-28	2.13511e-27	0.42932	0.610657	FALSE	FALSE
DepMap	YARS2	0.648658	0.597947	97	197	0.492386	one-sided one-sample Wilcoxon signed-rank test	0.2	2.68017e-18	5.02788e-18	0.43379	0.610657	FALSE	FALSE
ProCan	YARS2	0.435333	0.678427	127	308	0.412338	one-sided one-sample Wilcoxon signed-rank test	0.2	5.9328e-09	7.28718e-09	0.38835	0.610657	FALSE	FALSE
CPTAC	TOM1	1.04876	0.361896	78	146	0.534247	one-sided one-sample Wilcoxon signed-rank test	0.2	5.49856e-26	2.40511e-25	0.42932	0.611046	FALSE	FALSE
DepMap	TOM1	0.622253	0.61643	74	139	0.532374	one-sided one-sample Wilcoxon signed-rank test	0.2	6.1201e-12	8.34606e-12	0.43379	0.611046	FALSE	FALSE
ProCan	TOM1	0.6793	0.755151	90	210	0.428571	one-sided one-sample Wilcoxon signed-rank test	0.2	2.04163e-16	3.42749e-16	0.38835	0.611046	FALSE	FALSE
CPTAC	GATAD2A	0.688552	0.512884	99	160	0.61875	one-sided one-sample Wilcoxon signed-rank test	0.2	3.82731e-19	7.57052e-19	0.42932	0.611435	FALSE	FALSE
CPTAC	STOML2	0.32585	0.631268	65	145	0.448276	one-sided one-sample Wilcoxon signed-rank test	0.2	0.0117288	0.0122584	0.42932	0.611435	FALSE	FALSE
CPTAC	TMEM126A	0.461036	0.647489	72	154	0.467532	one-sided one-sample Wilcoxon signed-rank test	0.2	3.94525e-06	4.45776e-06	0.42932	0.611435	FALSE	FALSE
DepMap	GATAD2A	0.777196	0.566384	82	159	0.515723	one-sided one-sample Wilcoxon signed-rank test	0.2	1.0277e-21	2.50131e-21	0.43379	0.611435	FALSE	FALSE
DepMap	STOML2	0.670255	0.450672	97	156	0.621795	one-sided one-sample Wilcoxon signed-rank test	0.2	1.85446e-21	4.40858e-21	0.43379	0.611435	FALSE	FALSE
DepMap	TMEM126A	0.651592	0.554349	95	188	0.505319	one-sided one-sample Wilcoxon signed-rank test	0.2	2.31702e-20	5.01232e-20	0.43379	0.611435	FALSE	FALSE
ProCan	GATAD2A	0.780238	0.668481	103	246	0.418699	one-sided one-sample Wilcoxon signed-rank test	0.2	1.73492e-28	1.43631e-27	0.38835	0.611435	FALSE	FALSE
ProCan	STOML2	0.48239	0.729631	111	265	0.418868	one-sided one-sample Wilcoxon signed-rank test	0.2	1.04677e-09	1.31696e-09	0.38835	0.611435	FALSE	FALSE
ProCan	TMEM126A	0.67792	0.595626	124	226	0.548673	one-sided one-sample Wilcoxon signed-rank test	0.2	3.85913e-23	1.09865e-22	0.38835	0.611435	FALSE	FALSE
CPTAC	RABEP2	1.16126	0.448593	77	166	0.463855	one-sided one-sample Wilcoxon signed-rank test	0.2	2.7866e-29	2.83968e-28	0.42932	0.612213	FALSE	FALSE
CPTAC	RBM8A	1.14993	0.675703	79	176	0.448864	one-sided one-sample Wilcoxon signed-rank test	0.2	2.26256e-27	1.35921e-26	0.42932	0.612213	FALSE	FALSE
DepMap	RABEP2	0.735852	0.586876	73	167	0.437126	one-sided one-sample Wilcoxon signed-rank test	0.2	1.13888e-19	2.34091e-19	0.43379	0.612213	FALSE	FALSE
DepMap	RBM8A	0.757991	0.608059	109	221	0.493213	one-sided one-sample Wilcoxon signed-rank test	0.2	3.34736e-26	1.52534e-25	0.43379	0.612213	FALSE	FALSE
ProCan	RABEP2	0.836101	0.704782	64	141	0.453901	one-sided one-sample Wilcoxon signed-rank test	0.2	3.6096e-17	6.31889e-17	0.38835	0.612213	FALSE	FALSE
ProCan	RBM8A	0.806662	0.503026	209	369	0.566396	one-sided one-sample Wilcoxon signed-rank test	0.2	3.95035e-54	1.79219e-51	0.38835	0.612213	FALSE	FALSE
CPTAC	RUFY1	0.868288	0.46187	100	159	0.628931	one-sided one-sample Wilcoxon signed-rank test	0.2	2.89e-25	1.11302e-24	0.42932	0.612602	FALSE	FALSE
DepMap	RUFY1	0.715986	0.538013	105	198	0.530303	one-sided one-sample Wilcoxon signed-rank test	0.2	4.0824e-24	1.31579e-23	0.43379	0.612602	FALSE	FALSE
ProCan	RUFY1	0.845222	0.779894	115	277	0.415162	one-sided one-sample Wilcoxon signed-rank test	0.2	4.59483e-30	5.849e-29	0.38835	0.612602	FALSE	FALSE
CPTAC	TBCD	0.952801	0.549939	88	164	0.536585	one-sided one-sample Wilcoxon signed-rank test	0.2	3.35958e-26	1.52968e-25	0.42932	0.612991	FALSE	FALSE
DepMap	TBCD	0.714988	0.485853	97	199	0.487437	one-sided one-sample Wilcoxon signed-rank test	0.2	2.61503e-26	1.22106e-25	0.43379	0.612991	FALSE	FALSE
ProCan	TBCD	0.820164	0.757407	93	212	0.438679	one-sided one-sample Wilcoxon signed-rank test	0.2	5.43935e-23	1.52103e-22	0.38835	0.612991	FALSE	FALSE
CPTAC	BCS1L	0.489359	0.644572	67	145	0.462069	one-sided one-sample Wilcoxon signed-rank test	0.2	5.62442e-06	6.33111e-06	0.42932	0.61338	FALSE	FALSE
DepMap	BCS1L	0.620587	0.533705	84	172	0.488372	one-sided one-sample Wilcoxon signed-rank test	0.2	4.68795e-17	8.15253e-17	0.43379	0.61338	FALSE	FALSE
ProCan	BCS1L	0.636119	0.618716	102	227	0.449339	one-sided one-sample Wilcoxon signed-rank test	0.2	1.98352e-19	4.00162e-19	0.38835	0.61338	FALSE	FALSE
CPTAC	SSU72	0.683058	0.518188	79	157	0.503185	one-sided one-sample Wilcoxon signed-rank test	0.2	1.07854e-18	2.07125e-18	0.42932	0.614547	FALSE	FALSE
CPTAC	WDR43	0.45563	0.570371	109	166	0.656627	one-sided one-sample Wilcoxon signed-rank test	0.2	4.80892e-08	5.74498e-08	0.42932	0.614547	FALSE	FALSE
DepMap	SSU72	0.755969	0.514797	84	165	0.509091	one-sided one-sample Wilcoxon signed-rank test	0.2	7.07916e-23	1.95929e-22	0.43379	0.614547	FALSE	FALSE
DepMap	WDR43	0.664328	0.537831	98	199	0.492462	one-sided one-sample Wilcoxon signed-rank test	0.2	7.02915e-22	1.74185e-21	0.43379	0.614547	FALSE	FALSE
ProCan	SSU72	0.835319	0.734651	66	152	0.434211	one-sided one-sample Wilcoxon signed-rank test	0.2	2.65248e-19	5.30683e-19	0.38835	0.614547	FALSE	FALSE
ProCan	WDR43	0.53496	0.652352	131	317	0.413249	one-sided one-sample Wilcoxon signed-rank test	0.2	6.07793e-17	1.04989e-16	0.38835	0.614547	FALSE	FALSE
CPTAC	EIF4G1	0.749372	0.55921	96	170	0.564706	one-sided one-sample Wilcoxon signed-rank test	0.2	3.31162e-20	7.08286e-20	0.42932	0.615325	FALSE	FALSE
DepMap	EIF4G1	0.881814	0.526528	109	220	0.495455	one-sided one-sample Wilcoxon signed-rank test	0.2	1.19621e-34	3.16996e-33	0.43379	0.615325	FALSE	FALSE
ProCan	EIF4G1	0.927927	0.675961	150	350	0.428571	one-sided one-sample Wilcoxon signed-rank test	0.2	1.81677e-48	3.74651e-46	0.38835	0.615325	FALSE	FALSE
CPTAC	BOP1	0.788249	0.671421	91	168	0.541667	one-sided one-sample Wilcoxon signed-rank test	0.2	1.14886e-18	2.20293e-18	0.42932	0.616881	FALSE	FALSE
DepMap	BOP1	0.588722	0.503938	115	240	0.479167	one-sided one-sample Wilcoxon signed-rank test	0.2	2.65508e-24	8.80782e-24	0.43379	0.616881	FALSE	FALSE
ProCan	BOP1	0.734656	0.651328	197	389	0.506427	one-sided one-sample Wilcoxon signed-rank test	0.2	1.94117e-39	9.44926e-38	0.38835	0.616881	FALSE	FALSE
CPTAC	LCLAT1	0.88361	0.601429	102	165	0.618182	one-sided one-sample Wilcoxon signed-rank test	0.2	2.68645e-23	7.81675e-23	0.42932	0.618825	FALSE	FALSE
CPTAC	TRMT5	0.58994	0.503829	99	159	0.622642	one-sided one-sample Wilcoxon signed-rank test	0.2	2.08761e-15	3.32505e-15	0.42932	0.618825	FALSE	FALSE
DepMap	LCLAT1	0.626119	0.519919	103	200	0.515	one-sided one-sample Wilcoxon signed-rank test	0.2	3.1843e-21	7.41304e-21	0.43379	0.618825	FALSE	FALSE
DepMap	TRMT5	0.697791	0.504276	106	175	0.605714	one-sided one-sample Wilcoxon signed-rank test	0.2	7.21287e-23	1.99533e-22	0.43379	0.618825	FALSE	FALSE
ProCan	LCLAT1	0.714013	0.661475	85	207	0.410628	one-sided one-sample Wilcoxon signed-rank test	0.2	1.33288e-20	2.94517e-20	0.38835	0.618825	FALSE	FALSE
ProCan	TRMT5	0.816499	0.826813	66	154	0.428571	one-sided one-sample Wilcoxon signed-rank test	0.2	4.24117e-15	6.64595e-15	0.38835	0.618825	FALSE	FALSE
CPTAC	PPP4R1	0.857456	0.444212	118	166	0.710843	one-sided one-sample Wilcoxon signed-rank test	0.2	1.71231e-26	8.34235e-26	0.42932	0.619992	FALSE	FALSE
DepMap	PPP4R1	0.650592	0.619035	90	167	0.538922	one-sided one-sample Wilcoxon signed-rank test	0.2	2.07921e-15	3.31214e-15	0.43379	0.619992	FALSE	FALSE
ProCan	PPP4R1	0.785612	0.692129	91	204	0.446078	one-sided one-sample Wilcoxon signed-rank test	0.2	1.31576e-22	3.53382e-22	0.38835	0.619992	FALSE	FALSE
CPTAC	PDHX	0.730735	0.49146	91	155	0.587097	one-sided one-sample Wilcoxon signed-rank test	0.2	2.51687e-21	5.92493e-21	0.42932	0.620381	FALSE	FALSE
DepMap	PDHX	0.703667	0.540092	88	171	0.51462	one-sided one-sample Wilcoxon signed-rank test	0.2	6.35072e-21	1.44233e-20	0.43379	0.620381	FALSE	FALSE
ProCan	PDHX	0.532926	0.722818	129	275	0.469091	one-sided one-sample Wilcoxon signed-rank test	0.2	2.00245e-13	2.90283e-13	0.38835	0.620381	FALSE	FALSE
CPTAC	PABPC4	0.572564	0.974303	81	159	0.509434	one-sided one-sample Wilcoxon signed-rank test	0.2	9.79022e-09	1.19566e-08	0.42932	0.622326	FALSE	FALSE
CPTAC	YLPM1	0.623328	0.604033	74	162	0.45679	one-sided one-sample Wilcoxon signed-rank test	0.2	3.46446e-13	4.97266e-13	0.42932	0.622326	FALSE	FALSE
DepMap	PABPC4	0.795794	0.431007	102	166	0.614458	one-sided one-sample Wilcoxon signed-rank test	0.2	4.35793e-27	2.41818e-26	0.43379	0.622326	FALSE	FALSE
DepMap	YLPM1	0.664397	0.757195	122	214	0.570093	one-sided one-sample Wilcoxon signed-rank test	0.2	2.71841e-21	6.36503e-21	0.43379	0.622326	FALSE	FALSE
ProCan	PABPC4	0.677175	0.714008	119	285	0.417544	one-sided one-sample Wilcoxon signed-rank test	0.2	3.00994e-23	8.71108e-23	0.38835	0.622326	FALSE	FALSE
ProCan	YLPM1	0.621625	0.509929	163	297	0.548822	one-sided one-sample Wilcoxon signed-rank test	0.2	4.66594e-31	7.19036e-30	0.38835	0.622326	FALSE	FALSE
CPTAC	GFM1	0.630788	0.512181	118	170	0.694118	one-sided one-sample Wilcoxon signed-rank test	0.2	8.37565e-18	1.52581e-17	0.42932	0.623104	FALSE	FALSE
CPTAC	PRRC1	1.14773	0.521657	71	158	0.449367	one-sided one-sample Wilcoxon signed-rank test	0.2	1.69551e-27	1.05257e-26	0.42932	0.623104	FALSE	FALSE
DepMap	GFM1	0.680946	0.550449	116	211	0.549763	one-sided one-sample Wilcoxon signed-rank test	0.2	5.84393e-24	1.84372e-23	0.43379	0.623104	FALSE	FALSE
DepMap	PRRC1	0.728451	0.547377	84	178	0.47191	one-sided one-sample Wilcoxon signed-rank test	0.2	1.05312e-22	2.85343e-22	0.43379	0.623104	FALSE	FALSE
ProCan	GFM1	0.458208	0.691089	140	348	0.402299	one-sided one-sample Wilcoxon signed-rank test	0.2	2.51988e-11	3.36083e-11	0.38835	0.623104	FALSE	FALSE
ProCan	PRRC1	0.771539	0.687691	119	260	0.457692	one-sided one-sample Wilcoxon signed-rank test	0.2	3.66467e-28	2.76914e-27	0.38835	0.623104	FALSE	FALSE
CPTAC	SRSF1	0.776368	0.713319	74	164	0.45122	one-sided one-sample Wilcoxon signed-rank test	0.2	1.8772e-16	3.15987e-16	0.42932	0.624271	FALSE	FALSE
DepMap	SRSF1	0.81009	0.584508	95	197	0.482234	one-sided one-sample Wilcoxon signed-rank test	0.2	3.78095e-26	1.70038e-25	0.43379	0.624271	FALSE	FALSE
ProCan	SRSF1	0.748493	0.539418	175	338	0.517751	one-sided one-sample Wilcoxon signed-rank test	0.2	5.96972e-43	4.80203e-41	0.38835	0.624271	FALSE	FALSE
CPTAC	LRSAM1	0.737518	0.478593	112	165	0.678788	one-sided one-sample Wilcoxon signed-rank test	0.2	4.15297e-24	1.33739e-23	0.42932	0.625438	FALSE	FALSE
DepMap	LRSAM1	0.706894	0.527671	74	167	0.443114	one-sided one-sample Wilcoxon signed-rank test	0.2	2.16398e-20	4.6929e-20	0.43379	0.625438	FALSE	FALSE
ProCan	LRSAM1	0.809422	0.783096	24	59	0.40678	one-sided one-sample Wilcoxon signed-rank test	0.2	4.21685e-07	4.89835e-07	0.38835	0.625438	FALSE	FALSE
CPTAC	NDUFB5	0.86689	0.666861	106	169	0.627219	one-sided one-sample Wilcoxon signed-rank test	0.2	1.71063e-22	4.52998e-22	0.42932	0.626993	FALSE	FALSE
DepMap	NDUFB5	0.809986	0.52537	121	219	0.552511	one-sided one-sample Wilcoxon signed-rank test	0.2	1.00899e-32	1.94956e-31	0.43379	0.626993	FALSE	FALSE
ProCan	NDUFB5	0.800893	0.631967	172	321	0.535826	one-sided one-sample Wilcoxon signed-rank test	0.2	1.0211e-39	5.19251e-38	0.38835	0.626993	FALSE	FALSE
CPTAC	RPLP1	0.537216	0.708677	77	157	0.490446	one-sided one-sample Wilcoxon signed-rank test	0.2	1.92313e-08	2.32837e-08	0.42932	0.627771	FALSE	FALSE
DepMap	RPLP1	0.835342	0.597063	58	129	0.449612	one-sided one-sample Wilcoxon signed-rank test	0.2	4.28645e-18	7.94135e-18	0.43379	0.627771	FALSE	FALSE
ProCan	RPLP1	0.890961	0.528173	102	244	0.418033	one-sided one-sample Wilcoxon signed-rank test	0.2	3.88935e-37	1.43224e-35	0.38835	0.627771	FALSE	FALSE
CPTAC	SKP1	0.637309	0.695048	89	156	0.570513	one-sided one-sample Wilcoxon signed-rank test	0.2	9.70612e-12	1.314e-11	0.42932	0.630494	FALSE	FALSE
DepMap	SKP1	0.856166	0.583531	81	174	0.465517	one-sided one-sample Wilcoxon signed-rank test	0.2	1.62834e-26	7.99507e-26	0.43379	0.630494	FALSE	FALSE
ProCan	SKP1	0.8952	0.556054	112	277	0.404332	one-sided one-sample Wilcoxon signed-rank test	0.2	1.28762e-41	8.29782e-40	0.38835	0.630494	FALSE	FALSE
CPTAC	MRPS30	0.836522	0.625749	101	170	0.594118	one-sided one-sample Wilcoxon signed-rank test	0.2	4.42364e-22	1.12018e-21	0.42932	0.630883	FALSE	FALSE
DepMap	MRPS30	0.922736	0.543607	119	215	0.553488	one-sided one-sample Wilcoxon signed-rank test	0.2	1.27967e-33	2.82374e-32	0.43379	0.630883	FALSE	FALSE
ProCan	MRPS30	0.882604	0.633104	168	309	0.543689	one-sided one-sample Wilcoxon signed-rank test	0.2	4.68235e-43	3.79337e-41	0.38835	0.630883	FALSE	FALSE
CPTAC	SNX4	1.19673	0.666805	70	160	0.4375	one-sided one-sample Wilcoxon signed-rank test	0.2	1.11884e-27	7.28467e-27	0.42932	0.631661	FALSE	FALSE
CPTAC	YKT6	0.769572	0.696398	102	194	0.525773	one-sided one-sample Wilcoxon signed-rank test	0.2	7.22522e-19	1.40227e-18	0.42932	0.631661	FALSE	FALSE
DepMap	SNX4	0.781125	0.531515	106	205	0.517073	one-sided one-sample Wilcoxon signed-rank test	0.2	1.03978e-28	9.11378e-28	0.43379	0.631661	FALSE	FALSE
DepMap	YKT6	0.615693	0.576102	121	232	0.521552	one-sided one-sample Wilcoxon signed-rank test	0.2	2.2403e-20	4.85192e-20	0.43379	0.631661	FALSE	FALSE
ProCan	SNX4	0.820041	0.628484	114	229	0.497817	one-sided one-sample Wilcoxon signed-rank test	0.2	1.36189e-30	1.93566e-29	0.38835	0.631661	FALSE	FALSE
ProCan	YKT6	0.672926	0.567644	210	372	0.564516	one-sided one-sample Wilcoxon signed-rank test	0.2	2.76501e-38	1.14455e-36	0.38835	0.631661	FALSE	FALSE
CPTAC	LAMTOR1	0.972386	0.536627	99	161	0.614907	one-sided one-sample Wilcoxon signed-rank test	0.2	1.34671e-27	8.60041e-27	0.42932	0.632439	FALSE	FALSE
DepMap	LAMTOR1	0.804923	0.568731	99	188	0.526596	one-sided one-sample Wilcoxon signed-rank test	0.2	7.39124e-26	3.16345e-25	0.43379	0.632439	FALSE	FALSE
ProCan	LAMTOR1	0.687721	0.659255	152	313	0.485623	one-sided one-sample Wilcoxon signed-rank test	0.2	9.11209e-28	6.11337e-27	0.38835	0.632439	FALSE	FALSE
CPTAC	TRIM25	0.93567	0.385576	117	163	0.717791	one-sided one-sample Wilcoxon signed-rank test	0.2	1.06178e-28	9.28506e-28	0.42932	0.632828	FALSE	FALSE
DepMap	TRIM25	0.818007	0.621828	95	198	0.479798	one-sided one-sample Wilcoxon signed-rank test	0.2	2.2051e-26	1.04995e-25	0.43379	0.632828	FALSE	FALSE
ProCan	TRIM25	0.898232	0.767654	129	332	0.388554	one-sided one-sample Wilcoxon signed-rank test	0.2	5.86379e-38	2.38377e-36	0.38835	0.632828	FALSE	FALSE
CPTAC	TXNDC12	0.715588	0.542774	89	160	0.55625	one-sided one-sample Wilcoxon signed-rank test	0.2	2.99562e-19	5.98069e-19	0.42932	0.633606	FALSE	FALSE
DepMap	TXNDC12	0.686616	0.515222	84	163	0.515337	one-sided one-sample Wilcoxon signed-rank test	0.2	3.10236e-20	6.64782e-20	0.43379	0.633606	FALSE	FALSE
ProCan	TXNDC12	0.615077	0.724863	116	286	0.405594	one-sided one-sample Wilcoxon signed-rank test	0.2	1.65594e-19	3.36469e-19	0.38835	0.633606	FALSE	FALSE
CPTAC	C9ORF78	0.968995	0.433738	87	163	0.533742	one-sided one-sample Wilcoxon signed-rank test	0.2	1.18601e-27	7.66046e-27	0.42932	0.634772	FALSE	FALSE
DepMap	C9ORF78	0.767215	0.632091	78	171	0.45614	one-sided one-sample Wilcoxon signed-rank test	0.2	5.86355e-20	1.23225e-19	0.43379	0.634772	FALSE	FALSE
ProCan	C9ORF78	0.85008	0.704233	54	125	0.432	one-sided one-sample Wilcoxon signed-rank test	0.2	4.65376e-17	8.09555e-17	0.38835	0.634772	FALSE	FALSE
CPTAC	LRRC47	0.623154	0.347361	128	158	0.810127	one-sided one-sample Wilcoxon signed-rank test	0.2	1.35693e-24	4.69532e-24	0.42932	0.635161	FALSE	FALSE
DepMap	LRRC47	0.679605	0.672559	73	168	0.434524	one-sided one-sample Wilcoxon signed-rank test	0.2	6.74543e-15	1.0466e-14	0.43379	0.635161	FALSE	FALSE
ProCan	LRRC47	0.67851	0.761766	115	278	0.413669	one-sided one-sample Wilcoxon signed-rank test	0.2	5.71118e-21	1.30073e-20	0.38835	0.635161	FALSE	FALSE
CPTAC	TBL1XR1	1.0398	0.571477	85	165	0.515152	one-sided one-sample Wilcoxon signed-rank test	0.2	6.46844e-26	2.80233e-25	0.42932	0.635161	FALSE	FALSE
DepMap	TBL1XR1	0.662679	0.555697	118	218	0.541284	one-sided one-sample Wilcoxon signed-rank test	0.2	6.82557e-23	1.89234e-22	0.43379	0.635161	FALSE	FALSE
ProCan	TBL1XR1	0.806387	0.647319	170	332	0.512048	one-sided one-sample Wilcoxon signed-rank test	0.2	3.2528e-40	1.7485e-38	0.38835	0.635161	FALSE	FALSE
CPTAC	LMAN2	1.11555	0.549581	77	161	0.478261	one-sided one-sample Wilcoxon signed-rank test	0.2	6.26504e-27	3.35338e-26	0.42932	0.635939	FALSE	FALSE
DepMap	LMAN2	0.690896	0.524659	113	197	0.573604	one-sided one-sample Wilcoxon signed-rank test	0.2	3.72107e-24	1.20618e-23	0.43379	0.635939	FALSE	FALSE
ProCan	LMAN2	0.422471	0.698483	123	313	0.392971	one-sided one-sample Wilcoxon signed-rank test	0.2	1.32979e-07	1.56539e-07	0.38835	0.635939	FALSE	FALSE
CPTAC	ERC1	0.882206	0.411973	125	167	0.748503	one-sided one-sample Wilcoxon signed-rank test	0.2	4.09896e-28	3.04855e-27	0.42932	0.637884	FALSE	FALSE
DepMap	ERC1	0.698751	0.692495	84	192	0.4375	one-sided one-sample Wilcoxon signed-rank test	0.2	8.29299e-17	1.42148e-16	0.43379	0.637884	FALSE	FALSE
ProCan	ERC1	0.816105	0.711207	100	199	0.502513	one-sided one-sample Wilcoxon signed-rank test	0.2	1.59247e-24	5.45179e-24	0.38835	0.637884	FALSE	FALSE
CPTAC	SMCHD1	0.93441	0.641665	84	168	0.5	one-sided one-sample Wilcoxon signed-rank test	0.2	6.54925e-24	2.05112e-23	0.42932	0.638273	FALSE	FALSE
DepMap	SMCHD1	0.638229	0.585985	84	168	0.5	one-sided one-sample Wilcoxon signed-rank test	0.2	1.2531e-15	2.02085e-15	0.43379	0.638273	FALSE	FALSE
ProCan	SMCHD1	0.687929	0.586784	140	289	0.484429	one-sided one-sample Wilcoxon signed-rank test	0.2	1.7098e-30	2.37946e-29	0.38835	0.638273	FALSE	FALSE
CPTAC	NACC1	0.861955	0.462728	104	166	0.626506	one-sided one-sample Wilcoxon signed-rank test	0.2	1.96506e-26	9.45996e-26	0.42932	0.640218	FALSE	FALSE
DepMap	NACC1	0.694728	0.573267	87	150	0.58	one-sided one-sample Wilcoxon signed-rank test	0.2	2.95041e-18	5.52203e-18	0.43379	0.640218	FALSE	FALSE
ProCan	NACC1	0.733143	0.735386	82	203	0.403941	one-sided one-sample Wilcoxon signed-rank test	0.2	6.81171e-20	1.42255e-19	0.38835	0.640218	FALSE	FALSE
CPTAC	MRPL21	0.816465	0.545568	112	161	0.695652	one-sided one-sample Wilcoxon signed-rank test	0.2	6.00184e-25	2.19603e-24	0.42932	0.640607	FALSE	FALSE
CPTAC	VPS36	0.831301	0.533984	74	147	0.503401	one-sided one-sample Wilcoxon signed-rank test	0.2	6.47518e-23	1.79783e-22	0.42932	0.640607	FALSE	FALSE
DepMap	MRPL21	0.883178	0.563865	114	197	0.57868	one-sided one-sample Wilcoxon signed-rank test	0.2	1.74105e-29	1.89305e-28	0.43379	0.640607	FALSE	FALSE
DepMap	VPS36	0.622546	0.514664	92	175	0.525714	one-sided one-sample Wilcoxon signed-rank test	0.2	9.23808e-19	1.78225e-18	0.43379	0.640607	FALSE	FALSE
ProCan	MRPL21	0.79652	0.663743	149	303	0.491749	one-sided one-sample Wilcoxon signed-rank test	0.2	7.56052e-34	1.73938e-32	0.38835	0.640607	FALSE	FALSE
ProCan	VPS36	0.851219	0.74563	55	102	0.539216	one-sided one-sample Wilcoxon signed-rank test	0.2	8.07162e-14	1.18987e-13	0.38835	0.640607	FALSE	FALSE
CPTAC	ARID1A	0.963109	0.596583	75	160	0.46875	one-sided one-sample Wilcoxon signed-rank test	0.2	1.05685e-24	3.70765e-24	0.42932	0.640996	FALSE	FALSE
CPTAC	RNF214	0.865061	0.482806	83	150	0.553333	one-sided one-sample Wilcoxon signed-rank test	0.2	2.66486e-25	1.03297e-24	0.42932	0.640996	FALSE	FALSE
DepMap	ARID1A	0.718502	0.772165	70	152	0.460526	one-sided one-sample Wilcoxon signed-rank test	0.2	3.61003e-14	5.41242e-14	0.43379	0.640996	FALSE	FALSE
DepMap	RNF214	0.656397	0.641492	93	185	0.502703	one-sided one-sample Wilcoxon signed-rank test	0.2	2.18188e-16	3.65753e-16	0.43379	0.640996	FALSE	FALSE
ProCan	ARID1A	0.723489	0.549858	114	236	0.483051	one-sided one-sample Wilcoxon signed-rank test	0.2	3.65568e-28	2.76418e-27	0.38835	0.640996	FALSE	FALSE
ProCan	RNF214	0.786925	0.659667	84	159	0.528302	one-sided one-sample Wilcoxon signed-rank test	0.2	5.92989e-19	1.15661e-18	0.38835	0.640996	FALSE	FALSE
CPTAC	NDUFA5	0.863919	0.570602	147	202	0.727723	one-sided one-sample Wilcoxon signed-rank test	0.2	4.27526e-29	4.16263e-28	0.42932	0.642163	FALSE	FALSE
CPTAC	TXN2	0.793506	0.488597	95	147	0.646259	one-sided one-sample Wilcoxon signed-rank test	0.2	6.9921e-22	1.73305e-21	0.42932	0.642163	FALSE	FALSE
DepMap	NDUFA5	0.83797	0.549054	118	223	0.529148	one-sided one-sample Wilcoxon signed-rank test	0.2	4.26332e-33	8.6502e-32	0.43379	0.642163	FALSE	FALSE
DepMap	TXN2	0.73513	0.524971	75	142	0.528169	one-sided one-sample Wilcoxon signed-rank test	0.2	4.20568e-19	8.29724e-19	0.43379	0.642163	FALSE	FALSE
ProCan	NDUFA5	0.734984	0.659657	163	348	0.468391	one-sided one-sample Wilcoxon signed-rank test	0.2	1.00569e-35	3.13367e-34	0.38835	0.642163	FALSE	FALSE
ProCan	TXN2	0.907754	0.849859	46	108	0.425926	one-sided one-sample Wilcoxon signed-rank test	0.2	3.45222e-14	5.1813e-14	0.38835	0.642163	FALSE	FALSE
CPTAC	HNRNPAB	0.856703	0.752531	76	158	0.481013	one-sided one-sample Wilcoxon signed-rank test	0.2	3.2619e-17	5.72257e-17	0.42932	0.643718	FALSE	FALSE
CPTAC	SRSF5	1.00367	0.571038	81	161	0.503106	one-sided one-sample Wilcoxon signed-rank test	0.2	9.61725e-26	4.04295e-25	0.42932	0.643718	FALSE	FALSE
DepMap	HNRNPAB	0.776435	0.582835	99	196	0.505102	one-sided one-sample Wilcoxon signed-rank test	0.2	1.99457e-25	7.92656e-25	0.43379	0.643718	FALSE	FALSE
DepMap	SRSF5	0.834242	0.544351	82	174	0.471264	one-sided one-sample Wilcoxon signed-rank test	0.2	5.11465e-25	1.89576e-24	0.43379	0.643718	FALSE	FALSE
ProCan	HNRNPAB	0.573842	0.557066	159	310	0.512903	one-sided one-sample Wilcoxon signed-rank test	0.2	2.67909e-24	8.88226e-24	0.38835	0.643718	FALSE	FALSE
ProCan	SRSF5	0.850063	0.666123	134	294	0.455782	one-sided one-sample Wilcoxon signed-rank test	0.2	4.67967e-37	1.70118e-35	0.38835	0.643718	FALSE	FALSE
CPTAC	SLC25A11	0.683731	0.579597	89	147	0.605442	one-sided one-sample Wilcoxon signed-rank test	0.2	2.12304e-18	4.00924e-18	0.42932	0.644885	FALSE	FALSE
DepMap	SLC25A11	0.639408	0.499638	103	174	0.591954	one-sided one-sample Wilcoxon signed-rank test	0.2	7.77614e-20	1.61533e-19	0.43379	0.644885	FALSE	FALSE
ProCan	SLC25A11	0.659471	0.72583	98	217	0.451613	one-sided one-sample Wilcoxon signed-rank test	0.2	1.83036e-16	3.08332e-16	0.38835	0.644885	FALSE	FALSE
CPTAC	RECQL	0.94724	0.506158	100	167	0.598802	one-sided one-sample Wilcoxon signed-rank test	0.2	9.36652e-27	4.81792e-26	0.42932	0.645663	FALSE	FALSE
DepMap	RECQL	0.727216	0.624686	91	192	0.473958	one-sided one-sample Wilcoxon signed-rank test	0.2	8.61684e-21	1.93567e-20	0.43379	0.645663	FALSE	FALSE
ProCan	RECQL	0.751669	0.649006	120	251	0.478088	one-sided one-sample Wilcoxon signed-rank test	0.2	4.86389e-27	2.6689e-26	0.38835	0.645663	FALSE	FALSE
CPTAC	GTF2E2	0.769122	0.565204	89	153	0.581699	one-sided one-sample Wilcoxon signed-rank test	0.2	3.68423e-20	7.86053e-20	0.42932	0.646052	FALSE	FALSE
DepMap	GTF2E2	0.622936	0.61591	93	172	0.540698	one-sided one-sample Wilcoxon signed-rank test	0.2	5.90984e-17	1.02132e-16	0.43379	0.646052	FALSE	FALSE
ProCan	GTF2E2	0.799348	0.612229	55	132	0.416667	one-sided one-sample Wilcoxon signed-rank test	0.2	2.50018e-17	4.42181e-17	0.38835	0.646052	FALSE	FALSE
CPTAC	EIF3G	0.87006	0.459495	126	164	0.768293	one-sided one-sample Wilcoxon signed-rank test	0.2	9.67929e-27	4.96304e-26	0.42932	0.646441	FALSE	FALSE
DepMap	EIF3G	0.775485	0.628397	150	316	0.474684	one-sided one-sample Wilcoxon signed-rank test	0.2	2.76852e-36	9.29011e-35	0.43379	0.646441	FALSE	FALSE
ProCan	EIF3G	0.844025	0.693124	101	254	0.397638	one-sided one-sample Wilcoxon signed-rank test	0.2	3.4773e-31	5.47011e-30	0.38835	0.646441	FALSE	FALSE
CPTAC	SLMAP	0.722741	0.439135	94	121	0.77686	one-sided one-sample Wilcoxon signed-rank test	0.2	1.19608e-19	2.4536e-19	0.42932	0.649164	FALSE	FALSE
DepMap	SLMAP	0.731533	0.584561	87	156	0.557692	one-sided one-sample Wilcoxon signed-rank test	0.2	1.59279e-21	3.80484e-21	0.43379	0.649164	FALSE	FALSE
ProCan	SLMAP	0.641318	0.775696	77	183	0.420765	one-sided one-sample Wilcoxon signed-rank test	0.2	3.92379e-15	6.16394e-15	0.38835	0.649164	FALSE	FALSE
CPTAC	CHMP2B	0.759866	0.370737	101	132	0.765152	one-sided one-sample Wilcoxon signed-rank test	0.2	5.58418e-22	1.39999e-21	0.42932	0.65072	FALSE	FALSE
DepMap	CHMP2B	0.547897	0.745011	74	165	0.448485	one-sided one-sample Wilcoxon signed-rank test	0.2	3.06237e-11	4.06953e-11	0.43379	0.65072	FALSE	FALSE
ProCan	CHMP2B	0.585561	0.746879	78	188	0.414894	one-sided one-sample Wilcoxon signed-rank test	0.2	1.2401e-11	1.67243e-11	0.38835	0.65072	FALSE	FALSE
CPTAC	CHD3	0.899976	0.704041	67	147	0.455782	one-sided one-sample Wilcoxon signed-rank test	0.2	5.46483e-18	1.00817e-17	0.42932	0.651497	FALSE	FALSE
DepMap	CHD3	0.725689	0.523414	119	220	0.540909	one-sided one-sample Wilcoxon signed-rank test	0.2	7.45105e-28	5.12802e-27	0.43379	0.651497	FALSE	FALSE
ProCan	CHD3	0.771719	0.641372	71	165	0.430303	one-sided one-sample Wilcoxon signed-rank test	0.2	8.84121e-20	1.83121e-19	0.38835	0.651497	FALSE	FALSE
CPTAC	HSPE1	0.407942	0.655209	88	158	0.556962	one-sided one-sample Wilcoxon signed-rank test	0.2	1.36938e-05	1.52463e-05	0.42932	0.651886	FALSE	FALSE
DepMap	HSPE1	0.693967	0.544313	78	176	0.443182	one-sided one-sample Wilcoxon signed-rank test	0.2	1.45553e-20	3.20306e-20	0.43379	0.651886	FALSE	FALSE
ProCan	HSPE1	0.556497	0.633398	129	283	0.45583	one-sided one-sample Wilcoxon signed-rank test	0.2	1.20324e-17	2.16932e-17	0.38835	0.651886	FALSE	FALSE
CPTAC	RCL1	1.08404	0.724033	68	144	0.472222	one-sided one-sample Wilcoxon signed-rank test	0.2	9.54774e-22	2.33234e-21	0.42932	0.652275	FALSE	FALSE
DepMap	RCL1	0.812834	0.45979	110	172	0.639535	one-sided one-sample Wilcoxon signed-rank test	0.2	5.21787e-27	2.83978e-26	0.43379	0.652275	FALSE	FALSE
ProCan	RCL1	0.771088	0.721484	116	249	0.465863	one-sided one-sample Wilcoxon signed-rank test	0.2	1.60031e-25	6.44329e-25	0.38835	0.652275	FALSE	FALSE
CPTAC	ZNF384	0.542324	0.589406	101	168	0.60119	one-sided one-sample Wilcoxon signed-rank test	0.2	1.48669e-11	1.99953e-11	0.42932	0.652664	FALSE	FALSE
DepMap	ZNF384	0.662837	0.56332	109	189	0.57672	one-sided one-sample Wilcoxon signed-rank test	0.2	1.6217e-20	3.55153e-20	0.43379	0.652664	FALSE	FALSE
ProCan	ZNF384	0.678339	0.643505	108	228	0.473684	one-sided one-sample Wilcoxon signed-rank test	0.2	2.05299e-21	4.86422e-21	0.38835	0.652664	FALSE	FALSE
CPTAC	NHP2	0.847552	0.614042	99	158	0.626582	one-sided one-sample Wilcoxon signed-rank test	0.2	1.42455e-21	3.41735e-21	0.42932	0.653053	FALSE	FALSE
CPTAC	STK3	1.17312	0.502926	82	164	0.5	one-sided one-sample Wilcoxon signed-rank test	0.2	1.28155e-28	1.08635e-27	0.42932	0.653053	FALSE	FALSE
DepMap	NHP2	0.825489	0.555158	100	197	0.507614	one-sided one-sample Wilcoxon signed-rank test	0.2	5.58409e-29	5.29555e-28	0.43379	0.653053	FALSE	FALSE
DepMap	STK3	0.676203	0.617006	114	219	0.520548	one-sided one-sample Wilcoxon signed-rank test	0.2	3.448e-22	8.84178e-22	0.43379	0.653053	FALSE	FALSE
ProCan	NHP2	0.701852	0.638779	129	311	0.414791	one-sided one-sample Wilcoxon signed-rank test	0.2	4.59667e-29	4.43706e-28	0.38835	0.653053	FALSE	FALSE
ProCan	STK3	0.849304	0.662706	87	177	0.491525	one-sided one-sample Wilcoxon signed-rank test	0.2	1.16066e-22	3.13358e-22	0.38835	0.653053	FALSE	FALSE
CPTAC	MFN1	1.117	0.619079	90	169	0.532544	one-sided one-sample Wilcoxon signed-rank test	0.2	6.50418e-29	6.06664e-28	0.42932	0.653442	FALSE	FALSE
CPTAC	MRPS12	0.864543	0.641977	91	164	0.554878	one-sided one-sample Wilcoxon signed-rank test	0.2	2.02377e-22	5.30351e-22	0.42932	0.653442	FALSE	FALSE
DepMap	MFN1	0.759676	0.602895	113	218	0.518349	one-sided one-sample Wilcoxon signed-rank test	0.2	5.65955e-26	2.46603e-25	0.43379	0.653442	FALSE	FALSE
DepMap	MRPS12	0.776144	0.598651	90	191	0.471204	one-sided one-sample Wilcoxon signed-rank test	0.2	1.92416e-23	5.67442e-23	0.43379	0.653442	FALSE	FALSE
ProCan	MFN1	0.841209	0.593991	121	248	0.487903	one-sided one-sample Wilcoxon signed-rank test	0.2	1.04565e-33	2.34846e-32	0.38835	0.653442	FALSE	FALSE
ProCan	MRPS12	0.699571	0.587852	131	278	0.471223	one-sided one-sample Wilcoxon signed-rank test	0.2	2.06857e-29	2.18655e-28	0.38835	0.653442	FALSE	FALSE
CPTAC	NOC3L	0.482089	0.579051	77	146	0.527397	one-sided one-sample Wilcoxon signed-rank test	0.2	1.16303e-07	1.37164e-07	0.42932	0.65422	FALSE	FALSE
DepMap	NOC3L	0.686608	0.578135	69	155	0.445161	one-sided one-sample Wilcoxon signed-rank test	0.2	7.18904e-17	1.23693e-16	0.43379	0.65422	FALSE	FALSE
ProCan	NOC3L	0.577726	0.63762	103	235	0.438298	one-sided one-sample Wilcoxon signed-rank test	0.2	3.3969e-16	5.63929e-16	0.38835	0.65422	FALSE	FALSE
CPTAC	POFUT1	0.66393	0.482197	123	180	0.683333	one-sided one-sample Wilcoxon signed-rank test	0.2	1.51651e-21	3.62875e-21	0.42932	0.654609	FALSE	FALSE
CPTAC	RIC8A	0.567043	0.45097	99	152	0.651316	one-sided one-sample Wilcoxon signed-rank test	0.2	4.58522e-16	7.56445e-16	0.42932	0.654609	FALSE	FALSE
DepMap	POFUT1	0.71224	0.611894	115	229	0.502183	one-sided one-sample Wilcoxon signed-rank test	0.2	1.62421e-23	4.84658e-23	0.43379	0.654609	FALSE	FALSE
DepMap	RIC8A	0.5921	0.578339	79	157	0.503185	one-sided one-sample Wilcoxon signed-rank test	0.2	4.24852e-14	6.34787e-14	0.43379	0.654609	FALSE	FALSE
ProCan	POFUT1	0.623	0.688475	181	351	0.51567	one-sided one-sample Wilcoxon signed-rank test	0.2	1.63591e-24	5.59374e-24	0.38835	0.654609	FALSE	FALSE
ProCan	RIC8A	0.760552	0.771778	98	238	0.411765	one-sided one-sample Wilcoxon signed-rank test	0.2	3.80381e-23	1.08426e-22	0.38835	0.654609	FALSE	FALSE
CPTAC	ACOT8	0.89228	0.488141	120	169	0.710059	one-sided one-sample Wilcoxon signed-rank test	0.2	7.29287e-28	5.04365e-27	0.42932	0.654998	FALSE	FALSE
DepMap	ACOT8	0.644319	0.591035	130	229	0.567686	one-sided one-sample Wilcoxon signed-rank test	0.2	2.962e-22	7.64741e-22	0.43379	0.654998	FALSE	FALSE
ProCan	ACOT8	0.773365	0.695571	145	298	0.486577	one-sided one-sample Wilcoxon signed-rank test	0.2	6.44956e-32	1.11852e-30	0.38835	0.654998	FALSE	FALSE
CPTAC	PIGT	0.820616	0.514567	116	171	0.678363	one-sided one-sample Wilcoxon signed-rank test	0.2	2.57248e-25	9.99559e-25	0.42932	0.654998	FALSE	FALSE
DepMap	PIGT	0.71036	0.564645	135	228	0.592105	one-sided one-sample Wilcoxon signed-rank test	0.2	1.26476e-26	6.3386e-26	0.43379	0.654998	FALSE	FALSE
ProCan	PIGT	0.80239	0.699024	139	253	0.549407	one-sided one-sample Wilcoxon signed-rank test	0.2	4.74503e-29	4.55315e-28	0.38835	0.654998	FALSE	FALSE
CPTAC	CHMP1B	0.904335	0.501748	91	166	0.548193	one-sided one-sample Wilcoxon signed-rank test	0.2	1.54415e-26	7.62132e-26	0.42932	0.655776	FALSE	FALSE
CPTAC	WRNIP1	0.9695	0.553383	78	162	0.481481	one-sided one-sample Wilcoxon signed-rank test	0.2	3.93878e-26	1.7629e-25	0.42932	0.655776	FALSE	FALSE
DepMap	CHMP1B	0.639803	0.586588	85	164	0.518293	one-sided one-sample Wilcoxon signed-rank test	0.2	6.82658e-17	1.17581e-16	0.43379	0.655776	FALSE	FALSE
DepMap	WRNIP1	0.598538	0.518287	93	184	0.505435	one-sided one-sample Wilcoxon signed-rank test	0.2	9.01023e-18	1.63772e-17	0.43379	0.655776	FALSE	FALSE
ProCan	CHMP1B	0.651787	0.688045	77	185	0.416216	one-sided one-sample Wilcoxon signed-rank test	0.2	2.73945e-15	4.34193e-15	0.38835	0.655776	FALSE	FALSE
ProCan	WRNIP1	0.746674	0.72493	106	271	0.391144	one-sided one-sample Wilcoxon signed-rank test	0.2	2.84684e-26	1.31845e-25	0.38835	0.655776	FALSE	FALSE
CPTAC	PCF11	0.602646	0.515344	93	157	0.592357	one-sided one-sample Wilcoxon signed-rank test	0.2	1.81297e-15	2.89656e-15	0.42932	0.65811	FALSE	FALSE
DepMap	PCF11	0.778616	0.582636	119	229	0.519651	one-sided one-sample Wilcoxon signed-rank test	0.2	2.30396e-29	2.4018e-28	0.43379	0.65811	FALSE	FALSE
ProCan	PCF11	0.938777	0.683114	79	167	0.473054	one-sided one-sample Wilcoxon signed-rank test	0.2	3.19776e-24	1.04824e-23	0.38835	0.65811	FALSE	FALSE
CPTAC	TMED10	0.801974	0.496338	109	162	0.67284	one-sided one-sample Wilcoxon signed-rank test	0.2	8.84118e-24	2.72936e-23	0.42932	0.658499	FALSE	FALSE
DepMap	TMED10	0.781458	0.562601	98	175	0.56	one-sided one-sample Wilcoxon signed-rank test	0.2	9.13404e-24	2.81364e-23	0.43379	0.658499	FALSE	FALSE
ProCan	TMED10	0.571502	0.721532	132	300	0.44	one-sided one-sample Wilcoxon signed-rank test	0.2	5.53829e-16	9.0997e-16	0.38835	0.658499	FALSE	FALSE
CPTAC	NOL8	0.74323	0.605649	89	162	0.549383	one-sided one-sample Wilcoxon signed-rank test	0.2	1.96362e-18	3.715e-18	0.42932	0.658888	FALSE	FALSE
DepMap	NOL8	0.703118	0.570987	81	171	0.473684	one-sided one-sample Wilcoxon signed-rank test	0.2	8.58629e-20	1.77906e-19	0.43379	0.658888	FALSE	FALSE
ProCan	NOL8	0.656453	0.634836	82	166	0.493976	one-sided one-sample Wilcoxon signed-rank test	0.2	1.12677e-15	1.82205e-15	0.38835	0.658888	FALSE	FALSE
CPTAC	ATP5F1D	0.640131	0.50317	105	158	0.664557	one-sided one-sample Wilcoxon signed-rank test	0.2	3.69123e-18	6.86326e-18	0.42932	0.659277	FALSE	FALSE
CPTAC	PDIA3	0.546074	0.56412	95	156	0.608974	one-sided one-sample Wilcoxon signed-rank test	0.2	1.61086e-11	2.16269e-11	0.42932	0.659277	FALSE	FALSE
DepMap	ATP5F1D	0.795113	0.63854	77	159	0.484277	one-sided one-sample Wilcoxon signed-rank test	0.2	1.48341e-20	3.26189e-20	0.43379	0.659277	FALSE	FALSE
DepMap	PDIA3	0.64738	0.541895	160	289	0.553633	one-sided one-sample Wilcoxon signed-rank test	0.2	3.64459e-32	6.53032e-31	0.43379	0.659277	FALSE	FALSE
ProCan	ATP5F1D	0.780201	0.653503	112	259	0.432432	one-sided one-sample Wilcoxon signed-rank test	0.2	5.06915e-30	6.38116e-29	0.38835	0.659277	FALSE	FALSE
ProCan	PDIA3	0.519549	0.685079	102	250	0.408	one-sided one-sample Wilcoxon signed-rank test	0.2	3.6455e-12	5.01604e-12	0.38835	0.659277	FALSE	FALSE
CPTAC	CHAMP1	0.879856	0.495324	88	160	0.55	one-sided one-sample Wilcoxon signed-rank test	0.2	2.85729e-24	9.42076e-24	0.42932	0.660443	FALSE	FALSE
DepMap	CHAMP1	0.746475	0.57887	108	192	0.5625	one-sided one-sample Wilcoxon signed-rank test	0.2	8.29838e-25	2.96442e-24	0.43379	0.660443	FALSE	FALSE
ProCan	CHAMP1	0.781192	0.703563	135	302	0.44702	one-sided one-sample Wilcoxon signed-rank test	0.2	3.13511e-32	5.66217e-31	0.38835	0.660443	FALSE	FALSE
CPTAC	OXA1L	0.586954	0.542034	93	153	0.607843	one-sided one-sample Wilcoxon signed-rank test	0.2	4.23817e-14	6.33325e-14	0.42932	0.66161	FALSE	FALSE
DepMap	OXA1L	0.700782	0.540502	93	175	0.531429	one-sided one-sample Wilcoxon signed-rank test	0.2	1.19828e-20	2.65602e-20	0.43379	0.66161	FALSE	FALSE
ProCan	OXA1L	0.574966	0.70712	116	280	0.414286	one-sided one-sample Wilcoxon signed-rank test	0.2	1.07495e-15	1.73974e-15	0.38835	0.66161	FALSE	FALSE
CPTAC	SNAP29	0.880317	0.356795	109	156	0.698718	one-sided one-sample Wilcoxon signed-rank test	0.2	5.68602e-27	3.06953e-26	0.42932	0.665111	FALSE	FALSE
DepMap	SNAP29	0.708743	0.709555	75	164	0.457317	one-sided one-sample Wilcoxon signed-rank test	0.2	2.54998e-15	4.04502e-15	0.43379	0.665111	FALSE	FALSE
ProCan	SNAP29	0.766256	0.799859	114	265	0.430189	one-sided one-sample Wilcoxon signed-rank test	0.2	9.95258e-26	4.18237e-25	0.38835	0.665111	FALSE	FALSE
CPTAC	EEF1G	0.376549	0.626687	81	162	0.5	one-sided one-sample Wilcoxon signed-rank test	0.2	0.000838302	0.000895799	0.42932	0.665111	FALSE	FALSE
DepMap	EEF1G	0.789998	0.520957	84	173	0.485549	one-sided one-sample Wilcoxon signed-rank test	0.2	6.21047e-25	2.26857e-24	0.43379	0.665111	FALSE	FALSE
ProCan	EEF1G	0.750919	0.68132	120	296	0.405405	one-sided one-sample Wilcoxon signed-rank test	0.2	2.1251e-30	2.88312e-29	0.38835	0.665111	FALSE	FALSE
CPTAC	ARFIP1	1.16429	0.535787	70	147	0.47619	one-sided one-sample Wilcoxon signed-rank test	0.2	5.55564e-26	2.42821e-25	0.42932	0.6655	FALSE	FALSE
CPTAC	RAB2A	0.74335	0.470888	123	162	0.759259	one-sided one-sample Wilcoxon signed-rank test	0.2	3.14448e-24	1.03137e-23	0.42932	0.6655	FALSE	FALSE
DepMap	ARFIP1	0.564245	0.54372	78	139	0.561151	one-sided one-sample Wilcoxon signed-rank test	0.2	1.69818e-12	2.37027e-12	0.43379	0.6655	FALSE	FALSE
DepMap	RAB2A	0.612541	0.57367	103	194	0.530928	one-sided one-sample Wilcoxon signed-rank test	0.2	2.58505e-18	4.85505e-18	0.43379	0.6655	FALSE	FALSE
ProCan	ARFIP1	0.554348	0.711835	76	187	0.406417	one-sided one-sample Wilcoxon signed-rank test	0.2	9.2592e-11	1.2078e-10	0.38835	0.6655	FALSE	FALSE
ProCan	RAB2A	0.50005	0.760575	141	344	0.409884	one-sided one-sample Wilcoxon signed-rank test	0.2	4.38501e-12	6.01824e-12	0.38835	0.6655	FALSE	FALSE
CPTAC	ERGIC2	0.611766	0.613956	102	167	0.610778	one-sided one-sample Wilcoxon signed-rank test	0.2	1.0667e-14	1.63714e-14	0.42932	0.666278	FALSE	FALSE
DepMap	ERGIC2	0.733483	0.619586	96	202	0.475248	one-sided one-sample Wilcoxon signed-rank test	0.2	2.84078e-22	7.35453e-22	0.43379	0.666278	FALSE	FALSE
ProCan	ERGIC2	0.874244	0.593856	103	206	0.5	one-sided one-sample Wilcoxon signed-rank test	0.2	3.031e-29	3.05307e-28	0.38835	0.666278	FALSE	FALSE
CPTAC	DIDO1	0.964334	0.660188	86	172	0.5	one-sided one-sample Wilcoxon signed-rank test	0.2	1.50351e-24	5.16753e-24	0.42932	0.667056	FALSE	FALSE
CPTAC	YWHAE	0.373365	0.565987	84	150	0.56	one-sided one-sample Wilcoxon signed-rank test	0.2	0.000613001	0.000657338	0.42932	0.667056	FALSE	FALSE
DepMap	DIDO1	0.877486	0.569928	125	232	0.538793	one-sided one-sample Wilcoxon signed-rank test	0.2	2.28193e-33	4.85219e-32	0.43379	0.667056	FALSE	FALSE
DepMap	YWHAE	0.659602	0.513931	98	175	0.56	one-sided one-sample Wilcoxon signed-rank test	0.2	2.30054e-20	4.97857e-20	0.43379	0.667056	FALSE	FALSE
ProCan	DIDO1	0.818445	0.615342	206	378	0.544974	one-sided one-sample Wilcoxon signed-rank test	0.2	3.05052e-48	6.17838e-46	0.38835	0.667056	FALSE	FALSE
ProCan	YWHAE	0.772089	0.73414	120	282	0.425532	one-sided one-sample Wilcoxon signed-rank test	0.2	3.77776e-28	2.84134e-27	0.38835	0.667056	FALSE	FALSE
CPTAC	MRPS15	0.671519	0.546508	102	158	0.64557	one-sided one-sample Wilcoxon signed-rank test	0.2	8.7075e-18	1.58397e-17	0.42932	0.667445	FALSE	FALSE
DepMap	MRPS15	0.761227	0.620549	75	160	0.46875	one-sided one-sample Wilcoxon signed-rank test	0.2	5.35406e-19	1.04935e-18	0.43379	0.667445	FALSE	FALSE
ProCan	MRPS15	0.746361	0.639403	103	229	0.449782	one-sided one-sample Wilcoxon signed-rank test	0.2	8.43196e-25	3.00929e-24	0.38835	0.667445	FALSE	FALSE
CPTAC	SRPRB	0.568992	0.63375	88	163	0.539877	one-sided one-sample Wilcoxon signed-rank test	0.2	6.81593e-11	8.933e-11	0.42932	0.670167	FALSE	FALSE
DepMap	SRPRB	0.654458	0.532477	109	204	0.534314	one-sided one-sample Wilcoxon signed-rank test	0.2	2.95894e-22	7.64123e-22	0.43379	0.670167	FALSE	FALSE
ProCan	SRPRB	0.577498	0.663994	130	331	0.392749	one-sided one-sample Wilcoxon signed-rank test	0.2	7.60258e-20	1.58043e-19	0.38835	0.670167	FALSE	FALSE
CPTAC	WDR70	0.973225	0.501183	88	171	0.51462	one-sided one-sample Wilcoxon signed-rank test	0.2	1.598e-27	9.99699e-27	0.42932	0.670945	FALSE	FALSE
DepMap	WDR70	0.73369	0.579456	120	216	0.555556	one-sided one-sample Wilcoxon signed-rank test	0.2	3.90306e-26	1.74905e-25	0.43379	0.670945	FALSE	FALSE
ProCan	WDR70	0.933094	0.704908	136	260	0.523077	one-sided one-sample Wilcoxon signed-rank test	0.2	5.82828e-36	1.88331e-34	0.38835	0.670945	FALSE	FALSE
CPTAC	RAB11B	1.12593	0.553457	75	161	0.465839	one-sided one-sample Wilcoxon signed-rank test	0.2	6.37999e-27	3.40687e-26	0.42932	0.673668	FALSE	FALSE
[truncated: 9,343 more rows]

## Sheet: Freq. Buffered Genes (CN Gain)
Dataset	Gene.Symbol	Gene.BR.Mean	Gene.BR.SD	Gene.Buffered.Count	Samples	Gene.Buffered.Share	Gene.BR.Test	Gene.BR.Test.Mu	Gene.BR.Test.p	Gene.BR.Test.p.adjusted	Gene.Buffered.Share.Median	Gene.BR.SD.MeanNormRank	Top50	Top10
CPTAC	LARP7	0.616222	0.396158	105	129	0.813953	one-sided one-sample Wilcoxon signed-rank test	0.2	4.09792e-17	8.34714e-17	0.42236	0.0416176	TRUE	TRUE
DepMap	LARP7	0.722403	0.372497	42	81	0.518519	one-sided one-sample Wilcoxon signed-rank test	0.2	1.54542e-14	2.62414e-14	0.408	0.0416176	TRUE	TRUE
ProCan	LARP7	0.748875	0.409003	74	138	0.536232	one-sided one-sample Wilcoxon signed-rank test	0.2	5.66831e-24	2.44799e-23	0.373134	0.0416176	TRUE	TRUE
CPTAC	XRCC6	0.609024	0.379746	110	130	0.846154	one-sided one-sample Wilcoxon signed-rank test	0.2	4.68691e-18	1.02694e-17	0.42236	0.0420102	TRUE	TRUE
DepMap	XRCC6	0.81381	0.413226	57	103	0.553398	one-sided one-sample Wilcoxon signed-rank test	0.2	7.37363e-18	1.58921e-17	0.408	0.0420102	TRUE	TRUE
ProCan	XRCC6	0.838235	0.456455	95	185	0.513514	one-sided one-sample Wilcoxon signed-rank test	0.2	2.83464e-30	5.3939e-29	0.373134	0.0420102	TRUE	TRUE
CPTAC	DDB1	0.806829	0.359528	123	151	0.81457	one-sided one-sample Wilcoxon signed-rank test	0.2	1.05723e-25	6.60609e-25	0.42236	0.0533962	TRUE	TRUE
DepMap	DDB1	0.736326	0.44795	96	159	0.603774	one-sided one-sample Wilcoxon signed-rank test	0.2	2.79281e-24	1.29068e-23	0.408	0.0533962	TRUE	TRUE
ProCan	DDB1	0.740853	0.454706	142	268	0.529851	one-sided one-sample Wilcoxon signed-rank test	0.2	5.36776e-39	3.97881e-37	0.373134	0.0533962	TRUE	TRUE
CPTAC	NUP88	0.850823	0.397335	82	127	0.645669	one-sided one-sample Wilcoxon signed-rank test	0.2	7.27168e-21	2.05664e-20	0.42236	0.0537888	TRUE	TRUE
DepMap	NUP88	0.705914	0.423882	66	122	0.540984	one-sided one-sample Wilcoxon signed-rank test	0.2	3.15963e-19	7.66981e-19	0.408	0.0537888	TRUE	TRUE
ProCan	NUP88	0.701051	0.422688	103	187	0.550802	one-sided one-sample Wilcoxon signed-rank test	0.2	4.58944e-29	6.37853e-28	0.373134	0.0537888	TRUE	TRUE
CPTAC	NUP214	0.778893	0.406604	117	144	0.8125	one-sided one-sample Wilcoxon signed-rank test	0.2	7.34518e-23	2.63696e-22	0.42236	0.0667452	TRUE	TRUE
DepMap	NUP214	0.731208	0.432154	98	151	0.649007	one-sided one-sample Wilcoxon signed-rank test	0.2	2.63389e-23	1.02228e-22	0.408	0.0667452	TRUE	TRUE
ProCan	NUP214	0.794226	0.413271	150	256	0.585938	one-sided one-sample Wilcoxon signed-rank test	0.2	2.53346e-42	3.68358e-40	0.373134	0.0667452	TRUE	TRUE
CPTAC	VCP	0.801813	0.326947	104	122	0.852459	one-sided one-sample Wilcoxon signed-rank test	0.2	4.43541e-21	1.28551e-20	0.42236	0.0698861	TRUE	TRUE
DepMap	VCP	0.667357	0.447439	70	121	0.578512	one-sided one-sample Wilcoxon signed-rank test	0.2	8.73136e-17	1.73328e-16	0.408	0.0698861	TRUE	TRUE
ProCan	VCP	0.639348	0.523692	103	203	0.507389	one-sided one-sample Wilcoxon signed-rank test	0.2	4.83754e-22	1.57154e-21	0.373134	0.0698861	TRUE	TRUE
CPTAC	CAPZB	1.07082	0.263066	63	137	0.459854	one-sided one-sample Wilcoxon signed-rank test	0.2	1.59179e-24	7.72648e-24	0.42236	0.0742049	TRUE	TRUE
DepMap	CAPZB	0.685737	0.460919	65	122	0.532787	one-sided one-sample Wilcoxon signed-rank test	0.2	2.72466e-18	6.07797e-18	0.408	0.0742049	TRUE	TRUE
ProCan	CAPZB	0.777525	0.512109	94	206	0.456311	one-sided one-sample Wilcoxon signed-rank test	0.2	3.88935e-29	5.52053e-28	0.373134	0.0742049	TRUE	TRUE
CPTAC	NUP58	0.769951	0.319492	101	118	0.855932	one-sided one-sample Wilcoxon signed-rank test	0.2	2.59324e-20	6.97248e-20	0.42236	0.0749902	TRUE	TRUE
CPTAC	XRCC5	0.747798	0.422708	104	136	0.764706	one-sided one-sample Wilcoxon signed-rank test	0.2	2.56227e-21	7.65104e-21	0.42236	0.0749902	TRUE	TRUE
DepMap	NUP58	0.775189	0.402377	69	115	0.6	one-sided one-sample Wilcoxon signed-rank test	0.2	4.2101e-20	1.11168e-19	0.408	0.0749902	TRUE	TRUE
DepMap	XRCC5	0.707271	0.406958	91	148	0.614865	one-sided one-sample Wilcoxon signed-rank test	0.2	5.31742e-24	2.30611e-23	0.408	0.0749902	TRUE	TRUE
ProCan	NUP58	0.831983	0.568074	80	164	0.487805	one-sided one-sample Wilcoxon signed-rank test	0.2	1.19083e-25	7.35576e-25	0.373134	0.0749902	TRUE	TRUE
ProCan	XRCC5	0.717689	0.453707	131	243	0.539095	one-sided one-sample Wilcoxon signed-rank test	0.2	6.21378e-35	2.48135e-33	0.373134	0.0749902	TRUE	TRUE
CPTAC	AP1G1	0.900973	0.304464	127	148	0.858108	one-sided one-sample Wilcoxon signed-rank test	0.2	2.85458e-26	2.01831e-25	0.42236	0.0781311	TRUE	TRUE
DepMap	AP1G1	0.733281	0.463154	90	152	0.592105	one-sided one-sample Wilcoxon signed-rank test	0.2	1.55757e-22	5.36097e-22	0.408	0.0781311	TRUE	TRUE
ProCan	AP1G1	0.671672	0.510186	127	237	0.535865	one-sided one-sample Wilcoxon signed-rank test	0.2	6.83209e-29	9.09421e-28	0.373134	0.0781311	TRUE	TRUE
CPTAC	RANBP2	0.838207	0.413896	122	160	0.7625	one-sided one-sample Wilcoxon signed-rank test	0.2	1.42195e-26	1.0701e-25	0.42236	0.0785238	TRUE	FALSE
DepMap	RANBP2	0.715779	0.439694	92	162	0.567901	one-sided one-sample Wilcoxon signed-rank test	0.2	3.03916e-24	1.39092e-23	0.408	0.0785238	TRUE	FALSE
ProCan	RANBP2	0.689332	0.432673	149	257	0.579767	one-sided one-sample Wilcoxon signed-rank test	0.2	8.95429e-37	4.57435e-35	0.373134	0.0785238	TRUE	FALSE
CPTAC	PSMB1	0.865752	0.364671	97	119	0.815126	one-sided one-sample Wilcoxon signed-rank test	0.2	1.49634e-21	4.59021e-21	0.42236	0.0804868	TRUE	FALSE
DepMap	PSMB1	0.768327	0.381166	67	122	0.54918	one-sided one-sample Wilcoxon signed-rank test	0.2	3.31784e-21	9.75332e-21	0.408	0.0804868	TRUE	FALSE
ProCan	PSMB1	0.927634	0.559498	85	196	0.433673	one-sided one-sample Wilcoxon signed-rank test	0.2	1.25451e-31	2.88589e-30	0.373134	0.0804868	TRUE	FALSE
CPTAC	SF3A1	0.74302	0.405445	108	140	0.771429	one-sided one-sample Wilcoxon signed-rank test	0.2	8.87994e-22	2.79587e-21	0.42236	0.0887318	TRUE	FALSE
DepMap	SF3A1	0.817438	0.454982	66	112	0.589286	one-sided one-sample Wilcoxon signed-rank test	0.2	7.72724e-19	1.8069e-18	0.408	0.0887318	TRUE	FALSE
ProCan	SF3A1	0.829015	0.438594	102	188	0.542553	one-sided one-sample Wilcoxon signed-rank test	0.2	2.25538e-31	4.90004e-30	0.373134	0.0887318	TRUE	FALSE
CPTAC	NUP98	0.900096	0.423235	78	141	0.553191	one-sided one-sample Wilcoxon signed-rank test	0.2	7.14987e-24	3.03128e-23	0.42236	0.0910876	TRUE	FALSE
DepMap	NUP98	0.765686	0.433768	76	123	0.617886	one-sided one-sample Wilcoxon signed-rank test	0.2	1.39711e-20	3.85234e-20	0.408	0.0910876	TRUE	FALSE
ProCan	NUP98	0.62958	0.47018	116	209	0.555024	one-sided one-sample Wilcoxon signed-rank test	0.2	9.75402e-25	4.93621e-24	0.373134	0.0910876	TRUE	FALSE
CPTAC	SF3B3	0.590358	0.396868	128	149	0.85906	one-sided one-sample Wilcoxon signed-rank test	0.2	1.36662e-19	3.42062e-19	0.42236	0.0950137	TRUE	FALSE
DepMap	SF3B3	0.741005	0.455496	89	154	0.577922	one-sided one-sample Wilcoxon signed-rank test	0.2	2.22017e-24	1.04477e-23	0.408	0.0950137	TRUE	FALSE
ProCan	SF3B3	0.635354	0.489953	127	243	0.522634	one-sided one-sample Wilcoxon signed-rank test	0.2	2.03206e-27	1.90303e-26	0.373134	0.0950137	TRUE	FALSE
CPTAC	DARS1	0.291013	0.404951	93	155	0.6	one-sided one-sample Wilcoxon signed-rank test	0.2	0.00330043	0.0035641	0.42236	0.0989399	TRUE	FALSE
DepMap	DARS1	0.723968	0.422072	94	161	0.583851	one-sided one-sample Wilcoxon signed-rank test	0.2	8.05169e-26	5.13578e-25	0.408	0.0989399	TRUE	FALSE
ProCan	DARS1	0.747047	0.525193	114	244	0.467213	one-sided one-sample Wilcoxon signed-rank test	0.2	9.51268e-33	2.71746e-31	0.373134	0.0989399	TRUE	FALSE
CPTAC	UPF1	0.896987	0.42511	98	153	0.640523	one-sided one-sample Wilcoxon signed-rank test	0.2	1.18326e-25	7.31301e-25	0.42236	0.1064	TRUE	FALSE
DepMap	UPF1	0.723939	0.433391	81	132	0.613636	one-sided one-sample Wilcoxon signed-rank test	0.2	2.91959e-21	8.65197e-21	0.408	0.1064	TRUE	FALSE
ProCan	UPF1	0.781723	0.50453	103	216	0.476852	one-sided one-sample Wilcoxon signed-rank test	0.2	2.97531e-32	7.66886e-31	0.373134	0.1064	TRUE	FALSE
CPTAC	CLPX	0.793946	0.399853	102	143	0.713287	one-sided one-sample Wilcoxon signed-rank test	0.2	2.17547e-23	8.53703e-23	0.42236	0.107185	TRUE	FALSE
DepMap	CLPX	0.745676	0.437186	75	138	0.543478	one-sided one-sample Wilcoxon signed-rank test	0.2	2.28816e-22	7.72091e-22	0.408	0.107185	TRUE	FALSE
ProCan	CLPX	0.589194	0.536699	110	234	0.470085	one-sided one-sample Wilcoxon signed-rank test	0.2	2.21891e-20	5.98587e-20	0.373134	0.107185	TRUE	FALSE
CPTAC	USO1	1.09182	0.415591	57	134	0.425373	one-sided one-sample Wilcoxon signed-rank test	0.2	1.06311e-23	4.35889e-23	0.42236	0.109148	TRUE	FALSE
DepMap	USO1	0.665096	0.453695	42	84	0.5	one-sided one-sample Wilcoxon signed-rank test	0.2	1.36758e-12	2.09026e-12	0.408	0.109148	TRUE	FALSE
ProCan	USO1	0.633278	0.489539	66	149	0.442953	one-sided one-sample Wilcoxon signed-rank test	0.2	5.2661e-17	1.06306e-16	0.373134	0.109148	TRUE	FALSE
CPTAC	ARPC2	1.11632	0.339938	74	135	0.548148	one-sided one-sample Wilcoxon signed-rank test	0.2	3.5499e-24	1.60204e-23	0.42236	0.111896	TRUE	FALSE
DepMap	ARPC2	0.70629	0.452154	77	154	0.5	one-sided one-sample Wilcoxon signed-rank test	0.2	1.34114e-22	4.65135e-22	0.408	0.111896	TRUE	FALSE
ProCan	ARPC2	0.818703	0.570897	109	246	0.443089	one-sided one-sample Wilcoxon signed-rank test	0.2	5.09593e-35	2.06403e-33	0.373134	0.111896	TRUE	FALSE
CPTAC	EFTUD2	0.809318	0.436457	106	155	0.683871	one-sided one-sample Wilcoxon signed-rank test	0.2	1.7851e-24	8.58193e-24	0.42236	0.116215	TRUE	FALSE
DepMap	EFTUD2	0.760527	0.428199	96	171	0.561404	one-sided one-sample Wilcoxon signed-rank test	0.2	5.15304e-27	4.32573e-26	0.408	0.116215	TRUE	FALSE
ProCan	EFTUD2	0.65718	0.497897	162	293	0.552901	one-sided one-sample Wilcoxon signed-rank test	0.2	2.06613e-33	6.73333e-32	0.373134	0.116215	TRUE	FALSE
CPTAC	PSMD1	0.769775	0.364353	121	135	0.896296	one-sided one-sample Wilcoxon signed-rank test	0.2	3.38166e-23	1.28782e-22	0.42236	0.117393	TRUE	FALSE
DepMap	PSMD1	0.712907	0.404242	97	149	0.651007	one-sided one-sample Wilcoxon signed-rank test	0.2	5.02755e-25	2.70481e-24	0.408	0.117393	TRUE	FALSE
ProCan	PSMD1	0.896839	0.588624	102	245	0.416327	one-sided one-sample Wilcoxon signed-rank test	0.2	4.71169e-38	2.93601e-36	0.373134	0.117393	TRUE	FALSE
CPTAC	KARS1	0.672455	0.329882	133	145	0.917241	one-sided one-sample Wilcoxon signed-rank test	0.2	4.373e-23	1.62925e-22	0.42236	0.117393	TRUE	FALSE
CPTAC	SFPQ	0.521864	0.423963	106	146	0.726027	one-sided one-sample Wilcoxon signed-rank test	0.2	8.22601e-14	1.33904e-13	0.42236	0.117393	TRUE	FALSE
DepMap	KARS1	0.667048	0.490931	92	163	0.564417	one-sided one-sample Wilcoxon signed-rank test	0.2	1.93963e-22	6.60977e-22	0.408	0.117393	TRUE	FALSE
DepMap	SFPQ	0.730505	0.432674	78	141	0.553191	one-sided one-sample Wilcoxon signed-rank test	0.2	4.64985e-22	1.51621e-21	0.408	0.117393	TRUE	FALSE
ProCan	KARS1	0.718943	0.494957	125	246	0.50813	one-sided one-sample Wilcoxon signed-rank test	0.2	8.10762e-35	3.19266e-33	0.373134	0.117393	TRUE	FALSE
ProCan	SFPQ	0.62759	0.525039	117	234	0.5	one-sided one-sample Wilcoxon signed-rank test	0.2	5.42989e-24	2.3513e-23	0.373134	0.117393	TRUE	FALSE
CPTAC	EIF2S1	0.577266	0.402015	97	129	0.751938	one-sided one-sample Wilcoxon signed-rank test	0.2	6.88338e-16	1.28121e-15	0.42236	0.121712	TRUE	FALSE
DepMap	EIF2S1	0.760275	0.397539	103	147	0.70068	one-sided one-sample Wilcoxon signed-rank test	0.2	6.0396e-25	3.19921e-24	0.408	0.121712	TRUE	FALSE
ProCan	EIF2S1	0.834257	0.572229	132	254	0.519685	one-sided one-sample Wilcoxon signed-rank test	0.2	5.92061e-37	3.09427e-35	0.373134	0.121712	TRUE	FALSE
CPTAC	RAB3GAP1	0.744135	0.399585	125	155	0.806452	one-sided one-sample Wilcoxon signed-rank test	0.2	1.17219e-25	7.25222e-25	0.42236	0.122104	TRUE	FALSE
DepMap	RAB3GAP1	0.709986	0.451067	86	160	0.5375	one-sided one-sample Wilcoxon signed-rank test	0.2	2.80567e-23	1.08443e-22	0.408	0.122104	TRUE	FALSE
ProCan	RAB3GAP1	0.908799	0.545457	96	204	0.470588	one-sided one-sample Wilcoxon signed-rank test	0.2	3.57412e-33	1.10963e-31	0.373134	0.122104	TRUE	FALSE
CPTAC	CPSF2	0.945927	0.365354	91	134	0.679104	one-sided one-sample Wilcoxon signed-rank test	0.2	7.77068e-24	3.26276e-23	0.42236	0.129172	TRUE	FALSE
DepMap	CPSF2	0.81948	0.49167	68	146	0.465753	one-sided one-sample Wilcoxon signed-rank test	0.2	6.36657e-23	2.30608e-22	0.408	0.129172	TRUE	FALSE
ProCan	CPSF2	0.774193	0.485264	138	250	0.552	one-sided one-sample Wilcoxon signed-rank test	0.2	2.83665e-37	1.5926e-35	0.373134	0.129172	TRUE	FALSE
CPTAC	PSMC4	0.9039	0.358032	141	147	0.959184	one-sided one-sample Wilcoxon signed-rank test	0.2	3.6887e-26	2.54307e-25	0.42236	0.129957	TRUE	FALSE
CPTAC	PSMC6	0.874444	0.33546	109	133	0.819549	one-sided one-sample Wilcoxon signed-rank test	0.2	1.67064e-23	6.6714e-23	0.42236	0.129957	TRUE	FALSE
DepMap	PSMC4	0.837952	0.442101	98	171	0.573099	one-sided one-sample Wilcoxon signed-rank test	0.2	2.07169e-29	3.19227e-28	0.408	0.129957	TRUE	FALSE
DepMap	PSMC6	0.864385	0.46829	77	149	0.516779	one-sided one-sample Wilcoxon signed-rank test	0.2	1.31189e-25	8.02489e-25	0.408	0.129957	TRUE	FALSE
ProCan	PSMC4	0.93915	0.58855	108	271	0.398524	one-sided one-sample Wilcoxon signed-rank test	0.2	7.37994e-42	9.9638e-40	0.373134	0.129957	TRUE	FALSE
ProCan	PSMC6	0.97287	0.568202	116	264	0.439394	one-sided one-sample Wilcoxon signed-rank test	0.2	8.73237e-43	1.39484e-40	0.373134	0.129957	TRUE	FALSE
CPTAC	SIN3A	0.99913	0.446916	71	145	0.489655	one-sided one-sample Wilcoxon signed-rank test	0.2	7.41806e-25	3.87331e-24	0.42236	0.130349	TRUE	FALSE
DepMap	SIN3A	0.700579	0.428365	85	137	0.620438	one-sided one-sample Wilcoxon signed-rank test	0.2	2.62454e-21	7.8267e-21	0.408	0.130349	TRUE	FALSE
ProCan	SIN3A	0.732048	0.498237	119	225	0.528889	one-sided one-sample Wilcoxon signed-rank test	0.2	2.44412e-31	5.23985e-30	0.373134	0.130349	TRUE	FALSE
CPTAC	PLRG1	0.572941	0.459169	93	125	0.744	one-sided one-sample Wilcoxon signed-rank test	0.2	3.18591e-14	5.31187e-14	0.42236	0.133098	TRUE	FALSE
DepMap	PLRG1	0.683838	0.406252	48	92	0.521739	one-sided one-sample Wilcoxon signed-rank test	0.2	8.40606e-15	1.45347e-14	0.408	0.133098	TRUE	FALSE
ProCan	PLRG1	0.631502	0.488015	67	147	0.455782	one-sided one-sample Wilcoxon signed-rank test	0.2	2.47804e-17	5.13399e-17	0.373134	0.133098	TRUE	FALSE
CPTAC	PSMC3	0.775854	0.395885	107	139	0.769784	one-sided one-sample Wilcoxon signed-rank test	0.2	4.08844e-23	1.53381e-22	0.42236	0.133883	TRUE	FALSE
DepMap	PSMC3	0.814244	0.443331	86	154	0.558442	one-sided one-sample Wilcoxon signed-rank test	0.2	1.37431e-25	8.35715e-25	0.408	0.133883	TRUE	FALSE
ProCan	PSMC3	0.959254	0.571107	97	246	0.394309	one-sided one-sample Wilcoxon signed-rank test	0.2	1.33295e-38	9.10661e-37	0.373134	0.133883	TRUE	FALSE
CPTAC	NUDT21	0.728255	0.381891	121	147	0.823129	one-sided one-sample Wilcoxon signed-rank test	0.2	8.86259e-24	3.68441e-23	0.42236	0.137809	TRUE	FALSE
CPTAC	TIAL1	0.659325	0.411547	83	104	0.798077	one-sided one-sample Wilcoxon signed-rank test	0.2	8.76098e-15	1.51253e-14	0.42236	0.137809	TRUE	FALSE
DepMap	NUDT21	0.771867	0.495542	71	145	0.489655	one-sided one-sample Wilcoxon signed-rank test	0.2	6.05854e-22	1.94425e-21	0.408	0.137809	TRUE	FALSE
DepMap	TIAL1	0.707047	0.397043	69	115	0.6	one-sided one-sample Wilcoxon signed-rank test	0.2	2.37697e-19	5.83743e-19	0.408	0.137809	TRUE	FALSE
ProCan	NUDT21	0.743149	0.471874	134	237	0.565401	one-sided one-sample Wilcoxon signed-rank test	0.2	4.74472e-35	1.94963e-33	0.373134	0.137809	TRUE	FALSE
ProCan	TIAL1	0.786345	0.579899	80	189	0.42328	one-sided one-sample Wilcoxon signed-rank test	0.2	2.52691e-26	1.81378e-25	0.373134	0.137809	TRUE	FALSE
CPTAC	DDX23	0.594966	0.424064	126	155	0.812903	one-sided one-sample Wilcoxon signed-rank test	0.2	6.29482e-18	1.36526e-17	0.42236	0.140558	TRUE	FALSE
DepMap	DDX23	0.649326	0.475939	93	173	0.537572	one-sided one-sample Wilcoxon signed-rank test	0.2	1.85625e-21	5.63182e-21	0.408	0.140558	TRUE	FALSE
ProCan	DDX23	0.647353	0.472901	146	274	0.532847	one-sided one-sample Wilcoxon signed-rank test	0.2	8.69082e-33	2.50159e-31	0.373134	0.140558	TRUE	FALSE
CPTAC	PSMC5	0.684544	0.369538	136	155	0.877419	one-sided one-sample Wilcoxon signed-rank test	0.2	3.44167e-24	1.56003e-23	0.42236	0.142913	TRUE	FALSE
DepMap	PSMC5	0.835191	0.442183	121	194	0.623711	one-sided one-sample Wilcoxon signed-rank test	0.2	4.94291e-33	1.49487e-31	0.408	0.142913	TRUE	FALSE
ProCan	PSMC5	0.961946	0.592613	134	328	0.408537	one-sided one-sample Wilcoxon signed-rank test	0.2	1.79808e-51	8.15682e-49	0.373134	0.142913	TRUE	FALSE
CPTAC	CNOT10	0.743622	0.274835	85	92	0.923913	one-sided one-sample Wilcoxon signed-rank test	0.2	6.13965e-17	1.23385e-16	0.42236	0.143698	TRUE	FALSE
DepMap	CNOT10	0.789111	0.490273	60	114	0.526316	one-sided one-sample Wilcoxon signed-rank test	0.2	1.70855e-19	4.24646e-19	0.408	0.143698	TRUE	FALSE
ProCan	CNOT10	0.826656	0.55443	27	57	0.473684	one-sided one-sample Wilcoxon signed-rank test	0.2	6.71387e-10	9.01515e-10	0.373134	0.143698	TRUE	FALSE
CPTAC	API5	0.843838	0.449495	89	136	0.654412	one-sided one-sample Wilcoxon signed-rank test	0.2	4.75194e-21	1.37164e-20	0.42236	0.147232	TRUE	FALSE
DepMap	API5	0.714266	0.419284	82	150	0.546667	one-sided one-sample Wilcoxon signed-rank test	0.2	5.54767e-23	2.02955e-22	0.408	0.147232	TRUE	FALSE
ProCan	API5	0.912522	0.531392	115	246	0.46748	one-sided one-sample Wilcoxon signed-rank test	0.2	1.14166e-40	1.07897e-38	0.373134	0.147232	TRUE	FALSE
CPTAC	MRPL1	0.393811	0.3976	88	133	0.661654	one-sided one-sample Wilcoxon signed-rank test	0.2	2.6845e-07	3.26698e-07	0.42236	0.148017	TRUE	FALSE
DepMap	MRPL1	0.699079	0.42716	42	84	0.5	one-sided one-sample Wilcoxon signed-rank test	0.2	5.71192e-14	9.38552e-14	0.408	0.148017	TRUE	FALSE
ProCan	MRPL1	0.564283	0.591317	60	144	0.416667	one-sided one-sample Wilcoxon signed-rank test	0.2	2.73001e-10	3.7343e-10	0.373134	0.148017	TRUE	FALSE
CPTAC	LSM2	0.54634	0.460628	105	149	0.704698	one-sided one-sample Wilcoxon signed-rank test	0.2	2.74423e-14	4.58828e-14	0.42236	0.151551	TRUE	FALSE
DepMap	LSM2	0.764861	0.43023	98	169	0.579882	one-sided one-sample Wilcoxon signed-rank test	0.2	4.09985e-27	3.5278e-26	0.408	0.151551	TRUE	FALSE
ProCan	LSM2	0.903233	0.505355	113	279	0.405018	one-sided one-sample Wilcoxon signed-rank test	0.2	4.60999e-44	8.16905e-42	0.373134	0.151551	TRUE	FALSE
CPTAC	RPS7	0.589321	0.446876	119	159	0.748428	one-sided one-sample Wilcoxon signed-rank test	0.2	7.2825e-18	1.57017e-17	0.42236	0.152336	TRUE	FALSE
DepMap	RPS7	0.773996	0.466543	90	176	0.511364	one-sided one-sample Wilcoxon signed-rank test	0.2	9.79049e-28	9.87847e-27	0.408	0.152336	TRUE	FALSE
ProCan	RPS7	0.808187	0.450332	156	277	0.563177	one-sided one-sample Wilcoxon signed-rank test	0.2	1.31991e-45	2.87868e-43	0.373134	0.152336	TRUE	FALSE
CPTAC	XPO7	0.865549	0.323822	100	122	0.819672	one-sided one-sample Wilcoxon signed-rank test	0.2	3.16085e-21	9.32549e-21	0.42236	0.156655	TRUE	FALSE
DepMap	XPO7	0.654249	0.479703	50	96	0.520833	one-sided one-sample Wilcoxon signed-rank test	0.2	2.47983e-13	3.9356e-13	0.408	0.156655	TRUE	FALSE
ProCan	XPO7	0.55422	0.57969	49	124	0.395161	one-sided one-sample Wilcoxon signed-rank test	0.2	3.64546e-09	4.7499e-09	0.373134	0.156655	TRUE	FALSE
CPTAC	CDC5L	0.782246	0.39852	113	149	0.758389	one-sided one-sample Wilcoxon signed-rank test	0.2	3.72833e-24	1.67457e-23	0.42236	0.157048	TRUE	FALSE
DepMap	CDC5L	0.689024	0.497934	76	161	0.47205	one-sided one-sample Wilcoxon signed-rank test	0.2	2.25465e-20	6.08085e-20	0.408	0.157048	TRUE	FALSE
ProCan	CDC5L	0.622538	0.479294	159	270	0.588889	one-sided one-sample Wilcoxon signed-rank test	0.2	4.97818e-29	6.85164e-28	0.373134	0.157048	TRUE	FALSE
CPTAC	YTHDC1	0.694197	0.410334	108	132	0.818182	one-sided one-sample Wilcoxon signed-rank test	0.2	1.67154e-19	4.15722e-19	0.42236	0.157048	TRUE	FALSE
DepMap	YTHDC1	0.854899	0.465411	47	92	0.51087	one-sided one-sample Wilcoxon signed-rank test	0.2	1.10337e-16	2.16981e-16	0.408	0.157048	TRUE	FALSE
ProCan	YTHDC1	0.670881	0.55397	73	119	0.613445	one-sided one-sample Wilcoxon signed-rank test	0.2	2.66509e-15	4.76657e-15	0.373134	0.157048	TRUE	FALSE
CPTAC	UFL1	0.967339	0.326787	75	122	0.614754	one-sided one-sample Wilcoxon signed-rank test	0.2	4.6775e-22	1.52304e-21	0.42236	0.15744	TRUE	FALSE
DepMap	UFL1	0.679113	0.486133	52	114	0.45614	one-sided one-sample Wilcoxon signed-rank test	0.2	2.09936e-15	3.77978e-15	0.408	0.15744	TRUE	FALSE
ProCan	UFL1	0.55247	0.57085	83	198	0.419192	one-sided one-sample Wilcoxon signed-rank test	0.2	4.51934e-14	7.4551e-14	0.373134	0.15744	TRUE	FALSE
CPTAC	COPB2	1.06871	0.409237	87	164	0.530488	one-sided one-sample Wilcoxon signed-rank test	0.2	1.37866e-28	1.70135e-27	0.42236	0.162544	TRUE	FALSE
DepMap	COPB2	0.804541	0.443272	105	194	0.541237	one-sided one-sample Wilcoxon signed-rank test	0.2	1.65514e-31	3.70236e-30	0.408	0.162544	TRUE	FALSE
ProCan	COPB2	0.866641	0.58492	149	311	0.4791	one-sided one-sample Wilcoxon signed-rank test	0.2	1.7977e-44	3.45554e-42	0.373134	0.162544	TRUE	FALSE
CPTAC	NUP155	0.79322	0.42651	141	170	0.829412	one-sided one-sample Wilcoxon signed-rank test	0.2	3.21284e-27	2.83555e-26	0.42236	0.164507	TRUE	FALSE
DepMap	NUP155	0.83181	0.455563	136	211	0.64455	one-sided one-sample Wilcoxon signed-rank test	0.2	1.02328e-33	3.47455e-32	0.408	0.164507	TRUE	FALSE
ProCan	NUP155	0.584851	0.562912	183	337	0.543027	one-sided one-sample Wilcoxon signed-rank test	0.2	2.21561e-26	1.61175e-25	0.373134	0.164507	TRUE	FALSE
CPTAC	BMS1	0.617951	0.386534	93	114	0.815789	one-sided one-sample Wilcoxon signed-rank test	0.2	2.80132e-16	5.35385e-16	0.42236	0.1649	TRUE	FALSE
DepMap	BMS1	0.733634	0.492791	61	131	0.465649	one-sided one-sample Wilcoxon signed-rank test	0.2	3.47353e-18	7.685e-18	0.408	0.1649	TRUE	FALSE
ProCan	BMS1	0.687171	0.532327	104	208	0.5	one-sided one-sample Wilcoxon signed-rank test	0.2	6.3749e-26	4.15505e-25	0.373134	0.1649	TRUE	FALSE
CPTAC	TRIP4	0.908857	0.423126	95	142	0.669014	one-sided one-sample Wilcoxon signed-rank test	0.2	1.53032e-24	7.44864e-24	0.42236	0.168041	TRUE	FALSE
DepMap	TRIP4	0.725361	0.490878	68	137	0.49635	one-sided one-sample Wilcoxon signed-rank test	0.2	1.04214e-19	2.64463e-19	0.408	0.168041	TRUE	FALSE
ProCan	TRIP4	0.667691	0.480596	37	77	0.480519	one-sided one-sample Wilcoxon signed-rank test	0.2	4.62128e-11	6.53491e-11	0.373134	0.168041	TRUE	FALSE
CPTAC	AP3D1	0.827752	0.3422	121	147	0.823129	one-sided one-sample Wilcoxon signed-rank test	0.2	1.33338e-25	8.13006e-25	0.42236	0.170397	TRUE	FALSE
DepMap	AP3D1	0.716034	0.431599	54	108	0.5	one-sided one-sample Wilcoxon signed-rank test	0.2	9.24886e-17	1.82992e-16	0.408	0.170397	TRUE	FALSE
ProCan	AP3D1	0.884891	0.626607	79	173	0.456647	one-sided one-sample Wilcoxon signed-rank test	0.2	6.14708e-26	4.02971e-25	0.373134	0.170397	TRUE	FALSE
CPTAC	MTX2	0.872926	0.41251	132	157	0.840764	one-sided one-sample Wilcoxon signed-rank test	0.2	1.13933e-27	1.13842e-26	0.42236	0.171182	FALSE	FALSE
DepMap	MTX2	0.695564	0.454305	88	169	0.52071	one-sided one-sample Wilcoxon signed-rank test	0.2	6.03741e-24	2.59652e-23	0.408	0.171182	FALSE	FALSE
ProCan	MTX2	0.591674	0.581473	119	269	0.442379	one-sided one-sample Wilcoxon signed-rank test	0.2	1.359e-22	4.71183e-22	0.373134	0.171182	FALSE	FALSE
CPTAC	DDX41	0.968834	0.413316	117	139	0.841727	one-sided one-sample Wilcoxon signed-rank test	0.2	2.72378e-24	1.26083e-23	0.42236	0.171967	FALSE	FALSE
DepMap	DDX41	0.790414	0.463211	96	178	0.539326	one-sided one-sample Wilcoxon signed-rank test	0.2	1.49565e-27	1.44852e-26	0.408	0.171967	FALSE	FALSE
ProCan	DDX41	0.732591	0.569106	125	274	0.456204	one-sided one-sample Wilcoxon signed-rank test	0.2	6.6728e-33	1.96562e-31	0.373134	0.171967	FALSE	FALSE
CPTAC	SLTM	0.803292	0.4354	101	142	0.711268	one-sided one-sample Wilcoxon signed-rank test	0.2	6.00076e-21	1.71509e-20	0.42236	0.173145	FALSE	FALSE
DepMap	SLTM	0.710562	0.452113	68	127	0.535433	one-sided one-sample Wilcoxon signed-rank test	0.2	8.61021e-19	2.00716e-18	0.408	0.173145	FALSE	FALSE
ProCan	SLTM	0.612705	0.563544	99	217	0.456221	one-sided one-sample Wilcoxon signed-rank test	0.2	8.62716e-20	2.21009e-19	0.373134	0.173145	FALSE	FALSE
CPTAC	SUPT5H	0.892448	0.433572	114	148	0.77027	one-sided one-sample Wilcoxon signed-rank test	0.2	3.53279e-25	1.96111e-24	0.42236	0.173537	FALSE	FALSE
DepMap	SUPT5H	0.708472	0.436323	116	176	0.659091	one-sided one-sample Wilcoxon signed-rank test	0.2	5.28867e-28	5.79505e-27	0.408	0.173537	FALSE	FALSE
ProCan	SUPT5H	0.833577	0.577574	119	273	0.435897	one-sided one-sample Wilcoxon signed-rank test	0.2	8.76637e-37	4.51907e-35	0.373134	0.173537	FALSE	FALSE
CPTAC	SRP72	0.723694	0.435723	104	144	0.722222	one-sided one-sample Wilcoxon signed-rank test	0.2	4.4533e-21	1.29004e-20	0.42236	0.17393	FALSE	FALSE
DepMap	SRP72	0.72556	0.413591	63	102	0.617647	one-sided one-sample Wilcoxon signed-rank test	0.2	1.05848e-16	2.08551e-16	0.408	0.17393	FALSE	FALSE
ProCan	SRP72	0.86555	0.583497	77	166	0.463855	one-sided one-sample Wilcoxon signed-rank test	0.2	2.43568e-25	1.40862e-24	0.373134	0.17393	FALSE	FALSE
CPTAC	BCLAF1	0.60671	0.42864	81	121	0.669421	one-sided one-sample Wilcoxon signed-rank test	0.2	1.14617e-14	1.96236e-14	0.42236	0.175893	FALSE	FALSE
DepMap	BCLAF1	0.685192	0.480926	63	125	0.504	one-sided one-sample Wilcoxon signed-rank test	0.2	9.79212e-17	1.93404e-16	0.408	0.175893	FALSE	FALSE
ProCan	BCLAF1	0.645575	0.512693	116	214	0.542056	one-sided one-sample Wilcoxon signed-rank test	0.2	9.92712e-24	4.0888e-23	0.373134	0.175893	FALSE	FALSE
CPTAC	DHX15	0.612152	0.394812	105	132	0.795455	one-sided one-sample Wilcoxon signed-rank test	0.2	1.04307e-17	2.22316e-17	0.42236	0.176286	FALSE	FALSE
DepMap	DHX15	0.709554	0.461142	54	100	0.54	one-sided one-sample Wilcoxon signed-rank test	0.2	4.06758e-15	7.18654e-15	0.408	0.176286	FALSE	FALSE
ProCan	DHX15	0.608986	0.591964	74	167	0.443114	one-sided one-sample Wilcoxon signed-rank test	0.2	2.23653e-14	3.75826e-14	0.373134	0.176286	FALSE	FALSE
CPTAC	PUF60	0.634053	0.474413	126	166	0.759036	one-sided one-sample Wilcoxon signed-rank test	0.2	5.81656e-19	1.37686e-18	0.42236	0.177856	FALSE	FALSE
DepMap	PUF60	0.517333	0.441844	51	110	0.463636	one-sided one-sample Wilcoxon signed-rank test	0.2	5.35109e-11	7.54622e-11	0.408	0.177856	FALSE	FALSE
ProCan	PUF60	0.815729	0.502173	228	371	0.614555	one-sided one-sample Wilcoxon signed-rank test	0.2	1.34815e-55	1.69881e-52	0.373134	0.177856	FALSE	FALSE
CPTAC	DHX8	0.761074	0.34529	136	154	0.883117	one-sided one-sample Wilcoxon signed-rank test	0.2	3.45842e-25	1.93593e-24	0.42236	0.179034	FALSE	FALSE
CPTAC	ZC3H18	0.852391	0.462433	94	140	0.671429	one-sided one-sample Wilcoxon signed-rank test	0.2	1.53211e-22	5.28135e-22	0.42236	0.179034	FALSE	FALSE
DepMap	DHX8	0.735111	0.503807	86	166	0.518072	one-sided one-sample Wilcoxon signed-rank test	0.2	9.50722e-23	3.36731e-22	0.408	0.179034	FALSE	FALSE
DepMap	ZC3H18	0.603004	0.458634	82	140	0.585714	one-sided one-sample Wilcoxon signed-rank test	0.2	1.54845e-16	3.01527e-16	0.408	0.179034	FALSE	FALSE
ProCan	DHX8	0.761293	0.559009	127	249	0.51004	one-sided one-sample Wilcoxon signed-rank test	0.2	4.88575e-34	1.73154e-32	0.373134	0.179034	FALSE	FALSE
ProCan	ZC3H18	0.662897	0.503699	122	221	0.552036	one-sided one-sample Wilcoxon signed-rank test	0.2	1.14722e-27	1.1453e-26	0.373134	0.179034	FALSE	FALSE
CPTAC	RTRAF	0.64926	0.402774	108	132	0.818182	one-sided one-sample Wilcoxon signed-rank test	0.2	4.15907e-20	1.09872e-19	0.42236	0.180212	FALSE	FALSE
DepMap	RTRAF	0.758078	0.472321	88	144	0.611111	one-sided one-sample Wilcoxon signed-rank test	0.2	3.93646e-22	1.29289e-21	0.408	0.180212	FALSE	FALSE
ProCan	RTRAF	0.964069	0.574455	110	259	0.42471	one-sided one-sample Wilcoxon signed-rank test	0.2	1.379e-41	1.6123e-39	0.373134	0.180212	FALSE	FALSE
CPTAC	NUP93	0.873125	0.507395	84	147	0.571429	one-sided one-sample Wilcoxon signed-rank test	0.2	1.21439e-22	4.22987e-22	0.42236	0.180997	FALSE	FALSE
DepMap	NUP93	0.764065	0.401436	101	145	0.696552	one-sided one-sample Wilcoxon signed-rank test	0.2	9.66488e-25	4.89984e-24	0.408	0.180997	FALSE	FALSE
ProCan	NUP93	0.648687	0.446224	141	237	0.594937	one-sided one-sample Wilcoxon signed-rank test	0.2	9.96722e-31	2.01136e-29	0.373134	0.180997	FALSE	FALSE
CPTAC	NXF1	0.756871	0.452796	96	151	0.635762	one-sided one-sample Wilcoxon signed-rank test	0.2	5.85272e-22	1.88086e-21	0.42236	0.18139	FALSE	FALSE
DepMap	NXF1	0.72848	0.472868	98	158	0.620253	one-sided one-sample Wilcoxon signed-rank test	0.2	5.45517e-23	1.99829e-22	0.408	0.18139	FALSE	FALSE
ProCan	NXF1	0.715144	0.492232	166	270	0.614815	one-sided one-sample Wilcoxon signed-rank test	0.2	7.70162e-38	4.6708e-36	0.373134	0.18139	FALSE	FALSE
CPTAC	OSBPL9	0.905926	0.301569	102	146	0.69863	one-sided one-sample Wilcoxon signed-rank test	0.2	5.27604e-26	3.51147e-25	0.42236	0.183746	FALSE	FALSE
DepMap	OSBPL9	0.738645	0.481343	81	142	0.570423	one-sided one-sample Wilcoxon signed-rank test	0.2	8.1527e-21	2.29543e-20	0.408	0.183746	FALSE	FALSE
ProCan	OSBPL9	0.824755	0.599339	74	163	0.453988	one-sided one-sample Wilcoxon signed-rank test	0.2	3.49501e-24	1.58168e-23	0.373134	0.183746	FALSE	FALSE
CPTAC	IWS1	0.875673	0.449593	88	156	0.564103	one-sided one-sample Wilcoxon signed-rank test	0.2	7.99838e-25	4.11942e-24	0.42236	0.184138	FALSE	FALSE
DepMap	IWS1	0.639063	0.447122	89	160	0.55625	one-sided one-sample Wilcoxon signed-rank test	0.2	1.67103e-20	4.57537e-20	0.408	0.184138	FALSE	FALSE
ProCan	IWS1	0.834426	0.560953	121	243	0.497942	one-sided one-sample Wilcoxon signed-rank test	0.2	2.98435e-37	1.65909e-35	0.373134	0.184138	FALSE	FALSE
CPTAC	KPNA6	0.693859	0.380695	112	143	0.783217	one-sided one-sample Wilcoxon signed-rank test	0.2	5.5346e-21	1.58665e-20	0.42236	0.185709	FALSE	FALSE
DepMap	KPNA6	0.737023	0.446244	74	135	0.548148	one-sided one-sample Wilcoxon signed-rank test	0.2	1.30119e-20	3.59922e-20	0.408	0.185709	FALSE	FALSE
ProCan	KPNA6	0.692768	0.616085	99	216	0.458333	one-sided one-sample Wilcoxon signed-rank test	0.2	2.86576e-23	1.10508e-22	0.373134	0.185709	FALSE	FALSE
CPTAC	DDX1	0.587059	0.42831	126	159	0.792453	one-sided one-sample Wilcoxon signed-rank test	0.2	1.37344e-18	3.1467e-18	0.42236	0.189242	FALSE	FALSE
DepMap	DDX1	0.752215	0.417025	100	179	0.558659	one-sided one-sample Wilcoxon signed-rank test	0.2	1.87619e-29	2.92681e-28	0.408	0.189242	FALSE	FALSE
ProCan	DDX1	0.790362	0.600608	146	281	0.519573	one-sided one-sample Wilcoxon signed-rank test	0.2	2.25987e-40	2.05034e-38	0.373134	0.189242	FALSE	FALSE
CPTAC	KHDRBS1	0.748442	0.436985	102	142	0.71831	one-sided one-sample Wilcoxon signed-rank test	0.2	6.117e-21	1.74479e-20	0.42236	0.19042	FALSE	FALSE
DepMap	KHDRBS1	0.6592	0.461647	78	134	0.58209	one-sided one-sample Wilcoxon signed-rank test	0.2	3.25028e-18	7.20512e-18	0.408	0.19042	FALSE	FALSE
ProCan	KHDRBS1	0.605509	0.565044	104	225	0.462222	one-sided one-sample Wilcoxon signed-rank test	0.2	1.08456e-19	2.74614e-19	0.373134	0.19042	FALSE	FALSE
CPTAC	RPS3A	0.70891	0.386519	99	125	0.792	one-sided one-sample Wilcoxon signed-rank test	0.2	5.19985e-19	1.23916e-18	0.42236	0.190813	FALSE	FALSE
DepMap	RPS3A	0.799504	0.501127	48	95	0.505263	one-sided one-sample Wilcoxon signed-rank test	0.2	7.8559e-16	1.45554e-15	0.408	0.190813	FALSE	FALSE
ProCan	RPS3A	0.873802	0.558851	61	149	0.409396	one-sided one-sample Wilcoxon signed-rank test	0.2	9.40703e-25	4.78194e-24	0.373134	0.190813	FALSE	FALSE
CPTAC	SUGP1	0.648544	0.389145	121	152	0.796053	one-sided one-sample Wilcoxon signed-rank test	0.2	3.23299e-21	9.52842e-21	0.42236	0.191991	FALSE	FALSE
DepMap	SUGP1	0.786989	0.465471	71	127	0.559055	one-sided one-sample Wilcoxon signed-rank test	0.2	2.38368e-21	7.13093e-21	0.408	0.191991	FALSE	FALSE
ProCan	SUGP1	0.890071	0.59869	71	155	0.458065	one-sided one-sample Wilcoxon signed-rank test	0.2	5.51535e-24	2.38648e-23	0.373134	0.191991	FALSE	FALSE
CPTAC	PTPN23	0.852476	0.3679	68	86	0.790698	one-sided one-sample Wilcoxon signed-rank test	0.2	5.38427e-16	1.01031e-15	0.42236	0.193168	FALSE	FALSE
DepMap	PTPN23	0.640306	0.449845	57	100	0.57	one-sided one-sample Wilcoxon signed-rank test	0.2	6.09284e-14	9.98538e-14	0.408	0.193168	FALSE	FALSE
ProCan	PTPN23	0.753625	0.622586	54	131	0.412214	one-sided one-sample Wilcoxon signed-rank test	0.2	1.07185e-16	2.11077e-16	0.373134	0.193168	FALSE	FALSE
CPTAC	SART1	0.776192	0.468263	111	158	0.702532	one-sided one-sample Wilcoxon signed-rank test	0.2	3.48534e-23	1.32508e-22	0.42236	0.193954	FALSE	FALSE
DepMap	SART1	0.725234	0.475743	114	178	0.640449	one-sided one-sample Wilcoxon signed-rank test	0.2	2.89087e-25	1.64255e-24	0.408	0.193954	FALSE	FALSE
ProCan	SART1	0.730474	0.466172	177	295	0.6	one-sided one-sample Wilcoxon signed-rank test	0.2	4.38268e-42	6.06145e-40	0.373134	0.193954	FALSE	FALSE
CPTAC	TCERG1	0.790893	0.50391	114	138	0.826087	one-sided one-sample Wilcoxon signed-rank test	0.2	1.68045e-20	4.59893e-20	0.42236	0.194739	FALSE	FALSE
DepMap	TCERG1	0.775303	0.434274	95	167	0.568862	one-sided one-sample Wilcoxon signed-rank test	0.2	5.59202e-27	4.62101e-26	0.408	0.194739	FALSE	FALSE
ProCan	TCERG1	0.86871	0.467736	130	265	0.490566	one-sided one-sample Wilcoxon signed-rank test	0.2	1.15219e-43	1.9503e-41	0.373134	0.194739	FALSE	FALSE
CPTAC	XRN2	0.757303	0.468949	144	173	0.83237	one-sided one-sample Wilcoxon signed-rank test	0.2	6.82405e-27	5.51615e-26	0.42236	0.195132	FALSE	FALSE
DepMap	XRN2	0.678581	0.472868	113	171	0.660819	one-sided one-sample Wilcoxon signed-rank test	0.2	7.54286e-22	2.39283e-21	0.408	0.195132	FALSE	FALSE
ProCan	XRN2	0.633148	0.468596	171	283	0.60424	one-sided one-sample Wilcoxon signed-rank test	0.2	2.6268e-32	6.81707e-31	0.373134	0.195132	FALSE	FALSE
CPTAC	SNW1	0.906282	0.463789	74	134	0.552239	one-sided one-sample Wilcoxon signed-rank test	0.2	3.648e-22	1.20163e-21	0.42236	0.197487	FALSE	FALSE
DepMap	SNW1	0.821419	0.47248	82	151	0.543046	one-sided one-sample Wilcoxon signed-rank test	0.2	6.25866e-24	2.68455e-23	0.408	0.197487	FALSE	FALSE
ProCan	SNW1	0.719953	0.49789	145	256	0.566406	one-sided one-sample Wilcoxon signed-rank test	0.2	8.35554e-35	3.2789e-33	0.373134	0.197487	FALSE	FALSE
CPTAC	SNRNP70	0.798993	0.468536	112	145	0.772414	one-sided one-sample Wilcoxon signed-rank test	0.2	1.68676e-21	5.14789e-21	0.42236	0.19945	FALSE	FALSE
DepMap	SNRNP70	0.757783	0.477214	83	153	0.542484	one-sided one-sample Wilcoxon signed-rank test	0.2	5.64621e-23	2.06029e-22	0.408	0.19945	FALSE	FALSE
ProCan	SNRNP70	0.745887	0.462724	141	253	0.557312	one-sided one-sample Wilcoxon signed-rank test	0.2	7.39672e-38	4.51001e-36	0.373134	0.19945	FALSE	FALSE
CPTAC	DDX17	0.685455	0.447853	88	131	0.671756	one-sided one-sample Wilcoxon signed-rank test	0.2	4.2437e-18	9.33432e-18	0.42236	0.201021	FALSE	FALSE
DepMap	DDX17	0.745981	0.479901	54	105	0.514286	one-sided one-sample Wilcoxon signed-rank test	0.2	4.37706e-16	8.27198e-16	0.408	0.201021	FALSE	FALSE
ProCan	DDX17	0.837888	0.513327	87	183	0.47541	one-sided one-sample Wilcoxon signed-rank test	0.2	1.19882e-27	1.18786e-26	0.373134	0.201021	FALSE	FALSE
CPTAC	PRPF4	0.348693	0.455066	89	143	0.622378	one-sided one-sample Wilcoxon signed-rank test	0.2	7.42424e-05	8.36213e-05	0.42236	0.202984	FALSE	FALSE
DepMap	PRPF4	0.80448	0.478553	77	148	0.52027	one-sided one-sample Wilcoxon signed-rank test	0.2	4.07224e-23	1.52874e-22	0.408	0.202984	FALSE	FALSE
ProCan	PRPF4	0.729025	0.510124	129	240	0.5375	one-sided one-sample Wilcoxon signed-rank test	0.2	2.41079e-32	6.31426e-31	0.373134	0.202984	FALSE	FALSE
CPTAC	PPIL1	0.585227	0.479181	99	151	0.655629	one-sided one-sample Wilcoxon signed-rank test	0.2	1.85221e-15	3.35182e-15	0.42236	0.203377	FALSE	FALSE
DepMap	PPIL1	0.697509	0.463013	91	166	0.548193	one-sided one-sample Wilcoxon signed-rank test	0.2	3.96186e-24	1.77105e-23	0.408	0.203377	FALSE	FALSE
ProCan	PPIL1	0.741207	0.490402	154	272	0.566176	one-sided one-sample Wilcoxon signed-rank test	0.2	4.03136e-39	3.08917e-37	0.373134	0.203377	FALSE	FALSE
CPTAC	RPLP0	0.686153	0.531223	101	158	0.639241	one-sided one-sample Wilcoxon signed-rank test	0.2	5.46645e-18	1.1913e-17	0.42236	0.203377	FALSE	FALSE
DepMap	RPLP0	0.757076	0.37103	96	160	0.6	one-sided one-sample Wilcoxon signed-rank test	0.2	9.28613e-28	9.43674e-27	0.408	0.203377	FALSE	FALSE
ProCan	RPLP0	0.866048	0.463524	134	270	0.496296	one-sided one-sample Wilcoxon signed-rank test	0.2	8.68735e-45	1.72848e-42	0.373134	0.203377	FALSE	FALSE
CPTAC	EMC8	0.970708	0.449016	83	139	0.597122	one-sided one-sample Wilcoxon signed-rank test	0.2	2.9676e-24	1.36202e-23	0.42236	0.203769	FALSE	FALSE
DepMap	EMC8	0.728313	0.458614	89	143	0.622378	one-sided one-sample Wilcoxon signed-rank test	0.2	4.48043e-23	1.66489e-22	0.408	0.203769	FALSE	FALSE
ProCan	EMC8	0.563694	0.568085	114	227	0.502203	one-sided one-sample Wilcoxon signed-rank test	0.2	2.27496e-17	4.734e-17	0.373134	0.203769	FALSE	FALSE
CPTAC	EDC4	0.994051	0.430756	84	148	0.567568	one-sided one-sample Wilcoxon signed-rank test	0.2	2.27831e-25	1.33004e-24	0.42236	0.20691	FALSE	FALSE
DepMap	EDC4	0.730654	0.444705	90	154	0.584416	one-sided one-sample Wilcoxon signed-rank test	0.2	2.92621e-24	1.34739e-23	0.408	0.20691	FALSE	FALSE
ProCan	EDC4	0.895717	0.599601	99	237	0.417722	one-sided one-sample Wilcoxon signed-rank test	0.2	1.21198e-35	5.28656e-34	0.373134	0.20691	FALSE	FALSE
CPTAC	NDUFS3	0.843453	0.430152	103	139	0.741007	one-sided one-sample Wilcoxon signed-rank test	0.2	3.52193e-24	1.59323e-23	0.42236	0.207695	FALSE	FALSE
DepMap	NDUFS3	0.824097	0.446227	81	155	0.522581	one-sided one-sample Wilcoxon signed-rank test	0.2	2.34137e-25	1.36382e-24	0.408	0.207695	FALSE	FALSE
ProCan	NDUFS3	0.580902	0.599634	122	247	0.493927	one-sided one-sample Wilcoxon signed-rank test	0.2	4.27404e-18	9.39378e-18	0.373134	0.207695	FALSE	FALSE
CPTAC	SMU1	0.906128	0.449915	64	124	0.516129	one-sided one-sample Wilcoxon signed-rank test	0.2	1.3806e-20	3.81236e-20	0.42236	0.207695	FALSE	FALSE
DepMap	SMU1	0.70981	0.488141	58	119	0.487395	one-sided one-sample Wilcoxon signed-rank test	0.2	2.93462e-16	5.60389e-16	0.408	0.207695	FALSE	FALSE
ProCan	SMU1	0.695219	0.497172	100	194	0.515464	one-sided one-sample Wilcoxon signed-rank test	0.2	5.13139e-25	2.75284e-24	0.373134	0.207695	FALSE	FALSE
CPTAC	SNRPD2	0.637071	0.471461	114	145	0.786207	one-sided one-sample Wilcoxon signed-rank test	0.2	6.26136e-17	1.25748e-16	0.42236	0.209658	FALSE	FALSE
DepMap	SNRPD2	0.815954	0.481421	79	156	0.50641	one-sided one-sample Wilcoxon signed-rank test	0.2	7.57203e-25	3.92479e-24	0.408	0.209658	FALSE	FALSE
ProCan	SNRPD2	0.836993	0.450813	119	245	0.485714	one-sided one-sample Wilcoxon signed-rank test	0.2	6.78222e-40	5.78325e-38	0.373134	0.209658	FALSE	FALSE
CPTAC	BIRC6	1.08291	0.410529	93	163	0.570552	one-sided one-sample Wilcoxon signed-rank test	0.2	1.87941e-28	2.2531e-27	0.42236	0.210444	FALSE	FALSE
CPTAC	RUVBL2	0.69797	0.393168	123	144	0.854167	one-sided one-sample Wilcoxon signed-rank test	0.2	9.36643e-22	2.94414e-21	0.42236	0.210444	FALSE	FALSE
DepMap	BIRC6	0.712985	0.461956	110	187	0.588235	one-sided one-sample Wilcoxon signed-rank test	0.2	1.22663e-27	1.20967e-26	0.408	0.210444	FALSE	FALSE
DepMap	RUVBL2	0.741155	0.51413	79	153	0.51634	one-sided one-sample Wilcoxon signed-rank test	0.2	1.02169e-21	3.19553e-21	0.408	0.210444	FALSE	FALSE
ProCan	BIRC6	0.784091	0.601309	69	147	0.469388	one-sided one-sample Wilcoxon signed-rank test	0.2	2.26254e-20	6.10068e-20	0.373134	0.210444	FALSE	FALSE
ProCan	RUVBL2	0.809877	0.541484	114	251	0.454183	one-sided one-sample Wilcoxon signed-rank test	0.2	7.97381e-36	3.63176e-34	0.373134	0.210444	FALSE	FALSE
CPTAC	NUP133	0.937425	0.440877	118	168	0.702381	one-sided one-sample Wilcoxon signed-rank test	0.2	5.95629e-29	8.05129e-28	0.42236	0.212799	FALSE	FALSE
DepMap	NUP133	0.766148	0.492866	107	206	0.519417	one-sided one-sample Wilcoxon signed-rank test	0.2	4.56824e-30	8.23663e-29	0.408	0.212799	FALSE	FALSE
ProCan	NUP133	0.737331	0.512788	181	335	0.540299	one-sided one-sample Wilcoxon signed-rank test	0.2	2.27023e-44	4.22077e-42	0.373134	0.212799	FALSE	FALSE
CPTAC	RNMT	0.330583	0.46927	93	151	0.615894	one-sided one-sample Wilcoxon signed-rank test	0.2	0.000231912	0.000257551	0.42236	0.213585	FALSE	FALSE
DepMap	RNMT	0.658727	0.445222	85	131	0.648855	one-sided one-sample Wilcoxon signed-rank test	0.2	4.68971e-18	1.02735e-17	0.408	0.213585	FALSE	FALSE
ProCan	RNMT	0.753069	0.563745	89	204	0.436275	one-sided one-sample Wilcoxon signed-rank test	0.2	5.45689e-26	3.61592e-25	0.373134	0.213585	FALSE	FALSE
CPTAC	MRPL45	0.957704	0.406078	95	148	0.641892	one-sided one-sample Wilcoxon signed-rank test	0.2	4.6476e-26	3.14114e-25	0.42236	0.21437	FALSE	FALSE
DepMap	MRPL45	0.821401	0.507422	80	159	0.503145	one-sided one-sample Wilcoxon signed-rank test	0.2	4.40151e-24	1.95448e-23	0.408	0.21437	FALSE	FALSE
ProCan	MRPL45	0.626815	0.54551	143	269	0.531599	one-sided one-sample Wilcoxon signed-rank test	0.2	5.68757e-26	3.74798e-25	0.373134	0.21437	FALSE	FALSE
CPTAC	CHMP7	0.993032	0.239582	87	115	0.756522	one-sided one-sample Wilcoxon signed-rank test	0.2	6.65108e-21	1.89047e-20	0.42236	0.21594	FALSE	FALSE
DepMap	CHMP7	0.616892	0.553765	44	95	0.463158	one-sided one-sample Wilcoxon signed-rank test	0.2	5.28881e-10	7.13628e-10	0.408	0.21594	FALSE	FALSE
ProCan	CHMP7	0.704879	0.454394	52	92	0.565217	one-sided one-sample Wilcoxon signed-rank test	0.2	1.7877e-14	3.02466e-14	0.373134	0.21594	FALSE	FALSE
CPTAC	PAFAH1B1	0.93316	0.377327	77	128	0.601562	one-sided one-sample Wilcoxon signed-rank test	0.2	5.81111e-23	2.11637e-22	0.42236	0.217118	FALSE	FALSE
DepMap	PAFAH1B1	0.697752	0.404241	83	125	0.664	one-sided one-sample Wilcoxon signed-rank test	0.2	1.82586e-20	4.97767e-20	0.408	0.217118	FALSE	FALSE
ProCan	PAFAH1B1	0.890917	0.65214	78	180	0.433333	one-sided one-sample Wilcoxon signed-rank test	0.2	2.38754e-26	1.72575e-25	0.373134	0.217118	FALSE	FALSE
CPTAC	MESD	0.848175	0.37691	109	143	0.762238	one-sided one-sample Wilcoxon signed-rank test	0.2	6.19257e-24	2.65821e-23	0.42236	0.217511	FALSE	FALSE
CPTAC	UBA3	0.766331	0.393563	72	88	0.818182	one-sided one-sample Wilcoxon signed-rank test	0.2	2.08926e-15	3.76219e-15	0.42236	0.217511	FALSE	FALSE
DepMap	MESD	0.650879	0.509823	60	137	0.437956	one-sided one-sample Wilcoxon signed-rank test	0.2	2.14644e-16	4.13852e-16	0.408	0.217511	FALSE	FALSE
DepMap	UBA3	0.776637	0.504116	55	104	0.528846	one-sided one-sample Wilcoxon signed-rank test	0.2	8.04793e-17	1.60323e-16	0.408	0.217511	FALSE	FALSE
ProCan	MESD	0.532592	0.570057	103	229	0.449782	one-sided one-sample Wilcoxon signed-rank test	0.2	4.98069e-15	8.7521e-15	0.373134	0.217511	FALSE	FALSE
ProCan	UBA3	0.879221	0.570618	61	139	0.438849	one-sided one-sample Wilcoxon signed-rank test	0.2	3.50297e-22	1.15654e-21	0.373134	0.217511	FALSE	FALSE
CPTAC	VPS35	1.14907	0.364891	73	149	0.489933	one-sided one-sample Wilcoxon signed-rank test	0.2	1.95344e-26	1.43577e-25	0.42236	0.218296	FALSE	FALSE
DepMap	VPS35	0.731033	0.458855	91	146	0.623288	one-sided one-sample Wilcoxon signed-rank test	0.2	1.5386e-23	6.17455e-23	0.408	0.218296	FALSE	FALSE
ProCan	VPS35	0.860412	0.63406	93	229	0.406114	one-sided one-sample Wilcoxon signed-rank test	0.2	2.75231e-32	7.11023e-31	0.373134	0.218296	FALSE	FALSE
CPTAC	EPRS1	0.908637	0.437004	113	169	0.668639	one-sided one-sample Wilcoxon signed-rank test	0.2	8.3693e-28	8.62875e-27	0.42236	0.218689	FALSE	FALSE
DepMap	EPRS1	0.72589	0.495093	98	204	0.480392	one-sided one-sample Wilcoxon signed-rank test	0.2	1.03836e-27	1.04397e-26	0.408	0.218689	FALSE	FALSE
ProCan	EPRS1	0.734312	0.530164	156	334	0.467066	one-sided one-sample Wilcoxon signed-rank test	0.2	1.36574e-41	1.6123e-39	0.373134	0.218689	FALSE	FALSE
CPTAC	RUVBL1	0.556131	0.427478	122	155	0.787097	one-sided one-sample Wilcoxon signed-rank test	0.2	2.98181e-16	5.69113e-16	0.42236	0.219081	FALSE	FALSE
DepMap	RUVBL1	0.719651	0.500769	101	184	0.548913	one-sided one-sample Wilcoxon signed-rank test	0.2	1.35771e-25	8.2695e-25	0.408	0.219081	FALSE	FALSE
ProCan	RUVBL1	0.819107	0.545542	143	297	0.481481	one-sided one-sample Wilcoxon signed-rank test	0.2	6.06919e-42	8.29285e-40	0.373134	0.219081	FALSE	FALSE
CPTAC	IK	0.843378	0.489269	110	136	0.808824	one-sided one-sample Wilcoxon signed-rank test	0.2	4.93754e-22	1.60219e-21	0.42236	0.220652	FALSE	FALSE
CPTAC	ZC3H14	0.743428	0.470616	85	134	0.634328	one-sided one-sample Wilcoxon signed-rank test	0.2	5.55906e-19	1.31861e-18	0.42236	0.220652	FALSE	FALSE
DepMap	IK	0.784366	0.461587	83	163	0.509202	one-sided one-sample Wilcoxon signed-rank test	0.2	1.91298e-25	1.13291e-24	0.408	0.220652	FALSE	FALSE
DepMap	ZC3H14	0.769505	0.484778	77	146	0.527397	one-sided one-sample Wilcoxon signed-rank test	0.2	6.5338e-22	2.0885e-21	0.408	0.220652	FALSE	FALSE
ProCan	IK	0.757839	0.504687	136	260	0.523077	one-sided one-sample Wilcoxon signed-rank test	0.2	4.78859e-36	2.22571e-34	0.373134	0.220652	FALSE	FALSE
ProCan	ZC3H14	0.618863	0.472496	148	252	0.587302	one-sided one-sample Wilcoxon signed-rank test	0.2	3.82952e-29	5.44243e-28	0.373134	0.220652	FALSE	FALSE
CPTAC	PSMC1	0.882932	0.441443	84	134	0.626866	one-sided one-sample Wilcoxon signed-rank test	0.2	1.50055e-22	5.18043e-22	0.42236	0.222222	FALSE	FALSE
CPTAC	USP39	0.593064	0.388054	139	166	0.837349	one-sided one-sample Wilcoxon signed-rank test	0.2	7.21881e-21	2.04263e-20	0.42236	0.222222	FALSE	FALSE
DepMap	PSMC1	0.867566	0.459569	85	146	0.582192	one-sided one-sample Wilcoxon signed-rank test	0.2	2.45807e-25	1.41796e-24	0.408	0.222222	FALSE	FALSE
DepMap	USP39	0.667966	0.536174	94	180	0.522222	one-sided one-sample Wilcoxon signed-rank test	0.2	1.71697e-20	4.69321e-20	0.408	0.222222	FALSE	FALSE
ProCan	PSMC1	0.912227	0.588624	123	250	0.492	one-sided one-sample Wilcoxon signed-rank test	0.2	2.10714e-38	1.38937e-36	0.373134	0.222222	FALSE	FALSE
ProCan	USP39	0.71905	0.476615	164	290	0.565517	one-sided one-sample Wilcoxon signed-rank test	0.2	4.00775e-42	5.68149e-40	0.373134	0.222222	FALSE	FALSE
CPTAC	CPSF7	0.833521	0.401772	112	150	0.746667	one-sided one-sample Wilcoxon signed-rank test	0.2	2.82129e-24	1.30225e-23	0.42236	0.223007	FALSE	FALSE
DepMap	CPSF7	0.700511	0.528512	75	158	0.474684	one-sided one-sample Wilcoxon signed-rank test	0.2	2.37789e-19	5.83843e-19	0.408	0.223007	FALSE	FALSE
ProCan	CPSF7	0.673542	0.494306	154	268	0.574627	one-sided one-sample Wilcoxon signed-rank test	0.2	8.01869e-33	2.33179e-31	0.373134	0.223007	FALSE	FALSE
CPTAC	VPS29	1.10032	0.360964	82	158	0.518987	one-sided one-sample Wilcoxon signed-rank test	0.2	6.43858e-28	6.86924e-27	0.42236	0.223793	FALSE	FALSE
DepMap	VPS29	0.743623	0.470483	76	159	0.477987	one-sided one-sample Wilcoxon signed-rank test	0.2	1.53533e-23	6.1636e-23	0.408	0.223793	FALSE	FALSE
ProCan	VPS29	0.839198	0.627388	92	238	0.386555	one-sided one-sample Wilcoxon signed-rank test	0.2	9.05843e-33	2.6008e-31	0.373134	0.223793	FALSE	FALSE
CPTAC	PSMD14	0.84582	0.422521	117	156	0.75	one-sided one-sample Wilcoxon signed-rank test	0.2	2.79249e-26	1.98307e-25	0.42236	0.224578	FALSE	FALSE
DepMap	PSMD14	0.728098	0.420376	100	159	0.628931	one-sided one-sample Wilcoxon signed-rank test	0.2	2.28832e-26	1.66145e-25	0.408	0.224578	FALSE	FALSE
ProCan	PSMD14	0.923899	0.630946	106	250	0.424	one-sided one-sample Wilcoxon signed-rank test	0.2	1.8547e-37	1.07317e-35	0.373134	0.224578	FALSE	FALSE
CPTAC	DDX39B	0.861462	0.331786	117	148	0.790541	one-sided one-sample Wilcoxon signed-rank test	0.2	9.81292e-26	6.16898e-25	0.42236	0.226148	FALSE	FALSE
DepMap	DDX39B	0.729008	0.431275	102	170	0.6	one-sided one-sample Wilcoxon signed-rank test	0.2	1.03335e-25	6.46756e-25	0.408	0.226148	FALSE	FALSE
ProCan	DDX39B	0.746271	0.664753	112	280	0.4	one-sided one-sample Wilcoxon signed-rank test	0.2	1.54069e-29	2.45063e-28	0.373134	0.226148	FALSE	FALSE
CPTAC	MFAP1	0.686773	0.39692	108	139	0.776978	one-sided one-sample Wilcoxon signed-rank test	0.2	5.41183e-21	1.55421e-20	0.42236	0.227719	FALSE	FALSE
DepMap	MFAP1	0.771344	0.529727	55	123	0.447154	one-sided one-sample Wilcoxon signed-rank test	0.2	1.40475e-17	2.96451e-17	0.408	0.227719	FALSE	FALSE
ProCan	MFAP1	0.749954	0.507973	103	210	0.490476	one-sided one-sample Wilcoxon signed-rank test	0.2	2.91629e-30	5.52147e-29	0.373134	0.227719	FALSE	FALSE
CPTAC	YTHDF3	1.01302	0.412692	82	157	0.522293	one-sided one-sample Wilcoxon signed-rank test	0.2	3.37773e-27	2.96035e-26	0.42236	0.228504	FALSE	FALSE
DepMap	YTHDF3	0.713662	0.482773	116	184	0.630435	one-sided one-sample Wilcoxon signed-rank test	0.2	2.56877e-27	2.33246e-26	0.408	0.228504	FALSE	FALSE
ProCan	YTHDF3	0.772005	0.592287	107	219	0.488584	one-sided one-sample Wilcoxon signed-rank test	0.2	5.13268e-28	5.65692e-27	0.373134	0.228504	FALSE	FALSE
CPTAC	PSMD8	0.918763	0.420686	123	152	0.809211	one-sided one-sample Wilcoxon signed-rank test	0.2	7.69663e-26	4.93561e-25	0.42236	0.230075	FALSE	FALSE
DepMap	PSMD8	0.900958	0.494623	103	177	0.581921	one-sided one-sample Wilcoxon signed-rank test	0.2	4.54864e-30	8.21435e-29	0.408	0.230075	FALSE	FALSE
ProCan	PSMD8	0.916381	0.573933	112	277	0.404332	one-sided one-sample Wilcoxon signed-rank test	0.2	9.88923e-42	1.26015e-39	0.373134	0.230075	FALSE	FALSE
CPTAC	DHX30	0.589822	0.344443	68	85	0.8	one-sided one-sample Wilcoxon signed-rank test	0.2	1.39255e-13	2.24203e-13	0.42236	0.23243	FALSE	FALSE
DepMap	DHX30	0.732684	0.483541	50	100	0.5	one-sided one-sample Wilcoxon signed-rank test	0.2	1.04379e-14	1.79304e-14	0.408	0.23243	FALSE	FALSE
ProCan	DHX30	0.739145	0.623109	69	157	0.43949	one-sided one-sample Wilcoxon signed-rank test	0.2	6.1547e-19	1.45387e-18	0.373134	0.23243	FALSE	FALSE
CPTAC	SEC24C	0.702461	0.350512	89	109	0.816514	one-sided one-sample Wilcoxon signed-rank test	0.2	7.6034e-18	1.63687e-17	0.42236	0.232823	FALSE	FALSE
DepMap	SEC24C	0.665859	0.449688	80	133	0.601504	one-sided one-sample Wilcoxon signed-rank test	0.2	4.01168e-19	9.65954e-19	0.408	0.232823	FALSE	FALSE
ProCan	SEC24C	0.787876	0.65351	83	209	0.397129	one-sided one-sample Wilcoxon signed-rank test	0.2	6.9308e-25	3.63563e-24	0.373134	0.232823	FALSE	FALSE
CPTAC	POLDIP2	0.830143	0.384658	107	152	0.703947	one-sided one-sample Wilcoxon signed-rank test	0.2	4.8285e-26	3.25372e-25	0.42236	0.233216	FALSE	FALSE
DepMap	POLDIP2	0.757116	0.463173	93	163	0.570552	one-sided one-sample Wilcoxon signed-rank test	0.2	1.71752e-24	8.27458e-24	0.408	0.233216	FALSE	FALSE
ProCan	POLDIP2	0.542381	0.632753	110	267	0.411985	one-sided one-sample Wilcoxon signed-rank test	0.2	1.30029e-15	2.37579e-15	0.373134	0.233216	FALSE	FALSE
CPTAC	MRPL44	0.614102	0.478553	85	133	0.639098	one-sided one-sample Wilcoxon signed-rank test	0.2	5.00855e-15	8.79968e-15	0.42236	0.234393	FALSE	FALSE
CPTAC	MRPS22	0.663688	0.45797	135	163	0.828221	one-sided one-sample Wilcoxon signed-rank test	0.2	8.11194e-22	2.56546e-21	0.42236	0.234393	FALSE	FALSE
CPTAC	USP47	0.834454	0.38419	113	142	0.795775	one-sided one-sample Wilcoxon signed-rank test	0.2	4.52659e-25	2.4551e-24	0.42236	0.234393	FALSE	FALSE
DepMap	MRPL44	0.688247	0.464446	84	151	0.556291	one-sided one-sample Wilcoxon signed-rank test	0.2	4.20318e-21	1.22007e-20	0.408	0.234393	FALSE	FALSE
DepMap	MRPS22	0.749587	0.442418	115	194	0.592784	one-sided one-sample Wilcoxon signed-rank test	0.2	2.79126e-30	5.32027e-29	0.408	0.234393	FALSE	FALSE
DepMap	USP47	0.792792	0.493137	67	132	0.507576	one-sided one-sample Wilcoxon signed-rank test	0.2	4.30116e-21	1.24819e-20	0.408	0.234393	FALSE	FALSE
ProCan	MRPL44	0.571678	0.548273	118	243	0.485597	one-sided one-sample Wilcoxon signed-rank test	0.2	6.92592e-20	1.78922e-19	0.373134	0.234393	FALSE	FALSE
ProCan	MRPS22	0.64693	0.595453	147	311	0.472669	one-sided one-sample Wilcoxon signed-rank test	0.2	5.5496e-28	6.0634e-27	0.373134	0.234393	FALSE	FALSE
ProCan	USP47	0.892783	0.60091	60	114	0.526316	one-sided one-sample Wilcoxon signed-rank test	0.2	1.43012e-18	3.26996e-18	0.373134	0.234393	FALSE	FALSE
CPTAC	SRP14	0.713034	0.437652	88	123	0.715447	one-sided one-sample Wilcoxon signed-rank test	0.2	1.01482e-17	2.16499e-17	0.42236	0.235571	FALSE	FALSE
DepMap	SRP14	0.749708	0.487154	60	121	0.495868	one-sided one-sample Wilcoxon signed-rank test	0.2	2.46941e-18	5.53032e-18	0.408	0.235571	FALSE	FALSE
ProCan	SRP14	0.818276	0.566249	78	200	0.39	one-sided one-sample Wilcoxon signed-rank test	0.2	3.78373e-28	4.32138e-27	0.373134	0.235571	FALSE	FALSE
CPTAC	DDX46	0.884049	0.541891	93	135	0.688889	one-sided one-sample Wilcoxon signed-rank test	0.2	2.28397e-21	6.85251e-21	0.42236	0.237534	FALSE	FALSE
DepMap	DDX46	0.679156	0.397619	100	157	0.636943	one-sided one-sample Wilcoxon signed-rank test	0.2	1.1675e-24	5.79965e-24	0.408	0.237534	FALSE	FALSE
ProCan	DDX46	0.819836	0.505477	127	245	0.518367	one-sided one-sample Wilcoxon signed-rank test	0.2	1.03114e-38	7.30883e-37	0.373134	0.237534	FALSE	FALSE
CPTAC	PTCD3	0.857548	0.380986	142	167	0.850299	one-sided one-sample Wilcoxon signed-rank test	0.2	4.77699e-29	6.60682e-28	0.42236	0.242246	FALSE	FALSE
DepMap	PTCD3	0.737199	0.531569	83	177	0.468927	one-sided one-sample Wilcoxon signed-rank test	0.2	3.01495e-23	1.1575e-22	0.408	0.242246	FALSE	FALSE
ProCan	PTCD3	0.61651	0.550945	142	284	0.5	one-sided one-sample Wilcoxon signed-rank test	0.2	2.96188e-26	2.08767e-25	0.373134	0.242246	FALSE	FALSE
CPTAC	PSMA5	0.747271	0.292797	119	130	0.915385	one-sided one-sample Wilcoxon signed-rank test	0.2	3.58512e-23	1.35847e-22	0.42236	0.243031	FALSE	FALSE
DepMap	PSMA5	0.859306	0.482905	84	152	0.552632	one-sided one-sample Wilcoxon signed-rank test	0.2	2.35604e-25	1.37166e-24	0.408	0.243031	FALSE	FALSE
ProCan	PSMA5	0.979806	0.639956	104	252	0.412698	one-sided one-sample Wilcoxon signed-rank test	0.2	1.10776e-38	7.80316e-37	0.373134	0.243031	FALSE	FALSE
CPTAC	CCAR1	0.807629	0.523685	53	109	0.486239	one-sided one-sample Wilcoxon signed-rank test	0.2	7.23541e-16	1.34475e-15	0.42236	0.244601	FALSE	FALSE
CPTAC	NIF3L1	0.89956	0.428551	105	150	0.7	one-sided one-sample Wilcoxon signed-rank test	0.2	5.40548e-26	3.585e-25	0.42236	0.244601	FALSE	FALSE
DepMap	CCAR1	0.745479	0.463722	60	132	0.454545	one-sided one-sample Wilcoxon signed-rank test	0.2	1.97054e-19	4.87308e-19	0.408	0.244601	FALSE	FALSE
DepMap	NIF3L1	0.665384	0.507436	91	166	0.548193	one-sided one-sample Wilcoxon signed-rank test	0.2	1.20691e-20	3.34496e-20	0.408	0.244601	FALSE	FALSE
ProCan	CCAR1	0.737521	0.46372	111	214	0.518692	one-sided one-sample Wilcoxon signed-rank test	0.2	9.83929e-32	2.30552e-30	0.373134	0.244601	FALSE	FALSE
ProCan	NIF3L1	0.797321	0.560382	106	229	0.462882	one-sided one-sample Wilcoxon signed-rank test	0.2	1.05386e-32	2.9805e-31	0.373134	0.244601	FALSE	FALSE
CPTAC	PPIL4	0.782161	0.356105	93	121	0.768595	one-sided one-sample Wilcoxon signed-rank test	0.2	1.86843e-20	5.0876e-20	0.42236	0.245779	FALSE	FALSE
DepMap	PPIL4	0.664848	0.498637	54	113	0.477876	one-sided one-sample Wilcoxon signed-rank test	0.2	2.79484e-14	4.67015e-14	0.408	0.245779	FALSE	FALSE
ProCan	PPIL4	0.729347	0.614013	75	168	0.446429	one-sided one-sample Wilcoxon signed-rank test	0.2	1.46469e-20	4.02887e-20	0.373134	0.245779	FALSE	FALSE
CPTAC	PRPF38B	0.744857	0.39596	111	138	0.804348	one-sided one-sample Wilcoxon signed-rank test	0.2	8.55029e-22	2.69583e-21	0.42236	0.246957	FALSE	FALSE
DepMap	PRPF38B	0.73785	0.535019	77	151	0.509934	one-sided one-sample Wilcoxon signed-rank test	0.2	8.61427e-21	2.42118e-20	0.408	0.246957	FALSE	FALSE
ProCan	PRPF38B	0.755207	0.517107	78	148	0.527027	one-sided one-sample Wilcoxon signed-rank test	0.2	1.46622e-21	4.50758e-21	0.373134	0.246957	FALSE	FALSE
CPTAC	AP3B1	0.887475	0.31542	114	133	0.857143	one-sided one-sample Wilcoxon signed-rank test	0.2	7.92813e-24	3.3215e-23	0.42236	0.24735	FALSE	FALSE
DepMap	AP3B1	0.682125	0.456062	68	146	0.465753	one-sided one-sample Wilcoxon signed-rank test	0.2	8.61806e-20	2.20826e-19	0.408	0.24735	FALSE	FALSE
ProCan	AP3B1	0.856511	0.666352	82	204	0.401961	one-sided one-sample Wilcoxon signed-rank test	0.2	6.6788e-28	7.09216e-27	0.373134	0.24735	FALSE	FALSE
CPTAC	USP19	0.787889	0.348173	69	84	0.821429	one-sided one-sample Wilcoxon signed-rank test	0.2	1.78348e-15	3.23107e-15	0.42236	0.24892	FALSE	FALSE
DepMap	USP19	0.72648	0.517081	46	100	0.46	one-sided one-sample Wilcoxon signed-rank test	0.2	6.58562e-14	1.07681e-13	0.408	0.24892	FALSE	FALSE
ProCan	USP19	0.740753	0.593761	26	66	0.393939	one-sided one-sample Wilcoxon signed-rank test	0.2	4.31517e-09	5.60512e-09	0.373134	0.24892	FALSE	FALSE
CPTAC	TUFM	0.673343	0.404584	125	157	0.796178	one-sided one-sample Wilcoxon signed-rank test	0.2	6.67534e-23	2.41638e-22	0.42236	0.250098	FALSE	FALSE
DepMap	TUFM	0.666583	0.470521	84	148	0.567568	one-sided one-sample Wilcoxon signed-rank test	0.2	1.01693e-19	2.58356e-19	0.408	0.250098	FALSE	FALSE
ProCan	TUFM	0.488038	0.623333	95	242	0.392562	one-sided one-sample Wilcoxon signed-rank test	0.2	2.6447e-11	3.78229e-11	0.373134	0.250098	FALSE	FALSE
CPTAC	UBE4A	0.803873	0.45791	89	139	0.640288	one-sided one-sample Wilcoxon signed-rank test	0.2	1.60679e-22	5.52034e-22	0.42236	0.250491	FALSE	FALSE
DepMap	UBE4A	0.69285	0.483506	84	149	0.563758	one-sided one-sample Wilcoxon signed-rank test	0.2	1.74717e-20	4.7723e-20	0.408	0.250491	FALSE	FALSE
ProCan	UBE4A	0.791729	0.565541	110	220	0.5	one-sided one-sample Wilcoxon signed-rank test	0.2	5.63999e-31	1.16297e-29	0.373134	0.250491	FALSE	FALSE
CPTAC	RBBP6	0.805932	0.426082	113	150	0.753333	one-sided one-sample Wilcoxon signed-rank test	0.2	2.6134e-24	1.2132e-23	0.42236	0.252061	FALSE	FALSE
DepMap	RBBP6	0.717792	0.452794	74	140	0.528571	one-sided one-sample Wilcoxon signed-rank test	0.2	2.1062e-20	5.69947e-20	0.408	0.252061	FALSE	FALSE
ProCan	RBBP6	0.750176	0.631731	66	149	0.442953	one-sided one-sample Wilcoxon signed-rank test	0.2	3.81629e-19	9.20666e-19	0.373134	0.252061	FALSE	FALSE
CPTAC	NBAS	0.875904	0.466059	100	159	0.628931	one-sided one-sample Wilcoxon signed-rank test	0.2	8.01581e-27	6.37498e-26	0.42236	0.253239	FALSE	FALSE
DepMap	NBAS	0.693625	0.485684	91	175	0.52	one-sided one-sample Wilcoxon signed-rank test	0.2	6.46228e-24	2.76248e-23	0.408	0.253239	FALSE	FALSE
ProCan	NBAS	0.641085	0.552106	105	222	0.472973	one-sided one-sample Wilcoxon signed-rank test	0.2	1.80105e-22	6.15916e-22	0.373134	0.253239	FALSE	FALSE
CPTAC	CTR9	0.618675	0.39869	121	142	0.852113	one-sided one-sample Wilcoxon signed-rank test	0.2	1.68102e-20	4.59939e-20	0.42236	0.254024	FALSE	FALSE
CPTAC	NCBP1	0.720836	0.486583	90	141	0.638298	one-sided one-sample Wilcoxon signed-rank test	0.2	1.66774e-18	3.78959e-18	0.42236	0.254024	FALSE	FALSE
DepMap	CTR9	0.762192	0.546965	65	130	0.5	one-sided one-sample Wilcoxon signed-rank test	0.2	9.66659e-18	2.06613e-17	0.408	0.254024	FALSE	FALSE
DepMap	NCBP1	0.674589	0.478481	93	154	0.603896	one-sided one-sample Wilcoxon signed-rank test	0.2	5.31823e-21	1.52849e-20	0.408	0.254024	FALSE	FALSE
ProCan	CTR9	0.772909	0.472615	100	186	0.537634	one-sided one-sample Wilcoxon signed-rank test	0.2	2.3633e-29	3.59761e-28	0.373134	0.254024	FALSE	FALSE
ProCan	NCBP1	0.696067	0.524682	130	237	0.548523	one-sided one-sample Wilcoxon signed-rank test	0.2	3.7171e-30	6.93349e-29	0.373134	0.254024	FALSE	FALSE
CPTAC	POLR2G	1.02507	0.320153	100	151	0.662252	one-sided one-sample Wilcoxon signed-rank test	0.2	7.95581e-27	6.34061e-26	0.42236	0.25481	FALSE	FALSE
CPTAC	PRPF40A	0.74632	0.517855	95	156	0.608974	one-sided one-sample Wilcoxon signed-rank test	0.2	8.23424e-21	2.31781e-20	0.42236	0.25481	FALSE	FALSE
DepMap	POLR2G	0.754569	0.477171	83	158	0.525316	one-sided one-sample Wilcoxon signed-rank test	0.2	5.18088e-23	1.9015e-22	0.408	0.25481	FALSE	FALSE
DepMap	PRPF40A	0.697303	0.46891	78	157	0.496815	one-sided one-sample Wilcoxon signed-rank test	0.2	3.84472e-22	1.26532e-21	0.408	0.25481	FALSE	FALSE
ProCan	POLR2G	0.840042	0.650913	74	157	0.471338	one-sided one-sample Wilcoxon signed-rank test	0.2	1.04335e-21	3.25826e-21	0.373134	0.25481	FALSE	FALSE
ProCan	PRPF40A	0.708365	0.489125	127	246	0.51626	one-sided one-sample Wilcoxon signed-rank test	0.2	1.00817e-32	2.86559e-31	0.373134	0.25481	FALSE	FALSE
CPTAC	PPP6R3	0.920322	0.397824	109	154	0.707792	one-sided one-sample Wilcoxon signed-rank test	0.2	8.55789e-27	6.76341e-26	0.42236	0.256773	FALSE	FALSE
DepMap	PPP6R3	0.742299	0.463308	119	188	0.632979	one-sided one-sample Wilcoxon signed-rank test	0.2	9.06065e-28	9.24904e-27	0.408	0.256773	FALSE	FALSE
ProCan	PPP6R3	0.971167	0.640447	106	214	0.495327	one-sided one-sample Wilcoxon signed-rank test	0.2	3.25484e-33	1.02253e-31	0.373134	0.256773	FALSE	FALSE
CPTAC	PRPF8	0.927062	0.464619	59	131	0.450382	one-sided one-sample Wilcoxon signed-rank test	0.2	3.42101e-21	1.00382e-20	0.42236	0.261091	FALSE	FALSE
DepMap	PRPF8	0.766328	0.47701	64	124	0.516129	one-sided one-sample Wilcoxon signed-rank test	0.2	4.32511e-19	1.03878e-18	0.408	0.261091	FALSE	FALSE
ProCan	PRPF8	0.590751	0.575307	89	192	0.463542	one-sided one-sample Wilcoxon signed-rank test	0.2	1.17296e-15	2.14869e-15	0.373134	0.261091	FALSE	FALSE
CPTAC	CSTF3	0.756848	0.45447	106	143	0.741259	one-sided one-sample Wilcoxon signed-rank test	0.2	1.07369e-20	2.99255e-20	0.42236	0.265803	FALSE	FALSE
DepMap	CSTF3	0.73185	0.513777	79	155	0.509677	one-sided one-sample Wilcoxon signed-rank test	0.2	4.18459e-21	1.21499e-20	0.408	0.265803	FALSE	FALSE
ProCan	CSTF3	0.740267	0.512865	138	239	0.577406	one-sided one-sample Wilcoxon signed-rank test	0.2	8.22591e-34	2.81843e-32	0.373134	0.265803	FALSE	FALSE
CPTAC	NUP153	0.914998	0.520908	88	154	0.571429	one-sided one-sample Wilcoxon signed-rank test	0.2	3.79827e-25	2.09209e-24	0.42236	0.266981	FALSE	FALSE
DepMap	NUP153	0.677906	0.453085	93	170	0.547059	one-sided one-sample Wilcoxon signed-rank test	0.2	4.62484e-23	1.71294e-22	0.408	0.266981	FALSE	FALSE
ProCan	NUP153	0.543651	0.551607	126	272	0.463235	one-sided one-sample Wilcoxon signed-rank test	0.2	2.54408e-19	6.23161e-19	0.373134	0.266981	FALSE	FALSE
CPTAC	SF3B6	0.851538	0.572228	72	161	0.447205	one-sided one-sample Wilcoxon signed-rank test	0.2	1.58415e-21	4.85169e-21	0.42236	0.267373	FALSE	FALSE
CPTAC	TOMM70	0.394236	0.463398	90	140	0.642857	one-sided one-sample Wilcoxon signed-rank test	0.2	2.75308e-07	3.34864e-07	0.42236	0.267373	FALSE	FALSE
DepMap	SF3B6	0.736801	0.444466	102	180	0.566667	one-sided one-sample Wilcoxon signed-rank test	0.2	4.49397e-27	3.82341e-26	0.408	0.267373	FALSE	FALSE
DepMap	TOMM70	0.697516	0.442355	104	170	0.611765	one-sided one-sample Wilcoxon signed-rank test	0.2	6.21647e-26	4.06346e-25	0.408	0.267373	FALSE	FALSE
ProCan	SF3B6	0.673101	0.435591	164	279	0.587814	one-sided one-sample Wilcoxon signed-rank test	0.2	1.6438e-38	1.1163e-36	0.373134	0.267373	FALSE	FALSE
ProCan	TOMM70	0.469737	0.614803	125	290	0.431034	one-sided one-sample Wilcoxon signed-rank test	0.2	4.66257e-12	6.93757e-12	0.373134	0.267373	FALSE	FALSE
CPTAC	MRPS27	0.821628	0.42565	99	133	0.744361	one-sided one-sample Wilcoxon signed-rank test	0.2	1.24988e-21	3.87185e-21	0.42236	0.267766	FALSE	FALSE
DepMap	MRPS27	0.733777	0.459942	69	144	0.479167	one-sided one-sample Wilcoxon signed-rank test	0.2	6.0199e-22	1.93295e-21	0.408	0.267766	FALSE	FALSE
ProCan	MRPS27	0.609053	0.636552	89	226	0.393805	one-sided one-sample Wilcoxon signed-rank test	0.2	6.8697e-17	1.37576e-16	0.373134	0.267766	FALSE	FALSE
CPTAC	PSMC2	0.703955	0.491984	162	193	0.839378	one-sided one-sample Wilcoxon signed-rank test	0.2	2.42905e-25	1.4055e-24	0.42236	0.268159	FALSE	FALSE
DepMap	PSMC2	0.866705	0.447334	126	213	0.591549	one-sided one-sample Wilcoxon signed-rank test	0.2	2.26435e-35	9.65414e-34	0.408	0.268159	FALSE	FALSE
ProCan	PSMC2	0.933118	0.585041	172	341	0.504399	one-sided one-sample Wilcoxon signed-rank test	0.2	5.83438e-53	3.48251e-50	0.373134	0.268159	FALSE	FALSE
CPTAC	RTCB	0.913556	0.356274	98	136	0.720588	one-sided one-sample Wilcoxon signed-rank test	0.2	4.22432e-24	1.88022e-23	0.42236	0.268551	FALSE	FALSE
DepMap	RTCB	0.825122	0.476684	59	107	0.551402	one-sided one-sample Wilcoxon signed-rank test	0.2	1.64663e-18	3.74386e-18	0.408	0.268551	FALSE	FALSE
ProCan	RTCB	1.02282	0.652567	71	179	0.396648	one-sided one-sample Wilcoxon signed-rank test	0.2	2.86215e-29	4.18833e-28	0.373134	0.268551	FALSE	FALSE
CPTAC	RAE1	0.812908	0.437078	135	171	0.789474	one-sided one-sample Wilcoxon signed-rank test	0.2	2.97149e-27	2.64472e-26	0.42236	0.268944	FALSE	FALSE
DepMap	RAE1	0.881379	0.523478	151	228	0.662281	one-sided one-sample Wilcoxon signed-rank test	0.2	4.03966e-35	1.69055e-33	0.408	0.268944	FALSE	FALSE
ProCan	RAE1	0.839352	0.521205	234	376	0.62234	one-sided one-sample Wilcoxon signed-rank test	0.2	6.85657e-55	7.77603e-52	0.373134	0.268944	FALSE	FALSE
CPTAC	DHX9	0.771128	0.480011	131	171	0.766082	one-sided one-sample Wilcoxon signed-rank test	0.2	4.61719e-24	2.03749e-23	0.42236	0.269336	FALSE	FALSE
DepMap	DHX9	0.749233	0.440479	113	207	0.545894	one-sided one-sample Wilcoxon signed-rank test	0.2	1.22303e-31	2.81919e-30	0.408	0.269336	FALSE	FALSE
ProCan	DHX9	0.605904	0.600084	161	347	0.463977	one-sided one-sample Wilcoxon signed-rank test	0.2	1.34781e-26	1.01835e-25	0.373134	0.269336	FALSE	FALSE
CPTAC	AQR	0.85401	0.395311	98	135	0.725926	one-sided one-sample Wilcoxon signed-rank test	0.2	4.79602e-22	1.55939e-21	0.42236	0.271692	FALSE	FALSE
CPTAC	NUP43	0.861913	0.535766	59	121	0.487603	one-sided one-sample Wilcoxon signed-rank test	0.2	6.55438e-19	1.54314e-18	0.42236	0.271692	FALSE	FALSE
DepMap	AQR	0.726393	0.485023	61	121	0.504132	one-sided one-sample Wilcoxon signed-rank test	0.2	4.17122e-17	8.48687e-17	0.408	0.271692	FALSE	FALSE
DepMap	NUP43	0.693341	0.456131	60	112	0.535714	one-sided one-sample Wilcoxon signed-rank test	0.2	3.06611e-16	5.84907e-16	0.408	0.271692	FALSE	FALSE
ProCan	AQR	0.738457	0.630676	83	186	0.446237	one-sided one-sample Wilcoxon signed-rank test	0.2	8.45833e-23	3.01654e-22	0.373134	0.271692	FALSE	FALSE
ProCan	NUP43	0.749231	0.515264	102	193	0.528497	one-sided one-sample Wilcoxon signed-rank test	0.2	4.55732e-27	3.86978e-26	0.373134	0.271692	FALSE	FALSE
CPTAC	BCAS2	0.939444	0.459819	65	138	0.471014	one-sided one-sample Wilcoxon signed-rank test	0.2	1.12749e-22	3.94048e-22	0.42236	0.272477	FALSE	FALSE
DepMap	BCAS2	0.775703	0.503631	85	150	0.566667	one-sided one-sample Wilcoxon signed-rank test	0.2	1.62e-22	5.56067e-22	0.408	0.272477	FALSE	FALSE
ProCan	BCAS2	0.717471	0.552998	105	242	0.433884	one-sided one-sample Wilcoxon signed-rank test	0.2	3.35152e-28	3.85885e-27	0.373134	0.272477	FALSE	FALSE
CPTAC	EIF3L	0.862671	0.484437	59	131	0.450382	one-sided one-sample Wilcoxon signed-rank test	0.2	4.99751e-20	1.30863e-19	0.42236	0.273263	FALSE	FALSE
DepMap	EIF3L	0.794064	0.435961	56	103	0.543689	one-sided one-sample Wilcoxon signed-rank test	0.2	1.2994e-17	2.74679e-17	0.408	0.273263	FALSE	FALSE
ProCan	EIF3L	0.933025	0.600324	68	176	0.386364	one-sided one-sample Wilcoxon signed-rank test	0.2	4.9558e-28	5.47794e-27	0.373134	0.273263	FALSE	FALSE
CPTAC	SF3B1	0.892343	0.547059	68	152	0.447368	one-sided one-sample Wilcoxon signed-rank test	0.2	7.97722e-23	2.85034e-22	0.42236	0.273655	FALSE	FALSE
DepMap	SF3B1	0.729553	0.473961	79	167	0.473054	one-sided one-sample Wilcoxon signed-rank test	0.2	7.67105e-24	3.22332e-23	0.408	0.273655	FALSE	FALSE
ProCan	SF3B1	0.708886	0.421759	146	262	0.557252	one-sided one-sample Wilcoxon signed-rank test	0.2	4.41814e-39	3.3404e-37	0.373134	0.273655	FALSE	FALSE
CPTAC	SMC3	1.00902	0.466107	49	104	0.471154	one-sided one-sample Wilcoxon signed-rank test	0.2	3.22581e-18	7.15227e-18	0.42236	0.276796	FALSE	FALSE
DepMap	SMC3	0.646377	0.523258	54	115	0.469565	one-sided one-sample Wilcoxon signed-rank test	0.2	1.74365e-13	2.79068e-13	0.408	0.276796	FALSE	FALSE
ProCan	SMC3	0.677417	0.458317	97	186	0.521505	one-sided one-sample Wilcoxon signed-rank test	0.2	2.92771e-25	1.66099e-24	0.373134	0.276796	FALSE	FALSE
CPTAC	WASHC5	1.18126	0.39926	79	141	0.560284	one-sided one-sample Wilcoxon signed-rank test	0.2	3.50096e-25	1.94916e-24	0.42236	0.277581	FALSE	FALSE
DepMap	WASHC5	0.581537	0.49811	60	130	0.461538	one-sided one-sample Wilcoxon signed-rank test	0.2	6.504e-13	1.01058e-12	0.408	0.277581	FALSE	FALSE
ProCan	WASHC5	0.936355	0.616684	55	104	0.528846	one-sided one-sample Wilcoxon signed-rank test	0.2	5.80731e-17	1.16982e-16	0.373134	0.277581	FALSE	FALSE
CPTAC	PPP1R10	0.761024	0.428696	104	149	0.697987	one-sided one-sample Wilcoxon signed-rank test	0.2	7.08077e-23	2.54768e-22	0.42236	0.278367	FALSE	FALSE
CPTAC	ZNF207	0.725466	0.397172	123	148	0.831081	one-sided one-sample Wilcoxon signed-rank test	0.2	2.67724e-22	8.93806e-22	0.42236	0.278367	FALSE	FALSE
DepMap	PPP1R10	0.80914	0.51994	79	170	0.464706	one-sided one-sample Wilcoxon signed-rank test	0.2	9.21507e-26	5.82867e-25	0.408	0.278367	FALSE	FALSE
DepMap	ZNF207	0.715295	0.514498	90	157	0.573248	one-sided one-sample Wilcoxon signed-rank test	0.2	5.21946e-22	1.68788e-21	0.408	0.278367	FALSE	FALSE
ProCan	PPP1R10	0.800267	0.567138	130	277	0.469314	one-sided one-sample Wilcoxon signed-rank test	0.2	1.12056e-38	7.84464e-37	0.373134	0.278367	FALSE	FALSE
ProCan	ZNF207	0.900423	0.596942	121	260	0.465385	one-sided one-sample Wilcoxon signed-rank test	0.2	4.28168e-39	3.25896e-37	0.373134	0.278367	FALSE	FALSE
CPTAC	RBM15	0.934078	0.414412	93	138	0.673913	one-sided one-sample Wilcoxon signed-rank test	0.2	4.47214e-24	1.98119e-23	0.42236	0.279545	FALSE	FALSE
DepMap	RBM15	0.764742	0.537076	71	151	0.470199	one-sided one-sample Wilcoxon signed-rank test	0.2	1.69568e-20	4.63838e-20	0.408	0.279545	FALSE	FALSE
ProCan	RBM15	0.715347	0.538392	112	245	0.457143	one-sided one-sample Wilcoxon signed-rank test	0.2	4.07747e-30	7.55597e-29	0.373134	0.279545	FALSE	FALSE
CPTAC	PELO	0.956389	0.391594	92	139	0.661871	one-sided one-sample Wilcoxon signed-rank test	0.2	3.8364e-24	1.71971e-23	0.42236	0.282293	FALSE	FALSE
DepMap	PELO	0.72756	0.507323	79	143	0.552448	one-sided one-sample Wilcoxon signed-rank test	0.2	6.29137e-19	1.4843e-18	0.408	0.282293	FALSE	FALSE
ProCan	PELO	0.78046	0.616657	114	194	0.587629	one-sided one-sample Wilcoxon signed-rank test	0.2	7.9678e-27	6.3457e-26	0.373134	0.282293	FALSE	FALSE
CPTAC	COPE	1.00179	0.46097	91	153	0.594771	one-sided one-sample Wilcoxon signed-rank test	0.2	7.7238e-27	6.19488e-26	0.42236	0.283078	FALSE	FALSE
DepMap	COPE	0.757598	0.502047	70	128	0.546875	one-sided one-sample Wilcoxon signed-rank test	0.2	2.55765e-19	6.26352e-19	0.408	0.283078	FALSE	FALSE
ProCan	COPE	0.930472	0.566077	95	211	0.450237	one-sided one-sample Wilcoxon signed-rank test	0.2	9.0487e-34	3.08172e-32	0.373134	0.283078	FALSE	FALSE
CPTAC	VPS16	1.07017	0.403405	74	165	0.448485	one-sided one-sample Wilcoxon signed-rank test	0.2	6.6539e-29	8.88832e-28	0.42236	0.283471	FALSE	FALSE
DepMap	VPS16	0.868419	0.505304	95	161	0.590062	one-sided one-sample Wilcoxon signed-rank test	0.2	7.52932e-25	3.90622e-24	0.408	0.283471	FALSE	FALSE
ProCan	VPS16	0.903105	0.609679	62	130	0.476923	one-sided one-sample Wilcoxon signed-rank test	0.2	8.41427e-20	2.1575e-19	0.373134	0.283471	FALSE	FALSE
CPTAC	PSMD11	0.69892	0.550262	82	148	0.554054	one-sided one-sample Wilcoxon signed-rank test	0.2	5.23538e-17	1.05761e-16	0.42236	0.284256	FALSE	FALSE
DepMap	PSMD11	0.791471	0.395567	100	156	0.641026	one-sided one-sample Wilcoxon signed-rank test	0.2	3.88007e-27	3.36164e-26	0.408	0.284256	FALSE	FALSE
ProCan	PSMD11	0.919629	0.565358	124	258	0.48062	one-sided one-sample Wilcoxon signed-rank test	0.2	2.43845e-40	2.17751e-38	0.373134	0.284256	FALSE	FALSE
CPTAC	MRPL46	0.63704	0.492437	96	145	0.662069	one-sided one-sample Wilcoxon signed-rank test	0.2	3.43959e-17	7.04249e-17	0.42236	0.285041	FALSE	FALSE
DepMap	MRPL46	0.739701	0.438178	77	137	0.562044	one-sided one-sample Wilcoxon signed-rank test	0.2	1.17907e-21	3.6615e-21	0.408	0.285041	FALSE	FALSE
ProCan	MRPL46	0.473951	0.600991	99	232	0.426724	one-sided one-sample Wilcoxon signed-rank test	0.2	2.26398e-10	3.10883e-10	0.373134	0.285041	FALSE	FALSE
CPTAC	CUL5	0.537469	0.4866	75	135	0.555556	one-sided one-sample Wilcoxon signed-rank test	0.2	1.14264e-11	1.66201e-11	0.42236	0.285041	FALSE	FALSE
DepMap	CUL5	0.752234	0.461872	82	147	0.557823	one-sided one-sample Wilcoxon signed-rank test	0.2	1.00412e-22	3.54757e-22	0.408	0.285041	FALSE	FALSE
ProCan	CUL5	0.891134	0.589209	83	171	0.48538	one-sided one-sample Wilcoxon signed-rank test	0.2	1.58933e-26	1.18739e-25	0.373134	0.285041	FALSE	FALSE
CPTAC	CUL3	0.978253	0.307842	103	133	0.774436	one-sided one-sample Wilcoxon signed-rank test	0.2	7.92813e-24	3.3215e-23	0.42236	0.286612	FALSE	FALSE
DepMap	CUL3	0.718804	0.436612	79	151	0.523179	one-sided one-sample Wilcoxon signed-rank test	0.2	1.48043e-23	5.94953e-23	0.408	0.286612	FALSE	FALSE
ProCan	CUL3	0.958138	0.708313	84	215	0.390698	one-sided one-sample Wilcoxon signed-rank test	0.2	1.43857e-32	3.87524e-31	0.373134	0.286612	FALSE	FALSE
CPTAC	XPO1	0.676587	0.420595	136	165	0.824242	one-sided one-sample Wilcoxon signed-rank test	0.2	7.92152e-23	2.83133e-22	0.42236	0.288575	FALSE	FALSE
DepMap	XPO1	0.72305	0.380699	119	191	0.623037	one-sided one-sample Wilcoxon signed-rank test	0.2	3.43331e-31	7.21058e-30	0.408	0.288575	FALSE	FALSE
ProCan	XPO1	0.923596	0.68023	123	298	0.412752	one-sided one-sample Wilcoxon signed-rank test	0.2	1.22036e-42	1.8959e-40	0.373134	0.288575	FALSE	FALSE
CPTAC	USP7	0.862789	0.42733	102	139	0.733813	one-sided one-sample Wilcoxon signed-rank test	0.2	5.58954e-23	2.04223e-22	0.42236	0.28936	FALSE	FALSE
DepMap	USP7	0.697252	0.535798	70	143	0.48951	one-sided one-sample Wilcoxon signed-rank test	0.2	6.51723e-18	1.41053e-17	0.408	0.28936	FALSE	FALSE
ProCan	USP7	0.748282	0.544145	102	229	0.445415	one-sided one-sample Wilcoxon signed-rank test	0.2	8.44266e-30	1.42695e-28	0.373134	0.28936	FALSE	FALSE
CPTAC	PSMD2	0.807186	0.446217	129	165	0.781818	one-sided one-sample Wilcoxon signed-rank test	0.2	6.69444e-26	4.34583e-25	0.42236	0.290145	FALSE	FALSE
DepMap	PSMD2	0.856704	0.479079	123	208	0.591346	one-sided one-sample Wilcoxon signed-rank test	0.2	3.73758e-33	1.15498e-31	0.408	0.290145	FALSE	FALSE
ProCan	PSMD2	0.920741	0.61153	151	331	0.456193	one-sided one-sample Wilcoxon signed-rank test	0.2	2.42008e-48	7.41787e-46	0.373134	0.290145	FALSE	FALSE
CPTAC	ZMAT2	0.981727	0.423344	92	136	0.676471	one-sided one-sample Wilcoxon signed-rank test	0.2	8.91915e-24	3.70125e-23	0.42236	0.292894	FALSE	FALSE
DepMap	ZMAT2	0.771211	0.456575	81	162	0.5	one-sided one-sample Wilcoxon signed-rank test	0.2	6.9499e-25	3.64396e-24	0.408	0.292894	FALSE	FALSE
ProCan	ZMAT2	0.933432	0.656076	31	76	0.407895	one-sided one-sample Wilcoxon signed-rank test	0.2	5.14296e-13	8.03171e-13	0.373134	0.292894	FALSE	FALSE
CPTAC	RHOA	0.995269	0.452671	52	84	0.619048	one-sided one-sample Wilcoxon signed-rank test	0.2	1.2475e-15	2.28081e-15	0.42236	0.293679	FALSE	FALSE
DepMap	RHOA	0.699457	0.508444	54	100	0.54	one-sided one-sample Wilcoxon signed-rank test	0.2	1.10311e-13	1.78617e-13	0.408	0.293679	FALSE	FALSE
ProCan	RHOA	0.77322	0.573459	66	154	0.428571	one-sided one-sample Wilcoxon signed-rank test	0.2	1.46793e-20	4.0368e-20	0.373134	0.293679	FALSE	FALSE
CPTAC	RBM25	0.82335	0.481295	82	134	0.61194	one-sided one-sample Wilcoxon signed-rank test	0.2	1.01499e-20	2.83661e-20	0.42236	0.294857	FALSE	FALSE
DepMap	RBM25	0.758596	0.521662	75	145	0.517241	one-sided one-sample Wilcoxon signed-rank test	0.2	1.13161e-20	3.1455e-20	0.408	0.294857	FALSE	FALSE
ProCan	RBM25	0.761112	0.458305	143	256	0.558594	one-sided one-sample Wilcoxon signed-rank test	0.2	2.25859e-39	1.79123e-37	0.373134	0.294857	FALSE	FALSE
CPTAC	RPL27A	0.715338	0.571773	87	138	0.630435	one-sided one-sample Wilcoxon signed-rank test	0.2	9.76099e-16	1.79765e-15	0.42236	0.297605	FALSE	FALSE
DepMap	RPL27A	0.829573	0.442595	58	126	0.460317	one-sided one-sample Wilcoxon signed-rank test	0.2	8.66254e-22	2.72852e-21	0.408	0.297605	FALSE	FALSE
ProCan	RPL27A	0.851422	0.519277	88	213	0.413146	one-sided one-sample Wilcoxon signed-rank test	0.2	6.62348e-33	1.95617e-31	0.373134	0.297605	FALSE	FALSE
CPTAC	CHCHD3	0.849016	0.506858	135	190	0.710526	one-sided one-sample Wilcoxon signed-rank test	0.2	1.63075e-28	1.98212e-27	0.42236	0.298783	FALSE	FALSE
DepMap	CHCHD3	0.766046	0.459977	122	214	0.570093	one-sided one-sample Wilcoxon signed-rank test	0.2	1.96422e-33	6.41965e-32	0.408	0.298783	FALSE	FALSE
ProCan	CHCHD3	0.607212	0.583458	164	332	0.493976	one-sided one-sample Wilcoxon signed-rank test	0.2	4.41607e-27	3.77128e-26	0.373134	0.298783	FALSE	FALSE
CPTAC	MRPL53	0.607788	0.481235	110	165	0.666667	one-sided one-sample Wilcoxon signed-rank test	0.2	9.64603e-18	2.06212e-17	0.42236	0.300746	FALSE	FALSE
CPTAC	RBM17	0.703959	0.582944	49	112	0.4375	one-sided one-sample Wilcoxon signed-rank test	0.2	1.59649e-12	2.43259e-12	0.42236	0.300746	FALSE	FALSE
DepMap	MRPL53	0.758474	0.483904	92	181	0.508287	one-sided one-sample Wilcoxon signed-rank test	0.2	2.83252e-27	2.53741e-26	0.408	0.300746	FALSE	FALSE
DepMap	RBM17	0.821002	0.454039	55	128	0.429688	one-sided one-sample Wilcoxon signed-rank test	0.2	2.55804e-21	7.64044e-21	0.408	0.300746	FALSE	FALSE
ProCan	MRPL53	0.593118	0.578519	132	285	0.463158	one-sided one-sample Wilcoxon signed-rank test	0.2	3.37474e-23	1.28605e-22	0.373134	0.300746	FALSE	FALSE
ProCan	RBM17	0.854709	0.485437	92	192	0.479167	one-sided one-sample Wilcoxon signed-rank test	0.2	1.04145e-31	2.42527e-30	0.373134	0.300746	FALSE	FALSE
CPTAC	PRKDC	0.382384	0.576537	69	155	0.445161	one-sided one-sample Wilcoxon signed-rank test	0.2	0.000669195	0.000734121	0.42236	0.301139	FALSE	FALSE
DepMap	PRKDC	0.676289	0.459408	106	185	0.572973	one-sided one-sample Wilcoxon signed-rank test	0.2	1.09674e-24	5.48903e-24	0.408	0.301139	FALSE	FALSE
ProCan	PRKDC	0.532815	0.484395	186	311	0.598071	one-sided one-sample Wilcoxon signed-rank test	0.2	4.32428e-25	2.35664e-24	0.373134	0.301139	FALSE	FALSE
CPTAC	PRPF19	0.93216	0.453065	95	150	0.633333	one-sided one-sample Wilcoxon signed-rank test	0.2	2.2787e-25	1.33004e-24	0.42236	0.301924	FALSE	FALSE
DepMap	PRPF19	0.644952	0.534334	86	158	0.544304	one-sided one-sample Wilcoxon signed-rank test	0.2	2.69357e-17	5.55817e-17	0.408	0.301924	FALSE	FALSE
ProCan	PRPF19	0.61685	0.508005	148	265	0.558491	one-sided one-sample Wilcoxon signed-rank test	0.2	2.11078e-27	1.97024e-26	0.373134	0.301924	FALSE	FALSE
CPTAC	SRFBP1	0.471418	0.37289	103	135	0.762963	one-sided one-sample Wilcoxon signed-rank test	0.2	6.06786e-13	9.4462e-13	0.42236	0.302316	FALSE	FALSE
DepMap	SRFBP1	0.656573	0.56416	74	156	0.474359	one-sided one-sample Wilcoxon signed-rank test	0.2	3.19844e-17	6.56772e-17	0.408	0.302316	FALSE	FALSE
ProCan	SRFBP1	0.640401	0.554408	84	169	0.497041	one-sided one-sample Wilcoxon signed-rank test	0.2	5.72104e-18	1.24486e-17	0.373134	0.302316	FALSE	FALSE
CPTAC	EIF2B3	0.80417	0.331866	121	147	0.823129	one-sided one-sample Wilcoxon signed-rank test	0.2	2.65148e-25	1.51947e-24	0.42236	0.303494	FALSE	FALSE
CPTAC	PPP2R5D	0.70081	0.498491	97	151	0.642384	one-sided one-sample Wilcoxon signed-rank test	0.2	2.8105e-19	6.85533e-19	0.42236	0.303494	FALSE	FALSE
CPTAC	SNRNP200	0.912712	0.533147	76	163	0.466258	one-sided one-sample Wilcoxon signed-rank test	0.2	8.99381e-25	4.58215e-24	0.42236	0.303494	FALSE	FALSE
DepMap	EIF2B3	0.743411	0.504906	80	149	0.536913	one-sided one-sample Wilcoxon signed-rank test	0.2	9.92556e-22	3.11213e-21	0.408	0.303494	FALSE	FALSE
DepMap	PPP2R5D	0.657589	0.45982	98	164	0.597561	one-sided one-sample Wilcoxon signed-rank test	0.2	1.23858e-21	3.84107e-21	0.408	0.303494	FALSE	FALSE
DepMap	SNRNP200	0.713498	0.4911	88	173	0.508671	one-sided one-sample Wilcoxon signed-rank test	0.2	1.90571e-23	7.56481e-23	0.408	0.303494	FALSE	FALSE
ProCan	EIF2B3	0.838663	0.650535	92	232	0.396552	one-sided one-sample Wilcoxon signed-rank test	0.2	2.50005e-29	3.80068e-28	0.373134	0.303494	FALSE	FALSE
ProCan	PPP2R5D	0.800578	0.592712	95	174	0.545977	one-sided one-sample Wilcoxon signed-rank test	0.2	7.19996e-25	3.76462e-24	0.373134	0.303494	FALSE	FALSE
ProCan	SNRNP200	0.63258	0.482873	156	276	0.565217	one-sided one-sample Wilcoxon signed-rank test	0.2	2.44494e-30	4.69172e-29	0.373134	0.303494	FALSE	FALSE
CPTAC	WDR5	0.549388	0.435683	109	144	0.756944	one-sided one-sample Wilcoxon signed-rank test	0.2	1.90401e-14	3.21474e-14	0.42236	0.304672	FALSE	FALSE
DepMap	WDR5	0.682731	0.53332	88	158	0.556962	one-sided one-sample Wilcoxon signed-rank test	0.2	3.7413e-19	9.03151e-19	0.408	0.304672	FALSE	FALSE
ProCan	WDR5	0.71072	0.55604	131	261	0.501916	one-sided one-sample Wilcoxon signed-rank test	0.2	2.04769e-31	4.49185e-30	0.373134	0.304672	FALSE	FALSE
CPTAC	COPA	1.00623	0.463202	108	175	0.617143	one-sided one-sample Wilcoxon signed-rank test	0.2	7.84726e-30	1.34209e-28	0.42236	0.305065	FALSE	FALSE
DepMap	COPA	0.801445	0.508897	111	212	0.523585	one-sided one-sample Wilcoxon signed-rank test	0.2	2.42589e-31	5.2106e-30	0.408	0.305065	FALSE	FALSE
ProCan	COPA	0.853959	0.569718	166	355	0.467606	one-sided one-sample Wilcoxon signed-rank test	0.2	1.40252e-50	5.68069e-48	0.373134	0.305065	FALSE	FALSE
CPTAC	CLASP1	0.396624	0.555598	96	158	0.607595	one-sided one-sample Wilcoxon signed-rank test	0.2	1.59509e-05	1.83523e-05	0.42236	0.306243	FALSE	FALSE
CPTAC	PDE12	0.813556	0.394722	62	82	0.756098	one-sided one-sample Wilcoxon signed-rank test	0.2	1.07178e-14	1.83889e-14	0.42236	0.306243	FALSE	FALSE
CPTAC	PSMB4	1.03836	0.493211	120	169	0.710059	one-sided one-sample Wilcoxon signed-rank test	0.2	1.25723e-29	2.0369e-28	0.42236	0.306243	FALSE	FALSE
DepMap	CLASP1	0.710581	0.44639	90	160	0.5625	one-sided one-sample Wilcoxon signed-rank test	0.2	1.57225e-23	6.29623e-23	0.408	0.306243	FALSE	FALSE
DepMap	PDE12	0.766559	0.516246	49	98	0.5	one-sided one-sample Wilcoxon signed-rank test	0.2	4.86577e-15	8.55679e-15	0.408	0.306243	FALSE	FALSE
DepMap	PSMB4	0.886534	0.499224	121	220	0.55	one-sided one-sample Wilcoxon signed-rank test	0.2	3.46584e-36	1.63775e-34	0.408	0.306243	FALSE	FALSE
ProCan	CLASP1	0.839866	0.557939	90	188	0.478723	one-sided one-sample Wilcoxon signed-rank test	0.2	2.66813e-28	3.12919e-27	0.373134	0.306243	FALSE	FALSE
ProCan	PDE12	0.787745	0.616772	61	150	0.406667	one-sided one-sample Wilcoxon signed-rank test	0.2	5.56781e-20	1.4496e-19	0.373134	0.306243	FALSE	FALSE
ProCan	PSMB4	0.951882	0.549313	168	364	0.461538	one-sided one-sample Wilcoxon signed-rank test	0.2	2.41733e-58	6.85373e-55	0.373134	0.306243	FALSE	FALSE
CPTAC	CXXC1	0.858151	0.335722	99	137	0.722628	one-sided one-sample Wilcoxon signed-rank test	0.2	4.65771e-24	2.0522e-23	0.42236	0.306635	FALSE	FALSE
CPTAC	IMMT	0.587872	0.449585	121	167	0.724551	one-sided one-sample Wilcoxon signed-rank test	0.2	8.63352e-20	2.21122e-19	0.42236	0.306635	FALSE	FALSE
DepMap	CXXC1	0.696062	0.541681	36	74	0.486486	one-sided one-sample Wilcoxon signed-rank test	0.2	3.56902e-10	4.85327e-10	0.408	0.306635	FALSE	FALSE
DepMap	IMMT	0.704909	0.528991	89	177	0.502825	one-sided one-sample Wilcoxon signed-rank test	0.2	7.4074e-22	2.35512e-21	0.408	0.306635	FALSE	FALSE
ProCan	CXXC1	0.924645	0.602896	30	70	0.428571	one-sided one-sample Wilcoxon signed-rank test	0.2	4.81454e-12	7.15938e-12	0.373134	0.306635	FALSE	FALSE
ProCan	IMMT	0.501625	0.55165	145	286	0.506993	one-sided one-sample Wilcoxon signed-rank test	0.2	1.57817e-17	3.31567e-17	0.373134	0.306635	FALSE	FALSE
CPTAC	ARMC8	1.07187	0.348178	115	162	0.709877	one-sided one-sample Wilcoxon signed-rank test	0.2	1.24146e-28	1.55231e-27	0.42236	0.307813	FALSE	FALSE
DepMap	ARMC8	0.701246	0.465024	118	192	0.614583	one-sided one-sample Wilcoxon signed-rank test	0.2	4.49842e-27	3.82433e-26	0.408	0.307813	FALSE	FALSE
ProCan	ARMC8	0.895789	0.691259	82	191	0.429319	one-sided one-sample Wilcoxon signed-rank test	0.2	1.04408e-25	6.52753e-25	0.373134	0.307813	FALSE	FALSE
CPTAC	GTF3C3	0.750987	0.393982	125	151	0.827815	one-sided one-sample Wilcoxon signed-rank test	0.2	9.10826e-24	3.77547e-23	0.42236	0.308206	FALSE	FALSE
DepMap	GTF3C3	0.746163	0.516424	81	166	0.487952	one-sided one-sample Wilcoxon signed-rank test	0.2	2.91547e-23	1.12273e-22	0.408	0.308206	FALSE	FALSE
ProCan	GTF3C3	0.701834	0.617524	106	247	0.42915	one-sided one-sample Wilcoxon signed-rank test	0.2	6.27118e-26	4.0945e-25	0.373134	0.308206	FALSE	FALSE
CPTAC	SAP18	0.827081	0.4282	84	122	0.688525	one-sided one-sample Wilcoxon signed-rank test	0.2	3.00008e-20	8.01883e-20	0.42236	0.308991	FALSE	FALSE
CPTAC	U2AF2	0.799807	0.555085	80	149	0.536913	one-sided one-sample Wilcoxon signed-rank test	0.2	5.65183e-20	1.47012e-19	0.42236	0.308991	FALSE	FALSE
DepMap	SAP18	0.783068	0.509373	52	110	0.472727	one-sided one-sample Wilcoxon signed-rank test	0.2	1.02411e-16	2.02026e-16	0.408	0.308991	FALSE	FALSE
DepMap	U2AF2	0.795932	0.481574	92	170	0.541176	one-sided one-sample Wilcoxon signed-rank test	0.2	1.33482e-26	1.01056e-25	0.408	0.308991	FALSE	FALSE
ProCan	SAP18	0.685345	0.606377	76	174	0.436782	one-sided one-sample Wilcoxon signed-rank test	0.2	1.03961e-17	2.21621e-17	0.373134	0.308991	FALSE	FALSE
ProCan	U2AF2	0.773709	0.468597	137	274	0.5	one-sided one-sample Wilcoxon signed-rank test	0.2	9.26631e-41	9.05942e-39	0.373134	0.308991	FALSE	FALSE
CPTAC	BAG5	0.626473	0.53551	87	137	0.635036	one-sided one-sample Wilcoxon signed-rank test	0.2	6.51078e-14	1.06519e-13	0.42236	0.310561	FALSE	FALSE
CPTAC	C17ORF75	0.526941	0.398903	115	148	0.777027	one-sided one-sample Wilcoxon signed-rank test	0.2	7.68747e-16	1.42504e-15	0.42236	0.310561	FALSE	FALSE
DepMap	BAG5	0.707069	0.477089	81	149	0.543624	one-sided one-sample Wilcoxon signed-rank test	0.2	1.45375e-21	4.47044e-21	0.408	0.310561	FALSE	FALSE
DepMap	C17ORF75	0.758742	0.46401	92	157	0.585987	one-sided one-sample Wilcoxon signed-rank test	0.2	4.09025e-24	1.82341e-23	0.408	0.310561	FALSE	FALSE
ProCan	BAG5	0.82512	0.538029	81	150	0.54	one-sided one-sample Wilcoxon signed-rank test	0.2	8.03841e-23	2.8713e-22	0.373134	0.310561	FALSE	FALSE
ProCan	C17ORF75	0.882765	0.675887	26	63	0.412698	one-sided one-sample Wilcoxon signed-rank test	0.2	1.9996e-09	2.63385e-09	0.373134	0.310561	FALSE	FALSE
CPTAC	CLPP	0.623682	0.403968	117	146	0.80137	one-sided one-sample Wilcoxon signed-rank test	0.2	1.08657e-19	2.75001e-19	0.42236	0.312132	FALSE	FALSE
DepMap	CLPP	0.662373	0.541816	51	115	0.443478	one-sided one-sample Wilcoxon signed-rank test	0.2	3.16518e-13	4.99461e-13	0.408	0.312132	FALSE	FALSE
ProCan	CLPP	0.519014	0.577644	90	200	0.45	one-sided one-sample Wilcoxon signed-rank test	0.2	5.52651e-12	8.18975e-12	0.373134	0.312132	FALSE	FALSE
CPTAC	RBM22	0.993436	0.636775	65	139	0.467626	one-sided one-sample Wilcoxon signed-rank test	0.2	2.39124e-21	7.15164e-21	0.42236	0.312525	FALSE	FALSE
DepMap	RBM22	0.746152	0.429163	92	167	0.550898	one-sided one-sample Wilcoxon signed-rank test	0.2	1.31937e-26	1.0002e-25	0.408	0.312525	FALSE	FALSE
ProCan	RBM22	0.801594	0.486465	145	265	0.54717	one-sided one-sample Wilcoxon signed-rank test	0.2	3.10252e-41	3.35101e-39	0.373134	0.312525	FALSE	FALSE
CPTAC	DHX29	1.01466	0.341376	89	139	0.640288	one-sided one-sample Wilcoxon signed-rank test	0.2	1.03323e-24	5.20329e-24	0.42236	0.31331	FALSE	FALSE
DepMap	DHX29	0.669283	0.541599	73	141	0.51773	one-sided one-sample Wilcoxon signed-rank test	0.2	1.50946e-16	2.94188e-16	0.408	0.31331	FALSE	FALSE
ProCan	DHX29	0.760321	0.607115	61	139	0.438849	one-sided one-sample Wilcoxon signed-rank test	0.2	7.53481e-18	1.62241e-17	0.373134	0.31331	FALSE	FALSE
CPTAC	ZFR	0.855533	0.489185	124	171	0.725146	one-sided one-sample Wilcoxon signed-rank test	0.2	1.89445e-25	1.1231e-24	0.42236	0.314095	FALSE	FALSE
DepMap	ZFR	0.791504	0.514826	136	211	0.64455	one-sided one-sample Wilcoxon signed-rank test	0.2	9.15275e-30	1.51979e-28	0.408	0.314095	FALSE	FALSE
ProCan	ZFR	0.683477	0.512147	220	338	0.650888	one-sided one-sample Wilcoxon signed-rank test	0.2	1.003e-39	8.2428e-38	0.373134	0.314095	FALSE	FALSE
CPTAC	MARS1	0.776444	0.448187	109	152	0.717105	one-sided one-sample Wilcoxon signed-rank test	0.2	1.50893e-23	6.0619e-23	0.42236	0.31488	FALSE	FALSE
CPTAC	NUP107	0.907326	0.463903	92	164	0.560976	one-sided one-sample Wilcoxon signed-rank test	0.2	1.28276e-26	9.74396e-26	0.42236	0.31488	FALSE	FALSE
DepMap	MARS1	0.79879	0.50899	86	173	0.49711	one-sided one-sample Wilcoxon signed-rank test	0.2	1.99344e-26	1.46327e-25	0.408	0.31488	FALSE	FALSE
DepMap	NUP107	0.740055	0.521085	91	172	0.52907	one-sided one-sample Wilcoxon signed-rank test	0.2	8.97635e-23	3.18526e-22	0.408	0.31488	FALSE	FALSE
ProCan	MARS1	0.841163	0.592382	114	282	0.404255	one-sided one-sample Wilcoxon signed-rank test	0.2	2.31059e-38	1.5147e-36	0.373134	0.31488	FALSE	FALSE
ProCan	NUP107	0.630659	0.554287	132	277	0.476534	one-sided one-sample Wilcoxon signed-rank test	0.2	9.65916e-26	6.07905e-25	0.373134	0.31488	FALSE	FALSE
CPTAC	SRSF11	0.734443	0.392335	105	143	0.734266	one-sided one-sample Wilcoxon signed-rank test	0.2	5.92555e-23	2.15459e-22	0.42236	0.316843	FALSE	FALSE
DepMap	SRSF11	0.712394	0.54995	67	148	0.452703	one-sided one-sample Wilcoxon signed-rank test	0.2	7.13851e-18	1.54059e-17	0.408	0.316843	FALSE	FALSE
ProCan	SRSF11	0.885087	0.578482	95	254	0.374016	one-sided one-sample Wilcoxon signed-rank test	0.2	1.69081e-37	9.88428e-36	0.373134	0.316843	FALSE	FALSE
CPTAC	ARPC3	0.838765	0.388687	125	158	0.791139	one-sided one-sample Wilcoxon signed-rank test	0.2	3.04266e-27	2.69584e-26	0.42236	0.317629	FALSE	FALSE
DepMap	ARPC3	0.775692	0.547881	67	160	0.41875	one-sided one-sample Wilcoxon signed-rank test	0.2	4.28599e-23	1.60051e-22	0.408	0.317629	FALSE	FALSE
ProCan	ARPC3	0.846317	0.584219	104	268	0.38806	one-sided one-sample Wilcoxon signed-rank test	0.2	3.21365e-37	1.76068e-35	0.373134	0.317629	FALSE	FALSE
CPTAC	STX8	0.844521	0.403993	94	125	0.752	one-sided one-sample Wilcoxon signed-rank test	0.2	3.39815e-22	1.12357e-21	0.42236	0.318021	FALSE	FALSE
DepMap	STX8	0.715733	0.544508	61	125	0.488	one-sided one-sample Wilcoxon signed-rank test	0.2	7.64822e-17	1.52655e-16	0.408	0.318021	FALSE	FALSE
ProCan	STX8	0.702374	0.576219	78	167	0.467066	one-sided one-sample Wilcoxon signed-rank test	0.2	4.66533e-20	1.22476e-19	0.373134	0.318021	FALSE	FALSE
CPTAC	MRPL40	0.839657	0.426657	99	139	0.71223	one-sided one-sample Wilcoxon signed-rank test	0.2	4.26276e-23	1.59288e-22	0.42236	0.320377	FALSE	FALSE
DepMap	MRPL40	0.814394	0.538337	66	130	0.507692	one-sided one-sample Wilcoxon signed-rank test	0.2	2.74114e-19	6.69841e-19	0.408	0.320377	FALSE	FALSE
ProCan	MRPL40	0.711667	0.573296	121	226	0.535398	one-sided one-sample Wilcoxon signed-rank test	0.2	1.34771e-26	1.01835e-25	0.373134	0.320377	FALSE	FALSE
CPTAC	WBP11	0.877479	0.470461	106	158	0.670886	one-sided one-sample Wilcoxon signed-rank test	0.2	3.05971e-25	1.73241e-24	0.42236	0.32077	FALSE	FALSE
DepMap	WBP11	0.739658	0.529729	92	162	0.567901	one-sided one-sample Wilcoxon signed-rank test	0.2	1.56836e-22	5.39647e-22	0.408	0.32077	FALSE	FALSE
ProCan	WBP11	0.75941	0.513966	151	267	0.565543	one-sided one-sample Wilcoxon signed-rank test	0.2	4.60626e-38	2.88617e-36	0.373134	0.32077	FALSE	FALSE
CPTAC	USP15	1.13012	0.348555	67	157	0.426752	one-sided one-sample Wilcoxon signed-rank test	0.2	8.22338e-28	8.51697e-27	0.42236	0.321162	FALSE	FALSE
DepMap	USP15	0.773682	0.534084	80	169	0.473373	one-sided one-sample Wilcoxon signed-rank test	0.2	1.6347e-23	6.53248e-23	0.408	0.321162	FALSE	FALSE
ProCan	USP15	0.81663	0.618815	77	182	0.423077	one-sided one-sample Wilcoxon signed-rank test	0.2	1.93643e-24	9.25064e-24	0.373134	0.321162	FALSE	FALSE
CPTAC	SF3B2	0.946655	0.522034	78	158	0.493671	one-sided one-sample Wilcoxon signed-rank test	0.2	1.1557e-24	5.7486e-24	0.42236	0.321555	FALSE	FALSE
DepMap	SF3B2	0.784389	0.514775	134	237	0.565401	one-sided one-sample Wilcoxon signed-rank test	0.2	1.75633e-33	5.79027e-32	0.408	0.321555	FALSE	FALSE
ProCan	SF3B2	0.746017	0.446872	191	295	0.647458	one-sided one-sample Wilcoxon signed-rank test	0.2	7.20004e-45	1.45814e-42	0.373134	0.321555	FALSE	FALSE
CPTAC	SRRM2	0.777792	0.51839	95	153	0.620915	one-sided one-sample Wilcoxon signed-rank test	0.2	1.62676e-22	5.58219e-22	0.42236	0.32234	FALSE	FALSE
DepMap	SRRM2	0.756004	0.49722	62	138	0.449275	one-sided one-sample Wilcoxon signed-rank test	0.2	2.00775e-20	5.44343e-20	0.408	0.32234	FALSE	FALSE
ProCan	SRRM2	0.760051	0.532616	116	219	0.52968	one-sided one-sample Wilcoxon signed-rank test	0.2	9.47331e-31	1.91509e-29	0.373134	0.32234	FALSE	FALSE
CPTAC	SCAF1	0.815291	0.370072	126	146	0.863014	one-sided one-sample Wilcoxon signed-rank test	0.2	8.12494e-25	4.17891e-24	0.42236	0.323125	FALSE	FALSE
CPTAC	SON	0.628225	0.3487	121	144	0.840278	one-sided one-sample Wilcoxon signed-rank test	0.2	1.34737e-21	4.16251e-21	0.42236	0.323125	FALSE	FALSE
DepMap	SCAF1	0.686595	0.553675	86	155	0.554839	one-sided one-sample Wilcoxon signed-rank test	0.2	2.0679e-19	5.10381e-19	0.408	0.323125	FALSE	FALSE
DepMap	SON	0.687618	0.557194	67	134	0.5	one-sided one-sample Wilcoxon signed-rank test	0.2	4.12573e-16	7.81002e-16	0.408	0.323125	FALSE	FALSE
ProCan	SCAF1	0.779107	0.586699	133	229	0.580786	one-sided one-sample Wilcoxon signed-rank test	0.2	7.8936e-34	2.71277e-32	0.373134	0.323125	FALSE	FALSE
ProCan	SON	0.584868	0.590416	93	225	0.413333	one-sided one-sample Wilcoxon signed-rank test	0.2	4.03472e-17	8.22538e-17	0.373134	0.323125	FALSE	FALSE
CPTAC	COPB1	0.950864	0.47023	73	144	0.506944	one-sided one-sample Wilcoxon signed-rank test	0.2	7.89784e-24	3.31371e-23	0.42236	0.323518	FALSE	FALSE
DepMap	COPB1	0.735327	0.434072	79	136	0.580882	one-sided one-sample Wilcoxon signed-rank test	0.2	1.99901e-21	6.04876e-21	0.408	0.323518	FALSE	FALSE
[truncated: 10,724 more rows]

## Sheet: Freq. Buffered Genes (CN Loss)
Dataset	Gene.Symbol	Gene.BR.Mean	Gene.BR.SD	Gene.Buffered.Count	Samples	Gene.Buffered.Share	Gene.BR.Test	Gene.BR.Test.Mu	Gene.BR.Test.p	Gene.BR.Test.p.adjusted	Gene.Buffered.Share.Median	Gene.BR.SD.MeanNormRank	Top50	Top10
[truncated: 11,298 more rows]
