# Supplementary material for: Protein buffering of aneuploidy is driven by coordinated factors identified through machine learning
Source: Mol Syst Biol. 2026 Jan 22;22(4):563–98. doi: 10.1038/s44320-026-00187-9 (PMC13046899; doi:10.1038/s44320-026-00187-9)
Supplement: Supplementary file 4 — Dataset EV3 [file 44320_2026_187_MOESM4_ESM.xlsx]

## Sheet: README
These tables contain the results from the sample buffering ratio analysis, estimating the average degree of buffering within a sample (cell line or tumor sample).
Column	Description
Dataset	Proteomics dataset used for analysis (e.g., DepMap, ProCan, CPTAC, etc.).
Model.ID	Unique identifier for cell lines and tumor samples.
CellLine.DepMapModelId	Unique identifier for cell lines; Provided by DepMap CCLE.
CellLine.SangerModelId	Unique identifier for cell lines; Provided by Sanger Cell Model Passports.
CellLine.Name	Name of the cell line.
OncotreeCode	Cancer type classification using OncoTree codes (hierarchy level 2).
Model.Buffering.Ratio	Sample buffering ratio (sample BR) calculated as the mean gene copy number-derived buffering ratio of (filtered) proteins in a cell line or tumor sample. Proteins missing in at least one of the datasets were removed prior to calculation.
Model.Buffering.Ratio.ZScore	Standardized sample BR calculated as the z-score of Model.Buffering.Ratio.
Observations	Number of valid gene copy number-derived buffering ratios in a cell line or tumor sample after filtering.
SD	Standard deviation of gene copy number-derived buffering ratios of (filtered) proteins in a cell line or tumor sample.
Rank	Rank of the sample BR (ascending).
Model.Buffering.MeanNormRank	Mean normalized rank of sample BRs of a cell line across datasets (DepMap, ProCan).
Model.Buffering.StandardizedMean	Mean of the standardized sample BRs of a cell line across datasets (DepMap, ProCan).
Model.AneuploidyScore.Estimate	Estimated aneuploidy score quantifying the degree of aneuploidy in tumor samples. See manuscript for details.

## Sheet: DepMap
Dataset	Model.ID	CellLine.DepMapModelId	CellLine.SangerModelId	CellLine.Name	OncotreeCode	Model.Buffering.Ratio	Model.Buffering.Ratio.ZScore	Observations	SD	Rank
DepMap	CL_918	ACH-000922	SIDM00449	RCH-ACV	LNM	0.256945	-1.69045	214	1.47392	1
DepMap	CL_921	ACH-000925		DV-90	NSCLC	0.263024	-1.66218	137	0.732879	2
DepMap	CL_604	ACH-000607	SIDM00552	KYM-1	RMS	0.267826	-1.63985	126	0.635236	3
DepMap	CL_64	ACH-000065	SIDM00461	OCI-AML5	MNM	0.268919	-1.63477	306	0.905186	4
DepMap	CL_374	ACH-000375	SIDM00855	G-402	RCC	0.282922	-1.56965	232	0.622042	5
DepMap	CL_53	ACH-000054	SIDM00828	HT-1080	FIBS	0.290013	-1.53668	115	0.56009	6
DepMap	CL_387	ACH-000388		NU-DHL-1	LNM	0.29908	-1.49452	280	1.11936	7
DepMap	CL_976	ACH-000980	SIDM00651	NCI-H1155	NSCLC	0.307691	-1.45448	255	0.773897	8
DepMap	CL_69	ACH-000070	SIDM01076	697	LNM	0.326206	-1.36839	164	0.966589	9
DepMap	CL_992	ACH-000996		HEC-251	UCEC	0.331994	-1.34147	142	0.949042	10
DepMap	CL_539	ACH-000542	SIDM01215	Hey-A8	OVT	0.337914	-1.31394	298	0.726241	11
DepMap	CL_364	ACH-000365	SIDM00405	SU-DHL-4	LNM	0.340881	-1.30015	558	0.915961	12
DepMap	CL_314	ACH-000315	SIDM01008	KARPAS-422	LNM	0.345821	-1.27717	309	1.06805	13
DepMap	CL_197	ACH-000198	SIDM00277	EOL-1	MNM	0.350908	-1.25352	477	0.897905	14
DepMap	CL_905	ACH-000909		JHUEM-2	UCEC	0.351896	-1.24892	521	0.690216	15
DepMap	CL_963	ACH-000967	SIDM00780	SNU-C2A	COADREAD	0.361064	-1.20629	178	0.723164	16
DepMap	CL_980	ACH-000984		HEC-6	UCEC	0.361654	-1.20355	277	0.786413	17
DepMap	CL_86	ACH-000087	SIDM01111	SK-ES-1	ES	0.364778	-1.18902	764	0.812137	18
DepMap	CL_787	ACH-000790	SIDM01078	SHP-77	LNET	0.36556	-1.18538	891	0.74211	19
DepMap	CL_654	ACH-000657	SIDM00210	A2780	OVT	0.378285	-1.12622	199	0.851842	20
DepMap	CL_957	ACH-000961	SIDM00037	Ishikawa (Heraklio) 02 ER-	UCEC	0.378496	-1.12523	249	0.553353	21
DepMap	CL_413	ACH-000414	SIDM00762	NCI-H1944	NSCLC	0.378515	-1.12515	601	0.7392	22
DepMap	CL_982	ACH-000986	SIDM00534	HT115	COADREAD	0.383576	-1.10161	384	0.526273	23
DepMap	CL_1049	ACH-001075	SIDM00493	NCI-H292	NSCLC	0.387922	-1.0814	577	0.827792	24
DepMap	CL_828	ACH-000831		HEC-50B	UCEC	0.388432	-1.07903	966	0.706607	25
DepMap	CL_952	ACH-000956	SIDM00499	22Rv1	PRAD	0.389348	-1.07477	523	0.796149	26
DepMap	CL_802	ACH-000805	SIDM00284	COLO-679	MEL	0.393207	-1.05683	618	0.653484	27
DepMap	CL_954	ACH-000958	SIDM00837	SW48	COADREAD	0.397049	-1.03896	236	0.427684	28
DepMap	CL_725	ACH-000728		KASUMI-2	LNM	0.397351	-1.03756	291	0.841201	29
DepMap	CL_915	ACH-000919	SIDM00602	IM95	EGC	0.397995	-1.03456	224	0.913814	30
DepMap	CL_403	ACH-000404		K029AX	MEL	0.399722	-1.02653	663	0.769988	31
DepMap	CL_145	ACH-000146	SIDM01172	THP-1	MNM	0.399916	-1.02563	721	0.773368	32
DepMap	CL_906	ACH-000910	SIDM00272	MDA-MB-453	BRCA	0.400828	-1.02139	892	0.844385	33
DepMap	CL_908	ACH-000912	SIDM00017	NCI-H2286	LNET	0.403194	-1.01039	689	0.657633	34
DepMap	CL_262	ACH-000263	SIDM01005	KASUMI-1	MNM	0.403654	-1.00825	411	0.919678	35
DepMap	CL_38	ACH-000039	SIDM00634	SK-N-MC	ES	0.405929	-0.997672	488	0.788173	36
DepMap	CL_806	ACH-000809	SIDM01028	KYSE-410	ESCC	0.406804	-0.9936	718	0.607575	37
DepMap	CL_736	ACH-000739	SIDM00904	Hep G2	LIHB	0.411707	-0.970801	673	0.608821	38
DepMap	CL_692	ACH-000695		COR-L47	LNET	0.412016	-0.969365	539	0.730742	39
DepMap	CL_785	ACH-000788	SIDM00797	A2058	MEL	0.413264	-0.963564	573	0.379045	40
DepMap	CL_1081	ACH-001129	SIDM01022	MONO-MAC-1	MNM	0.414628	-0.95722	399	0.93083	41
DepMap	CL_950	ACH-000954	SIDM00595	HEC-1-A	UCEC	0.415368	-0.953779	573	0.439712	42
DepMap	CL_939	ACH-000943	SIDM01090	RKO	COADREAD	0.422728	-0.919556	325	0.512583	43
DepMap	CL_724	ACH-000727	SIDM00711	NCI-H2066	LNET	0.424357	-0.911983	1136	0.831031	44
DepMap	CL_7	ACH-000007	SIDM00677	LS513	COADREAD	0.426874	-0.900278	585	0.595634	45
DepMap	CL_189	ACH-000190	SIDM01063	HD-MY-Z	MNM	0.42789	-0.89555	1245	0.648091	46
DepMap	CL_621	ACH-000624	SIDM00875	HCC1806	DCIS	0.429259	-0.889188	1345	0.855131	47
DepMap	CL_990	ACH-000994		HEC-59	UCEC	0.435668	-0.859385	169	0.689805	48
DepMap	CL_894	ACH-000898		SNU-719	EGC	0.435979	-0.857939	782	0.720231	49
DepMap	CL_493	ACH-000495		TUHR4TKB	RCC	0.439059	-0.843617	1294	0.70307	50
DepMap	CL_74	ACH-000075	SIDM01189	U-87 MG	DIFG	0.439852	-0.839927	522	0.87437	51
DepMap	CL_861	ACH-000865	SIDM01027	KYSE-450	ESCC	0.442097	-0.829489	1290	0.513284	52
DepMap	CL_246	ACH-000247	SIDM00568	OCUM-1	EGC	0.442991	-0.825334	728	0.856364	53
DepMap	CL_573	ACH-000576		KMS-27	LNM	0.443274	-0.824015	572	0.795623	54
DepMap	CL_201	ACH-000202	SIDM00071	COLO-320	COADREAD	0.44735	-0.805062	1037	0.759331	55
DepMap	CL_863	ACH-000867	SIDM00924	ChaGo-K-1	NSCLC	0.448117	-0.801497	1292	0.780897	56
DepMap	CL_303	ACH-000304	SIDM01000	WM-115	MEL	0.448523	-0.799607	463	0.796182	57
DepMap	CL_983	ACH-000987	SIDM00545	MeWo	MEL	0.448707	-0.798755	441	0.585575	58
DepMap	CL_494	ACH-000496	SIDM00771	NCI-H1792	NSCLC	0.449046	-0.797177	953	0.765163	59
DepMap	CL_663	ACH-000666	SIDM00645	NCI-H1355	NSCLC	0.449049	-0.797164	1308	0.588691	60
DepMap	CL_168	ACH-000169	SIDM00847	RD	RMS	0.449175	-0.796576	1128	0.677462	61
DepMap	CL_791	ACH-000794	SIDM00485	BICR 22	HNSC	0.451616	-0.785226	545	0.825713	62
DepMap	CL_482	ACH-000484	SIDM00318	VMRC-RCW	RCC	0.452287	-0.782106	832	0.473927	63
DepMap	CL_477	ACH-000479	SIDM00605	KNS-81	DIFG	0.453234	-0.777702	583	0.959473	64
DepMap	CL_386	ACH-000387		TF-1	MNM	0.453296	-0.777413	1028	0.809328	65
DepMap	CL_693	ACH-000696	SIDM00090	OVCAR-8	OVT	0.454888	-0.770011	1470	0.631016	66
DepMap	CL_518	ACH-000521	SIDM00715	NCI-H2030	NSCLC	0.455551	-0.766929	861	0.581131	67
DepMap	CL_882	ACH-000886	SIDM00756	NCI-H2009	NSCLC	0.456106	-0.764348	885	0.681451	68
DepMap	CL_440	ACH-000441	SIDM01079	SH-4	MEL	0.456366	-0.763137	1077	0.504279	69
DepMap	CL_608	ACH-000611	SIDM00407	SU-DHL-6	LNM	0.457068	-0.759876	431	0.952847	70
DepMap	CL_876	ACH-000880	SIDM00850	AGS	EGC	0.459328	-0.749366	490	0.587385	71
DepMap	CL_744	ACH-000747	SIDM00740	NCI-H1703	NSCLC	0.460162	-0.745489	1169	0.584783	72
DepMap	CL_577	ACH-000580	SIDM00890	C32	MEL	0.460803	-0.742505	445	0.904752	73
DepMap	CL_419	ACH-000420	SIDM01194	SNU-449	HCC	0.460813	-0.742459	1234	0.595402	74
DepMap	CL_877	ACH-000881	SIDM00336	MEL-JUSO	MEL	0.461004	-0.741571	640	0.571773	75
DepMap	CL_848	ACH-000852	SIDM00658	NCI-H1435	NSCLC	0.461277	-0.740302	1094	0.736944	76
DepMap	CL_505	ACH-000508	SIDM00506	COR-L88	LNET	0.461303	-0.74018	924	0.879688	77
DepMap	CL_51	ACH-000052	SIDM00848	A-673	ES	0.461324	-0.740083	335	0.823122	78
DepMap	CL_824	ACH-000827	SIDM00973	WM793	MEL	0.463382	-0.730513	544	0.710219	79
DepMap	CL_907	ACH-000911	SIDM00572	NUGC-3	EGC	0.463718	-0.728951	995	0.722198	80
DepMap	CL_410	ACH-000411	SIDM00803	769-P	RCC	0.464121	-0.727077	487	0.684415	81
DepMap	CL_259	ACH-000260	SIDM01101	SK-N-AS	NBL	0.465673	-0.719861	676	0.552606	82
DepMap	CL_751	ACH-000754	SIDM00327	L-428	LNM	0.466246	-0.717197	974	0.97816	83
DepMap	CL_745	ACH-000748	SIDM01112	SJSA-1	OS	0.46954	-0.701877	491	0.819114	84
DepMap	CL_49	ACH-000050	SIDM01148	NCI-H929	LNM	0.469826	-0.700549	679	0.916374	85
DepMap	CL_420	ACH-000421	SIDM00833	SW837	COADREAD	0.47053	-0.697277	830	0.640915	86
DepMap	CL_1110	ACH-001190	SIDM00082	SK-MEL-2	MEL	0.471111	-0.694574	945	0.541441	87
DepMap	CL_749	ACH-000752	SIDM00761	NCI-H196	LNET	0.471445	-0.693019	1057	0.753743	88
DepMap	CL_210	ACH-000211	SIDM00887	Daoy	EMBT	0.472276	-0.689157	1304	0.610023	89
DepMap	CL_361	ACH-000362	SIDM00437	MOLM-13	MNM	0.47422	-0.680118	498	1.00077	90
DepMap	CL_221	ACH-000222	SIDM00899	AsPC-1	PAAD	0.47434	-0.679559	1351	0.778835	91
DepMap	CL_342	ACH-000343	SIDM00116	NCI-H522	NSCLC	0.475847	-0.672553	1435	0.77532	92
DepMap	CL_370	ACH-000371	SIDM01089	RL	LNM	0.476289	-0.670495	490	0.975065	93
DepMap	CL_67	ACH-000068	SIDM01773	REC-1	LNM	0.476893	-0.667686	779	1.15632	94
DepMap	CL_6	ACH-000006	SIDM01023	MONO-MAC-6	MNM	0.481013	-0.648532	458	0.836239	95
DepMap	CL_429	ACH-000430	SIDM00321	TYK-nu	OVT	0.48328	-0.63799	1317	0.509206	96
DepMap	CL_752	ACH-000755	SIDM00772	HCC2218	DCIS	0.486325	-0.62383	853	0.908777	97
DepMap	CL_659	ACH-000662	SIDM00512	COR-L23	NSCLC	0.48724	-0.619576	761	0.653198	98
DepMap	CL_485	ACH-000487		F-36P	MNM	0.487404	-0.618813	569	1.11175	99
DepMap	CL_533	ACH-000536	SIDM00893	BT-20	BRCA	0.49036	-0.605067	1548	0.713044	100
DepMap	CL_415	ACH-000416	SIDM01150	NCI-H838	NSCLC	0.491401	-0.600227	975	0.620732	101
DepMap	CL_437	ACH-000438	SIDM00547	Lu-65	NSCLC	0.491653	-0.599056	858	0.705229	102
DepMap	CL_532	ACH-000535	SIDM00132	BxPC-3	PAAD	0.491678	-0.59894	1420	0.661056	103
DepMap	CL_624	ACH-000627	SIDM00345	LCLC-103H	NSCLC	0.491691	-0.598879	821	0.560995	104
DepMap	CL_428	ACH-000429	SIDM00849	A-704	RCC	0.494896	-0.583973	901	0.800775	105
DepMap	CL_865	ACH-000869	SIDM00750	NCI-H1568	NSCLC	0.495636	-0.580535	1453	0.708592	106
DepMap	CL_472	ACH-000473	SIDM00402	RT-112	BLCA	0.496096	-0.578395	495	0.496833	107
DepMap	CL_913	ACH-000917	SIDM00250	TE-4	ESCC	0.496399	-0.576984	1381	0.763527	108
DepMap	CL_658	ACH-000661		WM1799	MEL	0.497494	-0.571894	1247	0.558683	109
DepMap	CL_263	ACH-000264	SIDM00921	Calu-6	NSCLC	0.49929	-0.563542	1792	0.566991	110
DepMap	CL_895	ACH-000899	SIDM01768	WM88	MEL	0.499407	-0.563	949	0.730291	111
DepMap	CL_682	ACH-000685		L3.3	PAASC	0.501205	-0.554637	833	0.659536	112
DepMap	CL_478	ACH-000480	SIDM00585	HuH-7	HCC	0.501484	-0.55334	1322	0.53227	113
DepMap	CL_816	ACH-000819	SIDM00685	LN-18	DIFG	0.503279	-0.544994	1630	0.500993	114
DepMap	CL_669	ACH-000672	SIDM00306	IA-LM	NSCLC	0.504292	-0.540283	1357	0.609309	115
DepMap	CL_648	ACH-000651	SIDM00841	SW 620	COADREAD	0.504655	-0.538593	820	0.450397	116
DepMap	CL_525	ACH-000528	SIDM00494	ABC-1	NSCLC	0.50515	-0.536292	1139	0.681767	117
DepMap	CL_52	ACH-000053	SIDM01010	KARPAS-299	LNM	0.505585	-0.534271	449	0.896545	118
DepMap	CL_61	ACH-000062	SIDM00355	RERF-LC-MS	NSCLC	0.506571	-0.529686	834	0.352171	119
DepMap	CL_394	ACH-000395	SIDM01130	NCI-H520	NSCLC	0.507359	-0.526023	1610	0.736083	120
DepMap	CL_966	ACH-000970	SIDM00498	SNU-C5	COADREAD	0.50825	-0.521877	239	0.538193	121
DepMap	CL_603	ACH-000606		PE/CA-PJ34 (clone C12)	HNSC	0.50876	-0.519505	972	0.654462	122
DepMap	CL_392	ACH-000393	SIDM00065	HLF	HCC	0.509585	-0.515673	1889	0.588443	123
DepMap	CL_780	ACH-000783	SIDM00920	CAMA-1	BRCA	0.509905	-0.514183	939	0.676269	124
DepMap	CL_349	ACH-000350	SIDM00957	COLO-678	COADREAD	0.510508	-0.511377	1416	0.686781	125
DepMap	CL_5	ACH-000005	SIDM00593	HEL 92.1.7	MNM	0.512643	-0.501451	1748	0.992738	126
DepMap	CL_975	ACH-000979	SIDM00120	DU 145	PRAD	0.515494	-0.488192	1805	0.571796	127
DepMap	CL_187	ACH-000188	SIDM01082	SCC-25	HNSC	0.515803	-0.486757	629	1.02171	128
DepMap	CL_234	ACH-000235	SIDM01137	Panc 04.03	PAAD	0.518095	-0.476098	1746	0.820127	129
DepMap	CL_368	ACH-000369	SIDM00435	MOLM-16	MNM	0.518869	-0.472498	572	0.945581	130
DepMap	CL_515	ACH-000518	SIDM00942	CAL-33	HNSC	0.518936	-0.472188	502	0.550908	131
DepMap	CL_973	ACH-000977	SIDM00683	LNCaP clone FGC	PRAD	0.52056	-0.464635	150	0.96802	132
DepMap	CL_355	ACH-000356	SIDM00247	MKN-45	EGC	0.520578	-0.464553	1011	0.584815	133
DepMap	CL_348	ACH-000349	SIDM00879	HCC1500	DCIS	0.520872	-0.463186	1280	0.898454	134
DepMap	CL_746	ACH-000749	SIDM00522	DMS 273	LNET	0.521726	-0.459213	1694	0.675286	135
DepMap	CL_896	ACH-000900	SIDM00138	NCI-H23	NSCLC	0.522823	-0.454115	1433	0.701492	136
DepMap	CL_310	ACH-000311	SIDM00702	NCI-H2122	NSCLC	0.528057	-0.429775	1338	0.566902	137
DepMap	CL_34	ACH-000035	SIDM00745	NCI-H1650	NSCLC	0.528568	-0.427401	697	0.682898	138
DepMap	CL_405	ACH-000406	SIDM01195	U-937	MNM	0.529709	-0.422092	1354	0.621223	139
DepMap	CL_928	ACH-000932	SIDM01146	SNU-1	EGC	0.533372	-0.405063	107	0.591384	140
DepMap	CL_453	ACH-000454		HCC-95	NSCLC	0.533755	-0.403279	1264	0.597146	141
DepMap	CL_254	ACH-000255		LMSU	EGC	0.534813	-0.398362	1406	0.611662	142
DepMap	CL_382	ACH-000383	SIDM00477	OE33	EGC	0.535785	-0.393843	1554	0.53459	143
DepMap	CL_191	ACH-000192	SIDM00335	MFE-280	UCEC	0.535853	-0.393523	1567	0.75251	144
DepMap	CL_11	ACH-000012	SIDM01067	HCC-827	NSCLC	0.536234	-0.391754	1733	0.528531	145
DepMap	CL_838	ACH-000842	SIDM00840	SW 480	COADREAD	0.540169	-0.373453	1472	0.614217	146
DepMap	CL_598	ACH-000601	SIDM00505	MIA PaCa-2	PAAD	0.544419	-0.353694	1853	0.764067	147
DepMap	CL_781	ACH-000784	SIDM01024	KYSE-70	ESCC	0.549249	-0.33123	1726	0.783303	148
DepMap	CL_489	ACH-000491	SIDM00779	NCI-H716	COADREAD	0.549566	-0.32976	1571	0.873704	149
DepMap	CL_290	ACH-000291	SIDM01141	OV-90	OVT	0.550031	-0.327596	705	0.725454	150
DepMap	CL_925	ACH-000929	SIDM00703	NCI-H2110	NSCLC	0.55086	-0.323743	1569	0.633149	151
DepMap	CL_731	ACH-000734		JHH-5	HCC	0.551887	-0.318968	1034	0.631336	152
DepMap	CL_629	ACH-000632	SIDM00063	Hs 944.T	MEL	0.558585	-0.287819	1738	0.492218	153
DepMap	CL_668	ACH-000671	SIDM00062	HuH-6	LIHB	0.558819	-0.286734	997	0.85983	154
DepMap	CL_423	ACH-000424	SIDM00419	TC-71	ES	0.560436	-0.279214	360	0.626006	155
DepMap	CL_4	ACH-000004	SIDM00594	HEL	MNM	0.561342	-0.275001	1807	0.959593	156
DepMap	CL_862	ACH-000866	SIDM00654	NCI-H1048	LNET	0.561935	-0.272242	313	0.570274	157
DepMap	CL_347	ACH-000348	SIDM01087	RPMI-7951	MEL	0.563451	-0.265191	1207	0.393247	158
DepMap	CL_507	ACH-000510	SIDM00649	NCI-H1299	NSCLC	0.564138	-0.261997	1511	0.495683	159
DepMap	CL_690	ACH-000693	SIDM01030	KYSE-180	ESCC	0.56425	-0.26148	1701	0.665946	160
DepMap	CL_8	ACH-000008	SIDM00801	A101D	MEL	0.564434	-0.260623	1503	0.755603	161
DepMap	CL_765	ACH-000768	SIDM00146	MDA-MB-231	BRCA	0.564707	-0.259351	2106	0.68334	162
DepMap	CL_796	ACH-000799		Hs 695T	MEL	0.564956	-0.258195	1334	0.510687	163
DepMap	CL_521	ACH-000524	SIDM00554	KURAMOCHI	OVT	0.56586	-0.253992	1632	0.96537	164
DepMap	CL_366	ACH-000367	SIDM00139	NCI-H226	PLMESO	0.567122	-0.248125	509	0.814062	165
DepMap	CL_154	ACH-000155	SIDM01165	SW 1990	PAAD	0.568449	-0.241954	1794	0.636289	166
DepMap	CL_775	ACH-000778	SIDM00589	HSC-3	HNSC	0.57188	-0.225998	1821	0.528117	167
DepMap	CL_462	ACH-000463	SIDM00144	NCI-H460	NSCLC	0.572085	-0.225045	1468	0.664862	168
DepMap	CL_150	ACH-000151	SIDM00689	JM1	LNM	0.5759	-0.207308	878	1.10697	169
DepMap	CL_708	ACH-000711	SIDM01037	JIMT-1	BRCA	0.576651	-0.203812	1595	0.476229	170
DepMap	CL_486	ACH-000488	SIDM00348	TE-11	ESCC	0.576708	-0.203548	1707	0.575795	171
DepMap	CL_618	ACH-000621	SIDM00529	MDA-MB-157	BRCA	0.578187	-0.196671	1325	0.564924	172
DepMap	CL_874	ACH-000878	SIDM01072	HCC-15	NSCLC	0.581526	-0.181144	884	0.748518	173
DepMap	CL_426	ACH-000427	SIDM01147	NCI-N87	EGC	0.583693	-0.17107	713	0.732726	174
DepMap	CL_163	ACH-000164	SIDM00610	PANC-1	PAAD	0.583847	-0.170354	1885	0.633465	175
DepMap	CL_721	ACH-000724	SIDM00678	HT-1376	BLCA	0.583916	-0.170031	1724	0.712962	176
DepMap	CL_529	ACH-000532	SIDM00194	SNU-61	COADREAD	0.585513	-0.162606	1837	0.632388	177
DepMap	CL_829	ACH-000832	SIDM00937	CAL 27	HNSC	0.586427	-0.158354	603	0.533901	178
DepMap	CL_218	ACH-000219	SIDM00795	A-375	MEL	0.587825	-0.151854	2012	0.384578	179
DepMap	CL_715	ACH-000718	SIDM00728	NCI-H2291	NSCLC	0.592545	-0.129905	2217	0.849124	180
DepMap	CL_853	ACH-000857	SIDM00928	CAL-85-1	BRCA	0.593382	-0.126013	1453	0.579093	181
DepMap	CL_508	ACH-000511		Calu-1	NSCLC	0.593917	-0.123529	2146	0.79527	182
DepMap	CL_1116	ACH-001198	SIDM00109	SNB19	DIFG	0.594176	-0.122322	2069	0.688406	183
DepMap	CL_931	ACH-000935	SIDM00527	MDST8	COADREAD	0.59444	-0.121093	753	0.567232	184
DepMap	CL_959	ACH-000963	SIDM00487	CCK-81	COADREAD	0.5982	-0.103612	131	0.619725	185
DepMap	CL_779	ACH-000782		SEM	LNM	0.599967	-0.0953941	112	0.912845	186
DepMap	CL_912	ACH-000916	SIDM00749	NCI-H1573	NSCLC	0.600067	-0.0949285	1078	0.924287	187
DepMap	CL_160	ACH-000161	SIDM00513	COR-L105	NSCLC	0.601839	-0.0866905	729	0.698112	188
DepMap	CL_441	ACH-000442	SIDM00354	RERF-LC-Sq1	NSCLC	0.60229	-0.0845903	1961	0.63429	189
DepMap	CL_379	ACH-000380	SIDM01020	KMS-12-BM	LNM	0.603093	-0.08086	772	0.946598	190
DepMap	CL_97	ACH-000098	SIDM01055	GAMG	DIFG	0.604077	-0.0762831	1813	0.745	191
DepMap	CL_137	ACH-000138	SIDM00130	CFPAC-1	PAAD	0.605088	-0.071582	678	0.719687	192
DepMap	CL_570	ACH-000573	SIDM00629	MDA-MB-436	BRCA	0.60524	-0.0708747	1603	0.847681	193
DepMap	CL_635	ACH-000638	SIDM00925	NCI-H441	NSCLC	0.606443	-0.0652812	1848	0.696701	194
DepMap	CL_466	ACH-000467	SIDM00597	HCC-56	COADREAD	0.606551	-0.0647797	1965	0.594508	195
DepMap	CL_317	ACH-000318	SIDM00349	TE-10	ESCC	0.6068	-0.0636183	1566	0.992696	196
DepMap	CL_555	ACH-000558	SIDM00799	A-172	DIFG	0.607782	-0.0590521	769	0.795796	197
DepMap	CL_1102	ACH-001171	SIDM01115	PL45	PAAD	0.610118	-0.0481907	761	0.697992	198
DepMap	CL_208	ACH-000209	SIDM00164	SNU-1079	IPN	0.610215	-0.047742	1865	0.647815	199
DepMap	CL_678	ACH-000681	SIDM00903	A549	NSCLC	0.611171	-0.0432972	1959	0.646679	200
DepMap	CL_727	ACH-000730	SIDM00080	SK-MEL-5	MEL	0.611669	-0.0409798	1830	0.702107	201
DepMap	CL_667	ACH-000670	SIDM00368	SBC-5	LNET	0.614221	-0.0291123	1925	0.929792	202
DepMap	CL_113	ACH-000114	SIDM01188	SU.86.86	PAAD	0.617172	-0.01539	2282	0.715912	203
DepMap	CL_90	ACH-000091	SIDM00475	OV56	OVT	0.618215	-0.0105426	111	0.783236	204
DepMap	CL_1157	ACH-001307	SIDM00996	8505C	THAP	0.618852	-0.00757964	1926	0.653945	205
DepMap	CL_886	ACH-000890	SIDM01156	SW 1271	LNET	0.622085	0.00745532	2036	0.667253	206
DepMap	CL_622	ACH-000625	SIDM00672	Hep 3B2.1-7	HCC	0.622461	0.00920315	1927	0.549741	207
DepMap	CL_389	ACH-000390		LUDLU-1	NSCLC	0.623298	0.0130968	1328	0.82584	208
DepMap	CL_18	ACH-000019	SIDM00148	MCF7	BRCA	0.625151	0.0217138	1090	0.604318	209
DepMap	CL_602	ACH-000605	SIDM00328	TE-6	ESCC	0.626023	0.0257655	1427	0.631912	210
DepMap	CL_249	ACH-000250	SIDM00609	KMRC-20	RCC	0.626794	0.029351	662	0.51815	211
DepMap	CL_20	ACH-000021	SIDM00742	NCI-H1693	NSCLC	0.629111	0.0401235	1836	0.604216	212
DepMap	CL_238	ACH-000239		HuG1-N	EGC	0.629375	0.0413537	1791	0.779339	213
DepMap	CL_644	ACH-000647	SIDM00369	TE-1	ESCC	0.633477	0.0604258	1584	0.453429	214
DepMap	CL_242	ACH-000243	SIDM00950	DAN-G	PAAD	0.636492	0.0744453	1998	0.63219	215
DepMap	CL_550	ACH-000553		Sq-1	NSCLC	0.637874	0.0808728	2104	0.713696	216
DepMap	CL_13	ACH-000014	SIDM00800	Hs 294T	MEL	0.638079	0.0818284	2307	0.397578	217
DepMap	CL_817	ACH-000820	SIDM00836	SW403	COADREAD	0.639803	0.0898412	1926	0.623116	218
DepMap	CL_360	ACH-000361	SIDM01110	SK-HEP-1	HCC	0.642989	0.104658	2231	0.463056	219
DepMap	CL_614	ACH-000617	SIDM00092	OVCAR-4	OVT	0.643662	0.10779	1790	0.636595	220
DepMap	CL_723	ACH-000726		TE-14	ESCC	0.648589	0.130696	1132	0.710157	221
DepMap	CL_447	ACH-000448	SIDM00743	NCI-H1666	NSCLC	0.648711	0.131268	2066	0.820847	222
DepMap	CL_638	ACH-000641	SIDM00959	CMK	MNM	0.648989	0.132559	592	0.93595	223
DepMap	CL_22	ACH-000023	SIDM00453	PA-TU-8988T	PAAD	0.649471	0.134798	1964	0.414758	224
DepMap	CL_363	ACH-000364	SIDM01191	U-2 OS	OS	0.650862	0.141266	2272	0.60432	225
DepMap	CL_350	ACH-000351	SIDM00271	MKN1	EGC	0.651353	0.143549	2130	0.726207	226
DepMap	CL_584	ACH-000587	SIDM00759	NCI-H1975	NSCLC	0.651996	0.146542	2007	0.600645	227
DepMap	CL_424	ACH-000425	SIDM00107	UACC-62	MEL	0.653403	0.153082	404	0.623595	228
DepMap	CL_879	ACH-000883	SIDM01164	SW 1783		0.653408	0.153105	530	0.73869	229
DepMap	CL_579	ACH-000582		COLO 741	MEL	0.65569	0.163719	1149	0.672048	230
DepMap	CL_157	ACH-000158		OCI-LY3	LNM	0.655873	0.164569	2157	1.0434	231
DepMap	CL_851	ACH-000855	SIDM01031	KYSE-150	ESCC	0.657305	0.171229	2418	0.629468	232
DepMap	CL_414	ACH-000415		BICR 6	HNSC	0.659652	0.18214	2175	0.679008	233
DepMap	CL_710	ACH-000713	SIDM00919	Caov-3	OVT	0.662263	0.194284	1368	0.573288	234
DepMap	CL_479	ACH-000481	SIDM00716	NCI-H2170	NSCLC	0.665079	0.207379	1781	0.639855	235
DepMap	CL_586	ACH-000589	SIDM00734	NCI-H1437	NSCLC	0.665514	0.2094	1836	0.751079	236
DepMap	CL_117	ACH-000118	SIDM00533	HUP-T3	PAAD	0.665824	0.210843	975	0.539549	237
DepMap	CL_698	ACH-000701		RMUG-S	OVT	0.666644	0.214655	930	0.589178	238
DepMap	CL_329	ACH-000330	SIDM01056	EFM-19	BRCA	0.667451	0.218406	2045	0.7737	239
DepMap	CL_1138	ACH-001239	SIDM00979	WM-266-4	MEL	0.668379	0.222722	728	0.593801	240
DepMap	CL_277	ACH-000278		COV362	OVT	0.669376	0.22736	1141	0.549757	241
DepMap	CL_14	ACH-000015	SIDM00748	NCI-H1581	NSCLC	0.672373	0.241292	1118	0.729178	242
DepMap	CL_131	ACH-000132	SIDM00305	JHOS-2	OVT	0.672679	0.242716	1083	0.712545	243
DepMap	CL_549	ACH-000552	SIDM00136	HT-29	COADREAD	0.674256	0.250049	2370	0.524667	244
DepMap	CL_560	ACH-000563	SIDM00486	EBC-1	NSCLC	0.676516	0.260558	1901	0.722155	245
DepMap	CL_641	ACH-000644	SIDM00909	COLO 829	MEL	0.68128	0.282714	2345	0.749167	246
DepMap	CL_473	ACH-000475	SIDM00586	huH-1	HCC	0.681456	0.28353	2308	0.54406	247
DepMap	CL_814	ACH-000817	SIDM00087	RPMI 8226	LNM	0.6819	0.285597	2059	0.948853	248
DepMap	CL_206	ACH-000207	SIDM00831	Detroit 562	HNSC	0.682855	0.290035	1944	0.561904	249
DepMap	CL_632	ACH-000635		SNU-119	OVT	0.687346	0.310918	1921	0.796511	250
DepMap	CL_375	ACH-000376	SIDM00084	SF-295	DIFG	0.692799	0.336273	2481	0.803308	251
DepMap	CL_527	ACH-000530	SIDM00865	DMS 114	LNET	0.693343	0.338803	2059	0.642098	252
DepMap	CL_1156	ACH-001306	SIDM00997	8305C	THAP	0.694031	0.342004	2329	0.79735	253
DepMap	CL_503	ACH-000506	SIDM00698	NCI-H146	LNET	0.694274	0.343132	2017	0.728994	254
DepMap	CL_334	ACH-000335	SIDM00640	MSTO-211H	PLMESO	0.698173	0.361263	453	0.701056	255
DepMap	CL_717	ACH-000720	SIDM01190	TCCSUP	BLCA	0.698513	0.362843	2423	0.660636	256
DepMap	CL_367	ACH-000368		SNU-1105	DIFG	0.701833	0.378285	365	0.733735	257
DepMap	CL_264	ACH-000265	SIDM00301	KP-4	PAAD	0.702315	0.380523	2447	0.672964	258
DepMap	CL_611	ACH-000614	SIDM00401	RVH-421	MEL	0.703555	0.386291	2384	0.513121	259
DepMap	CL_552	ACH-000555	SIDM00124	A-498	RCC	0.70395	0.388129	2261	0.649571	260
DepMap	CL_843	ACH-000847	SIDM00290	HGC-27	EGC	0.707066	0.402619	2283	0.639684	261
DepMap	CL_647	ACH-000650	SIDM01066	IGR-37	MEL	0.707085	0.402706	787	0.486969	262
DepMap	CL_571	ACH-000574	SIDM01040	FU-OV-1	OVT	0.708833	0.410833	1959	0.779363	263
DepMap	CL_774	ACH-000777	SIDM00015	KYSE-30	ESCC	0.709781	0.415241	2386	0.602741	264
DepMap	CL_844	ACH-000848	SIDM00614	JHH-7	HCC	0.710987	0.42085	2338	0.6145	265
DepMap	CL_922	ACH-000926	SIDM00541	HT-55	COADREAD	0.711645	0.423909	646	0.705497	266
DepMap	CL_402	ACH-000403	SIDM00778	NCI-H747	COADREAD	0.712509	0.427927	2131	0.627688	267
DepMap	CL_719	ACH-000722	SIDM01197	SNU-C1	COADREAD	0.71303	0.430347	2501	0.768737	268
DepMap	CL_784	ACH-000787	SIDM00339	LXF-289	NSCLC	0.715845	0.443437	2378	0.473749	269
DepMap	CL_212	ACH-000213	SIDM00531	HUP-T4	PAAD	0.717599	0.451594	2407	0.588907	270
DepMap	CL_408	ACH-000409		OVSAHO	OVT	0.719166	0.458881	1615	1.01464	271
DepMap	CL_797	ACH-000800	SIDM00965	NCI-H446	LNET	0.721477	0.469629	2380	0.637036	272
DepMap	CL_750	ACH-000753		JMSU-1	BLCA	0.722032	0.472209	2551	0.48086	273
DepMap	CL_96	ACH-000097	SIDM00314	ZR-75-1	BRCA	0.723435	0.478734	2263	0.751437	274
DepMap	CL_116	ACH-000117	SIDM01002	EFM-192A	BRCA	0.727057	0.495576	1391	0.776943	275
DepMap	CL_735	ACH-000738	SIDM00581	GB-1	DIFG	0.727632	0.498249	2344	0.68218	276
DepMap	CL_89	ACH-000090	SIDM00088	PC-3	PRAD	0.730597	0.512037	1960	0.541968	277
DepMap	CL_878	ACH-000882	SIDM01060	IGR-1	MEL	0.734161	0.528608	2384	0.826432	278
DepMap	CL_548	ACH-000551	SIDM00791	K-562	MNM	0.735332	0.534052	2239	0.823818	279
DepMap	CL_747	ACH-000750	SIDM00149	LOX IMVI	MEL	0.737694	0.545039	2614	0.727494	280
DepMap	CL_681	ACH-000684	SIDM00611	KMRC-1	RCC	0.738851	0.550415	535	0.568855	281
DepMap	CL_356	ACH-000357	SIDM01038	JeKo-1	LNM	0.738968	0.550961	996	1.11997	282
DepMap	CL_377	ACH-000378	SIDM01125	NCI-H647	NSCLC	0.740384	0.557545	2484	0.628028	283
DepMap	CL_146	ACH-000147	SIDM00097	T-47D	BRCA	0.743011	0.569759	1675	0.653538	284
DepMap	CL_235	ACH-000236	SIDM00812	SW1417	COADREAD	0.744128	0.574953	2306	0.649624	285
DepMap	CL_29	ACH-000030	SIDM00237	PC-14	NSCLC	0.745225	0.580057	2440	0.532488	286
DepMap	CL_1023	ACH-001039	SIDM00826	COLO 205	COADREAD	0.748356	0.594616	2456	0.834115	287
DepMap	CL_99	ACH-000100	SIDM00426	RH-41	RMS	0.75294	0.615932	2291	0.90554	288
DepMap	CL_619	ACH-000622	SIDM00607	KNS-42	DIFG	0.755716	0.628837	2285	0.999127	289
DepMap	CL_395	ACH-000396	SIDM00693	J82	BLCA	0.756553	0.63273	739	0.704396	290
DepMap	CL_23	ACH-000024	SIDM00457	OPM-2	LNM	0.761495	0.655712	2623	0.856591	291
DepMap	CL_432	ACH-000433	SIDM00941	Caki-1	RCC	0.765371	0.673737	2263	1.0079	292
DepMap	CL_544	ACH-000547	SIDM00676	HT-1197	BLCA	0.766379	0.678422	2505	0.822425	293
DepMap	CL_158	ACH-000159	SIDM00239	OS-RC-2	RCC	0.774183	0.714708	1001	0.826522	294
DepMap	CL_114	ACH-000115	SIDM01077	VCaP	PRAD	0.775427	0.720494	2563	0.828895	295
DepMap	CL_981	ACH-000985	SIDM00660	LS411N	COADREAD	0.779358	0.738773	2788	0.536884	296
DepMap	CL_856	ACH-000860	SIDM00718	NCI-H358	NSCLC	0.780338	0.743333	2480	0.633659	297
DepMap	CL_474	ACH-000476	SIDM00616	JHH-4	HCC	0.782442	0.753113	2830	0.645889	298
DepMap	CL_696	ACH-000699	SIDM00884	HCC1395	BRCA	0.78274	0.754502	1768	0.875323	299
DepMap	CL_884	ACH-000888	SIDM00755	NCI-H1793	NSCLC	0.785303	0.766419	2458	0.709491	300
DepMap	CL_216	ACH-000217	SIDM00615	JHH-6	HCC	0.788295	0.780329	1257	0.691086	301
DepMap	CL_782	ACH-000785	SIDM00775	NCI-H2126	NSCLC	0.788731	0.782359	2628	0.682219	302
DepMap	CL_499	ACH-000502		TCC-PAN2	PAAD	0.790162	0.789013	2163	0.684153	303
DepMap	CL_842	ACH-000846	SIDM00860	FaDu	HNSC	0.791496	0.795218	1248	0.696061	304
DepMap	CL_711	ACH-000714	SIDM00608	KMS-11	LNM	0.796324	0.817667	2352	0.893729	305
DepMap	CL_675	ACH-000678	SIDM00560	MKN7	EGC	0.796596	0.818931	2232	0.703304	306
DepMap	CL_280	ACH-000281	SIDM00582	KP-2	PAAD	0.806415	0.864589	1004	0.936306	307
DepMap	CL_484	ACH-000486	SIDM01033	KU-19-19	BLCA	0.807655	0.870353	995	0.978103	308
DepMap	CL_674	ACH-000677	SIDM01163	SW 1573	NSCLC	0.808001	0.871964	2510	0.71274	309
DepMap	CL_399	ACH-000400	SIDM01096	SK-CO-1	COADREAD	0.818217	0.919467	2648	0.798022	310
DepMap	CL_646	ACH-000649	SIDM00125	786-O	RCC	0.823628	0.94463	2756	0.776827	311
DepMap	CL_911	ACH-000915	SIDM01059	IPC-298	MEL	0.82392	0.945989	2735	0.565083	312
DepMap	CL_845	ACH-000849	SIDM00628	MDA-MB-468	BRCA	0.82739	0.962125	1582	0.549983	313
DepMap	CL_1	ACH-000001	SIDM00105	NIH:OVCAR-3	OVT	0.830735	0.97768	2284	0.757077	314
DepMap	CL_41	ACH-000042	SIDM01139	Panc 02.03	PAAD	0.833914	0.992462	2407	0.788137	315
DepMap	CL_275	ACH-000276	SIDM00675	HCC38	BRCA	0.843389	1.03652	1801	0.684705	316
DepMap	CL_519	ACH-000522	SIDM01182	UM-UC-3	BLCA	0.852185	1.07742	2682	0.66762	317
DepMap	CL_17	ACH-000018	SIDM01184	T24	BLCA	0.858948	1.10887	2895	0.6621	318
DepMap	CL_110	ACH-000111	SIDM00885	HCC1187	BRCA	0.87452	1.18128	1971	0.76246	319
DepMap	CL_649	ACH-000652	SIDM00371	SUIT-2	PAAD	0.87676	1.1917	2835	0.773577	320
DepMap	CL_247	ACH-000248	SIDM00898	AU565	BRCA	0.88269	1.21927	2565	0.645641	321
DepMap	CL_373	ACH-000374	SIDM00866	HCC1143	BRCA	0.883869	1.22475	2622	0.696764	322
DepMap	CL_986	ACH-000990		HEC-108	UCEC	0.885076	1.23036	507	0.983664	323
DepMap	CL_27	ACH-000028	SIDM00147	KPL-1	BRCA	0.889266	1.24985	2515	0.688648	324
DepMap	CL_446	ACH-000447	SIDM00729	NCI-H2228	NSCLC	0.894227	1.27292	2605	0.742851	325
DepMap	CL_807	ACH-000810	SIDM00392	SK-MEL-30	MEL	0.897985	1.29039	2778	0.749023	326
DepMap	CL_849	ACH-000853	SIDM01122	NCI-H661	NSCLC	0.899079	1.29548	2256	0.702118	327
DepMap	CL_592	ACH-000595	SIDM00684	LN-229	DIFG	0.899605	1.29792	2865	0.725176	328
DepMap	CL_222	ACH-000223	SIDM00874	HCC1937	BRCA	0.919421	1.39007	2753	0.721996	329
DepMap	CL_547	ACH-000550	SIDM01065	IGR-39	MEL	0.920696	1.396	1982	0.510038	330
DepMap	CL_543	ACH-000546	SIDM00588	HSC-4	HNSC	0.93151	1.44628	2662	1.00459	331
DepMap	CL_241	ACH-000242	SIDM01085	RT4	BLCA	0.934564	1.46048	2853	0.663884	332
DepMap	CL_821	ACH-000824	SIDM01026	KYSE-510	ESCC	0.949494	1.52991	2804	0.626911	333
DepMap	CL_233	ACH-000234		Caki-2	RCC	0.953343	1.5478	1958	0.701443	334
DepMap	CL_287	ACH-000288	SIDM00122	BT-549	BRCA	0.962104	1.58854	2415	0.630026	335
DepMap	CL_766	ACH-000769	SIDM00548	LK-2	NSCLC	0.964293	1.59872	2661	0.706886	336
DepMap	CL_612	ACH-000615	SIDM00081	SK-MEL-28	MEL	0.975568	1.65115	2773	0.724455	337
DepMap	CL_790	ACH-000793	SIDM00687	KATO III	EGC	0.980681	1.67493	2682	0.832306	338
DepMap	CL_422	ACH-000423	SIDM01105	SK-MEL-3	MEL	0.982556	1.68364	2798	0.712454	339
DepMap	CL_308	ACH-000309	SIDM01108	SK-LU-1	NSCLC	0.996156	1.74689	2764	0.67075	340
DepMap	CL_617	ACH-000620	SIDM00618	JHH-1	HCC	0.999922	1.7644	2950	0.758254	341
DepMap	CL_346	ACH-000347	SIDM00360	QGP-1	PANET	1.07232	2.10105	2799	0.749534	342
DepMap	CL_640	ACH-000643	SIDM01062	HDQ-P1	BRCA	1.10538	2.25476	2999	0.820009	343
DepMap	CL_855	ACH-000859	SIDM00872	HCC1954	DCIS	1.1078	2.26601	2946	0.555153	344
DepMap	CL_152	ACH-000153	SIDM00713	NCI-H2052	PLMESO	1.10875	2.27043	3005	0.778121	345
DepMap	CL_665	ACH-000668	SIDM00673	HCC70	BRCA	1.11367	2.29332	2918	0.748662	346
DepMap	CL_920	ACH-000924	SIDM00926	NCI-H2172	NSCLC	1.14458	2.43704	2973	0.74696	347
DepMap	CL_830	ACH-000833		RH-30	RMS	1.17071	2.55855	2990	0.79613	348
DepMap	CL_941	ACH-000945	SIDM01124	NCI-H650	NSCLC	1.18655	2.63221	2952	0.677362	349
DepMap	CL_406	ACH-000407	SIDM00165	SNU-685	UCEC	1.29079	3.11694	3040	0.683435	350
DepMap	CL_39	ACH-000040	SIDM01193	U-118 MG	DIFG	1.30883	3.20081	3081	1.0056	351
DepMap	CL_108	ACH-000109	SIDM00046	NCI-H3255	NSCLC	1.57033	4.41681	3081	0.765109	352
DepMap	CL_491	ACH-000493	SIDM01199	SNU-423	HCC	1.73581	5.18626	3062	0.723698	353
DepMap	CL_576	ACH-000579	SIDM00108	UACC-257	MEL	1.74289	5.21918	3090	0.69033	354
DepMap	CL_664	ACH-000667	SIDM01069	HCC-44	NSCLC	1.74627	5.2349	3078	0.626758	355

## Sheet: ProCan
Dataset	Model.ID	CellLine.DepMapModelId	CellLine.SangerModelId	CellLine.Name	OncotreeCode	Model.Buffering.Ratio	Model.Buffering.Ratio.ZScore	Observations	SD	Rank
ProCan	CL_881	ACH-000885	SIDM01169	TOV-21G	OVT	0.214326	-1.84182	97	0.710168	1
ProCan	CL_53	ACH-000054	SIDM00828	HT-1080	FIBS	0.219403	-1.81961	78	0.6574	2
ProCan	CL_604	ACH-000607	SIDM00552	KYM-1	RMS	0.232356	-1.76296	97	0.665395	3
ProCan	CL_314	ACH-000315	SIDM01008	KARPAS-422	LNM	0.243168	-1.71567	237	0.805205	4
ProCan	CL_105	ACH-000106	SIDM01013	JVM-2	LNM	0.245743	-1.70441	127	0.898697	5
ProCan	CL_64	ACH-000065	SIDM00461	OCI-AML5	MNM	0.255841	-1.66024	277	0.942529	6
ProCan	CL_531	ACH-000534	SIDM00413	WSU-DLCL2	LNM	0.282013	-1.54577	159	0.995197	7
ProCan	CL_103	ACH-000104	SIDM00342	Loucy	LNM	0.288462	-1.51756	62	0.818205	8
ProCan	CL_112	ACH-000113	SIDM00446	OCI-AML2	MNM	0.293179	-1.49693	272	0.825216	9
ProCan	CL_58	ACH-000059	SIDM01176	SUP-B15	LNM	0.294798	-1.48985	110	0.783399	10
ProCan	CL_933	ACH-000937	SIDM00451	PF-382	LNM	0.29735	-1.47869	71	0.783211	11
ProCan	CL_100	ACH-000101	SIDM01003	KE-37	LNM	0.300837	-1.46344	70	0.857646	12
ProCan	CL_44	ACH-000045	SIDM00657	MV4-11	MNM	0.301245	-1.46165	224	0.73689	13
ProCan	CL_636	ACH-000639	SIDM00704	NCI-H211	LNET	0.309839	-1.42406	1016	0.792002	14
ProCan	CL_472	ACH-000473	SIDM00402	RT-112	BLCA	0.311076	-1.41865	433	0.655164	15
ProCan	CL_726	ACH-000729	SIDM00760	NCI-H1963	LNET	0.311568	-1.4165	431	0.84298	16
ProCan	CL_827	ACH-000830	SIDM00697	NCI-H1436	LNET	0.312389	-1.41291	379	0.699736	17
ProCan	CL_197	ACH-000198	SIDM00277	EOL-1	MNM	0.31526	-1.40035	410	0.84963	18
ProCan	CL_128	ACH-000129	SIDM00646	NCI-H1341	LNET	0.315297	-1.40019	324	0.696148	19
ProCan	CL_716	ACH-000719	SIDM00352	RMG-I	OVT	0.315315	-1.40011	635	0.852714	20
ProCan	CL_374	ACH-000375	SIDM00855	G-402	RCC	0.319973	-1.37974	172	0.543878	21
ProCan	CL_7	ACH-000007	SIDM00677	LS513	COADREAD	0.32226	-1.36974	508	0.668892	22
ProCan	CL_495	ACH-000498	SIDM00018	KO52	MNM	0.322866	-1.36709	351	0.847875	23
ProCan	CL_915	ACH-000919	SIDM00602	IM95	EGC	0.330852	-1.33215	201	0.630787	24
ProCan	CL_345	ACH-000346	SIDM01012	JVM-3	LNM	0.332841	-1.32346	209	0.745033	25
ProCan	CL_654	ACH-000657	SIDM00210	A2780	OVT	0.335164	-1.31329	138	0.89388	26
ProCan	CL_86	ACH-000087	SIDM01111	SK-ES-1	ES	0.338386	-1.2992	718	0.761925	27
ProCan	CL_340	ACH-000341	SIDM01099	SK-N-FI	NBL	0.340402	-1.29038	391	0.614231	28
ProCan	CL_123	ACH-000124	SIDM00460	OCI-LY-19	LNM	0.340612	-1.28947	196	0.764128	29
ProCan	CL_148	ACH-000149	SIDM01098	SK-N-SH	NBL	0.340755	-1.28884	255	0.620223	30
ProCan	CL_976	ACH-000980	SIDM00651	NCI-H1155	NSCLC	0.34353	-1.2767	226	0.842957	31
ProCan	CL_940	ACH-000944	SIDM00641	NAMALWA	LNM	0.346761	-1.26257	386	0.985374	32
ProCan	CL_982	ACH-000986	SIDM00534	HT115	COADREAD	0.349728	-1.24959	273	0.631282	33
ProCan	CL_979	ACH-000983	SIDM01004	KCL-22	MNM	0.350333	-1.24695	479	0.852881	34
ProCan	CL_936	ACH-000940	SIDM00901	AN3 CA	UCEC	0.351748	-1.24076	401	0.703234	35
ProCan	CL_325	ACH-000326	SIDM01015	JURL-MK1	MNM	0.352775	-1.23627	277	0.859844	36
ProCan	CL_259	ACH-000260	SIDM01101	SK-N-AS	NBL	0.352826	-1.23604	552	0.650046	37
ProCan	CL_909	ACH-000913	SIDM01043	ESS-1	USARC	0.355684	-1.22354	124	0.724093	38
ProCan	CL_928	ACH-000932	SIDM01146	SNU-1	EGC	0.355796	-1.22305	77	0.778331	39
ProCan	CL_182	ACH-000183	SIDM00312	L-363	LNM	0.356534	-1.21983	588	0.780055	40
ProCan	CL_974	ACH-000978	SIDM01045	EN	UCEC	0.359165	-1.20832	182	0.644698	41
ProCan	CL_577	ACH-000580	SIDM00890	C32	MEL	0.359182	-1.20825	362	0.784856	42
ProCan	CL_270	ACH-000271	SIDM00389	SU-DHL-10	LNM	0.36184	-1.19662	126	0.843277	43
ProCan	CL_80	ACH-000081	SIDM01057	GDM-1	MNM	0.36348	-1.18945	159	0.710804	44
ProCan	CL_1008	ACH-001021	SIDM01237	C3A	LIHB	0.36353	-1.18923	710	0.821199	45
ProCan	CL_898	ACH-000902	SIDM00938	CAL-148	BRCA	0.363603	-1.18891	541	0.817728	46
ProCan	CL_117	ACH-000118	SIDM00533	HUP-T3	PAAD	0.363933	-1.18747	702	0.710855	47
ProCan	CL_606	ACH-000609	SIDM00382	SF126	DIFG	0.363999	-1.18718	189	0.711161	48
ProCan	CL_390	ACH-000391	SIDM00386	MHH-ES-1	ES	0.367501	-1.17186	845	0.757068	49
ProCan	CL_769	ACH-000772	SIDM01173	TE 441.T	RMS	0.369517	-1.16304	231	0.7184	50
ProCan	CL_364	ACH-000365	SIDM00405	SU-DHL-4	LNM	0.37014	-1.16032	441	0.82551	51
ProCan	CL_362	ACH-000363	SIDM00391	SK-MM-2	LNM	0.370887	-1.15705	369	0.764889	52
ProCan	CL_69	ACH-000070	SIDM01076	697	LNM	0.373925	-1.14376	144	0.740957	53
ProCan	CL_60	ACH-000061	SIDM00671	HH	LNM	0.374109	-1.14296	325	0.751984	54
ProCan	CL_946	ACH-000950	SIDM00839	LoVo	COADREAD	0.374229	-1.14243	449	0.588579	55
ProCan	CL_785	ACH-000788	SIDM00797	A2058	MEL	0.374668	-1.14051	537	0.750164	56
ProCan	CL_262	ACH-000263	SIDM01005	KASUMI-1	MNM	0.375863	-1.13528	298	0.797682	57
ProCan	CL_119	ACH-000120	SIDM00910	CHP-212	NBL	0.378812	-1.12239	371	0.624694	58
ProCan	CL_694	ACH-000697	SIDM00495	A3/KAW	LNM	0.3799	-1.11763	377	0.806321	59
ProCan	CL_77	ACH-000078	SIDM00387	MHH-NB-11	NBL	0.380045	-1.11699	462	0.722312	60
ProCan	CL_1031	ACH-001049	SIDM00953	CPC-N	LNET	0.380888	-1.1133	621	0.798164	61
ProCan	CL_862	ACH-000866	SIDM00654	NCI-H1048	LNET	0.382181	-1.10765	240	0.741032	62
ProCan	CL_954	ACH-000958	SIDM00837	SW48	COADREAD	0.383999	-1.0997	193	0.600479	63
ProCan	CL_848	ACH-000852	SIDM00658	NCI-H1435	NSCLC	0.384206	-1.09879	891	0.717119	64
ProCan	CL_965	ACH-000969	SIDM00150	KM12	COADREAD	0.384962	-1.09549	232	0.678943	65
ProCan	CL_167	ACH-000168	SIDM00580	NOMO-1	MNM	0.38683	-1.08732	251	0.753317	66
ProCan	CL_258	ACH-000259	SIDM01009	KELLY	NBL	0.38959	-1.07524	650	0.736544	67
ProCan	CL_515	ACH-000518	SIDM00942	CAL-33	HNSC	0.391765	-1.06573	427	0.558186	68
ProCan	CL_81	ACH-000082	SIDM00858	G-292, clone A141B1	OS	0.391773	-1.0657	827	0.816909	69
ProCan	CL_760	ACH-000763	SIDM01265	MM1-S	LNM	0.392006	-1.06468	397	0.813451	70
ProCan	CL_413	ACH-000414	SIDM00762	NCI-H1944	NSCLC	0.392698	-1.06165	457	0.813421	71
ProCan	CL_410	ACH-000411	SIDM00803	769-P	RCC	0.395125	-1.05104	372	0.642699	72
ProCan	CL_559	ACH-000562	SIDM01068	HCC-78	NSCLC	0.396924	-1.04317	495	0.588985	73
ProCan	CL_55	ACH-000056	SIDM00981	DOHH-2	LNM	0.398277	-1.03725	106	0.775888	74
ProCan	CL_344	ACH-000345	SIDM00557	KP-N-RT-BM-1	NBL	0.400147	-1.02907	200	0.736602	75
ProCan	CL_482	ACH-000484	SIDM00318	VMRC-RCW	RCC	0.402376	-1.01932	722	0.696681	76
ProCan	CL_303	ACH-000304	SIDM01000	WM-115	MEL	0.403338	-1.01511	339	0.892837	77
ProCan	CL_943	ACH-000947	SIDM00238	OVK18	OVT	0.404496	-1.01005	217	0.741668	78
ProCan	CL_756	ACH-000759	SIDM00633	MDA-MB-175-VII	BRCA	0.404623	-1.00949	774	0.940713	79
ProCan	CL_985	ACH-000989	SIDM00216	SNU-175	COADREAD	0.404637	-1.00943	94	0.525402	80
ProCan	CL_246	ACH-000247	SIDM00568	OCUM-1	EGC	0.404754	-1.00892	636	0.84857	81
ProCan	CL_359	ACH-000360	SIDM00777	NCI-H508	COADREAD	0.40557	-1.00535	532	0.648964	82
ProCan	CL_522	ACH-000525	SIDM00733	NCI-H2171	LNET	0.405875	-1.00402	649	0.804537	83
ProCan	CL_209	ACH-000210	SIDM00961	CADO-ES1	ES	0.407108	-0.998624	188	0.652472	84
ProCan	CL_199	ACH-000200	SIDM00575	NMC-G1	DIFG	0.40865	-0.991881	365	0.715425	85
ProCan	CL_1049	ACH-001075	SIDM00493	NCI-H292	NSCLC	0.409055	-0.990107	397	0.722479	86
ProCan	CL_906	ACH-000910	SIDM00272	MDA-MB-453	BRCA	0.409809	-0.986813	756	0.85685	87
ProCan	CL_745	ACH-000748	SIDM01112	SJSA-1	OS	0.409846	-0.986649	366	0.786176	88
ProCan	CL_268	ACH-000269	SIDM00492	AM-38	DIFG	0.411684	-0.978607	175	0.774947	89
ProCan	CL_433	ACH-000434	SIDM00763	NCI-H1915	NSCLC	0.412676	-0.974271	735	0.610527	90
ProCan	CL_882	ACH-000886	SIDM00756	NCI-H2009	NSCLC	0.414208	-0.96757	779	0.857578	91
ProCan	CL_420	ACH-000421	SIDM00833	SW837	COADREAD	0.415982	-0.95981	614	0.655546	92
ProCan	CL_355	ACH-000356	SIDM00247	MKN-45	EGC	0.417145	-0.954723	809	0.69391	93
ProCan	CL_505	ACH-000508	SIDM00506	COR-L88	LNET	0.417221	-0.95439	679	0.832168	94
ProCan	CL_59	ACH-000060	SIDM01135	Panc 10.05	PAAD	0.417331	-0.953911	646	0.821298	95
ProCan	CL_371	ACH-000372	SIDM00463	P12-ICHIKAWA	LNM	0.418044	-0.95079	272	0.864482	96
ProCan	CL_961	ACH-000965	SIDM01088	RL95-2	UCEC	0.418334	-0.949525	160	0.698205	97
ProCan	CL_806	ACH-000809	SIDM01028	KYSE-410	ESCC	0.418335	-0.949519	626	0.619495	98
ProCan	CL_829	ACH-000832	SIDM00937	CAL 27	HNSC	0.422608	-0.930828	394	0.733565	99
ProCan	CL_1078	ACH-001126	SIDM00504	MOG-G-UVW		0.423065	-0.928832	346	0.719639	100
ProCan	CL_370	ACH-000371	SIDM01089	RL	LNM	0.423264	-0.927959	337	0.767104	101
ProCan	CL_145	ACH-000146	SIDM01172	THP-1	MNM	0.423303	-0.927789	575	0.918239	102
ProCan	CL_104	ACH-000105	SIDM00994	ALL-SIL	LNM	0.423816	-0.925548	348	0.910983	103
ProCan	CL_653	ACH-000656	SIDM00423	SU-DHL-8	LNM	0.424187	-0.923923	389	0.856387	104
ProCan	CL_580	ACH-000583	SIDM00637	MC116	LNM	0.428148	-0.9066	173	0.958548	105
ProCan	CL_813	ACH-000816	SIDM01129	NCI-H524	LNET	0.42863	-0.904493	860	0.975462	106
ProCan	CL_876	ACH-000880	SIDM00850	AGS	EGC	0.429188	-0.902052	348	0.826464	107
ProCan	CL_256	ACH-000257	SIDM00511	COR-L279	LNET	0.429474	-0.900801	566	0.857272	108
ProCan	CL_1120	ACH-001203	SIDM00422	SUP-HD1	LNM	0.43016	-0.897799	537	0.753615	109
ProCan	CL_952	ACH-000956	SIDM00499	22Rv1	PRAD	0.431117	-0.893614	425	0.637283	110
ProCan	CL_808	ACH-000811	SIDM00079	SK-OV-3	OVT	0.43272	-0.8866	303	0.745084	111
ProCan	CL_918	ACH-000922	SIDM00449	RCH-ACV	LNM	0.433517	-0.883117	194	0.821628	112
ProCan	CL_983	ACH-000987	SIDM00545	MeWo	MEL	0.43378	-0.881966	280	0.644275	113
ProCan	CL_973	ACH-000977	SIDM00683	LNCaP clone FGC	PRAD	0.434632	-0.87824	76	1.00295	114
ProCan	CL_966	ACH-000970	SIDM00498	SNU-C5	COADREAD	0.435119	-0.87611	196	0.671953	115
ProCan	CL_751	ACH-000754	SIDM00327	L-428	LNM	0.435868	-0.872835	738	0.830786	116
ProCan	CL_49	ACH-000050	SIDM01148	NCI-H929	LNM	0.439283	-0.857897	519	0.80808	117
ProCan	CL_939	ACH-000943	SIDM01090	RKO	COADREAD	0.43991	-0.855154	283	0.637682	118
ProCan	CL_749	ACH-000752	SIDM00761	NCI-H196	LNET	0.443004	-0.841623	854	0.778548	119
ProCan	CL_633	ACH-000636	SIDM00403	RPMI-8402	LNM	0.444968	-0.833029	223	0.858325	120
ProCan	CL_286	ACH-000287	SIDM00443	NU-DUL-1	LNM	0.445327	-0.831459	174	0.984215	121
ProCan	CL_438	ACH-000439	SIDM00338	ME-1	MNM	0.445901	-0.828952	418	0.772844	122
ProCan	CL_861	ACH-000865	SIDM01027	KYSE-450	ESCC	0.446951	-0.824358	970	0.67372	123
ProCan	CL_440	ACH-000441	SIDM01079	SH-4	MEL	0.44861	-0.817101	884	0.847775	124
ProCan	CL_225	ACH-000226	SIDM00421	SUP-M2	LNM	0.44924	-0.814348	450	0.675601	125
ProCan	CL_383	ACH-000384	SIDM01160	SW 780	BLCA	0.450727	-0.807844	351	0.6979	126
ProCan	CL_870	ACH-000874	SIDM01086	RS4;11	LNM	0.451273	-0.805454	131	0.965756	127
ProCan	CL_753	ACH-000756	SIDM00273	GI-1	DIFG	0.451916	-0.802641	539	0.675809	128
ProCan	CL_248	ACH-000249	SIDM00944	CL-11	COADREAD	0.452696	-0.799229	389	0.707457	129
ProCan	CL_224	ACH-000225	SIDM00279	ECC12	EGC	0.456156	-0.784098	856	0.812871	130
ProCan	CL_289	ACH-000290	SIDM00706	NCI-H209	LNET	0.457319	-0.779009	454	0.77553	131
ProCan	CL_426	ACH-000427	SIDM01147	NCI-N87	EGC	0.458113	-0.775539	549	0.666029	132
ProCan	CL_54	ACH-000055	SIDM00888	D283 Med	EMBT	0.459544	-0.76928	488	0.765874	133
ProCan	CL_168	ACH-000169	SIDM00847	RD	RMS	0.462194	-0.757686	912	0.571809	134
ProCan	CL_767	ACH-000770	SIDM00363	P31/FUJ	MNM	0.466229	-0.740041	315	0.739596	135
ProCan	CL_663	ACH-000666	SIDM00645	NCI-H1355	NSCLC	0.466313	-0.739672	1086	0.612885	136
ProCan	CL_752	ACH-000755	SIDM00772	HCC2218	DCIS	0.466839	-0.73737	685	0.903916	137
ProCan	CL_623	ACH-000626	SIDM00417	U266B1	LNM	0.467588	-0.734093	562	0.749775	138
ProCan	CL_780	ACH-000783	SIDM00920	CAMA-1	BRCA	0.469506	-0.725708	765	0.819273	139
ProCan	CL_659	ACH-000662	SIDM00512	COR-L23	NSCLC	0.469956	-0.723736	673	0.673984	140
ProCan	CL_161	ACH-000162	SIDM00854	GA-10	LNM	0.471523	-0.716882	155	0.85631	141
ProCan	CL_863	ACH-000867	SIDM00924	ChaGo-K-1	NSCLC	0.473225	-0.709441	926	0.659158	142
ProCan	CL_969	ACH-000973	SIDM00999	639-V	UCA	0.473835	-0.706774	654	0.540984	143
ProCan	CL_136	ACH-000137	SIDM00998	8-MG-BA	DIFG	0.474042	-0.705866	709	0.655891	144
ProCan	CL_877	ACH-000881	SIDM00336	MEL-JUSO	MEL	0.474254	-0.70494	536	0.652365	145
ProCan	CL_243	ACH-000244	SIDM00947	DK-MG	DIFG	0.474667	-0.703134	253	0.928162	146
ProCan	CL_456	ACH-000457	SIDM00932	CAL-54	RCC	0.475344	-0.700174	991	0.710359	147
ProCan	CL_932	ACH-000936	SIDM01051	EFO-27	OVT	0.477225	-0.691944	126	0.922765	148
ProCan	CL_1110	ACH-001190	SIDM00082	SK-MEL-2	MEL	0.477225	-0.691943	753	0.703468	149
ProCan	CL_52	ACH-000053	SIDM01010	KARPAS-299	LNM	0.477283	-0.691691	304	0.710189	150
ProCan	CL_874	ACH-000878	SIDM01072	HCC-15	NSCLC	0.478267	-0.687388	599	0.667688	151
ProCan	CL_437	ACH-000438	SIDM00547	Lu-65	NSCLC	0.479848	-0.68047	691	0.626267	152
ProCan	CL_372	ACH-000373	SIDM00380	SKM-1	MNM	0.479901	-0.68024	337	0.848771	153
ProCan	CL_1136	ACH-001233	SIDM00320	VMRC-LCD	NSCLC	0.479961	-0.679977	1309	1.0943	154
ProCan	CL_203	ACH-000204	SIDM00340	LP-1	LNM	0.480013	-0.679752	529	0.891945	155
ProCan	CL_802	ACH-000805	SIDM00284	COLO-679	MEL	0.480138	-0.679204	495	0.737336	156
ProCan	CL_442	ACH-000443	SIDM00466	OVKATE	OVT	0.481978	-0.671155	858	1.07546	157
ProCan	CL_648	ACH-000651	SIDM00841	SW 620	COADREAD	0.482103	-0.670607	688	0.634993	158
ProCan	CL_66	ACH-000067	SIDM00666	Hs 683	DIFG	0.483657	-0.663812	286	0.72098	159
ProCan	CL_944	ACH-000948	SIDM00980	23132/87	EGC	0.484087	-0.66193	190	0.659127	160
ProCan	CL_175	ACH-000176	SIDM00341	LOU-NH91	NSCLC	0.484946	-0.658176	383	0.897967	161
ProCan	CL_518	ACH-000521	SIDM00715	NCI-H2030	NSCLC	0.485699	-0.654881	658	0.792902	162
ProCan	CL_610	ACH-000613	SIDM00806	HOS	OS	0.486042	-0.653381	734	0.633172	163
ProCan	CL_624	ACH-000627	SIDM00345	LCLC-103H	NSCLC	0.490184	-0.635265	655	0.613376	164
ProCan	CL_744	ACH-000747	SIDM00740	NCI-H1703	NSCLC	0.490426	-0.634204	931	0.743285	165
ProCan	CL_257	ACH-000258	SIDM01001	Du4475	BRCA	0.491117	-0.631183	346	0.822365	166
ProCan	CL_621	ACH-000624	SIDM00875	HCC1806	DCIS	0.491671	-0.628762	996	0.872706	167
ProCan	CL_290	ACH-000291	SIDM01141	OV-90	OVT	0.492005	-0.627298	436	1.26081	168
ProCan	CL_787	ACH-000790	SIDM01078	SHP-77	LNET	0.493707	-0.619855	717	0.785155	169
ProCan	CL_951	ACH-000955	SIDM00214	SNU-407	COADREAD	0.494668	-0.615652	172	0.72096	170
ProCan	CL_494	ACH-000496	SIDM00771	NCI-H1792	NSCLC	0.496304	-0.608496	775	0.582175	171
ProCan	CL_351	ACH-000352	SIDM00881	HCC1428	BRCA	0.497026	-0.605339	771	0.729583	172
ProCan	CL_608	ACH-000611	SIDM00407	SU-DHL-6	LNM	0.499153	-0.596033	347	0.813948	173
ProCan	CL_342	ACH-000343	SIDM00116	NCI-H522	NSCLC	0.499812	-0.593153	1095	0.953274	174
ProCan	CL_945	ACH-000949	SIDM00251	TGBC11TKB	EGC	0.499976	-0.592434	254	0.799762	175
ProCan	CL_424	ACH-000425	SIDM00107	UACC-62	MEL	0.500281	-0.591103	316	0.801407	176
ProCan	CL_135	ACH-000136	SIDM00286	CHP-126	NBL	0.500676	-0.589372	475	0.884193	177
ProCan	CL_266	ACH-000267	SIDM01064	HDLM-2	LNM	0.502123	-0.583045	466	0.736847	178
ProCan	CL_349	ACH-000350	SIDM00957	COLO-678	COADREAD	0.502432	-0.581692	1071	0.792006	179
ProCan	CL_51	ACH-000052	SIDM00848	A-673	ES	0.503655	-0.576343	271	0.71608	180
ProCan	CL_210	ACH-000211	SIDM00887	Daoy	EMBT	0.506782	-0.562668	1060	0.74107	181
ProCan	CL_724	ACH-000727	SIDM00711	NCI-H2066	LNET	0.506914	-0.562089	939	0.706625	182
ProCan	CL_468	ACH-000469	SIDM00316	YH-13	DIFG	0.507264	-0.56056	426	0.786231	183
ProCan	CL_368	ACH-000369	SIDM00435	MOLM-16	MNM	0.509994	-0.548617	393	0.825497	184
ProCan	CL_72	ACH-000073	SIDM01058	GRANTA-519	LNM	0.510311	-0.547231	223	0.728907	185
ProCan	CL_478	ACH-000480	SIDM00585	HuH-7	HCC	0.510796	-0.545112	1116	0.692339	186
ProCan	CL_2	ACH-000002	SIDM00829	HL-60	MNM	0.511055	-0.543977	99	0.78065	187
ProCan	CL_61	ACH-000062	SIDM00355	RERF-LC-MS	NSCLC	0.511706	-0.541131	683	0.602392	188
ProCan	CL_671	ACH-000674	SIDM00570	NUGC-4	EGC	0.513239	-0.534427	869	0.798364	189
ProCan	CL_819	ACH-000822	SIDM01106	SK-MEL-24	MEL	0.51345	-0.533504	236	0.926106	190
ProCan	CL_824	ACH-000827	SIDM00973	WM793	MEL	0.514116	-0.53059	469	0.714437	191
ProCan	CL_710	ACH-000713	SIDM00919	Caov-3	OVT	0.514959	-0.526903	1002	0.665751	192
ProCan	CL_607	ACH-000610	SIDM00730	NCI-H2227	LNET	0.517006	-0.51795	1256	0.682297	193
ProCan	CL_685	ACH-000688	SIDM00474	OV7	OVT	0.517694	-0.514941	240	0.621028	194
ProCan	CL_777	ACH-000780	SIDM00652	NCI-H1105	LNET	0.521008	-0.500443	778	0.859114	195
ProCan	CL_137	ACH-000138	SIDM00130	CFPAC-1	PAAD	0.522621	-0.49339	372	0.827468	196
ProCan	CL_825	ACH-000828	SIDM00971	ZR-75-30	BRCA	0.523242	-0.490676	748	0.973117	197
ProCan	CL_742	ACH-000745	SIDM00434	MOLP-8	LNM	0.524993	-0.483014	202	0.782874	198
ProCan	CL_244	ACH-000245	SIDM00985	BL-41	LNM	0.525804	-0.479468	405	0.91628	199
ProCan	CL_297	ACH-000298	SIDM00735	NCI-H2029	LNET	0.526173	-0.477853	638	0.942339	200
ProCan	CL_448	ACH-000449	SIDM00625	MES-SA	USARC	0.526909	-0.474634	87	0.709411	201
ProCan	CL_34	ACH-000035	SIDM00745	NCI-H1650	NSCLC	0.527873	-0.470421	456	0.903333	202
ProCan	CL_6	ACH-000006	SIDM01023	MONO-MAC-6	MNM	0.528277	-0.468651	283	0.780005	203
ProCan	CL_693	ACH-000696	SIDM00090	OVCAR-8	OVT	0.529696	-0.462445	1094	0.60801	204
ProCan	CL_462	ACH-000463	SIDM00144	NCI-H460	NSCLC	0.529942	-0.461371	1221	0.609912	205
ProCan	CL_525	ACH-000528	SIDM00494	ABC-1	NSCLC	0.529969	-0.461253	922	0.753074	206
ProCan	CL_415	ACH-000416	SIDM01150	NCI-H838	NSCLC	0.530886	-0.457239	808	0.899584	207
ProCan	CL_789	ACH-000792	SIDM00988	BFTC-909	RCC	0.532104	-0.451912	408	0.694782	208
ProCan	CL_429	ACH-000430	SIDM00321	TYK-nu	OVT	0.532698	-0.449314	1149	0.622792	209
ProCan	CL_423	ACH-000424	SIDM00419	TC-71	ES	0.533	-0.447994	239	0.786345	210
ProCan	CL_778	ACH-000781	SIDM00753	NCI-H2023	NSCLC	0.533066	-0.447705	1331	0.715687	211
ProCan	CL_836	ACH-000840	SIDM01070	HCC-366	NSCLC	0.534851	-0.439898	1280	0.594524	212
ProCan	CL_746	ACH-000749	SIDM00522	DMS 273	LNET	0.535777	-0.435849	1521	0.704571	213
ProCan	CL_563	ACH-000566	SIDM00420	SW-1710	BLCA	0.536132	-0.434297	431	0.83349	214
ProCan	CL_430	ACH-000431	SIDM00741	NCI-H1694	LNET	0.536347	-0.433357	875	0.76527	215
ProCan	CL_975	ACH-000979	SIDM00120	DU 145	PRAD	0.537135	-0.429907	1521	0.542519	216
ProCan	CL_221	ACH-000222	SIDM00899	AsPC-1	PAAD	0.538512	-0.423885	970	0.781044	217
ProCan	CL_931	ACH-000935	SIDM00527	MDST8	COADREAD	0.539226	-0.420763	579	0.64699	218
ProCan	CL_379	ACH-000380	SIDM01020	KMS-12-BM	LNM	0.540131	-0.416803	552	0.745795	219
ProCan	CL_394	ACH-000395	SIDM01130	NCI-H520	NSCLC	0.542577	-0.406104	1226	0.713916	220
ProCan	CL_378	ACH-000379	SIDM00754	NCI-H1781	NSCLC	0.54267	-0.405698	1121	0.782144	221
ProCan	CL_763	ACH-000766	SIDM00746	NCI-H1648	NSCLC	0.543268	-0.403085	1127	0.754689	222
ProCan	CL_357	ACH-000358	SIDM01121	NCI-H69	LNET	0.54929	-0.376744	809	0.722895	223
ProCan	CL_913	ACH-000917	SIDM00250	TE-4	ESCC	0.549388	-0.376316	1071	0.649695	224
ProCan	CL_907	ACH-000911	SIDM00572	NUGC-3	EGC	0.550125	-0.373094	829	0.774498	225
ProCan	CL_669	ACH-000672	SIDM00306	IA-LM	NSCLC	0.552693	-0.361859	1100	0.643057	226
ProCan	CL_676	ACH-000679	SIDM00479	OE-19	ESCC	0.552752	-0.361603	1151	0.74159	227
ProCan	CL_860	ACH-000864	SIDM00142	COLO 684	UCEC	0.553829	-0.356892	672	0.849929	228
ProCan	CL_923	ACH-000927	SIDM00963	BT-474	BRCA	0.556509	-0.345169	1053	0.804726	229
ProCan	CL_532	ACH-000535	SIDM00132	BxPC-3	PAAD	0.557843	-0.339337	1185	0.905328	230
ProCan	CL_249	ACH-000250	SIDM00609	KMRC-20	RCC	0.561595	-0.322924	424	0.720717	231
ProCan	CL_147	ACH-000148	SIDM00135	Hs 578T	BRCA	0.562905	-0.317193	1104	0.882643	232
ProCan	CL_791	ACH-000794	SIDM00485	BICR 22	HNSC	0.56534	-0.306545	266	0.941244	233
ProCan	CL_925	ACH-000929	SIDM00703	NCI-H2110	NSCLC	0.565831	-0.304397	1344	0.658643	234
ProCan	CL_533	ACH-000536	SIDM00893	BT-20	BRCA	0.566053	-0.303424	1254	0.694194	235
ProCan	CL_672	ACH-000675	SIDM00739	NCI-H1734	NSCLC	0.566064	-0.303378	1327	0.731868	236
ProCan	CL_348	ACH-000349	SIDM00879	HCC1500	DCIS	0.566207	-0.302752	1022	0.983378	237
ProCan	CL_318	ACH-000319	SIDM00222	MPP 89	PLMESO	0.566876	-0.299826	724	0.620189	238
ProCan	CL_815	ACH-000818	SIDM00892	BT-483	BRCA	0.567331	-0.297839	820	1.11021	239
ProCan	CL_662	ACH-000665	SIDM01103	SK-MES-1	NSCLC	0.567412	-0.297484	1209	0.636061	240
ProCan	CL_156	ACH-000157	SIDM00502	A4/Fuk	LNM	0.569805	-0.287016	334	0.739646	241
ProCan	CL_871	ACH-000875	SIDM00726	NCI-H2347	NSCLC	0.570059	-0.285906	522	0.76918	242
ProCan	CL_910	ACH-000914	SIDM00661	HT	LNM	0.571202	-0.280907	139	0.817636	243
ProCan	CL_786	ACH-000789	SIDM01116	NCI-H810	NSCLC	0.572016	-0.277346	1296	0.7748	244
ProCan	CL_11	ACH-000012	SIDM01067	HCC-827	NSCLC	0.573835	-0.269391	1241	0.831641	245
ProCan	CL_635	ACH-000638	SIDM00925	NCI-H441	NSCLC	0.574446	-0.266715	1600	0.691383	246
ProCan	CL_385	ACH-000386	SIDM00785	KG-1	MNM	0.575694	-0.261259	325	0.882029	247
ProCan	CL_102	ACH-000103	SIDM00918	Caov-4	OVT	0.576384	-0.25824	1233	1.15542	248
ProCan	CL_263	ACH-000264	SIDM00921	Calu-6	NSCLC	0.57643	-0.25804	1563	0.636686	249
ProCan	CL_816	ACH-000819	SIDM00685	LN-18	DIFG	0.57734	-0.25406	1178	0.590653	250
ProCan	CL_347	ACH-000348	SIDM01087	RPMI-7951	MEL	0.57812	-0.250645	908	0.746037	251
ProCan	CL_218	ACH-000219	SIDM00795	A-375	MEL	0.578965	-0.246951	1751	0.629462	252
ProCan	CL_150	ACH-000151	SIDM00689	JM1	LNM	0.579253	-0.245691	673	0.957576	253
ProCan	CL_98	ACH-000099	SIDM00395	SIMA	NBL	0.580192	-0.241586	283	0.76654	254
ProCan	CL_708	ACH-000711	SIDM01037	JIMT-1	BRCA	0.581066	-0.237763	1295	0.644548	255
ProCan	CL_354	ACH-000355	SIDM01131	NCI-H82	LNET	0.581711	-0.234939	1388	0.846711	256
ProCan	CL_234	ACH-000235	SIDM01137	Panc 04.03	PAAD	0.585836	-0.216899	1263	0.896243	257
ProCan	CL_471	ACH-000472	SIDM00590	HSC-2	HNSC	0.586006	-0.216157	1122	1.05368	258
ProCan	CL_195	ACH-000196	SIDM00877	HCC1599	BRCA	0.586102	-0.215736	896	0.715161	259
ProCan	CL_361	ACH-000362	SIDM00437	MOLM-13	MNM	0.586717	-0.213047	206	0.817921	260
ProCan	CL_512	ACH-000515	SIDM01071	HCC-33	LNET	0.586908	-0.212209	1198	0.761982	261
ProCan	CL_187	ACH-000188	SIDM01082	SCC-25	HNSC	0.58814	-0.206823	412	0.886932	262
ProCan	CL_366	ACH-000367	SIDM00139	NCI-H226	PLMESO	0.588569	-0.204945	336	0.9474	263
ProCan	CL_507	ACH-000510	SIDM00649	NCI-H1299	NSCLC	0.589041	-0.202881	1215	0.605723	264
ProCan	CL_353	ACH-000354	SIDM00934	Capan-1	PAAD	0.589153	-0.202392	1725	0.725645	265
ProCan	CL_419	ACH-000420	SIDM01194	SNU-449	HCC	0.591516	-0.192055	1009	0.97842	266
ProCan	CL_809	ACH-000812	SIDM00955	COLO-783	MEL	0.593617	-0.182866	1742	0.724289	267
ProCan	CL_365	ACH-000366	SIDM01100	SK-N-DZ	NBL	0.595485	-0.174695	362	0.809554	268
ProCan	CL_334	ACH-000335	SIDM00640	MSTO-211H	PLMESO	0.595743	-0.173565	396	0.723398	269
ProCan	CL_781	ACH-000784	SIDM01024	KYSE-70	ESCC	0.595999	-0.172446	1506	0.75926	270
ProCan	CL_555	ACH-000558	SIDM00799	A-172	DIFG	0.59616	-0.171744	517	0.762943	271
ProCan	CL_618	ACH-000621	SIDM00529	MDA-MB-157	BRCA	0.596856	-0.168699	1097	0.652411	272
ProCan	CL_463	ACH-000464	SIDM00212	CAS-1	DIFG	0.596989	-0.168116	522	0.949876	273
ProCan	CL_1160	ACH-001321	SIDM00484	TT	THME	0.598924	-0.159656	534	1.14426	274
ProCan	CL_568	ACH-000571	SIDM01171	T98G	DIFG	0.599297	-0.15802	1741	0.642691	275
ProCan	CL_740	ACH-000743	SIDM00521	COR-L95	LNET	0.599355	-0.15777	1754	0.746812	276
ProCan	CL_583	ACH-000586	SIDM00766	NCI-H1876	LNET	0.601264	-0.14942	898	0.837522	277
ProCan	CL_721	ACH-000724	SIDM00678	HT-1376	BLCA	0.601948	-0.146426	1212	0.962388	278
ProCan	CL_922	ACH-000926	SIDM00541	HT-55	COADREAD	0.602258	-0.145074	415	1.2135	279
ProCan	CL_71	ACH-000072	SIDM00526	MEG-01	MNM	0.602806	-0.142676	891	0.837932	280
ProCan	CL_842	ACH-000846	SIDM00860	FaDu	HNSC	0.603785	-0.138393	931	0.708009	281
ProCan	CL_191	ACH-000192	SIDM00335	MFE-280	UCEC	0.604666	-0.134539	1285	0.958975	282
ProCan	CL_799	ACH-000802	SIDM00989	BFTC-905	BLCA	0.60473	-0.13426	1494	0.993496	283
ProCan	CL_650	ACH-000653	SIDM01036	JJN-3	LNM	0.605923	-0.12904	1467	0.771992	284
ProCan	CL_416	ACH-000417	SIDM01136	Panc 08.13	PAAD	0.607172	-0.12358	1179	0.66413	285
ProCan	CL_823	ACH-000826	SIDM00939	CAL-12T	NSCLC	0.607734	-0.121122	904	1.00863	286
ProCan	CL_310	ACH-000311	SIDM00702	NCI-H2122	NSCLC	0.608215	-0.119018	1036	0.711973	287
ProCan	CL_574	ACH-000577	SIDM00617	JHH-2	HCC	0.608614	-0.117272	1279	0.817835	288
ProCan	CL_834	ACH-000838	SIDM00993	AMO-1	LNM	0.60909	-0.115191	495	0.7819	289
ProCan	CL_382	ACH-000383	SIDM00477	OE33	EGC	0.609233	-0.114565	1257	0.662329	290
ProCan	CL_160	ACH-000161	SIDM00513	COR-L105	NSCLC	0.609472	-0.113521	475	0.722161	291
ProCan	CL_959	ACH-000963	SIDM00487	CCK-81	COADREAD	0.610808	-0.107677	88	0.84965	292
ProCan	CL_395	ACH-000396	SIDM00693	J82	BLCA	0.611426	-0.104972	539	0.72941	293
ProCan	CL_269	ACH-000270	SIDM00670	HPAC	PAAD	0.614962	-0.0895068	1344	0.809466	294
ProCan	CL_20	ACH-000021	SIDM00742	NCI-H1693	NSCLC	0.615131	-0.0887653	1558	0.632061	295
ProCan	CL_622	ACH-000625	SIDM00672	Hep 3B2.1-7	HCC	0.615949	-0.0851879	1699	0.66589	296
ProCan	CL_854	ACH-000858	SIDM00606	KNS-62	NSCLC	0.616245	-0.0838948	1181	1.17086	297
ProCan	CL_281	ACH-000282	SIDM00738	NCI-H1755	NSCLC	0.616381	-0.0832994	1683	0.550485	298
ProCan	CL_356	ACH-000357	SIDM01038	JeKo-1	LNM	0.617692	-0.0775653	619	0.841286	299
ProCan	CL_143	ACH-000144	SIDM00358	RERF-GC-1B	EGC	0.617756	-0.0772876	1591	0.749521	300
ProCan	CL_91	ACH-000092	SIDM00722	NCI-H2452	PLMESO	0.619021	-0.0717519	545	0.800858	301
ProCan	CL_400	ACH-000401	SIDM00515	COLO-800	MEL	0.619576	-0.0693279	1040	0.772082	302
ProCan	CL_451	ACH-000452	SIDM00326	TE-8	ESCC	0.620466	-0.0654326	1272	0.685641	303
ProCan	CL_106	ACH-000107	SIDM00943	Capan-2	PAAD	0.621341	-0.0616061	530	1.14126	304
ProCan	CL_220	ACH-000221	SIDM01181	SNU-398	HCC	0.623397	-0.0526128	1618	0.671234	305
ProCan	CL_644	ACH-000647	SIDM00369	TE-1	ESCC	0.624019	-0.0498947	1315	0.609044	306
ProCan	CL_480	ACH-000482	SIDM00356	RERF-LC-KJ	NSCLC	0.625345	-0.0440924	1524	0.865231	307
ProCan	CL_1056	ACH-001089	SIDM00064	HLE	HCC	0.625651	-0.0427536	1385	0.74323	308
ProCan	CL_765	ACH-000768	SIDM00146	MDA-MB-231	BRCA	0.627521	-0.0345756	1870	0.644805	309
ProCan	CL_1004	ACH-001016	SIDM00490	Becker	DIFG	0.62796	-0.0326544	1528	0.609531	310
ProCan	CL_598	ACH-000601	SIDM00505	MIA PaCa-2	PAAD	0.628774	-0.0290946	1518	0.879035	311
ProCan	CL_867	ACH-000871	SIDM00927	NCI-H510	LNET	0.628927	-0.0284241	1625	0.736396	312
ProCan	CL_570	ACH-000573	SIDM00629	MDA-MB-436	BRCA	0.629885	-0.0242381	1207	0.704625	313
ProCan	CL_892	ACH-000896	SIDM00983	647-V	BLCA	0.629926	-0.0240584	693	1.06813	314
ProCan	CL_18	ACH-000019	SIDM00148	MCF7	BRCA	0.630172	-0.0229796	749	0.812457	315
ProCan	CL_489	ACH-000491	SIDM00779	NCI-H716	COADREAD	0.630222	-0.0227635	1278	0.75217	316
ProCan	CL_886	ACH-000890	SIDM01156	SW 1271	LNET	0.630931	-0.0196597	1700	0.795644	317
ProCan	CL_177	ACH-000178	SIDM00664	Hs 766T	PAAD	0.631052	-0.019133	1020	1.04205	318
ProCan	CL_677	ACH-000680	SIDM00832	SW948	COADREAD	0.631768	-0.0160003	1508	0.659395	319
ProCan	CL_321	ACH-000322	SIDM00695	HT-144	MEL	0.63304	-0.0104377	1602	0.654289	320
ProCan	CL_912	ACH-000916	SIDM00749	NCI-H1573	NSCLC	0.633121	-0.0100824	627	0.952644	321
ProCan	CL_428	ACH-000429	SIDM00849	A-704	RCC	0.633351	-0.00907706	527	0.833052	322
ProCan	CL_930	ACH-000934	SIDM00528	MDA-MB-361	BRCA	0.633506	-0.0083984	1276	0.73832	323
ProCan	CL_896	ACH-000900	SIDM00138	NCI-H23	NSCLC	0.634263	-0.00508598	967	0.671485	324
ProCan	CL_120	ACH-000121	SIDM00724	NCI-H2405	NSCLC	0.634477	-0.00415334	551	0.626634	325
ProCan	CL_602	ACH-000605	SIDM00328	TE-6	ESCC	0.635071	-0.00155496	1136	0.596683	326
ProCan	CL_565	ACH-000568	SIDM01187	UACC-812	BRCA	0.636651	0.00535837	1366	0.82128	327
ProCan	CL_486	ACH-000488	SIDM00348	TE-11	ESCC	0.638011	0.0113055	1387	0.656749	328
ProCan	CL_690	ACH-000693	SIDM01030	KYSE-180	ESCC	0.640374	0.0216397	1385	0.944138	329
ProCan	CL_107	ACH-000108	SIDM00571	KP-3	PAASC	0.641294	0.0256648	1192	0.925808	330
ProCan	CL_319	ACH-000320	SIDM00469	PSN1	PAAD	0.641459	0.0263875	1714	0.655283	331
ProCan	CL_22	ACH-000023	SIDM00453	PA-TU-8988T	PAAD	0.644294	0.0387874	1759	0.667461	332
ProCan	CL_4	ACH-000004	SIDM00594	HEL	MNM	0.644687	0.0405067	1431	0.712251	333
ProCan	CL_276	ACH-000277	SIDM00882	HCC1419	BRCA	0.64765	0.0534637	605	0.972848	334
ProCan	CL_715	ACH-000718	SIDM00728	NCI-H2291	NSCLC	0.648056	0.0552395	1770	0.609348	335
ProCan	CL_97	ACH-000098	SIDM01055	GAMG	DIFG	0.648088	0.0553822	1610	0.687171	336
ProCan	CL_775	ACH-000778	SIDM00589	HSC-3	HNSC	0.648478	0.0570854	1344	0.889794	337
ProCan	CL_476	ACH-000478	SIDM01180	SNU-387	HCC	0.650188	0.064565	1425	0.726342	338
ProCan	CL_1157	ACH-001307	SIDM00996	8505C	THAP	0.651659	0.0710017	1764	0.608679	339
ProCan	CL_695	ACH-000698	SIDM00523	DMS 53	LNET	0.652646	0.075316	1385	1.02864	340
ProCan	CL_231	ACH-000232	SIDM00111	U-251 MG	DIFG	0.65306	0.0771294	1619	0.630082	341
ProCan	CL_154	ACH-000155	SIDM01165	SW 1990	PAAD	0.653176	0.0776355	1265	0.854176	342
ProCan	CL_730	ACH-000733	SIDM00769	NCI-H1838	NSCLC	0.653355	0.0784157	1479	0.672707	343
ProCan	CL_584	ACH-000587	SIDM00759	NCI-H1975	NSCLC	0.654993	0.0855839	1678	0.630201	344
ProCan	CL_529	ACH-000532	SIDM00194	SNU-61	COADREAD	0.655233	0.086633	1158	1.14294	345
ProCan	CL_307	ACH-000308	SIDM01052	EFO-21	OVT	0.656412	0.091788	1663	0.66188	346
ProCan	CL_958	ACH-000962	SIDM00220	OC 314	OVT	0.657212	0.0952894	2065	0.655574	347
ProCan	CL_634	ACH-000637	SIDM01025	KYSE-520	ESCC	0.657946	0.0985001	1512	0.626783	348
ProCan	CL_839	ACH-000843	SIDM00598	HARA	NSCLC	0.658683	0.10172	1388	0.749885	349
ProCan	CL_667	ACH-000670	SIDM00368	SBC-5	LNET	0.659204	0.104	1618	0.691202	350
ProCan	CL_441	ACH-000442	SIDM00354	RERF-LC-Sq1	NSCLC	0.659309	0.104458	1633	0.566405	351
ProCan	CL_360	ACH-000361	SIDM01110	SK-HEP-1	HCC	0.661576	0.114375	1845	0.672453	352
ProCan	CL_727	ACH-000730	SIDM00080	SK-MEL-5	MEL	0.662045	0.116428	1436	0.740016	353
ProCan	CL_581	ACH-000584	SIDM00303	JHOS-4	OVT	0.664249	0.126067	1184	0.816986	354
ProCan	CL_803	ACH-000806	SIDM00329	L-540	LNM	0.666014	0.133787	1834	0.79106	355
ProCan	CL_688	ACH-000691	SIDM00774	HCC2157	BRCA	0.666548	0.136122	1147	0.723726	356
ProCan	CL_678	ACH-000681	SIDM00903	A549	NSCLC	0.666989	0.138053	1598	0.697187	357
ProCan	CL_593	ACH-000596	SIDM00344	LCLC-97TM1	NSCLC	0.667692	0.141125	1387	0.677671	358
ProCan	CL_487	ACH-000489	SIDM00835	SW1116	COADREAD	0.667922	0.142132	1250	1.08859	359
ProCan	CL_294	ACH-000295	SIDM01047	EM-2	MNM	0.668033	0.142615	648	0.877458	360
ProCan	CL_586	ACH-000589	SIDM00734	NCI-H1437	NSCLC	0.668575	0.144989	1591	0.660912	361
ProCan	CL_380	ACH-000381	SIDM00782	T84	COADREAD	0.669032	0.146986	1714	0.752396	362
ProCan	CL_889	ACH-000893	SIDM00744	NCI-H1651	NSCLC	0.670746	0.154485	1448	0.665576	363
ProCan	CL_116	ACH-000117	SIDM01002	EFM-192A	BRCA	0.670855	0.15496	711	0.970481	364
ProCan	CL_845	ACH-000849	SIDM00628	MDA-MB-468	BRCA	0.673079	0.164689	1219	0.717838	365
ProCan	CL_699	ACH-000702	SIDM00313	L-1236	LNM	0.673311	0.165701	1599	0.705833	366
ProCan	CL_837	ACH-000841	SIDM00708	NCI-H2087	NSCLC	0.6748	0.172213	1483	0.714294	367
ProCan	CL_737	ACH-000740	SIDM00796	A-253	HNSC	0.676199	0.178333	1584	0.675539	368
ProCan	CL_158	ACH-000159	SIDM00239	OS-RC-2	RCC	0.678152	0.186877	781	0.718201	369
ProCan	CL_879	ACH-000883	SIDM01164	SW 1783		0.678488	0.188345	418	0.77538	370
ProCan	CL_90	ACH-000091	SIDM00475	OV56	OVT	0.679138	0.191186	95	0.826609	371
ProCan	CL_832	ACH-000835	SIDM00853	GCT	MFH	0.679568	0.19307	1633	0.614164	372
ProCan	CL_1043	ACH-001065	SIDM01042	Evsa-T	BRCA	0.679616	0.193279	1461	0.755608	373
ProCan	CL_545	ACH-000548	SIDM00986	BHY	HNSC	0.679906	0.194548	1309	1.01306	374
ProCan	CL_647	ACH-000650	SIDM01066	IGR-37	MEL	0.680376	0.196605	587	0.693363	375
ProCan	CL_131	ACH-000132	SIDM00305	JHOS-2	OVT	0.68233	0.205149	740	0.998942	376
ProCan	CL_503	ACH-000506	SIDM00698	NCI-H146	LNET	0.683257	0.209206	1750	0.760549	377
ProCan	CL_450	ACH-000451	SIDM00709	NCI-H2085	NSCLC	0.683479	0.210176	987	0.935273	378
ProCan	CL_46	ACH-000047	SIDM00274	GCIY	EGC	0.683507	0.210298	1442	0.861984	379
ProCan	CL_511	ACH-000514	SIDM00653	NCI-H1092	LNET	0.684958	0.216643	1504	0.825275	380
ProCan	CL_352	ACH-000353	SIDM00249	TE-15	ESCC	0.686591	0.223786	1257	0.690812	381
ProCan	CL_820	ACH-000823	SIDM01032	KYSE-140	ESCC	0.686759	0.224519	1671	0.686881	382
ProCan	CL_447	ACH-000448	SIDM00743	NCI-H1666	NSCLC	0.687421	0.227417	1750	0.790215	383
ProCan	CL_170	ACH-000171	SIDM00317	VMRC-RCZ	RCC	0.691259	0.244205	727	0.768688	384
ProCan	CL_521	ACH-000524	SIDM00554	KURAMOCHI	OVT	0.691936	0.247165	1202	1.19915	385
ProCan	CL_1088	ACH-001138	SIDM00699	NCI-H2141	LNET	0.693144	0.25245	1679	0.867053	386
ProCan	CL_548	ACH-000551	SIDM00791	K-562	MNM	0.693455	0.253807	1860	0.745669	387
ProCan	CL_865	ACH-000869	SIDM00750	NCI-H1568	NSCLC	0.693755	0.25512	919	1.07857	388
ProCan	CL_524	ACH-000527	SIDM00564	OVISE	OVT	0.695086	0.260943	1795	1.00145	389
ProCan	CL_329	ACH-000330	SIDM01056	EFM-19	BRCA	0.695625	0.263299	1608	0.807114	390
ProCan	CL_772	ACH-000775	SIDM01119	NCI-H727	LNET	0.696542	0.267308	1257	1.35385	391
ProCan	CL_714	ACH-000717	SIDM00956	COLO-680N	ESCC	0.699177	0.278836	1471	0.704311	392
ProCan	CL_479	ACH-000481	SIDM00716	NCI-H2170	NSCLC	0.700522	0.284718	1495	0.655347	393
ProCan	CL_141	ACH-000142	SIDM00936	CAL-29	BLCA	0.70081	0.28598	1636	0.655454	394
ProCan	CL_611	ACH-000614	SIDM00401	RVH-421	MEL	0.702752	0.294474	2054	0.651534	395
ProCan	CL_851	ACH-000855	SIDM01031	KYSE-150	ESCC	0.703801	0.299059	2201	0.647371	396
ProCan	CL_625	ACH-000628	SIDM01127	NCI-H596	NSCLC	0.704433	0.301823	1715	0.727608	397
ProCan	CL_206	ACH-000207	SIDM00831	Detroit 562	HNSC	0.704978	0.304208	1768	0.665324	398
ProCan	CL_388	ACH-000389	SIDM00852	H4	DIFG	0.706154	0.309353	2115	0.594312	399
ProCan	CL_292	ACH-000293	SIDM00686	KLE	UCEC	0.708006	0.317453	1010	1.03997	400
ProCan	CL_556	ACH-000559	SIDM00770	NCI-H1836	LNET	0.711429	0.332422	1824	0.772285	401
ProCan	CL_812	ACH-000815	SIDM01018	KM-H2	LNM	0.712513	0.337164	1720	0.79988	402
ProCan	CL_741	ACH-000744	SIDM00747	NCI-H1623	NSCLC	0.713421	0.341135	1227	0.936556	403
ProCan	CL_242	ACH-000243	SIDM00950	DAN-G	PAAD	0.713642	0.342104	1825	0.707468	404
ProCan	CL_549	ACH-000552	SIDM00136	HT-29	COADREAD	0.713777	0.342693	1980	0.661962	405
ProCan	CL_705	ACH-000708	SIDM00215	SNU-283	COADREAD	0.714088	0.344054	521	0.79382	406
ProCan	CL_144	ACH-000145	SIDM01109	SK-LMS-1	LMS	0.714631	0.34643	504	0.609293	407
ProCan	CL_498	ACH-000501	SIDM00776	LS123	COADREAD	0.714941	0.347783	1153	1.05178	408
ProCan	CL_421	ACH-000422	SIDM01196	SNU-475	HCC	0.715144	0.348674	1752	0.691962	409
ProCan	CL_1077	ACH-001125	SIDM00532	MOG-G-CCM		0.717521	0.359071	1054	0.884515	410
ProCan	CL_192	ACH-000193	SIDM01006	KARPAS-620	LNM	0.718178	0.361944	1637	0.756384	411
ProCan	CL_173	ACH-000174	SIDM00931	CAL-62	THAP	0.718185	0.361974	952	0.723288	412
ProCan	CL_719	ACH-000722	SIDM01197	SNU-C1	COADREAD	0.718526	0.363466	1993	0.723866	413
ProCan	CL_473	ACH-000475	SIDM00586	huH-1	HCC	0.719851	0.369261	1551	0.916239	414
ProCan	CL_57	ACH-000058	SIDM00442	ML-1	WDTC	0.721499	0.376468	670	0.953374	415
ProCan	CL_527	ACH-000530	SIDM00865	DMS 114	LNET	0.722906	0.382621	1807	0.681827	416
ProCan	CL_300	ACH-000301	SIDM00346	LAMA-84	MNM	0.725212	0.392709	1846	0.843031	417
ProCan	CL_814	ACH-000817	SIDM00087	RPMI 8226	LNM	0.725489	0.393921	1542	0.747478	418
ProCan	CL_1156	ACH-001306	SIDM00997	8305C	THAP	0.727383	0.402205	1898	0.669534	419
ProCan	CL_1041	ACH-001063	SIDM00969	DOV13	OVT	0.727584	0.403083	2056	0.669436	420
ProCan	CL_641	ACH-000644	SIDM00909	COLO 829	MEL	0.727762	0.403862	2005	0.710203	421
ProCan	CL_251	ACH-000252	SIDM00681	LS1034	COADREAD	0.729187	0.410093	1468	0.963649	422
ProCan	CL_264	ACH-000265	SIDM00301	KP-4	PAAD	0.729657	0.41215	2094	0.693771	423
ProCan	CL_571	ACH-000574	SIDM01040	FU-OV-1	OVT	0.729717	0.412413	1529	0.939709	424
ProCan	CL_293	ACH-000294	SIDM00428	NB-4	MNM	0.729807	0.412804	802	0.760635	425
ProCan	CL_843	ACH-000847	SIDM00290	HGC-27	EGC	0.73042	0.415486	1785	0.626093	426
ProCan	CL_681	ACH-000684	SIDM00611	KMRC-1	RCC	0.7312	0.4189	374	0.886623	427
ProCan	CL_407	ACH-000408	SIDM00347	TE-5	ESCC	0.731358	0.41959	1706	0.774963	428
ProCan	CL_449	ACH-000450	SIDM00337	MEL-HO	MEL	0.73268	0.425372	2029	0.665461	429
ProCan	CL_14	ACH-000015	SIDM00748	NCI-H1581	NSCLC	0.734812	0.434699	822	0.814773	430
ProCan	CL_402	ACH-000403	SIDM00778	NCI-H747	COADREAD	0.735338	0.436998	1751	0.722682	431
ProCan	CL_878	ACH-000882	SIDM01060	IGR-1	MEL	0.73567	0.438449	1934	0.775427	432
ProCan	CL_844	ACH-000848	SIDM00614	JHH-7	HCC	0.737402	0.446025	1917	0.625844	433
ProCan	CL_391	ACH-000392	SIDM00922	Calu-3	NSCLC	0.737974	0.448526	1624	0.679721	434
ProCan	CL_902	ACH-000906	SIDM00861	ES-2	OVT	0.740179	0.458171	1949	0.611061	435
ProCan	CL_146	ACH-000147	SIDM00097	T-47D	BRCA	0.742242	0.467192	1393	0.677211	436
ProCan	CL_375	ACH-000376	SIDM00084	SF-295	DIFG	0.742668	0.469058	2133	0.673856	437
ProCan	CL_317	ACH-000318	SIDM00349	TE-10	ESCC	0.743561	0.472963	1140	0.82822	438
ProCan	CL_1042	ACH-001064	SIDM00863	EB-2	LNM	0.743969	0.474749	402	0.71783	439
ProCan	CL_280	ACH-000281	SIDM00582	KP-2	PAAD	0.74508	0.479608	550	0.752973	440
ProCan	CL_113	ACH-000114	SIDM01188	SU.86.86	PAAD	0.745983	0.483556	1648	1.08321	441
ProCan	CL_717	ACH-000720	SIDM01190	TCCSUP	BLCA	0.748916	0.496386	1732	0.800747	442
ProCan	CL_784	ACH-000787	SIDM00339	LXF-289	NSCLC	0.74918	0.497539	1871	0.631874	443
ProCan	CL_363	ACH-000364	SIDM01191	U-2 OS	OS	0.750343	0.502627	1678	0.752203	444
ProCan	CL_393	ACH-000394	SIDM00710	NCI-H2081	LNET	0.750788	0.504572	1785	0.717877	445
ProCan	CL_800	ACH-000803	SIDM00143	COLO 668	LNET	0.750802	0.504635	1720	0.699162	446
ProCan	CL_869	ACH-000873	SIDM01029	KYSE-270	ESCC	0.751617	0.5082	1477	0.743778	447
ProCan	CL_797	ACH-000800	SIDM00965	NCI-H446	LNET	0.752258	0.511004	1759	0.653123	448
ProCan	CL_748	ACH-000751	SIDM00458	OCI-M1	MNM	0.752467	0.511916	1864	0.811654	449
ProCan	CL_614	ACH-000617	SIDM00092	OVCAR-4	OVT	0.752567	0.512353	1293	0.992365	450
ProCan	CL_1023	ACH-001039	SIDM00826	COLO 205	COADREAD	0.754048	0.518832	1762	0.695365	451
ProCan	CL_484	ACH-000486	SIDM01033	KU-19-19	BLCA	0.754698	0.521677	575	1.05786	452
ProCan	CL_235	ACH-000236	SIDM00812	SW1417	COADREAD	0.754943	0.522747	1897	0.912264	453
ProCan	CL_275	ACH-000276	SIDM00675	HCC38	BRCA	0.755786	0.526434	1461	0.695091	454
ProCan	CL_764	ACH-000767	SIDM01128	NCI-H526	LNET	0.757614	0.534429	1680	0.829289	455
ProCan	CL_230	ACH-000231	SIDM00613	KALS-1	DIFG	0.759496	0.542662	1503	0.891351	456
ProCan	CL_89	ACH-000090	SIDM00088	PC-3	PRAD	0.762821	0.557204	1615	0.624532	457
ProCan	CL_333	ACH-000334	SIDM00886	DB	LNM	0.766188	0.571929	1749	0.884591	458
ProCan	CL_431	ACH-000432	SIDM00962	BV-173	MNM	0.76658	0.573646	165	0.868778	459
ProCan	CL_735	ACH-000738	SIDM00581	GB-1	DIFG	0.767883	0.579343	1744	0.715181	460
ProCan	CL_818	ACH-000821	SIDM01048	EJM	LNM	0.76821	0.580772	1620	0.7761	461
ProCan	CL_562	ACH-000565	SIDM00359	RCM-1	COADREAD	0.768948	0.584	1716	0.937376	462
ProCan	CL_747	ACH-000750	SIDM00149	LOX IMVI	MEL	0.772632	0.600116	2044	0.711809	463
ProCan	CL_713	ACH-000716	SIDM00418	TT2609-C02	WDTC	0.772958	0.601539	2026	0.650784	464
ProCan	CL_253	ACH-000254	SIDM01083	SCC-15	HNSC	0.773536	0.60407	1751	0.769497	465
ProCan	CL_469	ACH-000470	SIDM00834	SW1463	COADREAD	0.773673	0.604669	2109	0.728341	466
ProCan	CL_331	ACH-000332	SIDM00411	YAPC	PAAD	0.774901	0.610039	1697	0.907943	467
ProCan	CL_358	ACH-000359	SIDM00525	MG-63	OS	0.778224	0.624571	1656	0.660663	468
ProCan	CL_801	ACH-000804	SIDM00578	NB-1	NBL	0.778371	0.625218	836	0.801936	469
ProCan	CL_551	ACH-000554	SIDM01186	UACC-893	BRCA	0.781184	0.637518	1407	0.828198	470
ProCan	CL_216	ACH-000217	SIDM00615	JHH-6	HCC	0.781933	0.640798	1002	1.0502	471
ProCan	CL_872	ACH-000876	SIDM00630	MDA-MB-415	BRCA	0.783957	0.64965	943	0.767717	472
ProCan	CL_455	ACH-000456	SIDM00992	B-CPAP	THPD	0.784252	0.650939	1945	0.607638	473
ProCan	CL_552	ACH-000555	SIDM00124	A-498	RCC	0.78596	0.658409	1435	0.968644	474
ProCan	CL_99	ACH-000100	SIDM00426	RH-41	RMS	0.786083	0.658948	1877	0.723739	475
ProCan	CL_432	ACH-000433	SIDM00941	Caki-1	RCC	0.789007	0.671738	1717	0.730152	476
ProCan	CL_884	ACH-000888	SIDM00755	NCI-H1793	NSCLC	0.792188	0.685649	1887	0.678136	477
ProCan	CL_619	ACH-000622	SIDM00607	KNS-42	DIFG	0.792341	0.686317	1783	0.958129	478
ProCan	CL_628	ACH-000631	SIDM00555	KS-1	DIFG	0.793283	0.69044	353	0.80245	479
ProCan	CL_901	ACH-000905	SIDM00807	5637	BLCA	0.794051	0.693799	1254	1.01971	480
ProCan	CL_560	ACH-000563	SIDM00486	EBC-1	NSCLC	0.794391	0.695283	1265	0.91754	481
ProCan	CL_981	ACH-000985	SIDM00660	LS411N	COADREAD	0.794649	0.696414	2521	0.670246	482
ProCan	CL_696	ACH-000699	SIDM00884	HCC1395	BRCA	0.79479	0.697029	1378	0.705563	483
ProCan	CL_926	ACH-000930	SIDM00878	HCC1569	BRCA	0.795713	0.701066	1672	0.927854	484
ProCan	CL_110	ACH-000111	SIDM00885	HCC1187	BRCA	0.797867	0.710486	1647	0.707477	485
ProCan	CL_660	ACH-000663	SIDM00425	OVTOKO	OVT	0.803011	0.732989	1909	0.738565	486
ProCan	CL_567	ACH-000570	SIDM00315	YKG1	DIFG	0.803905	0.736898	1848	0.730413	487
ProCan	CL_541	ACH-000544	SIDM00478	OE21	ESCC	0.806227	0.747053	1565	1.12309	488
ProCan	CL_226	ACH-000227	SIDM00556	KP-N-YN	NBL	0.807861	0.754199	269	0.951985	489
ProCan	CL_1011	ACH-001024	SIDM01228	CHL-1	MEL	0.808842	0.758491	2295	0.663803	490
ProCan	CL_237	ACH-000238	SIDM01081	SCC-4	HNSC	0.80978	0.762594	1487	1.09494	491
ProCan	CL_569	ACH-000572	SIDM00857	G-361	MEL	0.811812	0.77148	1982	0.701434	492
ProCan	CL_138	ACH-000139	SIDM01138	Panc 03.27	PAAD	0.811916	0.771935	1776	1.00868	493
ProCan	CL_185	ACH-000186	SIDM00723	NCI-H2444	NSCLC	0.812533	0.774637	1433	0.756467	494
ProCan	CL_377	ACH-000378	SIDM01125	NCI-H647	NSCLC	0.812626	0.775042	2146	0.63453	495
ProCan	CL_114	ACH-000115	SIDM01077	VCaP	PRAD	0.814419	0.782883	2344	0.791364	496
ProCan	CL_566	ACH-000569	SIDM00224	IST-MES1	PLMESO	0.814419	0.782886	2156	0.645367	497
ProCan	CL_29	ACH-000030	SIDM00237	PC-14	NSCLC	0.816363	0.791385	1992	0.609659	498
ProCan	CL_23	ACH-000024	SIDM00457	OPM-2	LNM	0.822655	0.818909	2077	0.75372	499
ProCan	CL_232	ACH-000233	SIDM00949	DEL	LNM	0.825267	0.830331	681	0.72753	500
ProCan	CL_914	ACH-000918	SIDM00431	MOLT-16	LNM	0.831034	0.855556	63	0.735932	501
ProCan	CL_1010	ACH-001023	SIDM01248	CGTH-W-1	HNSC	0.831501	0.857598	2008	0.612168	502
ProCan	CL_711	ACH-000714	SIDM00608	KMS-11	LNM	0.837459	0.883656	1881	0.707394	503
ProCan	CL_111	ACH-000112	SIDM00396	SIG-M5	MNM	0.840006	0.894798	1919	0.735182	504
ProCan	CL_911	ACH-000915	SIDM01059	IPC-298	MEL	0.845712	0.919752	2234	0.620931	505
ProCan	CL_176	ACH-000177	SIDM01123	NCI-H660	PRSCC	0.845785	0.920075	1850	0.769317	506
ProCan	CL_691	ACH-000694	SIDM00325	TE-9	ESCC	0.847035	0.92554	1585	1.07489	507
ProCan	CL_972	ACH-000976	SIDM00587	HuCCT1	IPN	0.84808	0.93011	1774	1.12124	508
ProCan	CL_73	ACH-000074	SIDM00308	KU812	MNM	0.848286	0.931012	1682	0.803285	509
ProCan	CL_582	ACH-000585	SIDM01044	EPLC-272H	NSCLC	0.848637	0.932549	1727	0.940486	510
ProCan	CL_849	ACH-000853	SIDM01122	NCI-H661	NSCLC	0.849096	0.934554	1397	1.10279	511
ProCan	CL_227	ACH-000228	SIDM00078	BICR 31	HNSC	0.859709	0.980973	562	0.764386	512
ProCan	CL_180	ACH-000181	SIDM01080	SCC-9	HNSC	0.862163	0.991709	1558	1.12257	513
ProCan	CL_399	ACH-000400	SIDM01096	SK-CO-1	COADREAD	0.862915	0.994995	2005	0.729974	514
ProCan	CL_474	ACH-000476	SIDM00616	JHH-4	HCC	0.862998	0.995359	2276	0.678682	515
ProCan	CL_9	ACH-000009	SIDM01233	C2BBe1	COADREAD	0.869025	1.02172	1507	0.784282	516
ProCan	CL_856	ACH-000860	SIDM00718	NCI-H358	NSCLC	0.869357	1.02317	1954	0.833442	517
ProCan	CL_616	ACH-000619	SIDM00473	PE/CA-PJ15	HNSC	0.872489	1.03687	1925	0.845652	518
ProCan	CL_188	ACH-000189	SIDM00235	RCC10RGB	RCC	0.876849	1.05594	1664	0.791905	519
ProCan	CL_578	ACH-000581	SIDM01145	SNU-16	EGC	0.878144	1.06161	2131	0.765224	520
ProCan	CL_186	ACH-000187	SIDM00509	COR-L311	LNET	0.878774	1.06436	2014	0.759709	521
ProCan	CL_674	ACH-000677	SIDM01163	SW 1573	NSCLC	0.880606	1.07238	1965	0.632977	522
ProCan	CL_766	ACH-000769	SIDM00548	LK-2	NSCLC	0.88396	1.08704	1909	0.749696	523
ProCan	CL_464	ACH-000465	SIDM01107	SK-MEL-1	MEL	0.884667	1.09014	2107	0.864455	524
ProCan	CL_899	ACH-000903	SIDM00213	FTC-133	WDTC	0.890311	1.11482	1860	0.705263	525
ProCan	CL_1	ACH-000001	SIDM00105	NIH:OVCAR-3	OVT	0.893193	1.12743	1833	0.637085	526
ProCan	CL_212	ACH-000213	SIDM00531	HUP-T4	PAAD	0.898198	1.14932	1677	1.09419	527
ProCan	CL_661	ACH-000664	SIDM00390	SU-DHL-1	LNM	0.903374	1.17196	2070	0.778763	528
ProCan	CL_337	ACH-000338	SIDM00096	SR-786	LNM	0.905	1.17907	2121	0.755409	529
ProCan	CL_519	ACH-000522	SIDM01182	UM-UC-3	BLCA	0.912091	1.21008	2277	0.547438	530
ProCan	CL_322	ACH-000323	SIDM00982	42-MG-BA	DIFG	0.91234	1.21117	1649	0.798148	531
ProCan	CL_287	ACH-000288	SIDM00122	BT-549	BRCA	0.912501	1.21188	1979	0.692328	532
ProCan	CL_436	ACH-000437	SIDM01155	SW 1088	DIFG	0.912694	1.21272	1937	0.778676	533
ProCan	CL_859	ACH-000863	SIDM00867	DBTRG-05MG	DIFG	0.913794	1.21753	2227	0.690286	534
ProCan	CL_41	ACH-000042	SIDM01139	Panc 02.03	PAAD	0.914296	1.21973	1898	0.945509	535
ProCan	CL_17	ACH-000018	SIDM01184	T24	BLCA	0.914496	1.2206	2423	0.644707	536
ProCan	CL_646	ACH-000649	SIDM00125	786-O	RCC	0.921709	1.25215	2166	0.664459	537
ProCan	CL_247	ACH-000248	SIDM00898	AU565	BRCA	0.921784	1.25248	2025	0.780994	538
ProCan	CL_675	ACH-000678	SIDM00560	MKN7	EGC	0.921958	1.25324	1528	1.09091	539
ProCan	CL_544	ACH-000547	SIDM00676	HT-1197	BLCA	0.923976	1.26207	1303	1.15849	540
ProCan	CL_304	ACH-000305	SIDM00278	EC-GI-10	ESCC	0.925451	1.26852	1909	0.728076	541
ProCan	CL_47	ACH-000048	SIDM01170	TOV-112D	OVT	0.926526	1.27322	2148	0.706801	542
ProCan	CL_700	ACH-000703	SIDM00524	DMS 79	LNET	0.929712	1.28715	1941	0.772162	543
ProCan	CL_807	ACH-000810	SIDM00392	SK-MEL-30	MEL	0.934808	1.30944	2184	0.697718	544
ProCan	CL_964	ACH-000968	SIDM00140	COLO 792	MEL	0.936008	1.31469	2083	0.683199	545
ProCan	CL_557	ACH-000560	SIDM00280	ECC10	EGC	0.945562	1.35648	2197	0.729596	546
ProCan	CL_773	ACH-000776	SIDM00567	ONS-76	EMBT	0.949153	1.37219	2313	0.645568	547
ProCan	CL_790	ACH-000793	SIDM00687	KATO III	EGC	0.950516	1.37815	1802	0.690166	548
ProCan	CL_543	ACH-000546	SIDM00588	HSC-4	HNSC	0.950749	1.37917	2090	0.66664	549
ProCan	CL_592	ACH-000595	SIDM00684	LN-229	DIFG	0.960246	1.4207	1808	0.632907	550
ProCan	CL_217	ACH-000218	SIDM00450	PL-21	MNM	0.965048	1.44171	1593	0.78716	551
ProCan	CL_686	ACH-000689	SIDM00454	RH-18	RMS	0.965591	1.44408	1673	0.924369	552
ProCan	CL_558	ACH-000561	SIDM00322	T.T	ESCC	0.968071	1.45493	2091	0.651377	553
ProCan	CL_600	ACH-000603	SIDM00990	BEN	NSCLC	0.969816	1.46256	2010	0.758059	554
ProCan	CL_649	ACH-000652	SIDM00371	SUIT-2	PAAD	0.97	1.46337	2231	0.667359	555
ProCan	CL_821	ACH-000824	SIDM01026	KYSE-510	ESCC	0.974407	1.48264	2398	0.756155	556
ProCan	CL_701	ACH-000704	SIDM00480	OAW42	OVT	0.979123	1.50327	2257	0.64469	557
ProCan	CL_45	ACH-000046	SIDM00123	ACHN	RCC	0.981924	1.51552	2076	0.627235	558
ProCan	CL_373	ACH-000374	SIDM00866	HCC1143	BRCA	0.982154	1.51653	1766	0.955408	559
ProCan	CL_241	ACH-000242	SIDM01085	RT4	BLCA	0.994547	1.57073	2145	0.820817	560
ProCan	CL_222	ACH-000223	SIDM00874	HCC1937	BRCA	1.00092	1.59861	1985	0.680982	561
ProCan	CL_422	ACH-000423	SIDM01105	SK-MEL-3	MEL	1.00608	1.62117	2309	0.669236	562
ProCan	CL_446	ACH-000447	SIDM00729	NCI-H2228	NSCLC	1.00778	1.62861	2035	0.848542	563
ProCan	CL_888	ACH-000892	SIDM00751	NCI-H1563	NSCLC	1.01252	1.64933	1575	1.0858	564
ProCan	CL_645	ACH-000648	SIDM00720	NCI-H28	PLMESO	1.03735	1.75796	2255	0.748783	565
ProCan	CL_302	ACH-000303	SIDM01144	SNU-5	EGC	1.03965	1.76799	2194	0.806824	566
ProCan	CL_308	ACH-000309	SIDM01108	SK-LU-1	NSCLC	1.067	1.88764	1817	0.742442	567
ProCan	CL_612	ACH-000615	SIDM00081	SK-MEL-28	MEL	1.06851	1.89423	2052	1.07509	568
ProCan	CL_346	ACH-000347	SIDM00360	QGP-1	PANET	1.07064	1.90356	2045	1.06794	569
ProCan	CL_596	ACH-000599	SIDM00455	PA-TU-8902	PAAD	1.07704	1.93154	2221	0.764243	570
ProCan	CL_617	ACH-000620	SIDM00618	JHH-1	HCC	1.09705	2.01908	2184	0.939526	571
ProCan	CL_1079	ACH-001127	SIDM00145	MOLT-4	LNM	1.12064	2.12224	2251	0.877765	572
ProCan	CL_855	ACH-000859	SIDM00872	HCC1954	DCIS	1.14563	2.23155	2150	0.652924	573
ProCan	CL_665	ACH-000668	SIDM00673	HCC70	BRCA	1.17719	2.36959	2365	0.779626	574
ProCan	CL_502	ACH-000505	SIDM00353	RKN	LMS	1.19729	2.45748	2369	0.898786	575
ProCan	CL_152	ACH-000153	SIDM00713	NCI-H2052	PLMESO	1.20891	2.50834	2305	0.728304	576
ProCan	CL_920	ACH-000924	SIDM00926	NCI-H2172	NSCLC	1.21195	2.52164	2388	0.721761	577
ProCan	CL_947	ACH-000951	SIDM00727	NCI-H2342	NSCLC	1.21298	2.52614	2396	0.77436	578
ProCan	CL_190	ACH-000191	SIDM00987	BHT-101	THAP	1.21326	2.52736	2087	0.933151	579
ProCan	CL_941	ACH-000945	SIDM01124	NCI-H650	NSCLC	1.26092	2.73581	2346	0.693699	580
ProCan	CL_640	ACH-000643	SIDM01062	HDQ-P1	BRCA	1.2832	2.83324	1895	1.05242	581
ProCan	CL_39	ACH-000040	SIDM01193	U-118 MG	DIFG	1.40177	3.35184	2068	0.727962	582
ProCan	CL_613	ACH-000616	SIDM00665	Hs 746T	EGC	1.57187	4.09583	2245	0.864676	583
ProCan	CL_108	ACH-000109	SIDM00046	NCI-H3255	NSCLC	1.59653	4.20372	2331	0.811004	584
ProCan	CL_513	ACH-000516	SIDM00929	CAL-78	CHS	1.65735	4.4697	1948	0.877563	585
ProCan	CL_211	ACH-000212	SIDM00940	CAL-120	BRCA	1.68577	4.59402	2717	0.716523	586
ProCan	CL_576	ACH-000579	SIDM00108	UACC-257	MEL	1.75598	4.90111	2158	0.723174	587
ProCan	CL_630	ACH-000633	SIDM00503	FU97	EGC	1.76754	4.95169	1889	1.14851	588
ProCan	CL_491	ACH-000493	SIDM01199	SNU-423	HCC	1.81625	5.16472	2324	0.883802	589

## Sheet: CPTAC
Dataset	Model.ID	OncotreeCode	Model.Buffering.Ratio	Model.Buffering.Ratio.ZScore	Observations	SD	Rank	Model.AneuploidyScore.Estimate
CPTAC	C3L-00605	UCEC	0.197316	-2.78937	118	0.716541	1	2
CPTAC	C3L-01312	UCEC	0.283367	-2.41347	117	0.686668	2	2
CPTAC	C3L-00006	UCEC	0.302952	-2.32792	84	0.760711	3	2
CPTAC	C3L-00413	UCEC	0.314226	-2.27868	436	0.733196	4	5
CPTAC	C3L-03390		0.314344	-2.27816	403	1.09261	5	5
CPTAC	C3L-00090	UCEC	0.334745	-2.18904	251	0.865767	6	4
CPTAC	C3N-03045	HNSC	0.372075	-2.02598	952	0.895756	7	14
CPTAC	C3N-00858	UCEC	0.37754	-2.0021	591	0.864932	8	7
CPTAC	C3N-02782		0.422433	-1.806	600	1.12413	9	9
CPTAC	C3N-01366		0.425475	-1.79271	457	1.11818	10	5
CPTAC	C3L-00448	RCC	0.452336	-1.67538	548	0.662953	11	5
CPTAC	C3N-01219	UCEC	0.457591	-1.65242	85	1.24351	12	3
CPTAC	C3L-01327		0.466956	-1.61151	523	1.03869	13	8
CPTAC	C3L-01048		0.474139	-1.58014	473	1.15771	14	40
CPTAC	C3N-01515		0.481317	-1.54878	322	1.01164	15	5
CPTAC	C3L-02542		0.483643	-1.53862	491	1.20719	16	6
CPTAC	C3L-00921	UCEC	0.49475	-1.4901	464	0.940044	17	8
CPTAC	C3N-01752	HNSC	0.500073	-1.46685	800	0.908954	18	7
CPTAC	C3N-02188		0.506789	-1.43751	284	1.05415	19	4
CPTAC	C3N-04279	HNSC	0.508839	-1.42856	753	0.908208	20	10
CPTAC	C3N-03456	HNSC	0.517592	-1.39032	1828	0.823056	21	19
CPTAC	C3N-00866	UCEC	0.52392	-1.36268	100	0.956157	22	2
CPTAC	C3N-00221	NSCLC	0.527675	-1.34628	1843	0.784415	23	16
CPTAC	C3L-01043		0.528179	-1.34408	257	1.02133	24	4
CPTAC	C3L-00365		0.530543	-1.33375	1006	1.0004	25	32
CPTAC	C3L-00097	RCC	0.533819	-1.31944	248	0.717324	26	3
CPTAC	C3L-02984		0.535408	-1.3125	165	1.29656	27	1
CPTAC	C3N-02284	NSCLC	0.540293	-1.29116	1255	0.830782	28	9
CPTAC	C3L-01061		0.546131	-1.26566	487	1.06255	29	6
CPTAC	C3N-04155	NSCLC	0.552109	-1.23955	1933	0.722577	30	15
CPTAC	C3N-02425	NSCLC	0.556441	-1.22062	1866	0.738688	31	21
CPTAC	C3N-02283	NSCLC	0.557901	-1.21425	2307	0.854806	32	18
CPTAC	C3N-01518		0.559043	-1.20926	345	1.01439	33	40
CPTAC	C3L-00610	RCC	0.56025	-1.20398	250	0.723496	34	5
CPTAC	C3N-03664	HNSC	0.560661	-1.20219	1836	0.782297	35	20
CPTAC	C3L-01285	NSCLC	0.560847	-1.20138	1560	0.987921	36	27
CPTAC	C3L-03727		0.566444	-1.17693	677	0.9926	37	40
CPTAC	C3N-01196		0.568707	-1.16704	1019	1.04968	38	32
CPTAC	C3N-02255		0.568973	-1.16588	1109	1.08009	39	28
CPTAC	C3N-02784		0.569854	-1.16203	182	1.31346	40	3
CPTAC	C3N-03186		0.571158	-1.15633	501	1.04748	41	8
CPTAC	C3L-00104		0.582087	-1.10859	412	1.17863	42	5
CPTAC	C3L-00607	RCC	0.582563	-1.10651	645	0.713372	43	9
CPTAC	C3N-03490	HNSC	0.585381	-1.0942	1439	0.864373	44	23
CPTAC	C3N-02769		0.590097	-1.0736	789	0.943062	45	9
CPTAC	C3L-02163	NSCLC	0.59033	-1.07259	1841	0.71924	46	20
CPTAC	C3L-02970		0.590767	-1.07068	475	1.19253	47	40
CPTAC	C3N-03012	HNSC	0.596324	-1.0464	1902	0.85527	48	16
CPTAC	C3N-00340	UCEC	0.600236	-1.02931	1760	0.831206	49	21
CPTAC	C3N-03882	NSCLC	0.601782	-1.02256	1911	0.870663	50	18
CPTAC	C3N-03782	HNSC	0.605829	-1.00488	2533	0.849072	51	27
CPTAC	C3N-04152	HNSC	0.615069	-0.964521	911	0.875243	52	9
CPTAC	C3N-02190		0.620418	-0.941153	497	0.953267	53	6
CPTAC	C3L-03965	NSCLC	0.628126	-0.907483	1858	0.637279	54	13
CPTAC	C3N-00663		0.630778	-0.895899	247	0.934214	55	1
CPTAC	C3L-00767	UCEC	0.630846	-0.895604	124	0.896077	56	2
CPTAC	C3L-03744		0.632134	-0.889975	461	1.0115	57	40
CPTAC	C3L-00604	NSCLC	0.63272	-0.887418	767	0.636588	58	36
CPTAC	C3N-03473		0.637498	-0.866544	330	1.03468	59	40
CPTAC	C3N-02256		0.637644	-0.865907	281	1.33446	60	5
CPTAC	C3N-02185		0.642266	-0.845717	546	1.13542	61	4
CPTAC	C3N-02587	NSCLC	0.645729	-0.830588	67	0.541393	62	1
CPTAC	C3N-03785	HNSC	0.646651	-0.826563	1106	0.837141	63	8
CPTAC	C3L-00674		0.647009	-0.824998	489	1.05148	64	6
CPTAC	C3L-04844	HNSC	0.651233	-0.806547	2034	0.836003	65	22
CPTAC	C3L-04013	NSCLC	0.65238	-0.801535	2287	0.993075	66	19
CPTAC	C3L-00011	RCC	0.657898	-0.777433	615	0.892155	67	11
CPTAC	C3L-04849	HNSC	0.659603	-0.769984	1226	0.892881	68	30
CPTAC	C3N-00297	HNSC	0.659886	-0.768748	816	0.82426	69	6
CPTAC	C3L-01049		0.663256	-0.754026	2243	0.899216	70	30
CPTAC	C3N-02788		0.668345	-0.731799	503	1.10062	71	7
CPTAC	C3N-03042	HNSC	0.673873	-0.707649	494	0.817555	72	6
CPTAC	C3N-03182		0.675659	-0.699848	643	1.12354	73	8
CPTAC	C3L-00361	UCEC	0.6829	-0.668216	157	0.992467	74	1
CPTAC	C3N-03009	HNSC	0.684595	-0.660812	2244	0.811834	75	21
CPTAC	C3L-00010	RCC	0.686942	-0.650563	231	0.653684	76	2
CPTAC	C3N-02186		0.688147	-0.645297	357	1.11417	77	4
CPTAC	C3N-00560	NSCLC	0.692262	-0.627324	1832	0.645082	78	12
CPTAC	C3L-00603	NSCLC	0.695879	-0.61152	1118	0.742394	79	11
CPTAC	C3N-01212	UCEC	0.697203	-0.605737	125	0.756415	80	2
CPTAC	C3N-01025	NSCLC	0.710896	-0.545924	1656	0.79886	81	32
CPTAC	C3N-01756	HNSC	0.711015	-0.545402	1333	0.918144	82	33
CPTAC	C3L-02604	PAAD	0.711817	-0.5419	575	0.822044	83	4
CPTAC	C3N-00314	RCC	0.712403	-0.539342	302	0.746509	84	4
CPTAC	C3N-01179	RCC	0.714013	-0.532309	307	0.656714	85	2
CPTAC	C3N-01520	UCEC	0.71802	-0.514803	138	1.02826	86	2
CPTAC	C3L-02613	PAAD	0.721593	-0.499199	984	0.864011	87	8
CPTAC	C3N-02434	NSCLC	0.72416	-0.487983	1846	0.76448	88	28
CPTAC	C3N-02713	HNSC	0.730964	-0.458263	2052	0.796536	89	21
CPTAC	C3N-02523	NSCLC	0.730967	-0.458249	817	0.682964	90	11
CPTAC	C3L-00098	UCEC	0.732998	-0.449379	1865	0.933008	91	26
CPTAC	C3L-00277	PAAD	0.743302	-0.404367	412	0.860212	92	1
CPTAC	C3N-03072	NSCLC	0.743423	-0.403839	2066	0.754282	93	19
CPTAC	C3L-02127	NSCLC	0.748426	-0.381984	2401	0.764712	94	17
CPTAC	C3N-00242	RCC	0.748747	-0.380581	2244	0.751554	95	30
CPTAC	C3L-02649	NSCLC	0.749958	-0.375291	1717	0.813743	96	23
CPTAC	C3N-01411	NSCLC	0.752816	-0.362808	1739	0.777853	97	32
CPTAC	C3N-03204	NSCLC	0.752982	-0.362082	1320	0.740767	98	35
CPTAC	C3N-01816		0.75805	-0.339944	1193	1.00581	99	40
CPTAC	C3N-03888	HNSC	0.759514	-0.333551	935	0.83425	100	6
CPTAC	C3L-00907	RCC	0.761503	-0.32486	145	0.682199	101	5
CPTAC	C3N-01521	UCEC	0.762424	-0.320837	1177	0.868228	102	36
CPTAC	C3N-01818		0.765057	-0.309334	684	1.16052	103	10
CPTAC	C3N-02729	NSCLC	0.77423	-0.269267	1318	0.607567	104	35
CPTAC	C3L-00358	UCEC	0.774482	-0.268166	2354	0.899258	105	15
CPTAC	C3N-03886	NSCLC	0.775107	-0.265434	1096	0.832001	106	38
CPTAC	C3L-02705		0.794243	-0.181844	677	0.94397	107	7
CPTAC	C3L-00080	NSCLC	0.810136	-0.112419	2049	0.66409	108	23
CPTAC	C3N-00204	HNSC	0.812544	-0.101899	1329	0.835315	109	40
CPTAC	C3N-02435	NSCLC	0.815736	-0.0879571	1190	0.654868	110	33
CPTAC	C3N-03877	NSCLC	0.818412	-0.0762675	1296	0.778447	111	40
CPTAC	C3L-00965	NSCLC	0.820436	-0.0674255	1668	0.835595	112	35
CPTAC	C3N-00857	HNSC	0.823811	-0.0526838	2363	0.890854	113	31
CPTAC	C3L-00362	UCEC	0.825351	-0.0459574	2816	0.83463	114	23
CPTAC	C3N-01176	RCC	0.825698	-0.0444405	100	0.743817	115	1
CPTAC	C3N-01211	UCEC	0.828234	-0.0333642	161	0.869115	116	2
CPTAC	C3N-00549	NSCLC	0.836945	0.00468659	1980	0.698752	117	29
CPTAC	C3N-01024	NSCLC	0.837218	0.0058792	2533	0.606872	118	22
CPTAC	C3N-02783		0.838869	0.013091	162	0.974889	119	0
CPTAC	C3N-03488	HNSC	0.844354	0.037051	2593	0.836229	120	18
CPTAC	C3L-00510	NSCLC	0.845855	0.0436081	858	0.538666	121	39
CPTAC	C3N-02575	NSCLC	0.853336	0.0762875	2337	0.825022	122	14
CPTAC	C3L-02617	HNSC	0.864006	0.122899	1360	0.844418	123	37
CPTAC	C3L-01352	RCC	0.868971	0.144586	135	0.698856	124	2
CPTAC	C3N-01339	HNSC	0.879477	0.190479	1535	0.923891	125	40
CPTAC	C3L-01307	UCEC	0.881831	0.200761	2353	0.795306	126	32
CPTAC	C3L-00902	RCC	0.883568	0.208346	131	0.738456	127	2
CPTAC	C3N-00494	RCC	0.88465	0.213077	2835	0.809236	128	13
CPTAC	C3N-00339	UCEC	0.885038	0.214769	2187	0.942717	129	28
CPTAC	C3N-02252	NSCLC	0.886457	0.220967	2156	0.713013	130	24
CPTAC	C3N-02786		0.888051	0.227932	1730	0.934658	131	20
CPTAC	C3N-00180	NSCLC	0.895924	0.262321	2320	0.676362	132	11
CPTAC	C3L-00445	NSCLC	0.898474	0.27346	1573	0.711645	133	37
CPTAC	C3L-02627	NSCLC	0.906837	0.309994	2267	0.6794	134	27
CPTAC	C3L-01885	RCC	0.909217	0.320391	243	0.628674	135	5
CPTAC	C3L-00601	UCEC	0.913431	0.338798	3017	0.908254	136	40
CPTAC	C3N-00244	RCC	0.918206	0.359656	625	0.676361	137	7
CPTAC	C3N-03878	HNSC	0.919552	0.365534	2413	0.835514	138	31
CPTAC	C3N-00388	UCEC	0.922366	0.377828	3018	0.907457	139	40
CPTAC	C3N-00312	RCC	0.923219	0.381556	2605	0.810087	140	35
CPTAC	C3N-00377	UCEC	0.927384	0.399747	157	0.837313	141	40
CPTAC	C3N-01943	HNSC	0.930081	0.411529	2629	0.851232	142	34
CPTAC	C3N-00871	HNSC	0.930215	0.412113	2427	0.813283	143	27
CPTAC	C3N-03070		0.931462	0.41756	2773	1.08788	144	12
CPTAC	C3N-00310	RCC	0.935416	0.434832	2881	0.763148	145	39
CPTAC	C3L-00369	RCC	0.939348	0.452009	2698	0.771239	146	36
CPTAC	C3L-01304	UCEC	0.94098	0.459138	3011	0.808581	147	40
CPTAC	C3N-03011	HNSC	0.941225	0.460207	1160	0.859389	148	40
CPTAC	C3L-00792	RCC	0.943651	0.470805	2515	0.82494	149	35
CPTAC	C3N-00249	PAAD	0.945624	0.479422	2139	0.732254	150	23
CPTAC	C3L-01154		0.946427	0.482934	2740	1.11127	151	5
CPTAC	C3L-00447	RCC	0.94726	0.486571	2855	0.667555	152	38
CPTAC	C3N-01646	RCC	0.947562	0.487889	2628	0.735671	153	35
CPTAC	C3L-00799	RCC	0.950379	0.500196	2657	0.694788	154	34
CPTAC	C3L-02465		0.952757	0.510582	2318	1.00013	155	29
CPTAC	C3L-02642		0.953299	0.512951	2604	1.18465	156	16
CPTAC	C3N-01346	UCEC	0.954002	0.516021	2296	0.902234	157	27
CPTAC	C3L-03681		0.956273	0.52594	2413	1.12224	158	31
CPTAC	C3L-00791	RCC	0.957354	0.530665	2857	0.780819	159	38
CPTAC	C3N-04280	HNSC	0.957522	0.531399	3009	0.910093	160	40
CPTAC	C3L-00103	RCC	0.95809	0.533879	2758	0.683623	161	37
CPTAC	C3L-02704		0.958406	0.535259	2737	1.11266	162	35
CPTAC	C3N-01368		0.958502	0.53568	2715	1.0896	163	35
CPTAC	C3N-00217	NSCLC	0.958968	0.537716	2375	0.654877	164	20
CPTAC	C3L-00418	RCC	0.959292	0.539129	2903	0.750025	165	39
CPTAC	C3L-00796	RCC	0.959484	0.539969	2702	0.683725	166	36
CPTAC	C3L-00927	NSCLC	0.961418	0.548417	2397	0.770865	167	29
CPTAC	C3N-01522	RCC	0.963843	0.559011	2714	0.767477	168	6
CPTAC	C3N-00302	PAAD	0.964004	0.559711	2295	0.813026	169	26
CPTAC	C3N-00662		0.964702	0.562762	2556	1.09566	170	34
CPTAC	C3N-00320	RCC	0.965263	0.565212	2746	0.71539	171	37
CPTAC	C3L-00583	RCC	0.968069	0.57747	2747	0.714744	172	36
CPTAC	C3N-01505		0.968707	0.580258	2606	1.05831	173	34
CPTAC	C3L-01281	RCC	0.970885	0.589772	2893	0.743652	174	39
CPTAC	C3L-01045		0.972574	0.59715	2748	1.03669	175	37
CPTAC	C3N-01856		0.97269	0.597655	2622	1.05242	176	34
CPTAC	C3L-03968		0.973311	0.600369	2904	0.96454	177	29
CPTAC	C3L-00088	RCC	0.97506	0.608006	2883	0.749858	178	39
CPTAC	C3N-01815		0.976202	0.612994	2568	1.00567	179	34
CPTAC	C3N-01261	RCC	0.97731	0.617837	2931	0.710502	180	39
CPTAC	C3L-01149		0.979148	0.625864	2748	1.32463	181	33
CPTAC	C3L-00026	RCC	0.980348	0.631108	2923	0.934758	182	39
CPTAC	C3N-03183		0.981521	0.63623	2635	0.953492	183	32
CPTAC	C3N-00194	RCC	0.981688	0.63696	2622	0.729218	184	35
CPTAC	C3N-02586	NSCLC	0.982071	0.638635	2884	0.537377	185	38
CPTAC	C3L-02708		0.984723	0.650219	2723	1.12854	186	3
CPTAC	C3L-00606	RCC	0.985648	0.654257	2887	0.775674	187	39
CPTAC	C3N-01852		0.986364	0.657385	2789	1.07231	188	36
CPTAC	C3N-00834	RCC	0.98656	0.658241	2695	0.782731	189	35
CPTAC	C3L-02900		0.98934	0.670388	2852	1.19755	190	5
CPTAC	C3L-02504		0.989986	0.673209	2770	1.08121	191	37
CPTAC	C3L-01157		0.990727	0.676443	2633	1.14731	192	34
CPTAC	C3L-01887		0.990973	0.67752	2852	1.18476	193	38
CPTAC	C3N-01649	RCC	0.993627	0.689111	2788	0.686236	194	36
CPTAC	C3L-03748		0.995033	0.695255	2817	1.01271	195	37
CPTAC	C3L-00812	RCC	0.995098	0.695539	2887	0.679976	196	39
CPTAC	C3L-03260		0.998068	0.708512	2767	1.16527	197	36
CPTAC	C3L-01156		0.998283	0.709454	2818	1.14292	198	38
CPTAC	C3N-01178	RCC	0.998574	0.710724	2894	0.725461	199	39
CPTAC	C3L-01560	RCC	1.0005	0.719114	2837	0.655655	200	37
CPTAC	C3N-00831	RCC	1.00056	0.719396	2891	0.685134	201	39
CPTAC	C3L-00814	RCC	1.00213	0.726242	2888	0.779274	202	38
CPTAC	C3N-00661		1.00234	0.727162	2802	1.0029	203	38
CPTAC	C3L-01553	RCC	1.0032	0.73094	2965	0.689756	204	40
CPTAC	C3N-01798		1.0136	0.776371	2760	1.04571	205	34
CPTAC	C3L-03266		1.01475	0.781373	2805	1.01468	206	37
CPTAC	C3N-00148	RCC	1.01535	0.78401	2664	0.702981	207	36
CPTAC	C3N-01808	RCC	1.01644	0.788754	2779	0.779431	208	36
CPTAC	C3N-00246	RCC	1.01761	0.793892	2889	0.707368	209	38
CPTAC	C3L-01040		1.01833	0.797036	2773	1.05625	210	37
CPTAC	C3N-01192		1.01841	0.797379	2685	1.05785	211	11
CPTAC	C3L-01889	NSCLC	1.02075	0.807588	2652	0.587303	212	36
CPTAC	C3N-00665		1.02194	0.812791	2825	1.00968	213	38
CPTAC	C3N-02770		1.02369	0.820436	2932	1.09534	214	39
CPTAC	C3N-04276	HNSC	1.02463	0.824549	2444	0.904648	215	30
CPTAC	C3N-00573	RCC	1.02625	0.831621	2937	0.734851	216	40
CPTAC	C3N-00729	UCEC	1.02652	0.832805	2895	0.800303	217	38
CPTAC	C3N-01857		1.03215	0.857412	2760	1.23052	218	36
CPTAC	C3L-04084		1.03323	0.862116	2773	1.0725	219	37
CPTAC	C3L-01288	RCC	1.03337	0.862713	2868	0.676724	220	39
CPTAC	C3N-03184		1.03473	0.868679	2822	1.10847	221	37
CPTAC	C3N-01517		1.03608	0.874537	2790	1.0393	222	37
CPTAC	C3L-00677		1.03949	0.889468	2797	1.08917	223	36
CPTAC	C3L-00143	UCEC	1.04141	0.897843	3015	0.811822	224	40
CPTAC	C3N-01334		1.04194	0.900147	2836	1.05706	225	38
CPTAC	C3L-02707		1.04284	0.904104	2806	1.10397	226	37
CPTAC	C3L-03387		1.04582	0.917096	2715	1.23729	227	36
CPTAC	C3L-03728		1.04989	0.934903	2824	1.09136	228	37
CPTAC	C3L-01557	RCC	1.05161	0.942416	2662	0.724998	229	35
CPTAC	C3L-03405		1.05428	0.954064	2747	1.08999	230	37
CPTAC	C3L-00081	NSCLC	1.0614	0.985161	2881	0.778743	231	28
CPTAC	C3L-01313	RCC	1.06535	1.00242	2692	0.758279	232	34
CPTAC	C3L-01155		1.08004	1.06657	2806	1.10547	233	36
CPTAC	C3L-00136	UCEC	1.09012	1.11061	3018	0.868391	234	40
CPTAC	C3L-00910	RCC	1.09646	1.13831	2897	0.746309	235	39
CPTAC	C3N-00848	UCEC	1.09876	1.14838	3002	0.871134	236	39
CPTAC	C3N-02375	NSCLC	1.0988	1.14855	2867	0.823342	237	25
CPTAC	C3L-02358	NSCLC	1.10108	1.1585	2609	0.700753	238	25
CPTAC	C3N-02785		1.10752	1.18661	2976	1.09013	239	40
CPTAC	C3N-03188		1.11104	1.20201	2819	1.17779	240	37
CPTAC	C3N-04273	HNSC	1.12631	1.2687	2807	0.823152	241	24
CPTAC	C3L-03639	PAAD	1.17081	1.4631	2831	0.811388	242	36
CPTAC	C3L-01146		1.17479	1.48046	2782	1.02038	243	36
CPTAC	C3L-01836	RCC	1.18365	1.51919	92	0.702223	244	3
CPTAC	C3N-00580	NSCLC	1.20296	1.60351	2843	0.719295	245	22
CPTAC	C3N-03876	HNSC	1.22079	1.68141	2932	0.887515	246	30
CPTAC	C3N-00390	RCC	1.24041	1.76713	2731	0.811778	247	36
CPTAC	C3L-02365	NSCLC	1.25003	1.80915	2716	0.60827	248	37
CPTAC	C3N-03851	NSCLC	1.25705	1.8398	2957	0.897818	249	39
CPTAC	C3L-00905	UCEC	1.25861	1.84662	2788	0.895048	250	38
CPTAC	C3N-00337	UCEC	1.2601	1.85313	2984	0.839252	251	37
CPTAC	C3L-01925	UCEC	1.27537	1.91984	2800	0.977982	252	38
CPTAC	C3N-01859	HNSC	1.30436	2.04648	2860	0.845171	253	38
CPTAC	C3L-02041		1.31707	2.10199	2980	1.10647	254	30
CPTAC	C3L-00422	NSCLC	1.32276	2.12683	3010	0.612381	255	40
CPTAC	C3N-00852	RCC	1.33572	2.18348	2955	0.863142	256	32
CPTAC	C3N-00149	RCC	1.3516	2.25282	2958	0.746862	257	35
CPTAC	C3L-01286	RCC	1.3668	2.31921	2930	0.817987	258	39

## Sheet: Cell Lines (Aggregated)
Model.ID	CellLine.DepMapModelId	CellLine.SangerModelId	CellLine.Name	OncotreeCode	Model.Buffering.MeanNormRank	Model.Buffering.StandardizedMean
CL_491	ACH-000493	SIDM01199	SNU-423	HCC	0.997183	1.77603
CL_576	ACH-000579	SIDM00108	UACC-257	MEL	0.996894	1.74943
CL_108	ACH-000109	SIDM00046	NCI-H3255	NSCLC	0.99153	1.58343
CL_39	ACH-000040	SIDM01193	U-118 MG	DIFG	0.988424	1.3553
CL_941	ACH-000945	SIDM01124	NCI-H650	NSCLC	0.983909	1.22374
CL_920	ACH-000924	SIDM00926	NCI-H2172	NSCLC	0.978546	1.17827
CL_640	ACH-000643	SIDM01062	HDQ-P1	BRCA	0.976307	1.19429
CL_152	ACH-000153	SIDM00713	NCI-H2052	PLMESO	0.97488	1.15883
CL_665	ACH-000668	SIDM00673	HCC70	BRCA	0.97459	1.14543
CL_855	ACH-000859	SIDM00872	HCC1954	DCIS	0.970925	1.12671
CL_617	ACH-000620	SIDM00618	JHH-1	HCC	0.965002	1.04849
CL_346	ACH-000347	SIDM00360	QGP-1	PANET	0.964712	1.07148
CL_308	ACH-000309	SIDM01108	SK-LU-1	NSCLC	0.960198	1.03158
CL_612	ACH-000615	SIDM00081	SK-MEL-28	MEL	0.956821	1.02204
CL_422	ACH-000423	SIDM01105	SK-MEL-3	MEL	0.954545	0.994318
CL_241	ACH-000242	SIDM01085	RT4	BLCA	0.942988	0.964556
CL_790	ACH-000793	SIDM00687	KATO III	EGC	0.941252	0.965598
CL_821	ACH-000824	SIDM01026	KYSE-510	ESCC	0.941001	0.961951
CL_222	ACH-000223	SIDM00874	HCC1937	BRCA	0.939611	0.960171
CL_446	ACH-000447	SIDM00729	NCI-H2228	NSCLC	0.935675	0.951004
CL_543	ACH-000546	SIDM00588	HSC-4	HNSC	0.932241	0.94113
CL_592	ACH-000595	SIDM00684	LN-229	DIFG	0.928865	0.929925
CL_373	ACH-000374	SIDM00866	HCC1143	BRCA	0.928054	0.933011
CL_287	ACH-000288	SIDM00122	BT-549	BRCA	0.923444	0.937303
CL_649	ACH-000652	SIDM00371	SUIT-2	PAAD	0.921842	0.92338
CL_807	ACH-000810	SIDM00392	SK-MEL-30	MEL	0.920955	0.916396
CL_766	ACH-000769	SIDM00548	LK-2	NSCLC	0.917212	0.924126
CL_247	ACH-000248	SIDM00898	AU565	BRCA	0.908819	0.902237
CL_17	ACH-000018	SIDM01184	T24	BLCA	0.902896	0.886722
CL_41	ACH-000042	SIDM01139	Panc 02.03	PAAD	0.897822	0.874105
CL_519	ACH-000522	SIDM01182	UM-UC-3	BLCA	0.896394	0.882138
CL_849	ACH-000853	SIDM01122	NCI-H661	NSCLC	0.894349	0.874087
CL_646	ACH-000649	SIDM00125	786-O	RCC	0.893886	0.872669
CL_1	ACH-000001	SIDM00105	NIH:OVCAR-3	OVT	0.888773	0.861964
CL_675	ACH-000678	SIDM00560	MKN7	EGC	0.888541	0.859277
CL_674	ACH-000677	SIDM01163	SW 1573	NSCLC	0.878335	0.844304
CL_399	ACH-000400	SIDM01096	SK-CO-1	COADREAD	0.872952	0.840566
CL_544	ACH-000547	SIDM00676	HT-1197	BLCA	0.87108	0.845178
CL_911	ACH-000915	SIDM01059	IPC-298	MEL	0.868129	0.834816
CL_110	ACH-000111	SIDM00885	HCC1187	BRCA	0.861011	0.836193
CL_856	ACH-000860	SIDM00718	NCI-H358	NSCLC	0.857189	0.824848
CL_474	ACH-000476	SIDM00616	JHH-4	HCC	0.8569	0.82272
CL_711	ACH-000714	SIDM00608	KMS-11	LNM	0.856572	0.816891
CL_114	ACH-000115	SIDM01077	VCaP	PRAD	0.836546	0.794923
CL_23	ACH-000024	SIDM00457	OPM-2	LNM	0.833458	0.792075
CL_696	ACH-000699	SIDM00884	HCC1395	BRCA	0.831144	0.788765
CL_275	ACH-000276	SIDM00675	HCC38	BRCA	0.830469	0.799587
CL_212	ACH-000213	SIDM00531	HUP-T4	PAAD	0.82765	0.807899
CL_884	ACH-000888	SIDM00755	NCI-H1793	NSCLC	0.827459	0.788746
CL_981	ACH-000985	SIDM00660	LS411N	COADREAD	0.826069	0.787003
CL_29	ACH-000030	SIDM00237	PC-14	NSCLC	0.825567	0.780794
CL_216	ACH-000217	SIDM00615	JHH-6	HCC	0.823774	0.785114
CL_377	ACH-000378	SIDM01125	NCI-H647	NSCLC	0.818795	0.776505
CL_484	ACH-000486	SIDM01033	KU-19-19	BLCA	0.817504	0.781177
CL_432	ACH-000433	SIDM00941	Caki-1	RCC	0.815342	0.777189
CL_619	ACH-000622	SIDM00607	KNS-42	DIFG	0.812815	0.774028
CL_99	ACH-000100	SIDM00426	RH-41	RMS	0.80886	0.769512
CL_280	ACH-000281	SIDM00582	KP-2	PAAD	0.805909	0.775748
CL_747	ACH-000750	SIDM00149	LOX IMVI	MEL	0.787405	0.755163
CL_1023	ACH-001039	SIDM00826	COLO 205	COADREAD	0.787078	0.751202
CL_235	ACH-000236	SIDM00812	SW1417	COADREAD	0.785959	0.749535
CL_735	ACH-000738	SIDM00581	GB-1	DIFG	0.779225	0.747758
CL_89	ACH-000090	SIDM00088	PC-3	PRAD	0.778087	0.746709
CL_146	ACH-000147	SIDM00097	T-47D	BRCA	0.770119	0.742626
CL_552	ACH-000555	SIDM00124	A-498	RCC	0.768574	0.744955
CL_797	ACH-000800	SIDM00965	NCI-H446	LNET	0.763404	0.736868
CL_878	ACH-000882	SIDM01060	IGR-1	MEL	0.758273	0.734915
CL_681	ACH-000684	SIDM00611	KMRC-1	RCC	0.758253	0.735025
CL_784	ACH-000787	SIDM00339	LXF-289	NSCLC	0.754934	0.732512
CL_560	ACH-000563	SIDM00486	EBC-1	NSCLC	0.75339	0.735453
CL_845	ACH-000849	SIDM00628	MDA-MB-468	BRCA	0.750692	0.750235
CL_664	ACH-000667	SIDM01069	HCC-44	NSCLC	0.75	1.74627
CL_630	ACH-000633	SIDM00503	FU97	EGC	0.749151	1.76754
CL_211	ACH-000212	SIDM00940	CAL-120	BRCA	0.747453	1.68577
CL_513	ACH-000516	SIDM00929	CAL-78	CHS	0.746604	1.65735
CL_613	ACH-000616	SIDM00665	Hs 746T	EGC	0.744907	1.57187
CL_406	ACH-000407	SIDM00165	SNU-685	UCEC	0.742958	1.29079
CL_402	ACH-000403	SIDM00778	NCI-H747	COADREAD	0.741931	0.723924
CL_190	ACH-000191	SIDM00987	BHT-101	THAP	0.741511	1.21326
CL_844	ACH-000848	SIDM00614	JHH-7	HCC	0.740812	0.724195
CL_947	ACH-000951	SIDM00727	NCI-H2342	NSCLC	0.740662	1.21298
CL_830	ACH-000833		RH-30	RMS	0.740141	1.17071
CL_502	ACH-000505	SIDM00353	RKN	LMS	0.738115	1.19729
CL_717	ACH-000720	SIDM01190	TCCSUP	BLCA	0.735776	0.723714
CL_1079	ACH-001127	SIDM00145	MOLT-4	LNM	0.735569	1.12064
CL_596	ACH-000599	SIDM00455	PA-TU-8902	PAAD	0.733871	1.07704
CL_302	ACH-000303	SIDM01144	SNU-5	EGC	0.730475	1.03965
CL_571	ACH-000574	SIDM01040	FU-OV-1	OVT	0.730355	0.719275
CL_645	ACH-000648	SIDM00720	NCI-H28	PLMESO	0.729626	1.03735
CL_843	ACH-000847	SIDM00290	HGC-27	EGC	0.729236	0.718743
CL_888	ACH-000892	SIDM00751	NCI-H1563	NSCLC	0.728778	1.01252
CL_719	ACH-000722	SIDM01197	SNU-C1	COADREAD	0.728059	0.715778
CL_158	ACH-000159	SIDM00239	OS-RC-2	RCC	0.727327	0.726167
CL_375	ACH-000376	SIDM00084	SF-295	DIFG	0.724489	0.717733
CL_45	ACH-000046	SIDM00123	ACHN	RCC	0.723684	0.981924
CL_701	ACH-000704	SIDM00480	OAW42	OVT	0.722835	0.979123
CL_264	ACH-000265	SIDM00301	KP-4	PAAD	0.722463	0.715986
CL_548	ACH-000551	SIDM00791	K-562	MNM	0.721481	0.714393
CL_233	ACH-000234		Caki-2	RCC	0.720423	0.953343
CL_600	ACH-000603	SIDM00990	BEN	NSCLC	0.720289	0.969816
CL_558	ACH-000561	SIDM00322	T.T	ESCC	0.71944	0.968071
CL_686	ACH-000689	SIDM00454	RH-18	RMS	0.718591	0.965591
CL_217	ACH-000218	SIDM00450	PL-21	MNM	0.717742	0.965048
CL_547	ACH-000550	SIDM01065	IGR-39	MEL	0.714789	0.920696
CL_773	ACH-000776	SIDM00567	ONS-76	EMBT	0.714346	0.949153
CL_557	ACH-000560	SIDM00280	ECC10	EGC	0.713497	0.945562
CL_964	ACH-000968	SIDM00140	COLO 792	MEL	0.712649	0.936008
CL_1156	ACH-001306	SIDM00997	8305C	THAP	0.712026	0.710707
CL_700	ACH-000703	SIDM00524	DMS 79	LNET	0.710951	0.929712
CL_47	ACH-000048	SIDM01170	TOV-112D	OVT	0.710102	0.926526
CL_304	ACH-000305	SIDM00278	EC-GI-10	ESCC	0.709253	0.925451
CL_527	ACH-000530	SIDM00865	DMS 114	LNET	0.70807	0.708124
CL_27	ACH-000028	SIDM00147	KPL-1	BRCA	0.706338	0.889266
CL_14	ACH-000015	SIDM00748	NCI-H1581	NSCLC	0.705871	0.703593
CL_986	ACH-000990		HEC-108	UCEC	0.70493	0.885076
CL_814	ACH-000817	SIDM00087	RPMI 8226	LNM	0.704134	0.703695
CL_641	ACH-000644	SIDM00909	COLO 829	MEL	0.703864	0.704521
CL_859	ACH-000863	SIDM00867	DBTRG-05MG	DIFG	0.703311	0.913794
CL_436	ACH-000437	SIDM01155	SW 1088	DIFG	0.702462	0.912694
CL_322	ACH-000323	SIDM00982	42-MG-BA	DIFG	0.700764	0.91234
CL_611	ACH-000614	SIDM00401	RVH-421	MEL	0.700103	0.703154
CL_473	ACH-000475	SIDM00586	huH-1	HCC	0.69933	0.700654
CL_337	ACH-000338	SIDM00096	SR-786	LNM	0.699066	0.905
CL_661	ACH-000664	SIDM00390	SU-DHL-1	LNM	0.698217	0.903374
CL_116	ACH-000117	SIDM01002	EFM-192A	BRCA	0.696322	0.698956
CL_899	ACH-000903	SIDM00213	FTC-133	WDTC	0.695671	0.890311
CL_464	ACH-000465	SIDM01107	SK-MEL-1	MEL	0.694822	0.884667
CL_363	ACH-000364	SIDM01191	U-2 OS	OS	0.693811	0.700602
CL_186	ACH-000187	SIDM00509	COR-L311	LNET	0.692275	0.878774
CL_614	ACH-000617	SIDM00092	OVCAR-4	OVT	0.691863	0.698115
CL_578	ACH-000581	SIDM01145	SNU-16	EGC	0.691426	0.878144
CL_188	ACH-000189	SIDM00235	RCC10RGB	RCC	0.690577	0.876849
CL_616	ACH-000619	SIDM00473	PE/CA-PJ15	HNSC	0.689728	0.872489
CL_206	ACH-000207	SIDM00831	Detroit 562	HNSC	0.688565	0.693916
CL_9	ACH-000009	SIDM01233	C2BBe1	COADREAD	0.688031	0.869025
CL_549	ACH-000552	SIDM00136	HT-29	COADREAD	0.687465	0.694016
CL_647	ACH-000650	SIDM01066	IGR-37	MEL	0.68735	0.693731
CL_180	ACH-000181	SIDM01080	SCC-9	HNSC	0.685484	0.862163
CL_227	ACH-000228	SIDM00078	BICR 31	HNSC	0.684635	0.859709
CL_582	ACH-000585	SIDM01044	EPLC-272H	NSCLC	0.682937	0.848637
CL_73	ACH-000074	SIDM00308	KU812	MNM	0.682088	0.848286
CL_972	ACH-000976	SIDM00587	HuCCT1	IPN	0.681239	0.84808
CL_691	ACH-000694	SIDM00325	TE-9	ESCC	0.68039	0.847035
CL_176	ACH-000177	SIDM01123	NCI-H660	PRSCC	0.679542	0.845785
CL_111	ACH-000112	SIDM00396	SIG-M5	MNM	0.677844	0.840006
CL_503	ACH-000506	SIDM00698	NCI-H146	LNET	0.67778	0.688766
CL_499	ACH-000502		TCC-PAN2	PAAD	0.676761	0.790162
CL_1010	ACH-001023	SIDM01248	CGTH-W-1	HNSC	0.676146	0.831501
CL_782	ACH-000785	SIDM00775	NCI-H2126	NSCLC	0.675352	0.788731
CL_914	ACH-000918	SIDM00431	MOLT-16	LNM	0.675297	0.831034
CL_232	ACH-000233	SIDM00949	DEL	LNM	0.674448	0.825267
CL_566	ACH-000569	SIDM00224	IST-MES1	PLMESO	0.671902	0.814419
CL_185	ACH-000186	SIDM00723	NCI-H2444	NSCLC	0.669355	0.812533
CL_138	ACH-000139	SIDM01138	Panc 03.27	PAAD	0.668506	0.811916
CL_329	ACH-000330	SIDM01056	EFM-19	BRCA	0.667689	0.681538
CL_569	ACH-000572	SIDM00857	G-361	MEL	0.667657	0.811812
CL_237	ACH-000238	SIDM01081	SCC-4	HNSC	0.666808	0.80978
CL_842	ACH-000846	SIDM00860	FaDu	HNSC	0.666709	0.697641
CL_1011	ACH-001024	SIDM01228	CHL-1	MEL	0.665959	0.808842
CL_226	ACH-000227	SIDM00556	KP-N-YN	NBL	0.66511	0.807861
CL_479	ACH-000481	SIDM00716	NCI-H2170	NSCLC	0.664602	0.682801
CL_541	ACH-000544	SIDM00478	OE21	ESCC	0.664261	0.806227
CL_567	ACH-000570	SIDM00315	YKG1	DIFG	0.663413	0.803905
CL_851	ACH-000855	SIDM01031	KYSE-150	ESCC	0.662924	0.680553
CL_660	ACH-000663	SIDM00425	OVTOKO	OVT	0.662564	0.803011
CL_131	ACH-000132	SIDM00305	JHOS-2	OVT	0.661439	0.677504
CL_926	ACH-000930	SIDM00878	HCC1569	BRCA	0.660866	0.795713
CL_113	ACH-000114	SIDM01188	SU.86.86	PAAD	0.660279	0.681577
CL_901	ACH-000905	SIDM00807	5637	BLCA	0.65747	0.794051
CL_395	ACH-000396	SIDM00693	J82	BLCA	0.657177	0.683989
CL_628	ACH-000631	SIDM00555	KS-1	DIFG	0.656621	0.793283
CL_455	ACH-000456	SIDM00992	B-CPAP	THPD	0.651528	0.784252
CL_356	ACH-000357	SIDM01038	JeKo-1	LNM	0.651003	0.67833
CL_872	ACH-000876	SIDM00630	MDA-MB-415	BRCA	0.650679	0.783957
CL_551	ACH-000554	SIDM01186	UACC-893	BRCA	0.648981	0.781184
CL_801	ACH-000804	SIDM00578	NB-1	NBL	0.648132	0.778371
CL_317	ACH-000318	SIDM00349	TE-10	ESCC	0.647873	0.675181
CL_358	ACH-000359	SIDM00525	MG-63	OS	0.647284	0.778224
CL_331	ACH-000332	SIDM00411	YAPC	PAAD	0.646435	0.774901
CL_242	ACH-000243	SIDM00950	DAN-G	PAAD	0.645771	0.675067
CL_469	ACH-000470	SIDM00834	SW1463	COADREAD	0.645586	0.773673
CL_253	ACH-000254	SIDM01083	SCC-15	HNSC	0.644737	0.773536
CL_713	ACH-000716	SIDM00418	TT2609-C02	WDTC	0.643888	0.772958
CL_562	ACH-000565	SIDM00359	RCM-1	COADREAD	0.64219	0.768948
CL_818	ACH-000821	SIDM01048	EJM	LNM	0.641341	0.76821
CL_431	ACH-000432	SIDM00962	BV-173	MNM	0.639643	0.76658
CL_586	ACH-000589	SIDM00734	NCI-H1437	NSCLC	0.638846	0.667045
CL_333	ACH-000334	SIDM00886	DB	LNM	0.638795	0.766188
CL_447	ACH-000448	SIDM00743	NCI-H1666	NSCLC	0.637803	0.668066
CL_230	ACH-000231	SIDM00613	KALS-1	DIFG	0.637097	0.759496
CL_879	ACH-000883	SIDM01164	SW 1783		0.636627	0.665948
CL_764	ACH-000767	SIDM01128	NCI-H526	LNET	0.636248	0.757614
CL_96	ACH-000097	SIDM00314	ZR-75-1	BRCA	0.635915	0.723435
CL_750	ACH-000753		JMSU-1	BLCA	0.634507	0.722032
CL_408	ACH-000409		OVSAHO	OVT	0.63169	0.719166
CL_748	ACH-000751	SIDM00458	OCI-M1	MNM	0.631154	0.752467
CL_869	ACH-000873	SIDM01029	KYSE-270	ESCC	0.629457	0.751617
CL_800	ACH-000803	SIDM00143	COLO 668	LNET	0.628608	0.750802
CL_393	ACH-000394	SIDM00710	NCI-H2081	LNET	0.627759	0.750788
CL_1042	ACH-001064	SIDM00863	EB-2	LNM	0.622666	0.743969
CL_774	ACH-000777	SIDM00015	KYSE-30	ESCC	0.621831	0.709781
CL_902	ACH-000906	SIDM00861	ES-2	OVT	0.61927	0.740179
CL_391	ACH-000392	SIDM00922	Calu-3	NSCLC	0.618421	0.737974
CL_449	ACH-000450	SIDM00337	MEL-HO	MEL	0.614177	0.73268
CL_407	ACH-000408	SIDM00347	TE-5	ESCC	0.613328	0.731358
CL_367	ACH-000368		SNU-1105	DIFG	0.611972	0.701833
CL_584	ACH-000587	SIDM00759	NCI-H1975	NSCLC	0.611739	0.653495
CL_922	ACH-000926	SIDM00541	HT-55	COADREAD	0.61149	0.656951
CL_293	ACH-000294	SIDM00428	NB-4	MNM	0.610781	0.729807
CL_251	ACH-000252	SIDM00681	LS1034	COADREAD	0.608234	0.729187
CL_360	ACH-000361	SIDM01110	SK-HEP-1	HCC	0.607262	0.652283
CL_1041	ACH-001063	SIDM00969	DOV13	OVT	0.606537	0.727584
CL_300	ACH-000301	SIDM00346	LAMA-84	MNM	0.60399	0.725212
CL_57	ACH-000058	SIDM00442	ML-1	WDTC	0.602292	0.721499
CL_90	ACH-000091	SIDM00475	OV56	OVT	0.602265	0.648676
CL_632	ACH-000635		SNU-119	OVT	0.602113	0.687346
CL_173	ACH-000174	SIDM00931	CAL-62	THAP	0.599745	0.718185
CL_192	ACH-000193	SIDM01006	KARPAS-620	LNM	0.598896	0.718178
CL_1077	ACH-001125	SIDM00532	MOG-G-CCM		0.598048	0.717521
CL_22	ACH-000023	SIDM00453	PA-TU-8988T	PAAD	0.597327	0.646882
CL_421	ACH-000422	SIDM01196	SNU-475	HCC	0.597199	0.715144
CL_498	ACH-000501	SIDM00776	LS123	COADREAD	0.59635	0.714941
CL_144	ACH-000145	SIDM01109	SK-LMS-1	LMS	0.595501	0.714631
CL_705	ACH-000708	SIDM00215	SNU-283	COADREAD	0.594652	0.714088
CL_741	ACH-000744	SIDM00747	NCI-H1623	NSCLC	0.592105	0.713421
CL_812	ACH-000815	SIDM01018	KM-H2	LNM	0.591256	0.712513
CL_556	ACH-000559	SIDM00770	NCI-H1836	LNET	0.590407	0.711429
CL_292	ACH-000293	SIDM00686	KLE	UCEC	0.589559	0.708006
CL_277	ACH-000278		COV362	OVT	0.589437	0.669376
CL_388	ACH-000389	SIDM00852	H4	DIFG	0.58871	0.706154
CL_1138	ACH-001239	SIDM00979	WM-266-4	MEL	0.588028	0.668379
CL_334	ACH-000335	SIDM00640	MSTO-211H	PLMESO	0.587508	0.646958
CL_625	ACH-000628	SIDM01127	NCI-H596	NSCLC	0.587012	0.704433
CL_698	ACH-000701		RMUG-S	OVT	0.585211	0.666644
CL_678	ACH-000681	SIDM00903	A549	NSCLC	0.584746	0.63908
CL_141	ACH-000142	SIDM00936	CAL-29	BLCA	0.584465	0.70081
CL_714	ACH-000717	SIDM00956	COLO-680N	ESCC	0.582767	0.699177
CL_727	ACH-000730	SIDM00080	SK-MEL-5	MEL	0.582759	0.636857
CL_772	ACH-000775	SIDM01119	NCI-H727	LNET	0.581919	0.696542
CL_667	ACH-000670	SIDM00368	SBC-5	LNET	0.581621	0.636713
CL_524	ACH-000527	SIDM00564	OVISE	OVT	0.580221	0.695086
CL_414	ACH-000415		BICR 6	HNSC	0.578169	0.659652
CL_1088	ACH-001138	SIDM00699	NCI-H2141	LNET	0.577674	0.693144
CL_1157	ACH-001307	SIDM00996	8505C	THAP	0.576508	0.635256
CL_170	ACH-000171	SIDM00317	VMRC-RCZ	RCC	0.575976	0.691259
CL_157	ACH-000158		OCI-LY3	LNM	0.575352	0.655873
CL_820	ACH-000823	SIDM01032	KYSE-140	ESCC	0.574278	0.686759
CL_579	ACH-000582		COLO 741	MEL	0.573944	0.65569
CL_352	ACH-000353	SIDM00249	TE-15	ESCC	0.57343	0.686591
CL_511	ACH-000514	SIDM00653	NCI-H1092	LNET	0.572581	0.684958
CL_602	ACH-000605	SIDM00328	TE-6	ESCC	0.572515	0.630547
CL_46	ACH-000047	SIDM00274	GCIY	EGC	0.571732	0.683507
CL_450	ACH-000451	SIDM00709	NCI-H2085	NSCLC	0.570883	0.683479
CL_350	ACH-000351	SIDM00271	MKN1	EGC	0.56831	0.651353
CL_545	ACH-000548	SIDM00986	BHY	HNSC	0.567487	0.679906
CL_1043	ACH-001065	SIDM01042	Evsa-T	BRCA	0.566638	0.679616
CL_832	ACH-000835	SIDM00853	GCT	MFH	0.565789	0.679568
CL_441	ACH-000442	SIDM00354	RERF-LC-Sq1	NSCLC	0.56416	0.630799
CL_638	ACH-000641	SIDM00959	CMK	MNM	0.564085	0.648989
CL_737	ACH-000740	SIDM00796	A-253	HNSC	0.562394	0.676199
CL_18	ACH-000019	SIDM00148	MCF7	BRCA	0.561769	0.627662
CL_837	ACH-000841	SIDM00708	NCI-H2087	NSCLC	0.561545	0.6748
CL_723	ACH-000726		TE-14	ESCC	0.561268	0.648589
CL_644	ACH-000647	SIDM00369	TE-1	ESCC	0.561171	0.628748
CL_699	ACH-000702	SIDM00313	L-1236	LNM	0.560696	0.673311
CL_886	ACH-000890	SIDM01156	SW 1271	LNET	0.559241	0.626508
CL_889	ACH-000893	SIDM00744	NCI-H1651	NSCLC	0.558149	0.670746
CL_521	ACH-000524	SIDM00554	KURAMOCHI	OVT	0.557811	0.628898
CL_380	ACH-000381	SIDM00782	T84	COADREAD	0.557301	0.669032
CL_817	ACH-000820	SIDM00836	SW403	COADREAD	0.557042	0.639803
CL_13	ACH-000014	SIDM00800	Hs 294T	MEL	0.555634	0.638079
CL_294	ACH-000295	SIDM01047	EM-2	MNM	0.555603	0.668033
CL_487	ACH-000489	SIDM00835	SW1116	COADREAD	0.554754	0.667922
CL_97	ACH-000098	SIDM01055	GAMG	DIFG	0.554243	0.626083
CL_550	ACH-000553		Sq-1	NSCLC	0.554225	0.637874
CL_593	ACH-000596	SIDM00344	LCLC-97TM1	NSCLC	0.553905	0.667692
CL_688	ACH-000691	SIDM00774	HCC2157	BRCA	0.552207	0.666548
CL_803	ACH-000806	SIDM00329	L-540	LNM	0.551358	0.666014
CL_581	ACH-000584	SIDM00303	JHOS-4	OVT	0.550509	0.664249
CL_238	ACH-000239		HuG1-N	EGC	0.55	0.629375
CL_20	ACH-000021	SIDM00742	NCI-H1693	NSCLC	0.549016	0.622121
CL_839	ACH-000843	SIDM00598	HARA	NSCLC	0.546265	0.658683
CL_634	ACH-000637	SIDM01025	KYSE-520	ESCC	0.545416	0.657946
CL_958	ACH-000962	SIDM00220	OC 314	OVT	0.544567	0.657212
CL_307	ACH-000308	SIDM01052	EFO-21	OVT	0.543718	0.656412
CL_389	ACH-000390		LUDLU-1	NSCLC	0.542958	0.623298
CL_622	ACH-000625	SIDM00672	Hep 3B2.1-7	HCC	0.542823	0.619205
CL_529	ACH-000532	SIDM00194	SNU-61	COADREAD	0.542165	0.620373
CL_730	ACH-000733	SIDM00769	NCI-H1838	NSCLC	0.541171	0.653355
CL_231	ACH-000232	SIDM00111	U-251 MG	DIFG	0.539474	0.65306
CL_695	ACH-000698	SIDM00523	DMS 53	LNET	0.538625	0.652646
CL_715	ACH-000718	SIDM00728	NCI-H2291	NSCLC	0.537901	0.620301
CL_570	ACH-000573	SIDM00629	MDA-MB-436	BRCA	0.537536	0.617562
CL_476	ACH-000478	SIDM01180	SNU-387	HCC	0.536927	0.650188
CL_912	ACH-000916	SIDM00749	NCI-H1573	NSCLC	0.535876	0.616594
CL_276	ACH-000277	SIDM00882	HCC1419	BRCA	0.533531	0.64765
CL_319	ACH-000320	SIDM00469	PSN1	PAAD	0.530985	0.641459
CL_208	ACH-000209	SIDM00164	SNU-1079	IPN	0.530282	0.610215
CL_107	ACH-000108	SIDM00571	KP-3	PAASC	0.530136	0.641294
CL_1102	ACH-001171	SIDM01115	PL45	PAAD	0.528873	0.610118
CL_565	ACH-000568	SIDM01187	UACC-812	BRCA	0.527589	0.636651
CL_120	ACH-000121	SIDM00724	NCI-H2405	NSCLC	0.525891	0.634477
CL_466	ACH-000467	SIDM00597	HCC-56	COADREAD	0.524648	0.606551
CL_930	ACH-000934	SIDM00528	MDA-MB-361	BRCA	0.524194	0.633506
CL_154	ACH-000155	SIDM01165	SW 1990	PAAD	0.524125	0.610812
CL_321	ACH-000322	SIDM00695	HT-144	MEL	0.521647	0.63304
CL_775	ACH-000778	SIDM00589	HSC-3	HNSC	0.521289	0.610179
CL_677	ACH-000680	SIDM00832	SW948	COADREAD	0.520798	0.631768
CL_177	ACH-000178	SIDM00664	Hs 766T	PAAD	0.519949	0.631052
CL_486	ACH-000488	SIDM00348	TE-11	ESCC	0.519283	0.607359
CL_892	ACH-000896	SIDM00983	647-V	BLCA	0.516553	0.629926
CL_867	ACH-000871	SIDM00927	NCI-H510	LNET	0.514856	0.628927
CL_1004	ACH-001016	SIDM00490	Becker	DIFG	0.513158	0.62796
CL_779	ACH-000782		SEM	LNM	0.511972	0.599967
CL_160	ACH-000161	SIDM00513	COR-L105	NSCLC	0.511818	0.605655
CL_1056	ACH-001089	SIDM00064	HLE	HCC	0.51146	0.625651
CL_480	ACH-000482	SIDM00356	RERF-LC-KJ	NSCLC	0.510611	0.625345
CL_220	ACH-000221	SIDM01181	SNU-398	HCC	0.508913	0.623397
CL_959	ACH-000963	SIDM00487	CCK-81	COADREAD	0.508441	0.604504
CL_106	ACH-000107	SIDM00943	Capan-2	PAAD	0.508065	0.621341
CL_1116	ACH-001198	SIDM00109	SNB19	DIFG	0.507746	0.594176
CL_555	ACH-000558	SIDM00799	A-172	DIFG	0.507516	0.601971
CL_451	ACH-000452	SIDM00326	TE-8	ESCC	0.507216	0.620466
CL_400	ACH-000401	SIDM00515	COLO-800	MEL	0.506367	0.619576
CL_508	ACH-000511		Calu-1	NSCLC	0.506338	0.593917
CL_91	ACH-000092	SIDM00722	NCI-H2452	PLMESO	0.505518	0.619021
CL_853	ACH-000857	SIDM00928	CAL-85-1	BRCA	0.50493	0.593382
CL_143	ACH-000144	SIDM00358	RERF-GC-1B	EGC	0.504669	0.617756
CL_690	ACH-000693	SIDM01030	KYSE-180	ESCC	0.504639	0.602312
CL_281	ACH-000282	SIDM00738	NCI-H1755	NSCLC	0.502971	0.616381
CL_4	ACH-000004	SIDM00594	HEL	MNM	0.502401	0.603015
CL_854	ACH-000858	SIDM00606	KNS-62	NSCLC	0.502122	0.616245
CL_269	ACH-000270	SIDM00670	HPAC	PAAD	0.499576	0.614962
CL_163	ACH-000164	SIDM00610	PANC-1	PAAD	0.496479	0.583847
CL_834	ACH-000838	SIDM00993	AMO-1	LNM	0.495331	0.60909
CL_574	ACH-000577	SIDM00617	JHH-2	HCC	0.494482	0.608614
CL_249	ACH-000250	SIDM00609	KMRC-20	RCC	0.493278	0.594194
CL_823	ACH-000826	SIDM00939	CAL-12T	NSCLC	0.492784	0.607734
CL_710	ACH-000713	SIDM00919	Caov-3	OVT	0.492566	0.588611
CL_416	ACH-000417	SIDM01136	Panc 08.13	PAAD	0.491935	0.607172
CL_650	ACH-000653	SIDM01036	JJN-3	LNM	0.491087	0.605923
CL_765	ACH-000768	SIDM00146	MDA-MB-231	BRCA	0.490478	0.596114
CL_799	ACH-000802	SIDM00989	BFTC-905	BLCA	0.490238	0.60473
CL_71	ACH-000072	SIDM00526	MEG-01	MNM	0.487691	0.602806
CL_583	ACH-000586	SIDM00766	NCI-H1876	LNET	0.485144	0.601264
CL_740	ACH-000743	SIDM00521	COR-L95	LNET	0.484295	0.599355
CL_721	ACH-000724	SIDM00678	HT-1376	BLCA	0.483881	0.592932
CL_568	ACH-000571	SIDM01171	T98G	DIFG	0.483447	0.599297
CL_1160	ACH-001321	SIDM00484	TT	THME	0.482598	0.598924
CL_635	ACH-000638	SIDM00925	NCI-H441	NSCLC	0.482068	0.590445
CL_463	ACH-000464	SIDM00212	CAS-1	DIFG	0.481749	0.596989
CL_796	ACH-000799		Hs 695T	MEL	0.479577	0.564956
CL_865	ACH-000869	SIDM00750	NCI-H1568	NSCLC	0.478668	0.594695
CL_489	ACH-000491	SIDM00779	NCI-H716	COADREAD	0.47811	0.589894
CL_365	ACH-000366	SIDM01100	SK-N-DZ	NBL	0.477504	0.595485
CL_8	ACH-000008	SIDM00801	A101D	MEL	0.476761	0.564434
CL_809	ACH-000812	SIDM00955	COLO-783	MEL	0.476655	0.593617
CL_353	ACH-000354	SIDM00934	Capan-1	PAAD	0.474958	0.589153
CL_618	ACH-000621	SIDM00529	MDA-MB-157	BRCA	0.473153	0.587522
CL_512	ACH-000515	SIDM01071	HCC-33	LNET	0.471562	0.586908
CL_598	ACH-000601	SIDM00505	MIA PaCa-2	PAAD	0.471049	0.586596
CL_424	ACH-000425	SIDM00107	UACC-62	MEL	0.470533	0.576842
CL_195	ACH-000196	SIDM00877	HCC1599	BRCA	0.469864	0.586102
CL_471	ACH-000472	SIDM00590	HSC-2	HNSC	0.469015	0.586006
CL_354	ACH-000355	SIDM01131	NCI-H82	LNET	0.467317	0.581711
CL_668	ACH-000671	SIDM00062	HuH-6	LIHB	0.466901	0.558819
CL_896	ACH-000900	SIDM00138	NCI-H23	NSCLC	0.466592	0.578543
CL_218	ACH-000219	SIDM00795	A-375	MEL	0.466035	0.583395
CL_98	ACH-000099	SIDM00395	SIMA	NBL	0.46562	0.580192
CL_629	ACH-000632	SIDM00063	Hs 944.T	MEL	0.465493	0.558585
CL_731	ACH-000734		JHH-5	HCC	0.464085	0.551887
CL_102	ACH-000103	SIDM00918	Caov-4	OVT	0.460526	0.576384
CL_385	ACH-000386	SIDM00785	KG-1	MNM	0.459677	0.575694
CL_786	ACH-000789	SIDM01116	NCI-H810	NSCLC	0.457131	0.572016
CL_910	ACH-000914	SIDM00661	HT	LNM	0.456282	0.571202
CL_708	ACH-000711	SIDM01037	JIMT-1	BRCA	0.455905	0.578858
CL_366	ACH-000367	SIDM00139	NCI-H226	PLMESO	0.455654	0.577845
CL_838	ACH-000842	SIDM00840	SW 480	COADREAD	0.455634	0.540169
CL_871	ACH-000875	SIDM00726	NCI-H2347	NSCLC	0.455433	0.570059
CL_156	ACH-000157	SIDM00502	A4/Fuk	LNM	0.454584	0.569805
CL_662	ACH-000665	SIDM01103	SK-MES-1	NSCLC	0.453735	0.567412
CL_379	ACH-000380	SIDM01020	KMS-12-BM	LNM	0.453514	0.571612
CL_815	ACH-000818	SIDM00892	BT-483	BRCA	0.452886	0.567331
CL_150	ACH-000151	SIDM00689	JM1	LNM	0.452799	0.577576
CL_318	ACH-000319	SIDM00222	MPP 89	PLMESO	0.452037	0.566876
CL_672	ACH-000675	SIDM00739	NCI-H1734	NSCLC	0.45034	0.566064
CL_254	ACH-000255		LMSU	EGC	0.45	0.534813
CL_453	ACH-000454		HCC-95	NSCLC	0.448592	0.533755
CL_507	ACH-000510	SIDM00649	NCI-H1299	NSCLC	0.448052	0.57659
CL_382	ACH-000383	SIDM00477	OE33	EGC	0.447588	0.572509
CL_147	ACH-000148	SIDM00135	Hs 578T	BRCA	0.446944	0.562905
CL_405	ACH-000406	SIDM01195	U-937	MNM	0.445775	0.529709
CL_923	ACH-000927	SIDM00963	BT-474	BRCA	0.444397	0.556509
CL_931	ACH-000935	SIDM00527	MDST8	COADREAD	0.444214	0.566833
CL_860	ACH-000864	SIDM00142	COLO 684	UCEC	0.443548	0.553829
CL_676	ACH-000679	SIDM00479	OE-19	ESCC	0.442699	0.552752
CL_191	ACH-000192	SIDM00335	MFE-280	UCEC	0.442206	0.57026
CL_357	ACH-000358	SIDM01121	NCI-H69	LNET	0.439304	0.54929
CL_763	ACH-000766	SIDM00746	NCI-H1648	NSCLC	0.438455	0.543268
CL_781	ACH-000784	SIDM01024	KYSE-70	ESCC	0.437653	0.572624
CL_378	ACH-000379	SIDM00754	NCI-H1781	NSCLC	0.437606	0.54267
CL_137	ACH-000138	SIDM00130	CFPAC-1	PAAD	0.436806	0.563854
CL_310	ACH-000311	SIDM00702	NCI-H2122	NSCLC	0.436591	0.568136
CL_347	ACH-000348	SIDM01087	RPMI-7951	MEL	0.435608	0.570786
CL_430	ACH-000431	SIDM00741	NCI-H1694	LNET	0.432513	0.536347
CL_563	ACH-000566	SIDM00420	SW-1710	BLCA	0.431664	0.536132
CL_836	ACH-000840	SIDM01070	HCC-366	NSCLC	0.429966	0.534851
CL_778	ACH-000781	SIDM00753	NCI-H2023	NSCLC	0.429117	0.533066
CL_5	ACH-000005	SIDM00593	HEL 92.1.7	MNM	0.427465	0.512643
CL_789	ACH-000792	SIDM00988	BFTC-909	RCC	0.42657	0.532104
CL_392	ACH-000393	SIDM00065	HLF	HCC	0.423239	0.509585
CL_603	ACH-000606		PE/CA-PJ34 (clone C12)	HNSC	0.421831	0.50876
CL_428	ACH-000429	SIDM00849	A-704	RCC	0.421232	0.564124
CL_448	ACH-000449	SIDM00625	MES-SA	USARC	0.420628	0.526909
CL_297	ACH-000298	SIDM00735	NCI-H2029	LNET	0.419779	0.526173
CL_244	ACH-000245	SIDM00985	BL-41	LNM	0.41893	0.525804
CL_742	ACH-000745	SIDM00434	MOLP-8	LNM	0.418081	0.524993
CL_825	ACH-000828	SIDM00971	ZR-75-30	BRCA	0.417233	0.523242
CL_777	ACH-000780	SIDM00652	NCI-H1105	LNET	0.415535	0.521008
CL_685	ACH-000688	SIDM00474	OV7	OVT	0.414686	0.517694
CL_607	ACH-000610	SIDM00730	NCI-H2227	LNET	0.413837	0.517006
CL_11	ACH-000012	SIDM01067	HCC-827	NSCLC	0.412205	0.555034
CL_925	ACH-000929	SIDM00703	NCI-H2110	NSCLC	0.411318	0.558345
CL_819	ACH-000822	SIDM01106	SK-MEL-24	MEL	0.41129	0.51345
CL_462	ACH-000463	SIDM00144	NCI-H460	NSCLC	0.410643	0.551013
CL_671	ACH-000674	SIDM00570	NUGC-4	EGC	0.410441	0.513239
CL_2	ACH-000002	SIDM00829	HL-60	MNM	0.408744	0.511055
CL_682	ACH-000685		L3.3	PAASC	0.407746	0.501205
CL_72	ACH-000073	SIDM01058	GRANTA-519	LNM	0.407046	0.510311
CL_895	ACH-000899	SIDM01768	WM88	MEL	0.406338	0.499407
CL_468	ACH-000469	SIDM00316	YH-13	DIFG	0.405348	0.507264
CL_658	ACH-000661		WM1799	MEL	0.403521	0.497494
CL_187	ACH-000188	SIDM01082	SCC-25	HNSC	0.402693	0.551971
CL_266	ACH-000267	SIDM01064	HDLM-2	LNM	0.401104	0.502123
CL_135	ACH-000136	SIDM00286	CHP-126	NBL	0.400255	0.500676
CL_234	ACH-000235	SIDM01137	Panc 04.03	PAAD	0.399857	0.551966
CL_945	ACH-000949	SIDM00251	TGBC11TKB	EGC	0.398557	0.499976
CL_423	ACH-000424	SIDM00419	TC-71	ES	0.396578	0.546718
CL_351	ACH-000352	SIDM00881	HCC1428	BRCA	0.39601	0.497026
CL_951	ACH-000955	SIDM00214	SNU-407	COADREAD	0.394312	0.494668
CL_257	ACH-000258	SIDM01001	Du4475	BRCA	0.390917	0.491117
CL_348	ACH-000349	SIDM00879	HCC1500	DCIS	0.389921	0.54354
CL_485	ACH-000487		F-36P	MNM	0.389437	0.487404
CL_610	ACH-000613	SIDM00806	HOS	OS	0.38837	0.486042
CL_175	ACH-000176	SIDM00341	LOU-NH91	NSCLC	0.386672	0.484946
CL_944	ACH-000948	SIDM00980	23132/87	EGC	0.385823	0.484087
CL_66	ACH-000067	SIDM00666	Hs 683	DIFG	0.384975	0.483657
CL_442	ACH-000443	SIDM00466	OVKATE	OVT	0.383277	0.481978
CL_67	ACH-000068	SIDM01773	REC-1	LNM	0.382394	0.476893
CL_203	ACH-000204	SIDM00340	LP-1	LNM	0.381579	0.480013
CL_1136	ACH-001233	SIDM00320	VMRC-LCD	NSCLC	0.38073	0.479961
CL_372	ACH-000373	SIDM00380	SKM-1	MNM	0.379881	0.479901
CL_932	ACH-000936	SIDM01051	EFO-27	OVT	0.375637	0.477225
CL_456	ACH-000457	SIDM00932	CAL-54	RCC	0.374788	0.475344
CL_243	ACH-000244	SIDM00947	DK-MG	DIFG	0.373939	0.474667
CL_117	ACH-000118	SIDM00533	HUP-T3	PAAD	0.373701	0.514879
CL_816	ACH-000819	SIDM00685	LN-18	DIFG	0.372787	0.540309
CL_136	ACH-000137	SIDM00998	8-MG-BA	DIFG	0.372241	0.474042
CL_874	ACH-000878	SIDM01072	HCC-15	NSCLC	0.371845	0.529896
CL_969	ACH-000973	SIDM00999	639-V	UCA	0.371392	0.473835
CL_746	ACH-000749	SIDM00522	DMS 273	LNET	0.370956	0.528752
CL_161	ACH-000162	SIDM00854	GA-10	LNM	0.369694	0.471523
CL_623	ACH-000626	SIDM00417	U266B1	LNM	0.367148	0.467588
CL_263	ACH-000264	SIDM00921	Calu-6	NSCLC	0.366305	0.53786
CL_34	ACH-000035	SIDM00745	NCI-H1650	NSCLC	0.365843	0.52822
CL_767	ACH-000770	SIDM00363	P31/FUJ	MNM	0.364601	0.466229
CL_54	ACH-000055	SIDM00888	D283 Med	EMBT	0.362903	0.459544
CL_975	ACH-000979	SIDM00120	DU 145	PRAD	0.362235	0.526315
CL_289	ACH-000290	SIDM00706	NCI-H209	LNET	0.361205	0.457319
CL_224	ACH-000225	SIDM00279	ECC12	EGC	0.360357	0.456156
CL_248	ACH-000249	SIDM00944	CL-11	COADREAD	0.359508	0.452696
CL_753	ACH-000756	SIDM00273	GI-1	DIFG	0.358659	0.451916
CL_870	ACH-000874	SIDM01086	RS4;11	LNM	0.35781	0.451273
CL_426	ACH-000427	SIDM01147	NCI-N87	EGC	0.357125	0.520903
CL_383	ACH-000384	SIDM01160	SW 780	BLCA	0.356961	0.450727
CL_225	ACH-000226	SIDM00421	SUP-M2	LNM	0.356112	0.44924
CL_394	ACH-000395	SIDM01130	NCI-H520	NSCLC	0.355771	0.524968
CL_290	ACH-000291	SIDM01141	OV-90	OVT	0.353882	0.521018
CL_669	ACH-000672	SIDM00306	IA-LM	NSCLC	0.353822	0.528493
CL_438	ACH-000439	SIDM00338	ME-1	MNM	0.353565	0.445901
CL_286	ACH-000287	SIDM00443	NU-DUL-1	LNM	0.352716	0.445327
CL_633	ACH-000636	SIDM00403	RPMI-8402	LNM	0.351868	0.444968
CL_361	ACH-000362	SIDM00437	MOLM-13	MNM	0.347474	0.530468
CL_808	ACH-000811	SIDM00079	SK-OV-3	OVT	0.344228	0.43272
CL_1120	ACH-001203	SIDM00422	SUP-HD1	LNM	0.34253	0.43016
CL_913	ACH-000917	SIDM00250	TE-4	ESCC	0.342265	0.522894
CL_256	ACH-000257	SIDM00511	COR-L279	LNET	0.341681	0.429474
CL_386	ACH-000387		TF-1	MNM	0.341549	0.453296
CL_533	ACH-000536	SIDM00893	BT-20	BRCA	0.340336	0.528207
CL_532	ACH-000535	SIDM00132	BxPC-3	PAAD	0.340317	0.52476
CL_477	ACH-000479	SIDM00605	KNS-81	DIFG	0.340141	0.453234
CL_813	ACH-000816	SIDM01129	NCI-H524	LNET	0.339983	0.42863
CL_525	ACH-000528	SIDM00494	ABC-1	NSCLC	0.339661	0.517559
CL_368	ACH-000369	SIDM00435	MOLM-16	MNM	0.339296	0.514432
CL_580	ACH-000583	SIDM00637	MC116	LNM	0.339134	0.428148
CL_653	ACH-000656	SIDM00423	SU-DHL-8	LNM	0.338285	0.424187
CL_104	ACH-000105	SIDM00994	ALL-SIL	LNM	0.337436	0.423816
CL_1078	ACH-001126	SIDM00504	MOG-G-UVW		0.33489	0.423065
CL_829	ACH-000832	SIDM00937	CAL 27	HNSC	0.334745	0.504518
CL_961	ACH-000965	SIDM01088	RL95-2	UCEC	0.332343	0.418334
CL_371	ACH-000372	SIDM00463	P12-ICHIKAWA	LNM	0.331494	0.418044
CL_59	ACH-000060	SIDM01135	Panc 10.05	PAAD	0.330645	0.417331
CL_419	ACH-000420	SIDM01194	SNU-449	HCC	0.330032	0.526165
CL_349	ACH-000350	SIDM00957	COLO-678	COADREAD	0.328009	0.50647
CL_201	ACH-000202	SIDM00071	COLO-320	COADREAD	0.327465	0.44735
CL_61	ACH-000062	SIDM00355	RERF-LC-MS	NSCLC	0.327198	0.509138
CL_433	ACH-000434	SIDM00763	NCI-H1915	NSCLC	0.326401	0.412676
CL_573	ACH-000576		KMS-27	LNM	0.326056	0.443274
CL_268	ACH-000269	SIDM00492	AM-38	DIFG	0.325552	0.411684
CL_199	ACH-000200	SIDM00575	NMC-G1	DIFG	0.322156	0.40865
CL_74	ACH-000075	SIDM01189	U-87 MG	DIFG	0.321831	0.439852
CL_209	ACH-000210	SIDM00961	CADO-ES1	ES	0.321307	0.407108
CL_522	ACH-000525	SIDM00733	NCI-H2171	LNET	0.320458	0.405875
CL_493	ACH-000495		TUHR4TKB	RCC	0.320423	0.439059
CL_359	ACH-000360	SIDM00777	NCI-H508	COADREAD	0.31961	0.40557
CL_894	ACH-000898		SNU-719	EGC	0.319014	0.435979
CL_415	ACH-000416	SIDM01150	NCI-H838	NSCLC	0.317975	0.511144
CL_985	ACH-000989	SIDM00216	SNU-175	COADREAD	0.317912	0.404637
CL_990	ACH-000994		HEC-59	UCEC	0.317606	0.435668
CL_756	ACH-000759	SIDM00633	MDA-MB-175-VII	BRCA	0.317063	0.404623
CL_478	ACH-000480	SIDM00585	HuH-7	HCC	0.31705	0.50614
CL_943	ACH-000947	SIDM00238	OVK18	OVT	0.316214	0.404496
CL_189	ACH-000190	SIDM01063	HD-MY-Z	MNM	0.314789	0.42789
CL_344	ACH-000345	SIDM00557	KP-N-RT-BM-1	NBL	0.313667	0.400147
CL_55	ACH-000056	SIDM00981	DOHH-2	LNM	0.312818	0.398277
CL_429	ACH-000430	SIDM00321	TYK-nu	OVT	0.312631	0.507989
CL_221	ACH-000222	SIDM00899	AsPC-1	PAAD	0.31238	0.506426
CL_559	ACH-000562	SIDM01068	HCC-78	NSCLC	0.311969	0.396924
CL_760	ACH-000763	SIDM01265	MM1-S	LNM	0.309423	0.392006
CL_950	ACH-000954	SIDM00595	HEC-1-A	UCEC	0.309155	0.415368
CL_81	ACH-000082	SIDM00858	G-292, clone A141B1	OS	0.308574	0.391773
CL_1081	ACH-001129	SIDM01022	MONO-MAC-1	MNM	0.307746	0.414628
CL_258	ACH-000259	SIDM01009	KELLY	NBL	0.306876	0.38959
CL_6	ACH-000006	SIDM01023	MONO-MAC-6	MNM	0.306129	0.504645
CL_167	ACH-000168	SIDM00580	NOMO-1	MNM	0.306027	0.38683
CL_965	ACH-000969	SIDM00150	KM12	COADREAD	0.305178	0.384962
CL_692	ACH-000695		COR-L47	LNET	0.30493	0.412016
CL_907	ACH-000911	SIDM00572	NUGC-3	EGC	0.303678	0.506921
CL_736	ACH-000739	SIDM00904	Hep G2	LIHB	0.303521	0.411707
CL_1031	ACH-001049	SIDM00953	CPC-N	LNET	0.301783	0.380888
CL_77	ACH-000078	SIDM00387	MHH-NB-11	NBL	0.300934	0.380045
CL_38	ACH-000039	SIDM00634	SK-N-MC	ES	0.300704	0.405929
CL_694	ACH-000697	SIDM00495	A3/KAW	LNM	0.300085	0.3799
CL_119	ACH-000120	SIDM00910	CHP-212	NBL	0.299236	0.378812
CL_908	ACH-000912	SIDM00017	NCI-H2286	LNET	0.297887	0.403194
CL_648	ACH-000651	SIDM00841	SW 620	COADREAD	0.297506	0.493379
CL_946	ACH-000950	SIDM00839	LoVo	COADREAD	0.296689	0.374229
CL_60	ACH-000061	SIDM00671	HH	LNM	0.29584	0.374109
CL_362	ACH-000363	SIDM00391	SK-MM-2	LNM	0.294143	0.370887
CL_403	ACH-000404		K029AX	MEL	0.293662	0.399722
CL_52	ACH-000053	SIDM01010	KARPAS-299	LNM	0.293532	0.491434
CL_780	ACH-000783	SIDM00920	CAMA-1	BRCA	0.292644	0.489705
CL_769	ACH-000772	SIDM01173	TE 441.T	RMS	0.292445	0.369517
CL_390	ACH-000391	SIDM00386	MHH-ES-1	ES	0.291596	0.367501
CL_725	ACH-000728		KASUMI-2	LNM	0.290845	0.397351
CL_606	ACH-000609	SIDM00382	SF126	DIFG	0.290747	0.363999
CL_898	ACH-000902	SIDM00938	CAL-148	BRCA	0.289049	0.363603
CL_1008	ACH-001021	SIDM01237	C3A	LIHB	0.2882	0.36353
CL_80	ACH-000081	SIDM01057	GDM-1	MNM	0.287351	0.36348
CL_270	ACH-000271	SIDM00389	SU-DHL-10	LNM	0.286503	0.36184
CL_624	ACH-000627	SIDM00345	LCLC-103H	NSCLC	0.285698	0.490937
CL_828	ACH-000831		HEC-50B	UCEC	0.285211	0.388432
CL_791	ACH-000794	SIDM00485	BICR 22	HNSC	0.285117	0.508478
CL_974	ACH-000978	SIDM01045	EN	UCEC	0.284805	0.359165
CL_182	ACH-000183	SIDM00312	L-363	LNM	0.283956	0.356534
CL_973	ACH-000977	SIDM00683	LNCaP clone FGC	PRAD	0.28269	0.477596
CL_909	ACH-000913	SIDM01043	ESS-1	USARC	0.282258	0.355684
CL_325	ACH-000326	SIDM01015	JURL-MK1	MNM	0.28056	0.352775
CL_936	ACH-000940	SIDM00901	AN3 CA	UCEC	0.279711	0.351748
CL_957	ACH-000961	SIDM00037	Ishikawa (Heraklio) 02 ER-	UCEC	0.279577	0.378496
CL_210	ACH-000211	SIDM00887	Daoy	EMBT	0.279002	0.489529
CL_979	ACH-000983	SIDM01004	KCL-22	MNM	0.278862	0.350333
CL_342	ACH-000343	SIDM00116	NCI-H522	NSCLC	0.277285	0.487829
CL_940	ACH-000944	SIDM00641	NAMALWA	LNM	0.277165	0.346761
CL_148	ACH-000149	SIDM01098	SK-N-SH	NBL	0.275467	0.340755
CL_123	ACH-000124	SIDM00460	OCI-LY-19	LNM	0.274618	0.340612
CL_980	ACH-000984		HEC-6	UCEC	0.273944	0.361654
CL_340	ACH-000341	SIDM01099	SK-N-FI	NBL	0.273769	0.340402
CL_862	ACH-000866	SIDM00654	NCI-H1048	LNET	0.273758	0.472058
CL_824	ACH-000827	SIDM00973	WM793	MEL	0.273407	0.488749
CL_437	ACH-000438	SIDM00547	Lu-65	NSCLC	0.272694	0.485751
CL_963	ACH-000967	SIDM00780	SNU-C2A	COADREAD	0.272535	0.361064
CL_345	ACH-000346	SIDM01012	JVM-3	LNM	0.271222	0.332841
CL_905	ACH-000909		JHUEM-2	UCEC	0.271127	0.351896
CL_495	ACH-000498	SIDM00018	KO52	MNM	0.269525	0.322866
CL_966	ACH-000970	SIDM00498	SNU-C5	COADREAD	0.268046	0.471685
CL_716	ACH-000719	SIDM00352	RMG-I	OVT	0.266978	0.315315
CL_355	ACH-000356	SIDM00247	MKN-45	EGC	0.266271	0.468862
CL_693	ACH-000696	SIDM00090	OVCAR-8	OVT	0.266133	0.492292
CL_128	ACH-000129	SIDM00646	NCI-H1341	LNET	0.266129	0.315297
CL_539	ACH-000542	SIDM01215	Hey-A8	OVT	0.265493	0.337914
CL_827	ACH-000830	SIDM00697	NCI-H1436	LNET	0.264431	0.312389
CL_992	ACH-000996		HEC-251	UCEC	0.264085	0.331994
CL_726	ACH-000729	SIDM00760	NCI-H1963	LNET	0.263582	0.311568
CL_51	ACH-000052	SIDM00848	A-673	ES	0.262661	0.48249
CL_636	ACH-000639	SIDM00704	NCI-H211	LNET	0.261885	0.309839
CL_44	ACH-000045	SIDM00657	MV4-11	MNM	0.261036	0.301245
CL_100	ACH-000101	SIDM01003	KE-37	LNM	0.260187	0.300837
CL_387	ACH-000388		NU-DHL-1	LNM	0.259859	0.29908
CL_933	ACH-000937	SIDM00451	PF-382	LNM	0.259338	0.29735
CL_58	ACH-000059	SIDM01176	SUP-B15	LNM	0.258489	0.294798
CL_112	ACH-000113	SIDM00446	OCI-AML2	MNM	0.25764	0.293179
CL_659	ACH-000662	SIDM00512	COR-L23	NSCLC	0.256874	0.478598
CL_103	ACH-000104	SIDM00342	Loucy	LNM	0.256791	0.288462
CL_531	ACH-000534	SIDM00413	WSU-DLCL2	LNM	0.255942	0.282013
CL_105	ACH-000106	SIDM01013	JVM-2	LNM	0.254244	0.245743
CL_752	ACH-000755	SIDM00772	HCC2218	DCIS	0.252919	0.476582
CL_921	ACH-000925		DV-90	NSCLC	0.252817	0.263024
CL_881	ACH-000885	SIDM01169	TOV-21G	OVT	0.250849	0.214326
CL_1110	ACH-001190	SIDM00082	SK-MEL-2	MEL	0.249021	0.474168
CL_608	ACH-000611	SIDM00407	SU-DHL-6	LNM	0.245451	0.478111
CL_515	ACH-000518	SIDM00942	CAL-33	HNSC	0.242232	0.45535
CL_744	ACH-000747	SIDM00740	NCI-H1703	NSCLC	0.241476	0.475294
CL_518	ACH-000521	SIDM00715	NCI-H2030	NSCLC	0.231887	0.470625
CL_928	ACH-000932	SIDM01146	SNU-1	EGC	0.23029	0.444584
CL_877	ACH-000881	SIDM00336	MEL-JUSO	MEL	0.228724	0.467629
CL_494	ACH-000496	SIDM00771	NCI-H1792	NSCLC	0.22826	0.472675
CL_749	ACH-000752	SIDM00761	NCI-H196	LNET	0.224962	0.457225
CL_49	ACH-000050	SIDM01148	NCI-H929	LNM	0.219039	0.454555
CL_370	ACH-000371	SIDM01089	RL	LNM	0.216724	0.449777
CL_724	ACH-000727	SIDM00711	NCI-H2066	LNET	0.216471	0.465635
CL_751	ACH-000754	SIDM00327	L-428	LNM	0.215373	0.451057
CL_621	ACH-000624	SIDM00875	HCC1806	DCIS	0.207963	0.460465
CL_440	ACH-000441	SIDM01079	SH-4	MEL	0.202446	0.452488
CL_663	ACH-000666	SIDM00645	NCI-H1355	NSCLC	0.199957	0.457681
CL_168	ACH-000169	SIDM00847	RD	RMS	0.199668	0.455685
CL_863	ACH-000867	SIDM00924	ChaGo-K-1	NSCLC	0.199417	0.460671
CL_420	ACH-000421	SIDM00833	SW837	COADREAD	0.199225	0.443256
CL_745	ACH-000748	SIDM01112	SJSA-1	OS	0.193013	0.439693
CL_876	ACH-000880	SIDM00850	AGS	EGC	0.190832	0.444258
CL_505	ACH-000508	SIDM00506	COR-L88	LNET	0.188247	0.439262
CL_861	ACH-000865	SIDM01027	KYSE-450	ESCC	0.177654	0.444524
CL_983	ACH-000987	SIDM00545	MeWo	MEL	0.177615	0.441243
CL_410	ACH-000411	SIDM00803	769-P	RCC	0.175205	0.429623
CL_882	ACH-000886	SIDM00756	NCI-H2009	NSCLC	0.173024	0.435157
CL_802	ACH-000805	SIDM00284	COLO-679	MEL	0.170456	0.436672
CL_787	ACH-000790	SIDM01078	SHP-77	LNET	0.170224	0.429634
CL_472	ACH-000473	SIDM00402	RT-112	BLCA	0.163438	0.403586
CL_848	ACH-000852	SIDM00658	NCI-H1435	NSCLC	0.161372	0.422741
CL_939	ACH-000943	SIDM01090	RKO	COADREAD	0.160733	0.431319
CL_482	ACH-000484	SIDM00318	VMRC-RCW	RCC	0.153249	0.427331
CL_259	ACH-000260	SIDM01101	SK-N-AS	NBL	0.146902	0.40925
CL_303	ACH-000304	SIDM01000	WM-115	MEL	0.145647	0.425931
CL_246	ACH-000247	SIDM00568	OCUM-1	EGC	0.143408	0.423872
CL_577	ACH-000580	SIDM00890	C32	MEL	0.138471	0.409993
CL_806	ACH-000809	SIDM01028	KYSE-410	ESCC	0.135305	0.41257
CL_145	ACH-000146	SIDM01172	THP-1	MNM	0.131658	0.41161
CL_952	ACH-000956	SIDM00499	22Rv1	PRAD	0.129998	0.410232
CL_906	ACH-000910	SIDM00272	MDA-MB-453	BRCA	0.120333	0.405318
CL_1049	ACH-001075	SIDM00493	NCI-H292	NSCLC	0.106808	0.398489
CL_785	ACH-000788	SIDM00797	A2058	MEL	0.103876	0.393966
CL_262	ACH-000263	SIDM01005	KASUMI-1	MNM	0.0976829	0.389759
CL_918	ACH-000922	SIDM00449	RCH-ACV	LNM	0.0964849	0.345231
CL_954	ACH-000958	SIDM00837	SW48	COADREAD	0.0929171	0.390524
CL_413	ACH-000414	SIDM00762	NCI-H1944	NSCLC	0.0912576	0.385606
CL_7	ACH-000007	SIDM00677	LS513	COADREAD	0.082056	0.374567
CL_915	ACH-000919	SIDM00602	IM95	EGC	0.062627	0.364424
CL_982	ACH-000986	SIDM00534	HT115	COADREAD	0.0604079	0.366652
CL_364	ACH-000365	SIDM00405	SU-DHL-4	LNM	0.0601951	0.35551
CL_69	ACH-000070	SIDM01076	697	LNM	0.0576676	0.350065
CL_654	ACH-000657	SIDM00210	A2780	OVT	0.0502403	0.356724
CL_86	ACH-000087	SIDM01111	SK-ES-1	ES	0.0482723	0.351582
CL_976	ACH-000980	SIDM00651	NCI-H1155	NSCLC	0.0375834	0.325611
CL_197	ACH-000198	SIDM00277	EOL-1	MNM	0.0349984	0.333084
CL_374	ACH-000375	SIDM00855	G-402	RCC	0.0248691	0.301448
CL_314	ACH-000315	SIDM01008	KARPAS-422	LNM	0.0217054	0.294495
CL_64	ACH-000065	SIDM00461	OCI-AML5	MNM	0.0107272	0.26238
CL_53	ACH-000054	SIDM00828	HT-1080	FIBS	0.0101485	0.254708
CL_604	ACH-000607	SIDM00552	KYM-1	RMS	0.00677204	0.250091
