# Supplementary material for: Protein buffering of aneuploidy is driven by coordinated factors identified through machine learning
Source: Mol Syst Biol. 2026 Jan 22;22(4):563–98. doi: 10.1038/s44320-026-00187-9 (PMC13046899; doi:10.1038/s44320-026-00187-9)
Supplement: Supplementary file 5 — Dataset EV4 [file 44320_2026_187_MOESM5_ESM.xlsx]

## Sheet: README
Table	Description
Gain	Unifactorial performance of biochemical and genetic factors in predicting protein buffering upon gene and chromosome arm copy number gain. Aggregated across multiple datasets (DepMap, ProCan, CPTAC) and analysis variants (GeneCN, ChrArm, ChrArm (avg.)).
Loss	Unifactorial performance of biochemical and genetic factors in predicting protein buffering upon gene and chromosome arm copy number loss. Aggregated across multiple datasets (DepMap, ProCan, CPTAC) and analysis variants (GeneCN, ChrArm, ChrArm (avg.)).
Gain, WGD	Unifactorial performance of biochemical and genetic factors in predicting protein buffering upon gene and chromosome arm copy number gain in whole genome doubled cell lines (DepMap). Aggregated across multiple analysis variants (GeneCN, ChrArm, ChrArm (avg.)).
Loss, WGD	Unifactorial performance of biochemical and genetic factors in predicting protein buffering upon gene and chromosome arm copy number loss in whole genome doubled cell lines (DepMap). Aggregated across multiple analysis variants (GeneCN, ChrArm, ChrArm (avg.)).
Gain, Non-WGD	Unifactorial performance of biochemical and genetic factors in predicting protein buffering upon gene and chromosome arm copy number gain in cell lines without whole genome doubling (DepMap). Aggregated across multiple analysis variants (GeneCN, ChrArm, ChrArm (avg.)).
Loss, Non-WGD	Unifactorial performance of biochemical and genetic factors in predicting protein buffering upon gene and chromosome arm copy number loss in cell lines without whole genome doubling (DepMap). Aggregated across multiple analysis variants (GeneCN, ChrArm, ChrArm (avg.)).
Bootstrapped ROC AUC (Summary)	Contains summary statistics of the bootstrapped unifactorial analysis. The full dataset with all datapoints of the bootstrapped analysis is contained in supplementary table 5.
BR-Factor-Correlation	Unifactorial correlation between biochemical and genetic factors and buffering ratios.
Column	Description
DosageCompensation.Factor	Factor used for predicting protein buffering.
MeanNormRank	Mean normalized rank of ROC AUCs for each factor across multiple conditions (see table description). ROC AUCs represent the predictive power of a factor in classifying a protein as Buffered or Scaling.
Dataset	Proteomics dataset used for analysis (e.g., DepMap, ProCan, CPTAC, etc.).
Level	Level of copy number data used (either Chromosome Arm or Gene Copy Number).
Event	Copy number event considered (either Gain or Loss).
ROC.AUC.Median	Median ROC AUC of a factor for each Dataset, Level, and Event across bootstrapped samples.
ROC.AUC.Min	Minimum ROC AUC of a factor for each Dataset, Level, and Event across bootstrapped samples.
ROC.AUC.Max	Maximum ROC AUC of a factor for each Dataset, Level, and Event across bootstrapped samples.
Observations.Median	Median number of valid values of a factor for each Dataset, Level, and Event across bootstrapped samples.
Observations.Min	Minimum number of valid values of a factor for each Dataset, Level, and Event across bootstrapped samples.
Observations.Max	Maximum number of valid values of a factor for each Dataset, Level, and Event across bootstrapped samples.
Bootstrap.Samples	Number of bootstrapped samples generated for each Dataset, Level, and Event.

## Sheet: Gain
DosageCompensation.Factor	MeanNormRank
Mean Gene Dependency	1
Protein Complexes (CORUM)	0.956044
Random Allelic Expression	0.931868
Triplosensitivity	0.914286
Ubiquitination Sites	0.854945
Methylation Sites	0.76044
Mean mRNA Decay Rate	0.751648
Transcription Factors	0.672527
Haploinsufficiency	0.663736
Aggregation Score	0.650549
Transcription Factors (Activator)	0.648352
Protein-Protein Interactions	0.6
Sumoylation Sites	0.589011
Loops In Protein Score	0.558242
Mean TF Regulation Mode	0.531868
Phosphorylation Sites	0.531868
Acetylation Sites	0.492308
Low Complexity Score	0.465934
Non-Exponential Decay Delta	0.457143
Transcription Rate	0.430769
mRNA Abundance	0.430769
Protein Abundance	0.426374
Intrinsic Protein Disorder	0.393407
Protein Half-Life	0.391209
Mean 3'-UTR Length	0.38022
Protein Length	0.375824
Protein Polyampholyte Score	0.371429
mRNA Length	0.345055
Protein Polarity	0.298901
Translation Rate	0.259341
Mean 5'-UTR Length	0.254945
Kinase Interactions	0.230769
Homology Score	0.186813
Regulatory Sites	0.112088
Transcription Factors (Repressor)	0.0527473

## Sheet: Loss
DosageCompensation.Factor	MeanNormRank
Mean Gene Dependency	0.945055
Protein Complexes (CORUM)	0.912088
Random Allelic Expression	0.806593
Non-Exponential Decay Delta	0.795604
Transcription Factors	0.76044
Triplosensitivity	0.745055
Transcription Factors (Activator)	0.731868
Loops In Protein Score	0.63956
Mean mRNA Decay Rate	0.63956
Mean TF Regulation Mode	0.637363
Low Complexity Score	0.628571
Ubiquitination Sites	0.597802
Protein Length	0.556044
Protein Half-Life	0.549451
Haploinsufficiency	0.547253
Protein-Protein Interactions	0.538462
Transcription Rate	0.534066
mRNA Abundance	0.534066
Intrinsic Protein Disorder	0.514286
Translation Rate	0.494505
Protein Abundance	0.476923
Methylation Sites	0.472527
Protein Polyampholyte Score	0.47033
Sumoylation Sites	0.452747
Aggregation Score	0.406593
Phosphorylation Sites	0.397802
Mean 5'-UTR Length	0.367033
Acetylation Sites	0.362637
Protein Polarity	0.318681
Mean 3'-UTR Length	0.316484
mRNA Length	0.298901
Homology Score	0.276923
Transcription Factors (Repressor)	0.103297
Kinase Interactions	0.0967033
Regulatory Sites	0.0461538

## Sheet: Gain, WGD
DosageCompensation.Factor	MeanNormRank
Mean Gene Dependency	1
Protein Complexes (CORUM)	0.964286
Random Allelic Expression	0.928571
Transcription Factors	0.9
Transcription Factors (Activator)	0.864286
Ubiquitination Sites	0.864286
Triplosensitivity	0.828571
Mean mRNA Decay Rate	0.792857
Methylation Sites	0.728571
Protein-Protein Interactions	0.692857
Non-Exponential Decay Delta	0.664286
Transcription Rate	0.664286
mRNA Abundance	0.664286
Protein Abundance	0.642857
Haploinsufficiency	0.614286
Mean TF Regulation Mode	0.571429
Acetylation Sites	0.557143
Sumoylation Sites	0.535714
Aggregation Score	0.478571
Mean 3'-UTR Length	0.457143
Phosphorylation Sites	0.414286
mRNA Length	0.385714
Protein Polyampholyte Score	0.371429
Mean 5'-UTR Length	0.364286
Protein Length	0.285714
Translation Rate	0.285714
Low Complexity Score	0.264286
Loops In Protein Score	0.235714
Protein Polarity	0.235714
Homology Score	0.192857
Intrinsic Protein Disorder	0.157143
Protein Half-Life	0.157143
Kinase Interactions	0.114286
Regulatory Sites	0.0571429
Transcription Factors (Repressor)	0.0357143

## Sheet: Loss, WGD
DosageCompensation.Factor	MeanNormRank
Mean Gene Dependency	1
Protein Complexes (CORUM)	0.964286
Random Allelic Expression	0.914286
Triplosensitivity	0.871429
Ubiquitination Sites	0.857143
Transcription Rate	0.778571
mRNA Abundance	0.778571
Non-Exponential Decay Delta	0.771429
Protein-Protein Interactions	0.764286
Methylation Sites	0.757143
Transcription Factors (Activator)	0.75
Protein Abundance	0.671429
Haploinsufficiency	0.65
Transcription Factors	0.635714
Sumoylation Sites	0.621429
Acetylation Sites	0.614286
Mean TF Regulation Mode	0.521429
Mean mRNA Decay Rate	0.507143
Aggregation Score	0.485714
Phosphorylation Sites	0.457143
Protein Polyampholyte Score	0.371429
Mean 3'-UTR Length	0.35
Mean 5'-UTR Length	0.35
mRNA Length	0.335714
Protein Half-Life	0.314286
Protein Length	0.307143
Intrinsic Protein Disorder	0.3
Protein Polarity	0.271429
Low Complexity Score	0.264286
Translation Rate	0.178571
Loops In Protein Score	0.171429
Homology Score	0.15
Kinase Interactions	0.107143
Transcription Factors (Repressor)	0.0785714
Regulatory Sites	0.05

## Sheet: Gain, Non-WGD
DosageCompensation.Factor	MeanNormRank
Mean Gene Dependency	1
Protein Complexes (CORUM)	0.964286
Ubiquitination Sites	0.921429
Random Allelic Expression	0.892857
Methylation Sites	0.828571
Triplosensitivity	0.8
Protein-Protein Interactions	0.792857
Acetylation Sites	0.678571
Mean mRNA Decay Rate	0.657143
Non-Exponential Decay Delta	0.657143
Transcription Factors	0.657143
Mean TF Regulation Mode	0.642857
Transcription Rate	0.635714
mRNA Abundance	0.635714
Sumoylation Sites	0.621429
Protein Abundance	0.592857
Haploinsufficiency	0.578571
Phosphorylation Sites	0.514286
Mean 3'-UTR Length	0.507143
mRNA Length	0.492857
Transcription Factors (Activator)	0.457143
Protein Length	0.378571
Aggregation Score	0.364286
Low Complexity Score	0.328571
Loops In Protein Score	0.3
Protein Polyampholyte Score	0.292857
Intrinsic Protein Disorder	0.285714
Protein Polarity	0.264286
Translation Rate	0.264286
Kinase Interactions	0.235714
Protein Half-Life	0.214286
Homology Score	0.171429
Mean 5'-UTR Length	0.135714
Regulatory Sites	0.121429
Transcription Factors (Repressor)	0.0857143

## Sheet: Loss, Non-WGD
DosageCompensation.Factor	MeanNormRank
Mean Gene Dependency	1
Protein Complexes (CORUM)	0.964286
Random Allelic Expression	0.871429
Triplosensitivity	0.857143
Protein Length	0.757143
Non-Exponential Decay Delta	0.75
Ubiquitination Sites	0.721429
Methylation Sites	0.714286
Transcription Factors	0.685714
Haploinsufficiency	0.678571
Transcription Factors (Activator)	0.678571
Protein-Protein Interactions	0.671429
Phosphorylation Sites	0.664286
Sumoylation Sites	0.578571
Low Complexity Score	0.564286
Transcription Rate	0.542857
mRNA Abundance	0.542857
Loops In Protein Score	0.507143
Mean TF Regulation Mode	0.485714
Mean mRNA Decay Rate	0.45
Acetylation Sites	0.428571
Protein Polyampholyte Score	0.414286
Protein Half-Life	0.4
Mean 3'-UTR Length	0.385714
Protein Polarity	0.378571
Translation Rate	0.364286
Homology Score	0.335714
Intrinsic Protein Disorder	0.307143
Protein Abundance	0.3
mRNA Length	0.292857
Aggregation Score	0.25
Mean 5'-UTR Length	0.25
Kinase Interactions	0.0928571
Regulatory Sites	0.05
Transcription Factors (Repressor)	0.0357143

## Sheet: Bootstrapped ROC AUC (Summary)
DosageCompensation.Factor	Dataset	Level	Event	ROC.AUC.Median	ROC.AUC.Min	ROC.AUC.Max	Observations.Median	Observations.Min	Observations.Max	Bootstrap.Samples
Transcription Factors (Repressor)	ProCan	Gene Copy Number	Gain	0.488772	0.482714	0.494617	53700	53599	53791	10000
Mean 3'-UTR Length	ProCan	Gene Copy Number	Gain	0.496536	0.486317	0.516871	53848	53764	53923	10000
Regulatory Sites	ProCan	Gene Copy Number	Gain	0.491618	0.481388	0.503276	54202	54158	54240	10000
Acetylation Sites	ProCan	Gene Copy Number	Gain	0.496331	0.481025	0.509403	54202	54158	54240	10000
Translation Rate	ProCan	Gene Copy Number	Gain	0.505025	0.488968	0.519693	49060	48816	49367	10000
Kinase Interactions	ProCan	Gene Copy Number	Gain	0.50028	0.490573	0.511256	54202	54158	54240	10000
mRNA Length	ProCan	Gene Copy Number	Gain	0.505536	0.493857	0.520259	49060	48816	49367	10000
Protein Polyampholyte Score	ProCan	Gene Copy Number	Gain	0.512589	0.488767	0.537706	17612	17212	18049	10000
Protein Polarity	ProCan	Gene Copy Number	Gain	0.503285	0.481917	0.530634	11291	10946	11680	10000
Protein Abundance	ProCan	Gene Copy Number	Gain	0.503981	0.493825	0.519565	49060	48816	49367	10000
Homology Score	ProCan	Gene Copy Number	Gain	0.509028	0.495039	0.521393	53146	53003	53265	10000
Non-Exponential Decay Delta	ProCan	Gene Copy Number	Gain	0.505354	0.491897	0.526537	27174	26678	27603	10000
Mean 5'-UTR Length	ProCan	Gene Copy Number	Gain	0.517875	0.483225	0.530527	53848	53764	53923	10000
Transcription Rate	ProCan	Gene Copy Number	Gain	0.512416	0.489877	0.527153	49060	48816	49367	10000
mRNA Abundance	ProCan	Gene Copy Number	Gain	0.512416	0.489877	0.527153	49060	48816	49367	10000
Protein-Protein Interactions	ProCan	Gene Copy Number	Gain	0.509755	0.4942	0.524158	54308	54308	54308	10000
Protein Length	ProCan	Gene Copy Number	Gain	0.518584	0.503593	0.531368	49060	48816	49367	10000
Phosphorylation Sites	ProCan	Gene Copy Number	Gain	0.519438	0.506137	0.533114	54202	54158	54240	10000
Mean TF Regulation Mode	ProCan	Gene Copy Number	Gain	0.525787	0.488679	0.538078	53700	53599	53791	10000
Sumoylation Sites	ProCan	Gene Copy Number	Gain	0.529853	0.520557	0.54247	54202	54158	54240	10000
Intrinsic Protein Disorder	ProCan	Gene Copy Number	Gain	0.536275	0.518885	0.553918	30298	29767	30718	10000
Aggregation Score	ProCan	Gene Copy Number	Gain	0.541812	0.525253	0.558063	32642	32179	33041	10000
Ubiquitination Sites	ProCan	Gene Copy Number	Gain	0.540839	0.526401	0.554151	54202	54158	54240	10000
Low Complexity Score	ProCan	Gene Copy Number	Gain	0.538237	0.523848	0.554083	44793	44458	45177	10000
Methylation Sites	ProCan	Gene Copy Number	Gain	0.542765	0.527937	0.555697	54202	54158	54240	10000
Loops In Protein Score	ProCan	Gene Copy Number	Gain	0.546448	0.532919	0.56112	46817	46501	47126	10000
Transcription Factors (Activator)	ProCan	Gene Copy Number	Gain	0.553088	0.538942	0.566033	53700	53599	53791	10000
Transcription Factors	ProCan	Gene Copy Number	Gain	0.553625	0.539524	0.56665	53700	53599	53791	10000
Haploinsufficiency	ProCan	Gene Copy Number	Gain	0.556784	0.543275	0.569407	53559	53455	53659	10000
Triplosensitivity	ProCan	Gene Copy Number	Gain	0.55693	0.542855	0.569428	53559	53455	53659	10000
Protein Half-Life	ProCan	Gene Copy Number	Gain	0.548594	0.533585	0.562996	48449	48175	48745	10000
Mean mRNA Decay Rate	ProCan	Gene Copy Number	Gain	0.561167	0.54297	0.580338	27286	26802	27790	10000
Protein Complexes (CORUM)	ProCan	Gene Copy Number	Gain	0.576262	0.566775	0.586728	54308	54308	54308	10000
Random Allelic Expression	ProCan	Gene Copy Number	Gain	0.581595	0.568592	0.594698	54308	54308	54308	10000
Mean Gene Dependency	ProCan	Gene Copy Number	Gain	0.634326	0.620989	0.645304	53270	53145	53400	10000
Acetylation Sites	ProCan	Gene Copy Number	Loss	0.474283	0.464525	0.534216	60635	60601	60664	10000
Protein Polarity	ProCan	Gene Copy Number	Loss	0.488192	0.471492	0.535442	12343	12004	12752	10000
Regulatory Sites	ProCan	Gene Copy Number	Loss	0.483037	0.474914	0.490753	60635	60601	60664	10000
Kinase Interactions	ProCan	Gene Copy Number	Loss	0.488911	0.480447	0.496025	60635	60601	60664	10000
Transcription Factors (Repressor)	ProCan	Gene Copy Number	Loss	0.4898	0.484751	0.494037	60119	60015	60200	10000
Phosphorylation Sites	ProCan	Gene Copy Number	Loss	0.497719	0.489407	0.510714	60635	60601	60664	10000
mRNA Length	ProCan	Gene Copy Number	Loss	0.501069	0.493701	0.51044	55348	55044	55609	10000
Ubiquitination Sites	ProCan	Gene Copy Number	Loss	0.498886	0.489672	0.507469	60635	60601	60664	10000
Methylation Sites	ProCan	Gene Copy Number	Loss	0.501075	0.491775	0.510588	60635	60601	60664	10000
Protein-Protein Interactions	ProCan	Gene Copy Number	Loss	0.50605	0.496463	0.515724	60705	60705	60705	10000
Homology Score	ProCan	Gene Copy Number	Loss	0.511753	0.501995	0.522	59501	59363	59630	10000
Mean 3'-UTR Length	ProCan	Gene Copy Number	Loss	0.507942	0.490857	0.517894	60274	60190	60343	10000
Sumoylation Sites	ProCan	Gene Copy Number	Loss	0.510924	0.503166	0.518713	60635	60601	60664	10000
Mean 5'-UTR Length	ProCan	Gene Copy Number	Loss	0.508449	0.493488	0.517481	60274	60190	60343	10000
Protein Polyampholyte Score	ProCan	Gene Copy Number	Loss	0.516419	0.493656	0.532483	20248	19850	20651	10000
Transcription Rate	ProCan	Gene Copy Number	Loss	0.515209	0.505879	0.525288	55348	55044	55609	10000
mRNA Abundance	ProCan	Gene Copy Number	Loss	0.515209	0.505879	0.525288	55348	55044	55609	10000
Aggregation Score	ProCan	Gene Copy Number	Loss	0.517441	0.50416	0.53059	37736	37299	38183	10000
Haploinsufficiency	ProCan	Gene Copy Number	Loss	0.517343	0.507516	0.526041	59913	59799	60030	10000
Protein Length	ProCan	Gene Copy Number	Loss	0.513753	0.503406	0.525348	55348	55044	55609	10000
Translation Rate	ProCan	Gene Copy Number	Loss	0.519945	0.510172	0.530009	55348	55044	55609	10000
Mean TF Regulation Mode	ProCan	Gene Copy Number	Loss	0.522251	0.514176	0.531586	60119	60015	60200	10000
Protein Abundance	ProCan	Gene Copy Number	Loss	0.521054	0.510939	0.530067	55348	55044	55609	10000
Intrinsic Protein Disorder	ProCan	Gene Copy Number	Loss	0.524637	0.512745	0.536928	34613	34126	35108	10000
Low Complexity Score	ProCan	Gene Copy Number	Loss	0.525783	0.515781	0.537973	48834	48459	49196	10000
Triplosensitivity	ProCan	Gene Copy Number	Loss	0.524055	0.515041	0.53295	59913	59799	60030	10000
Loops In Protein Score	ProCan	Gene Copy Number	Loss	0.528631	0.51843	0.538472	53086	52791	53402	10000
Protein Half-Life	ProCan	Gene Copy Number	Loss	0.528621	0.518423	0.538652	55960	55721	56223	10000
Mean mRNA Decay Rate	ProCan	Gene Copy Number	Loss	0.535832	0.521961	0.550866	31708	31225	32154	10000
Random Allelic Expression	ProCan	Gene Copy Number	Loss	0.537884	0.525412	0.54777	60705	60705	60705	10000
Non-Exponential Decay Delta	ProCan	Gene Copy Number	Loss	0.538806	0.524131	0.551508	33966	33526	34405	10000
Transcription Factors (Activator)	ProCan	Gene Copy Number	Loss	0.538711	0.528896	0.547261	60119	60015	60200	10000
Transcription Factors	ProCan	Gene Copy Number	Loss	0.539061	0.529132	0.547582	60119	60015	60200	10000
Protein Complexes (CORUM)	ProCan	Gene Copy Number	Loss	0.552568	0.544442	0.560888	60705	60705	60705	10000
Mean Gene Dependency	ProCan	Gene Copy Number	Loss	0.575464	0.565841	0.586512	59716	59595	59833	10000
Mean 5'-UTR Length	ProCan	Chromosome Arm	Gain	0.495825	0.490831	0.511849	140315	140190	140430	10000
Transcription Factors (Repressor)	ProCan	Chromosome Arm	Gain	0.495863	0.493245	0.498224	139954	139819	140084	10000
Regulatory Sites	ProCan	Chromosome Arm	Gain	0.497696	0.492519	0.502804	141330	141272	141383	10000
Translation Rate	ProCan	Chromosome Arm	Gain	0.499781	0.494403	0.506677	127914	127511	128296	10000
Mean 3'-UTR Length	ProCan	Chromosome Arm	Gain	0.500099	0.495354	0.507776	140315	140190	140430	10000
Kinase Interactions	ProCan	Chromosome Arm	Gain	0.503746	0.498188	0.508305	141330	141272	141383	10000
Protein Abundance	ProCan	Chromosome Arm	Gain	0.501145	0.496211	0.507213	127914	127511	128296	10000
Homology Score	ProCan	Chromosome Arm	Gain	0.501836	0.496021	0.509099	138582	138364	138801	10000
Acetylation Sites	ProCan	Chromosome Arm	Gain	0.505356	0.498624	0.511392	141330	141272	141383	10000
Transcription Rate	ProCan	Chromosome Arm	Gain	0.503135	0.495707	0.50949	127914	127511	128296	10000
mRNA Abundance	ProCan	Chromosome Arm	Gain	0.503135	0.495707	0.50949	127914	127511	128296	10000
mRNA Length	ProCan	Chromosome Arm	Gain	0.506904	0.500635	0.513652	127914	127511	128296	10000
Protein Polarity	ProCan	Chromosome Arm	Gain	0.503015	0.489732	0.515658	29595	29042	30126	10000
Mean TF Regulation Mode	ProCan	Chromosome Arm	Gain	0.508566	0.491399	0.514532	139954	139819	140084	10000
Protein-Protein Interactions	ProCan	Chromosome Arm	Gain	0.510108	0.504406	0.516209	141541	141541	141541	10000
Non-Exponential Decay Delta	ProCan	Chromosome Arm	Gain	0.507259	0.492934	0.516039	71652	70873	72390	10000
Protein Length	ProCan	Chromosome Arm	Gain	0.510807	0.504377	0.517222	127914	127511	128296	10000
Sumoylation Sites	ProCan	Chromosome Arm	Gain	0.516209	0.511619	0.522042	141330	141272	141383	10000
Phosphorylation Sites	ProCan	Chromosome Arm	Gain	0.513687	0.507194	0.52038	141330	141272	141383	10000
Protein Polyampholyte Score	ProCan	Chromosome Arm	Gain	0.50997	0.499341	0.521659	46394	45776	47060	10000
Intrinsic Protein Disorder	ProCan	Chromosome Arm	Gain	0.516286	0.507843	0.524953	79189	78479	79822	10000
Low Complexity Score	ProCan	Chromosome Arm	Gain	0.518777	0.512381	0.526856	116280	115712	116853	10000
Protein Half-Life	ProCan	Chromosome Arm	Gain	0.518413	0.512114	0.524693	127005	126567	127445	10000
Ubiquitination Sites	ProCan	Chromosome Arm	Gain	0.5216	0.515925	0.528445	141330	141272	141383	10000
Methylation Sites	ProCan	Chromosome Arm	Gain	0.521111	0.515357	0.52709	141330	141272	141383	10000
Transcription Factors (Activator)	ProCan	Chromosome Arm	Gain	0.521699	0.475271	0.52795	139954	139819	140084	10000
Transcription Factors	ProCan	Chromosome Arm	Gain	0.521936	0.477013	0.528105	139954	139819	140084	10000
Mean mRNA Decay Rate	ProCan	Chromosome Arm	Gain	0.520448	0.511589	0.528671	70945	70251	71626	10000
Aggregation Score	ProCan	Chromosome Arm	Gain	0.522022	0.513787	0.529466	85158	84267	85906	10000
Loops In Protein Score	ProCan	Chromosome Arm	Gain	0.521149	0.512553	0.528194	121932	121453	122455	10000
Haploinsufficiency	ProCan	Chromosome Arm	Gain	0.529449	0.523086	0.536185	139618	139445	139771	10000
Random Allelic Expression	ProCan	Chromosome Arm	Gain	0.535451	0.52934	0.541795	141541	141541	141541	10000
Triplosensitivity	ProCan	Chromosome Arm	Gain	0.535261	0.528517	0.542219	139618	139445	139771	10000
Protein Complexes (CORUM)	ProCan	Chromosome Arm	Gain	0.542707	0.537058	0.54798	141541	141541	141541	10000
Mean Gene Dependency	ProCan	Chromosome Arm	Gain	0.568963	0.562491	0.57534	138630	138428	138825	10000
Acetylation Sites	ProCan	Chromosome Arm	Loss	0.483685	0.478418	0.488444	198170	198103	198222	10000
Regulatory Sites	ProCan	Chromosome Arm	Loss	0.485332	0.481307	0.488953	198170	198103	198222	10000
Kinase Interactions	ProCan	Chromosome Arm	Loss	0.489265	0.485176	0.493056	198170	198103	198222	10000
Transcription Factors (Repressor)	ProCan	Chromosome Arm	Loss	0.492092	0.489597	0.494107	196540	196370	196716	10000
Ubiquitination Sites	ProCan	Chromosome Arm	Loss	0.494123	0.489032	0.498901	198170	198103	198222	10000
Protein Polarity	ProCan	Chromosome Arm	Loss	0.492493	0.482489	0.518381	41289	40560	42036	10000
Methylation Sites	ProCan	Chromosome Arm	Loss	0.500247	0.495813	0.505166	198170	198103	198222	10000
Mean 3'-UTR Length	ProCan	Chromosome Arm	Loss	0.499354	0.495683	0.506069	197091	196932	197235	10000
Protein-Protein Interactions	ProCan	Chromosome Arm	Loss	0.502598	0.497692	0.507624	198398	198398	198398	10000
Phosphorylation Sites	ProCan	Chromosome Arm	Loss	0.502766	0.494216	0.50888	198170	198103	198222	10000
Sumoylation Sites	ProCan	Chromosome Arm	Loss	0.507245	0.502454	0.510952	198170	198103	198222	10000
mRNA Length	ProCan	Chromosome Arm	Loss	0.50278	0.496907	0.507561	180459	179982	180944	10000
Homology Score	ProCan	Chromosome Arm	Loss	0.505666	0.496661	0.510895	194338	194092	194568	10000
Protein Polyampholyte Score	ProCan	Chromosome Arm	Loss	0.512785	0.504433	0.52244	65224.5	64380	66005	10000
Aggregation Score	ProCan	Chromosome Arm	Loss	0.508777	0.50185	0.515037	123768	122885	124563	10000
Mean 5'-UTR Length	ProCan	Chromosome Arm	Loss	0.50846	0.503045	0.513465	197091	196932	197235	10000
Protein Length	ProCan	Chromosome Arm	Loss	0.512947	0.507652	0.518627	180459	179982	180944	10000
Triplosensitivity	ProCan	Chromosome Arm	Loss	0.512704	0.507989	0.517468	195894	195699	196085	10000
Haploinsufficiency	ProCan	Chromosome Arm	Loss	0.512276	0.50747	0.517278	195894	195699	196085	10000
Protein Half-Life	ProCan	Chromosome Arm	Loss	0.515913	0.510533	0.520417	181463	181017	181924	10000
Transcription Rate	ProCan	Chromosome Arm	Loss	0.514857	0.509787	0.519688	180459	179982	180944	10000
mRNA Abundance	ProCan	Chromosome Arm	Loss	0.514857	0.509787	0.519688	180459	179982	180944	10000
Intrinsic Protein Disorder	ProCan	Chromosome Arm	Loss	0.516426	0.510191	0.522601	113491	112553	114329	10000
Translation Rate	ProCan	Chromosome Arm	Loss	0.517424	0.511845	0.522512	180459	179982	180944	10000
Mean TF Regulation Mode	ProCan	Chromosome Arm	Loss	0.520721	0.515442	0.525425	196540	196370	196716	10000
Protein Abundance	ProCan	Chromosome Arm	Loss	0.51882	0.513473	0.523758	180459	179982	180944	10000
Low Complexity Score	ProCan	Chromosome Arm	Loss	0.519505	0.513941	0.524781	159918	159144	160662	10000
Loops In Protein Score	ProCan	Chromosome Arm	Loss	0.521182	0.515869	0.526438	173086	172522	173613	10000
Random Allelic Expression	ProCan	Chromosome Arm	Loss	0.527164	0.522385	0.531764	198398	198398	198398	10000
Mean mRNA Decay Rate	ProCan	Chromosome Arm	Loss	0.526992	0.520574	0.533988	103605	102760	104410	10000
Transcription Factors (Activator)	ProCan	Chromosome Arm	Loss	0.529076	0.524511	0.533797	196540	196370	196716	10000
Transcription Factors	ProCan	Chromosome Arm	Loss	0.529375	0.524912	0.534077	196540	196370	196716	10000
Non-Exponential Decay Delta	ProCan	Chromosome Arm	Loss	0.5335	0.526461	0.540368	108225	107290	109048	10000
Protein Complexes (CORUM)	ProCan	Chromosome Arm	Loss	0.535831	0.530924	0.540299	198398	198398	198398	10000
Mean Gene Dependency	ProCan	Chromosome Arm	Loss	0.548842	0.543991	0.5533	195240	194974	195447	10000
Transcription Factors (Repressor)	DepMap	Gene Copy Number	Gain	0.479846	0.473165	0.487661	51781	51630	51935	10000
Regulatory Sites	DepMap	Gene Copy Number	Gain	0.489581	0.477313	0.502067	52217	52073	52347	10000
Low Complexity Score	DepMap	Gene Copy Number	Gain	0.503462	0.492103	0.519049	44227	43905	44611	10000
Kinase Interactions	DepMap	Gene Copy Number	Gain	0.500538	0.488983	0.513117	52217	52073	52347	10000
Protein Polyampholyte Score	DepMap	Gene Copy Number	Gain	0.502807	0.482808	0.526616	17190	16785	17597	10000
Homology Score	DepMap	Gene Copy Number	Gain	0.49738	0.486183	0.520753	52133	51987	52279	10000
Mean 3'-UTR Length	DepMap	Gene Copy Number	Gain	0.49747	0.486155	0.519447	51935	51786	52076	10000
Intrinsic Protein Disorder	DepMap	Gene Copy Number	Gain	0.506658	0.492189	0.525843	30717	30330	31190	10000
Protein Length	DepMap	Gene Copy Number	Gain	0.510093	0.494442	0.525334	45442	45144	45754	10000
Loops In Protein Score	DepMap	Gene Copy Number	Gain	0.51167	0.493884	0.527823	46401	46124	46735	10000
Non-Exponential Decay Delta	DepMap	Gene Copy Number	Gain	0.515605	0.494126	0.541558	20624	20188	21095	10000
Translation Rate	DepMap	Gene Copy Number	Gain	0.510035	0.493094	0.524373	45442	45144	45754	10000
Protein Half-Life	DepMap	Gene Copy Number	Gain	0.518469	0.498944	0.535105	43099	42681	43444	10000
Protein Polarity	DepMap	Gene Copy Number	Gain	0.508972	0.483474	0.535686	12838	12478	13227	10000
mRNA Length	DepMap	Gene Copy Number	Gain	0.513665	0.492049	0.529939	45442	45144	45754	10000
Phosphorylation Sites	DepMap	Gene Copy Number	Gain	0.524656	0.511022	0.53838	52217	52073	52347	10000
Transcription Rate	DepMap	Gene Copy Number	Gain	0.532904	0.517463	0.549517	45442	45144	45754	10000
mRNA Abundance	DepMap	Gene Copy Number	Gain	0.532904	0.517463	0.549517	45442	45144	45754	10000
Aggregation Score	DepMap	Gene Copy Number	Gain	0.532139	0.514905	0.549276	30206.5	29743	30671	10000
Mean 5'-UTR Length	DepMap	Gene Copy Number	Gain	0.522927	0.477515	0.536349	51935	51786	52076	10000
Protein Abundance	DepMap	Gene Copy Number	Gain	0.536361	0.520949	0.552771	45442	45144	45754	10000
Sumoylation Sites	DepMap	Gene Copy Number	Gain	0.536964	0.527585	0.546773	52217	52073	52347	10000
Haploinsufficiency	DepMap	Gene Copy Number	Gain	0.544165	0.530187	0.558435	51641	51468	51804	10000
Acetylation Sites	DepMap	Gene Copy Number	Gain	0.546094	0.533209	0.560519	52217	52073	52347	10000
Protein-Protein Interactions	DepMap	Gene Copy Number	Gain	0.551143	0.535839	0.564735	53687	53687	53687	10000
Mean TF Regulation Mode	DepMap	Gene Copy Number	Gain	0.551634	0.536794	0.566472	51781	51630	51935	10000
Mean mRNA Decay Rate	DepMap	Gene Copy Number	Gain	0.561035	0.537802	0.584141	23560	23119	23969	10000
Protein Complexes (CORUM)	DepMap	Gene Copy Number	Gain	0.573353	0.563342	0.583403	53687	53687	53687	10000
Methylation Sites	DepMap	Gene Copy Number	Gain	0.569026	0.554525	0.581442	52217	52073	52347	10000
Transcription Factors (Activator)	DepMap	Gene Copy Number	Gain	0.572236	0.558747	0.586427	51781	51630	51935	10000
Transcription Factors	DepMap	Gene Copy Number	Gain	0.573919	0.560205	0.587967	51781	51630	51935	10000
Ubiquitination Sites	DepMap	Gene Copy Number	Gain	0.590194	0.576942	0.603546	52217	52073	52347	10000
Triplosensitivity	DepMap	Gene Copy Number	Gain	0.58796	0.574569	0.604422	51641	51468	51804	10000
Random Allelic Expression	DepMap	Gene Copy Number	Gain	0.618149	0.604315	0.632244	53687	53687	53687	10000
Mean Gene Dependency	DepMap	Gene Copy Number	Gain	0.660373	0.649135	0.672761	51287	51121	51474	10000
Protein Polarity	DepMap	Gene Copy Number	Loss	0.505337	0.485093	0.522774	17653	17239	18067	10000
Regulatory Sites	DepMap	Gene Copy Number	Loss	0.490303	0.482125	0.496891	72389	72209	72551	10000
Transcription Factors (Repressor)	DepMap	Gene Copy Number	Loss	0.490565	0.486766	0.4946	71838	71634	72029	10000
Kinase Interactions	DepMap	Gene Copy Number	Loss	0.498607	0.491658	0.505478	72389	72209	72551	10000
Homology Score	DepMap	Gene Copy Number	Loss	0.503782	0.496095	0.51351	72325	72145	72499	10000
Translation Rate	DepMap	Gene Copy Number	Loss	0.506574	0.495451	0.516669	63175	62833	63559	10000
Intrinsic Protein Disorder	DepMap	Gene Copy Number	Loss	0.507309	0.495818	0.519657	42421	41753	42924	10000
Protein Polyampholyte Score	DepMap	Gene Copy Number	Loss	0.509883	0.489813	0.524827	23903	23404	24375	10000
Aggregation Score	DepMap	Gene Copy Number	Loss	0.509527	0.498142	0.522699	41837	41304	42325	10000
Loops In Protein Score	DepMap	Gene Copy Number	Loss	0.510961	0.501018	0.52115	64699	64339	65073	10000
Low Complexity Score	DepMap	Gene Copy Number	Loss	0.512826	0.500921	0.521985	60789	60418	61183	10000
Protein Half-Life	DepMap	Gene Copy Number	Loss	0.512638	0.501421	0.524492	60465	60057	60862	10000
Phosphorylation Sites	DepMap	Gene Copy Number	Loss	0.517422	0.508457	0.526092	72389	72209	72551	10000
Protein Length	DepMap	Gene Copy Number	Loss	0.520731	0.510419	0.53087	63175	62833	63559	10000
Mean 5'-UTR Length	DepMap	Gene Copy Number	Loss	0.517111	0.492552	0.52703	71993	71798	72170	10000
Protein Abundance	DepMap	Gene Copy Number	Loss	0.516484	0.507299	0.526091	63175	62833	63559	10000
Mean mRNA Decay Rate	DepMap	Gene Copy Number	Loss	0.520086	0.490318	0.533952	32546	31999	33031	10000
Sumoylation Sites	DepMap	Gene Copy Number	Loss	0.521164	0.514978	0.527361	72389	72209	72551	10000
Mean 3'-UTR Length	DepMap	Gene Copy Number	Loss	0.519923	0.511748	0.529263	71993	71798	72170	10000
Transcription Rate	DepMap	Gene Copy Number	Loss	0.522276	0.511636	0.53243	63175	62833	63559	10000
mRNA Abundance	DepMap	Gene Copy Number	Loss	0.522276	0.511636	0.53243	63175	62833	63559	10000
Acetylation Sites	DepMap	Gene Copy Number	Loss	0.522926	0.513575	0.531575	72389	72209	72551	10000
mRNA Length	DepMap	Gene Copy Number	Loss	0.519769	0.507386	0.529158	63175	62833	63559	10000
Haploinsufficiency	DepMap	Gene Copy Number	Loss	0.525499	0.517082	0.534371	71619	71401	71791	10000
Non-Exponential Decay Delta	DepMap	Gene Copy Number	Loss	0.520174	0.50628	0.535673	29083	28582	29623	10000
Methylation Sites	DepMap	Gene Copy Number	Loss	0.529379	0.519748	0.537637	72389	72209	72551	10000
Mean TF Regulation Mode	DepMap	Gene Copy Number	Loss	0.532705	0.523315	0.541448	71838	71634	72029	10000
Protein-Protein Interactions	DepMap	Gene Copy Number	Loss	0.529482	0.520871	0.539085	74382	74382	74382	10000
Ubiquitination Sites	DepMap	Gene Copy Number	Loss	0.538829	0.528313	0.54846	72389	72209	72551	10000
Transcription Factors (Activator)	DepMap	Gene Copy Number	Loss	0.546129	0.535682	0.554146	71838	71634	72029	10000
Transcription Factors	DepMap	Gene Copy Number	Loss	0.54638	0.536127	0.554374	71838	71634	72029	10000
Triplosensitivity	DepMap	Gene Copy Number	Loss	0.553685	0.544547	0.562705	71619	71401	71791	10000
Protein Complexes (CORUM)	DepMap	Gene Copy Number	Loss	0.560924	0.553954	0.568906	74382	74382	74382	10000
Random Allelic Expression	DepMap	Gene Copy Number	Loss	0.5609	0.55273	0.573133	74382	74382	74382	10000
Mean Gene Dependency	DepMap	Gene Copy Number	Loss	0.61616	0.606463	0.624755	70948	70748	71170	10000
Transcription Factors	DepMap	Chromosome Arm	Gain	0.531285	0.4657	0.538295	137334	137080	137595	10000
Transcription Factors (Repressor)	DepMap	Chromosome Arm	Gain	0.49539	0.493121	0.498359	137334	137080	137595	10000
Regulatory Sites	DepMap	Chromosome Arm	Gain	0.496545	0.491727	0.502258	138458	138224	138666	10000
Kinase Interactions	DepMap	Chromosome Arm	Gain	0.500683	0.495821	0.505861	138458	138224	138666	10000
Homology Score	DepMap	Chromosome Arm	Gain	0.503904	0.498287	0.50988	138319	138083	138552	10000
Protein Half-Life	DepMap	Chromosome Arm	Gain	0.502343	0.497091	0.508702	114597	114020	115188	10000
Translation Rate	DepMap	Chromosome Arm	Gain	0.501882	0.495352	0.509302	120227	119690	120748	10000
Loops In Protein Score	DepMap	Chromosome Arm	Gain	0.507343	0.500273	0.514116	122829	122353	123379	10000
Low Complexity Score	DepMap	Chromosome Arm	Gain	0.509401	0.502241	0.515412	116670	116122	117195	10000
Protein Length	DepMap	Chromosome Arm	Gain	0.510576	0.502462	0.516684	120227	119690	120748	10000
Mean 5'-UTR Length	DepMap	Chromosome Arm	Gain	0.510344	0.489425	0.517259	137690	137423	137948	10000
Intrinsic Protein Disorder	DepMap	Chromosome Arm	Gain	0.508157	0.501049	0.515753	81150	80512	81879	10000
Mean 3'-UTR Length	DepMap	Chromosome Arm	Gain	0.511554	0.505874	0.517394	137690	137423	137948	10000
mRNA Length	DepMap	Chromosome Arm	Gain	0.510093	0.503885	0.517026	120227	119690	120748	10000
Protein Polyampholyte Score	DepMap	Chromosome Arm	Gain	0.508959	0.494898	0.519464	45394	44735	46116	10000
Aggregation Score	DepMap	Chromosome Arm	Gain	0.512637	0.504171	0.520717	79177	78346	79966	10000
Protein Polarity	DepMap	Chromosome Arm	Gain	0.504659	0.492788	0.516648	33879	33334	34532	10000
Phosphorylation Sites	DepMap	Chromosome Arm	Gain	0.515406	0.50896	0.521624	138458	138224	138666	10000
Non-Exponential Decay Delta	DepMap	Chromosome Arm	Gain	0.518375	0.509893	0.528647	54543	53868	55310	10000
Mean TF Regulation Mode	DepMap	Chromosome Arm	Gain	0.52144	0.516096	0.526797	137334	137080	137595	10000
Protein Abundance	DepMap	Chromosome Arm	Gain	0.51945	0.512978	0.525856	120227	119690	120748	10000
Sumoylation Sites	DepMap	Chromosome Arm	Gain	0.519258	0.514898	0.523715	138458	138224	138666	10000
Transcription Rate	DepMap	Chromosome Arm	Gain	0.521501	0.513857	0.528508	120227	119690	120748	10000
mRNA Abundance	DepMap	Chromosome Arm	Gain	0.521501	0.513857	0.528508	120227	119690	120748	10000
Mean mRNA Decay Rate	DepMap	Chromosome Arm	Gain	0.526029	0.514944	0.535211	62316	61641	62916	10000
Acetylation Sites	DepMap	Chromosome Arm	Gain	0.521984	0.51582	0.528601	138458	138224	138666	10000
Protein-Protein Interactions	DepMap	Chromosome Arm	Gain	0.526349	0.519884	0.532694	142422	142422	142422	10000
Haploinsufficiency	DepMap	Chromosome Arm	Gain	0.526838	0.519828	0.532683	136974	136675	137256	10000
Methylation Sites	DepMap	Chromosome Arm	Gain	0.528193	0.522773	0.534155	138458	138224	138666	10000
Transcription Factors (Activator)	DepMap	Chromosome Arm	Gain	0.531141	0.466302	0.537976	137334	137080	137595	10000
Triplosensitivity	DepMap	Chromosome Arm	Gain	0.535831	0.529637	0.542956	136974	136675	137256	10000
Ubiquitination Sites	DepMap	Chromosome Arm	Gain	0.538072	0.531918	0.544452	138458	138224	138666	10000
Random Allelic Expression	DepMap	Chromosome Arm	Gain	0.543398	0.537812	0.5496	142422	142422	142422	10000
Protein Complexes (CORUM)	DepMap	Chromosome Arm	Gain	0.550315	0.54515	0.55582	142422	142422	142422	10000
Mean Gene Dependency	DepMap	Chromosome Arm	Gain	0.583904	0.577736	0.59009	135795	135464	136121	10000
Transcription Factors (Repressor)	DepMap	Chromosome Arm	Loss	0.493993	0.491987	0.495859	216415	216087	216719	10000
Regulatory Sites	DepMap	Chromosome Arm	Loss	0.494205	0.490638	0.497791	218244	217909	218513	10000
Kinase Interactions	DepMap	Chromosome Arm	Loss	0.49993	0.496354	0.503767	218244	217909	218513	10000
Protein Polarity	DepMap	Chromosome Arm	Loss	0.502481	0.492755	0.512322	53181	52411	54007	10000
Homology Score	DepMap	Chromosome Arm	Loss	0.50538	0.500631	0.510012	218153	217846	218469	10000
mRNA Length	DepMap	Chromosome Arm	Loss	0.507148	0.494881	0.512633	190182	189577	190950	10000
Mean 5'-UTR Length	DepMap	Chromosome Arm	Loss	0.508749	0.495519	0.51327	217060	216753	217350	10000
Translation Rate	DepMap	Chromosome Arm	Loss	0.510725	0.506023	0.515606	190182	189577	190950	10000
Mean 3'-UTR Length	DepMap	Chromosome Arm	Loss	0.509595	0.494372	0.51432	217060	216753	217350	10000
Intrinsic Protein Disorder	DepMap	Chromosome Arm	Loss	0.509546	0.503354	0.516183	127972	127118	128788	10000
Protein Abundance	DepMap	Chromosome Arm	Loss	0.508899	0.503913	0.514058	190182	189577	190950	10000
Aggregation Score	DepMap	Chromosome Arm	Loss	0.510637	0.504178	0.516535	128552	127698	129356	10000
Protein Half-Life	DepMap	Chromosome Arm	Loss	0.510904	0.505238	0.516067	182354	181696	183131	10000
Protein Polyampholyte Score	DepMap	Chromosome Arm	Loss	0.510705	0.501664	0.518592	70965	70117	71816	10000
Loops In Protein Score	DepMap	Chromosome Arm	Loss	0.513408	0.508418	0.517938	194530	193916	195100	10000
Mean mRNA Decay Rate	DepMap	Chromosome Arm	Loss	0.517798	0.509608	0.524731	97933.5	97038	98867	10000
Acetylation Sites	DepMap	Chromosome Arm	Loss	0.515943	0.510966	0.520734	218244	217909	218513	10000
Low Complexity Score	DepMap	Chromosome Arm	Loss	0.514124	0.508709	0.519249	182392	181654	183050	10000
Sumoylation Sites	DepMap	Chromosome Arm	Loss	0.517638	0.51407	0.520905	218244	217909	218513	10000
Transcription Rate	DepMap	Chromosome Arm	Loss	0.517271	0.512321	0.522608	190182	189577	190950	10000
mRNA Abundance	DepMap	Chromosome Arm	Loss	0.517271	0.512321	0.522608	190182	189577	190950	10000
Phosphorylation Sites	DepMap	Chromosome Arm	Loss	0.517138	0.512566	0.522021	218244	217909	218513	10000
Protein-Protein Interactions	DepMap	Chromosome Arm	Loss	0.520505	0.516099	0.525172	224243	224243	224243	10000
Mean TF Regulation Mode	DepMap	Chromosome Arm	Loss	0.52167	0.51722	0.526257	216415	216087	216719	10000
Protein Length	DepMap	Chromosome Arm	Loss	0.521087	0.515737	0.525922	190182	189577	190950	10000
Methylation Sites	DepMap	Chromosome Arm	Loss	0.523088	0.518868	0.528036	218244	217909	218513	10000
Haploinsufficiency	DepMap	Chromosome Arm	Loss	0.524593	0.519063	0.529556	215887	215535	216214	10000
Transcription Factors (Activator)	DepMap	Chromosome Arm	Loss	0.525893	0.521198	0.531587	216415	216087	216719	10000
Transcription Factors	DepMap	Chromosome Arm	Loss	0.526165	0.474549	0.531841	216415	216087	216719	10000
Non-Exponential Decay Delta	DepMap	Chromosome Arm	Loss	0.524374	0.515645	0.531908	87967	87107	88818	10000
Ubiquitination Sites	DepMap	Chromosome Arm	Loss	0.532685	0.527979	0.537547	218244	217909	218513	10000
Triplosensitivity	DepMap	Chromosome Arm	Loss	0.53519	0.53045	0.539775	215887	215535	216214	10000
Random Allelic Expression	DepMap	Chromosome Arm	Loss	0.540085	0.53542	0.544572	224243	224243	224243	10000
Protein Complexes (CORUM)	DepMap	Chromosome Arm	Loss	0.54582	0.541561	0.549819	224243	224243	224243	10000
Mean Gene Dependency	DepMap	Chromosome Arm	Loss	0.57846	0.573423	0.584094	214387	214020	214737	10000
Transcription Factors (Repressor)	CPTAC	Gene Copy Number	Gain	0.482964	0.476658	0.48993	53803.5	53444	54191	10000
Low Complexity Score	CPTAC	Gene Copy Number	Gain	0.497695	0.485831	0.516365	52597	52205	52967	10000
Regulatory Sites	CPTAC	Gene Copy Number	Gain	0.48525	0.473433	0.498566	53909	53548	54296	10000
Phosphorylation Sites	CPTAC	Gene Copy Number	Gain	0.499467	0.485651	0.521437	53909	53548	54296	10000
Kinase Interactions	CPTAC	Gene Copy Number	Gain	0.497586	0.486579	0.508779	53909	53548	54296	10000
Intrinsic Protein Disorder	CPTAC	Gene Copy Number	Gain	0.499451	0.486602	0.51921	36523	35960	36984	10000
Non-Exponential Decay Delta	CPTAC	Gene Copy Number	Gain	0.506868	0.488369	0.529906	22881	22462	23376	10000
Haploinsufficiency	CPTAC	Gene Copy Number	Gain	0.497986	0.486504	0.518524	53598	53269	53981	10000
Loops In Protein Score	CPTAC	Gene Copy Number	Gain	0.508296	0.494702	0.522732	55213	54844	55560	10000
Sumoylation Sites	CPTAC	Gene Copy Number	Gain	0.512531	0.50191	0.525993	53909	53548	54296	10000
Acetylation Sites	CPTAC	Gene Copy Number	Gain	0.514677	0.50125	0.529531	53909	53548	54296	10000
Protein Polyampholyte Score	CPTAC	Gene Copy Number	Gain	0.519477	0.479372	0.540565	19668	19210	20129	10000
Mean 5'-UTR Length	CPTAC	Gene Copy Number	Gain	0.519326	0.491733	0.534661	53969	53622	54353	10000
Aggregation Score	CPTAC	Gene Copy Number	Gain	0.518507	0.493739	0.536129	31847	31384	32315	10000
Ubiquitination Sites	CPTAC	Gene Copy Number	Gain	0.520521	0.502151	0.535055	53909	53548	54296	10000
Mean 3'-UTR Length	CPTAC	Gene Copy Number	Gain	0.522065	0.477227	0.535569	53969	53622	54353	10000
Random Allelic Expression	CPTAC	Gene Copy Number	Gain	0.534732	0.520777	0.549118	66093	66093	66093	10000
Protein Polarity	CPTAC	Gene Copy Number	Gain	0.540437	0.513173	0.566902	13847	13439	14230	10000
Methylation Sites	CPTAC	Gene Copy Number	Gain	0.524775	0.50968	0.536998	53909	53548	54296	10000
Mean TF Regulation Mode	CPTAC	Gene Copy Number	Gain	0.540302	0.526597	0.553126	53803.5	53444	54191	10000
Protein-Protein Interactions	CPTAC	Gene Copy Number	Gain	0.534274	0.521338	0.548253	66093	66093	66093	10000
Protein Length	CPTAC	Gene Copy Number	Gain	0.535657	0.519693	0.550621	47598	47140	48042	10000
Protein Half-Life	CPTAC	Gene Copy Number	Gain	0.532154	0.51194	0.549528	45770	45298	46219	10000
Translation Rate	CPTAC	Gene Copy Number	Gain	0.536643	0.519431	0.553666	47598	47140	48042	10000
Homology Score	CPTAC	Gene Copy Number	Gain	0.534434	0.52039	0.547971	61739	61481	61989	10000
Mean mRNA Decay Rate	CPTAC	Gene Copy Number	Gain	0.553928	0.534521	0.575306	24454	24029	24936	10000
Triplosensitivity	CPTAC	Gene Copy Number	Gain	0.545399	0.53157	0.560383	53598	53269	53981	10000
Protein Complexes (CORUM)	CPTAC	Gene Copy Number	Gain	0.550772	0.541327	0.559835	66093	66093	66093	10000
mRNA Length	CPTAC	Gene Copy Number	Gain	0.549645	0.532022	0.56611	47598	47140	48042	10000
Transcription Rate	CPTAC	Gene Copy Number	Gain	0.547779	0.531638	0.562968	47598	47140	48042	10000
mRNA Abundance	CPTAC	Gene Copy Number	Gain	0.547779	0.531638	0.562968	47598	47140	48042	10000
Transcription Factors (Activator)	CPTAC	Gene Copy Number	Gain	0.55626	0.542388	0.571887	53803.5	53444	54191	10000
Transcription Factors	CPTAC	Gene Copy Number	Gain	0.557582	0.543757	0.573489	53803.5	53444	54191	10000
Protein Abundance	CPTAC	Gene Copy Number	Gain	0.551298	0.535612	0.567579	47598	47140	48042	10000
Mean Gene Dependency	CPTAC	Gene Copy Number	Gain	0.588494	0.575335	0.601507	53353	52989	53780	10000
Transcription Factors (Repressor)	CPTAC	Gene Copy Number	Loss	0.490104	0.484007	0.496403	31963	31647	32296	10000
Intrinsic Protein Disorder	CPTAC	Gene Copy Number	Loss	0.503673	0.493261	0.520397	20707	20294	21070	10000
Low Complexity Score	CPTAC	Gene Copy Number	Loss	0.502171	0.489598	0.515504	31351	31016	31640	10000
Regulatory Sites	CPTAC	Gene Copy Number	Loss	0.500412	0.489239	0.511221	31929	31631	32257	10000
Mean 3'-UTR Length	CPTAC	Gene Copy Number	Loss	0.49866	0.487755	0.518005	32015	31702	32353	10000
Loops In Protein Score	CPTAC	Gene Copy Number	Loss	0.510043	0.496292	0.523986	33623	33322	33898	10000
Homology Score	CPTAC	Gene Copy Number	Loss	0.514991	0.486974	0.527721	37653	37469	37832	10000
Kinase Interactions	CPTAC	Gene Copy Number	Loss	0.509909	0.500295	0.51933	31929	31631	32257	10000
Protein Polyampholyte Score	CPTAC	Gene Copy Number	Loss	0.512084	0.490524	0.534843	10809	10393	11167	10000
Phosphorylation Sites	CPTAC	Gene Copy Number	Loss	0.512003	0.497719	0.525991	31929	31631	32257	10000
Non-Exponential Decay Delta	CPTAC	Gene Copy Number	Loss	0.508476	0.476025	0.540283	10649	10265	11053	10000
Protein Polarity	CPTAC	Gene Copy Number	Loss	0.52074	0.478057	0.548085	8474	8176	8774	10000
Protein Length	CPTAC	Gene Copy Number	Loss	0.491155	0.477147	0.532745	26963	26596	27336	10000
Translation Rate	CPTAC	Gene Copy Number	Loss	0.518764	0.487993	0.536311	26963	26596	27336	10000
Haploinsufficiency	CPTAC	Gene Copy Number	Loss	0.528689	0.514412	0.541568	31819	31510	32152	10000
Sumoylation Sites	CPTAC	Gene Copy Number	Loss	0.526522	0.518401	0.534513	31929	31631	32257	10000
Protein Half-Life	CPTAC	Gene Copy Number	Loss	0.531253	0.516133	0.546009	25591	25235	25933	10000
Acetylation Sites	CPTAC	Gene Copy Number	Loss	0.535797	0.523015	0.549691	31929	31631	32257	10000
mRNA Length	CPTAC	Gene Copy Number	Loss	0.53085	0.513943	0.546819	26963	26596	27336	10000
Aggregation Score	CPTAC	Gene Copy Number	Loss	0.536002	0.519432	0.552717	18634	18235	19035	10000
Mean TF Regulation Mode	CPTAC	Gene Copy Number	Loss	0.535439	0.521076	0.547115	31963	31647	32296	10000
Methylation Sites	CPTAC	Gene Copy Number	Loss	0.538222	0.52613	0.551156	31929	31631	32257	10000
Mean 5'-UTR Length	CPTAC	Gene Copy Number	Loss	0.54101	0.528383	0.553421	32015	31702	32353	10000
Mean mRNA Decay Rate	CPTAC	Gene Copy Number	Loss	0.547897	0.526834	0.571722	13240	12907	13625	10000
Transcription Factors (Activator)	CPTAC	Gene Copy Number	Loss	0.550222	0.538085	0.563077	31963	31647	32296	10000
Transcription Factors	CPTAC	Gene Copy Number	Loss	0.551255	0.539219	0.563774	31963	31647	32296	10000
Protein Complexes (CORUM)	CPTAC	Gene Copy Number	Loss	0.54952	0.540806	0.559434	40148	40148	40148	10000
Protein-Protein Interactions	CPTAC	Gene Copy Number	Loss	0.55579	0.54438	0.567195	40148	40148	40148	10000
Triplosensitivity	CPTAC	Gene Copy Number	Loss	0.571638	0.557953	0.584867	31819	31510	32152	10000
Protein Abundance	CPTAC	Gene Copy Number	Loss	0.58344	0.568408	0.597831	26963	26596	27336	10000
Transcription Rate	CPTAC	Gene Copy Number	Loss	0.590291	0.574787	0.60364	26963	26596	27336	10000
mRNA Abundance	CPTAC	Gene Copy Number	Loss	0.590291	0.574787	0.60364	26963	26596	27336	10000
Ubiquitination Sites	CPTAC	Gene Copy Number	Loss	0.589232	0.57685	0.601768	31929	31631	32257	10000
Random Allelic Expression	CPTAC	Gene Copy Number	Loss	0.592885	0.402042	0.60374	40148	40148	40148	10000
Mean Gene Dependency	CPTAC	Gene Copy Number	Loss	0.640026	0.624625	0.651341	31518	31221	31839	10000

## Sheet: BR-Factor Correlation
Gene.CNV	Dataset	DosageCompensation.Factor	var1	var2	cor	statistic	p	method	p.adj
Gain	CPTAC	Acetylation Sites	Buffering.GeneLevel.Ratio	DosageCompensation.Factor.Value	-0.0025	4192295767431159	0.174	Spearman	1
Gain	CPTAC	Aggregation Score	Buffering.GeneLevel.Ratio	DosageCompensation.Factor.Value	0.027	828592645686839	2.52e-28	Spearman	3.23341e-27
Gain	CPTAC	Haploinsufficiency	Buffering.GeneLevel.Ratio	DosageCompensation.Factor.Value	-0.0022	4136033795336326	0.237	Spearman	1
Gain	CPTAC	Homology Score	Buffering.GeneLevel.Ratio	DosageCompensation.Factor.Value	-0.02	6486988639014419	9.03e-30	Spearman	1.17071e-28
Gain	CPTAC	Intrinsic Protein Disorder	Buffering.GeneLevel.Ratio	DosageCompensation.Factor.Value	0.026	1172393005312874	1.01e-30	Spearman	1.36636e-29
Gain	CPTAC	Kinase Interactions	Buffering.GeneLevel.Ratio	DosageCompensation.Factor.Value	0.0073	4151178170233326	7.49e-05	Spearman	0.000590007
Gain	CPTAC	Loops In Protein Score	Buffering.GeneLevel.Ratio	DosageCompensation.Factor.Value	0.037	4312672832694495	3.57e-90	Spearman	8.38349e-89
Gain	CPTAC	Low Complexity Score	Buffering.GeneLevel.Ratio	DosageCompensation.Factor.Value	0.022	3718960735596392	4.07e-31	Spearman	5.62839e-30
Gain	CPTAC	Mean 3'-UTR Length	Buffering.GeneLevel.Ratio	DosageCompensation.Factor.Value	-0.015	4259157947682636	2.49e-16	Spearman	2.56122e-15
Gain	CPTAC	Mean 5'-UTR Length	Buffering.GeneLevel.Ratio	DosageCompensation.Factor.Value	-0.0025	4206050417536077	0.179	Spearman	1
Gain	CPTAC	Mean Gene Dependency	Buffering.GeneLevel.Ratio	DosageCompensation.Factor.Value	0.062	3802831990430042	7.42e-248	Spearman	4.39761e-246
Gain	CPTAC	Mean TF Regulation Mode	Buffering.GeneLevel.Ratio	DosageCompensation.Factor.Value	-0.028	4273594655094352	4.67e-51	Spearman	8.07266e-50
Gain	CPTAC	Mean mRNA Decay Rate	Buffering.GeneLevel.Ratio	DosageCompensation.Factor.Value	0.033	380999628503380	3.11e-34	Spearman	4.50085e-33
Gain	CPTAC	Methylation Sites	Buffering.GeneLevel.Ratio	DosageCompensation.Factor.Value	0.021	4092179044590479	4.36e-31	Spearman	5.96317e-30
Gain	CPTAC	Non-Exponential Decay Delta	Buffering.GeneLevel.Ratio	DosageCompensation.Factor.Value	-0.0092	329451283490333	0.00112	Spearman	0.00839735
Gain	CPTAC	Phosphorylation Sites	Buffering.GeneLevel.Ratio	DosageCompensation.Factor.Value	0.021	4092852046004386	1.2e-30	Spearman	1.60595e-29
Gain	CPTAC	Protein Abundance	Buffering.GeneLevel.Ratio	DosageCompensation.Factor.Value	0.0098	2850623531302635	5.61e-07	Spearman	4.81534e-06
Gain	CPTAC	Protein Complexes (CORUM)	Buffering.GeneLevel.Ratio	DosageCompensation.Factor.Value	0.058	7258091344855752	3.37e-263	Spearman	2.09716e-261
Gain	CPTAC	Protein Half-Life	Buffering.GeneLevel.Ratio	DosageCompensation.Factor.Value	0.0017	2529298691863881	0.395	Spearman	1
Gain	CPTAC	Protein Length	Buffering.GeneLevel.Ratio	DosageCompensation.Factor.Value	-0.0019	2884461971340215	0.331	Spearman	1
Gain	CPTAC	Protein Polarity	Buffering.GeneLevel.Ratio	DosageCompensation.Factor.Value	0.041	5.85907e+13	1.38e-27	Spearman	1.73491e-26
Gain	CPTAC	Protein Polyampholyte Score	Buffering.GeneLevel.Ratio	DosageCompensation.Factor.Value	0.0053	186687739192490	0.0872	Spearman	0.589836
Gain	CPTAC	Protein-Protein Interactions	Buffering.GeneLevel.Ratio	DosageCompensation.Factor.Value	0.027	7497328063144860	8.2e-58	Spearman	1.50085e-56
Gain	CPTAC	Random Allelic Expression	Buffering.GeneLevel.Ratio	DosageCompensation.Factor.Value	-0.046	8057713391337568	2.64e-167	Spearman	9.66401e-166
Gain	CPTAC	Regulatory Sites	Buffering.GeneLevel.Ratio	DosageCompensation.Factor.Value	-0.0091	4219779229055375	8.83e-07	Spearman	7.47611e-06
Gain	CPTAC	Sumoylation Sites	Buffering.GeneLevel.Ratio	DosageCompensation.Factor.Value	0.018	4105577910920754	6.14e-23	Spearman	7.20933e-22
Gain	CPTAC	Transcription Factors	Buffering.GeneLevel.Ratio	DosageCompensation.Factor.Value	-0.033	4295300811246479	2.7e-71	Spearman	5.50892e-70
Gain	CPTAC	Transcription Factors (Activator)	Buffering.GeneLevel.Ratio	DosageCompensation.Factor.Value	-0.032	4290043991343484	4.46e-66	Spearman	8.67336e-65
Gain	CPTAC	Transcription Factors (Repressor)	Buffering.GeneLevel.Ratio	DosageCompensation.Factor.Value	-0.044	4340068465133186	5.77e-124	Spearman	1.52795e-122
Gain	CPTAC	Transcription Rate	Buffering.GeneLevel.Ratio	DosageCompensation.Factor.Value	0.0037	2868386957887717	0.0619	Spearman	0.42099
Gain	CPTAC	Translation Rate	Buffering.GeneLevel.Ratio	DosageCompensation.Factor.Value	0.012	2845093239368337	2.22e-09	Spearman	2.00219e-08
Gain	CPTAC	Triplosensitivity	Buffering.GeneLevel.Ratio	DosageCompensation.Factor.Value	0.054	3905922142630638	3.57e-184	Spearman	1.53215e-182
Gain	CPTAC	Ubiquitination Sites	Buffering.GeneLevel.Ratio	DosageCompensation.Factor.Value	0.036	4032071939275508	1.21e-83	Spearman	2.64206e-82
Gain	CPTAC	mRNA Abundance	Buffering.GeneLevel.Ratio	DosageCompensation.Factor.Value	0.0037	2868386957887717	0.0619	Spearman	0.42099
Gain	CPTAC	mRNA Length	Buffering.GeneLevel.Ratio	DosageCompensation.Factor.Value	-0.01	2908885749140199	1.26e-07	Spearman	1.10437e-06
Gain	DepMap	Acetylation Sites	Buffering.GeneLevel.Ratio	DosageCompensation.Factor.Value	0.055	7718400506163805	4.5e-242	Spearman	2.54579e-240
Gain	DepMap	Aggregation Score	Buffering.GeneLevel.Ratio	DosageCompensation.Factor.Value	0.031	1517082575026532	5.14e-47	Spearman	8.52971e-46
Gain	DepMap	Haploinsufficiency	Buffering.GeneLevel.Ratio	DosageCompensation.Factor.Value	0.049	7518108973188715	2.18e-194	Spearman	1.00491e-192
Gain	DepMap	Homology Score	Buffering.GeneLevel.Ratio	DosageCompensation.Factor.Value	-0.0041	8204719970039068	0.0134	Spearman	0.0953014
Gain	DepMap	Intrinsic Protein Disorder	Buffering.GeneLevel.Ratio	DosageCompensation.Factor.Value	0.0087	1646303767114281	5.8e-05	Spearman	0.000459791
Gain	DepMap	Kinase Interactions	Buffering.GeneLevel.Ratio	DosageCompensation.Factor.Value	0.0068	8111388723886765	4.28e-05	Spearman	0.000341469
Gain	DepMap	Loops In Protein Score	Buffering.GeneLevel.Ratio	DosageCompensation.Factor.Value	0.014	5680045913872290	1.66e-16	Spearman	1.72171e-15
Gain	DepMap	Low Complexity Score	Buffering.GeneLevel.Ratio	DosageCompensation.Factor.Value	0.0051	4888789538183229	0.00469	Spearman	0.0339373
Gain	DepMap	Mean 3'-UTR Length	Buffering.GeneLevel.Ratio	DosageCompensation.Factor.Value	-0.0092	8111498306700048	2.62e-08	Spearman	2.3215e-07
Gain	DepMap	Mean 5'-UTR Length	Buffering.GeneLevel.Ratio	DosageCompensation.Factor.Value	-0.024	8228703030565705	8.61e-47	Spearman	1.3917e-45
Gain	DepMap	Mean Gene Dependency	Buffering.GeneLevel.Ratio	DosageCompensation.Factor.Value	0.19	6303804943457649	0	Spearman	0
Gain	DepMap	Mean TF Regulation Mode	Buffering.GeneLevel.Ratio	DosageCompensation.Factor.Value	-0.06	8449422985522415	2.35e-290	Spearman	1.72049e-288
Gain	DepMap	Mean mRNA Decay Rate	Buffering.GeneLevel.Ratio	DosageCompensation.Factor.Value	0.057	713422685032214	2.15e-118	Spearman	5.46103e-117
Gain	DepMap	Methylation Sites	Buffering.GeneLevel.Ratio	DosageCompensation.Factor.Value	0.074	7560782077790019	0	Spearman	0
Gain	DepMap	Non-Exponential Decay Delta	Buffering.GeneLevel.Ratio	DosageCompensation.Factor.Value	0.023	496004242673621	3.61e-18	Spearman	3.8402e-17
Gain	DepMap	Phosphorylation Sites	Buffering.GeneLevel.Ratio	DosageCompensation.Factor.Value	0.031	7909720447339908	8.85e-81	Spearman	1.8358e-79
Gain	DepMap	Protein Abundance	Buffering.GeneLevel.Ratio	DosageCompensation.Factor.Value	0.046	5026229059462651	7.64e-145	Spearman	2.31922e-143
Gain	DepMap	Protein Complexes (CORUM)	Buffering.GeneLevel.Ratio	DosageCompensation.Factor.Value	0.1	7986538741867388	0	Spearman	0
Gain	DepMap	Protein Half-Life	Buffering.GeneLevel.Ratio	DosageCompensation.Factor.Value	-0.014	4599316892433269	9.69e-14	Spearman	9.72601e-13
Gain	DepMap	Protein Length	Buffering.GeneLevel.Ratio	DosageCompensation.Factor.Value	0.013	5196710837557989	1.25e-13	Spearman	1.24461e-12
Gain	DepMap	Protein Polarity	Buffering.GeneLevel.Ratio	DosageCompensation.Factor.Value	-0.0027	117997623031361	0.428	Spearman	1
Gain	DepMap	Protein Polyampholyte Score	Buffering.GeneLevel.Ratio	DosageCompensation.Factor.Value	-0.00056	287924875225761	0.845	Spearman	1
Gain	DepMap	Protein-Protein Interactions	Buffering.GeneLevel.Ratio	DosageCompensation.Factor.Value	0.065	8322704788221599	0	Spearman	0
Gain	DepMap	Random Allelic Expression	Buffering.GeneLevel.Ratio	DosageCompensation.Factor.Value	-0.12	9996841065892578	0	Spearman	0
Gain	DepMap	Regulatory Sites	Buffering.GeneLevel.Ratio	DosageCompensation.Factor.Value	-0.0068	8222258734128820	3.78e-05	Spearman	0.000303524
Gain	DepMap	Sumoylation Sites	Buffering.GeneLevel.Ratio	DosageCompensation.Factor.Value	0.059	7685629765353048	1.68e-278	Spearman	1.16163e-276
Gain	DepMap	Transcription Factors	Buffering.GeneLevel.Ratio	DosageCompensation.Factor.Value	-0.076	8572181346287460	0	Spearman	0
Gain	DepMap	Transcription Factors (Activator)	Buffering.GeneLevel.Ratio	DosageCompensation.Factor.Value	-0.074	8560728046688119	0	Spearman	0
Gain	DepMap	Transcription Factors (Repressor)	Buffering.GeneLevel.Ratio	DosageCompensation.Factor.Value	-0.045	8329570800488125	1.6e-164	Spearman	5.24045e-163
Gain	DepMap	Transcription Rate	Buffering.GeneLevel.Ratio	DosageCompensation.Factor.Value	0.049	5009712306017629	3.29e-165	Spearman	1.13743e-163
Gain	DepMap	Translation Rate	Buffering.GeneLevel.Ratio	DosageCompensation.Factor.Value	0.0065	5232066249031261	0.000276	Spearman	0.00210743
Gain	DepMap	Triplosensitivity	Buffering.GeneLevel.Ratio	DosageCompensation.Factor.Value	0.095	7155271812872091	0	Spearman	0
Gain	DepMap	Ubiquitination Sites	Buffering.GeneLevel.Ratio	DosageCompensation.Factor.Value	0.099	7361179731136200	0	Spearman	0
Gain	DepMap	mRNA Abundance	Buffering.GeneLevel.Ratio	DosageCompensation.Factor.Value	0.049	5009712306017629	3.29e-165	Spearman	1.13743e-163
Gain	DepMap	mRNA Length	Buffering.GeneLevel.Ratio	DosageCompensation.Factor.Value	-0.016	5351329057817966	9.22e-20	Spearman	1.01551e-18
Gain	ProCan	Acetylation Sites	Buffering.GeneLevel.Ratio	DosageCompensation.Factor.Value	0.00028	9010325761198482	0.864	Spearman	1
Gain	ProCan	Aggregation Score	Buffering.GeneLevel.Ratio	DosageCompensation.Factor.Value	0.049	1904812891665585	1.65e-123	Spearman	4.27834e-122
Gain	ProCan	Haploinsufficiency	Buffering.GeneLevel.Ratio	DosageCompensation.Factor.Value	0.065	8147421516718184	0	Spearman	0
Gain	ProCan	Homology Score	Buffering.GeneLevel.Ratio	DosageCompensation.Factor.Value	-0.0036	8512936853425561	0.0274	Spearman	0.191586
Gain	ProCan	Intrinsic Protein Disorder	Buffering.GeneLevel.Ratio	DosageCompensation.Factor.Value	0.035	1550617908888629	4.35e-59	Spearman	8.08066e-58
Gain	ProCan	Kinase Interactions	Buffering.GeneLevel.Ratio	DosageCompensation.Factor.Value	0.0053	8965456229958748	0.00122	Spearman	0.00909234
Gain	ProCan	Loops In Protein Score	Buffering.GeneLevel.Ratio	DosageCompensation.Factor.Value	0.05	5586064114022591	5.83e-184	Spearman	2.41869e-182
Gain	ProCan	Low Complexity Score	Buffering.GeneLevel.Ratio	DosageCompensation.Factor.Value	0.034	4848133381002360	8e-81	Spearman	1.6876e-79
Gain	ProCan	Mean 3'-UTR Length	Buffering.GeneLevel.Ratio	DosageCompensation.Factor.Value	0.00068	8858980629151115	0.677	Spearman	1
Gain	ProCan	Mean 5'-UTR Length	Buffering.GeneLevel.Ratio	DosageCompensation.Factor.Value	-0.0022	8884205007057083	0.184	Spearman	1
Gain	ProCan	Mean Gene Dependency	Buffering.GeneLevel.Ratio	DosageCompensation.Factor.Value	0.14	7430262993959964	0	Spearman	0
Gain	ProCan	Mean TF Regulation Mode	Buffering.GeneLevel.Ratio	DosageCompensation.Factor.Value	-0.032	9066312736855678	3.36e-84	Spearman	7.46764e-83
Gain	ProCan	Mean mRNA Decay Rate	Buffering.GeneLevel.Ratio	DosageCompensation.Factor.Value	0.065	1080414949960003	5.19e-177	Spearman	2.08371e-175
Gain	ProCan	Methylation Sites	Buffering.GeneLevel.Ratio	DosageCompensation.Factor.Value	0.048	8578129061718380	1.5e-193	Spearman	6.66754e-192
Gain	ProCan	Non-Exponential Decay Delta	Buffering.GeneLevel.Ratio	DosageCompensation.Factor.Value	-0.002	1206662627426788	0.376	Spearman	1
Gain	ProCan	Phosphorylation Sites	Buffering.GeneLevel.Ratio	DosageCompensation.Factor.Value	0.025	8788130479208693	4.51e-53	Spearman	8.01883e-52
Gain	ProCan	Protein Abundance	Buffering.GeneLevel.Ratio	DosageCompensation.Factor.Value	-0.0048	6718100801402861	0.00501	Spearman	0.0360433
Gain	ProCan	Protein Complexes (CORUM)	Buffering.GeneLevel.Ratio	DosageCompensation.Factor.Value	0.09	8241146339322713	0	Spearman	0
Gain	ProCan	Protein Half-Life	Buffering.GeneLevel.Ratio	DosageCompensation.Factor.Value	-0.043	6879262610282453	1.12e-138	Spearman	3.16809e-137
Gain	ProCan	Protein Length	Buffering.GeneLevel.Ratio	DosageCompensation.Factor.Value	0.023	6531010440349096	6.25e-42	Spearman	9.84658e-41
Gain	ProCan	Protein Polarity	Buffering.GeneLevel.Ratio	DosageCompensation.Factor.Value	-0.00022	8.22569e+13	0.951	Spearman	1
Gain	ProCan	Protein Polyampholyte Score	Buffering.GeneLevel.Ratio	DosageCompensation.Factor.Value	0.017	307897757709976	1.68e-09	Spearman	1.52623e-08
Gain	ProCan	Protein-Protein Interactions	Buffering.GeneLevel.Ratio	DosageCompensation.Factor.Value	0.02	8880765598985633	5.32e-34	Spearman	7.52422e-33
Gain	ProCan	Random Allelic Expression	Buffering.GeneLevel.Ratio	DosageCompensation.Factor.Value	-0.091	9886176441021828	0	Spearman	0
Gain	ProCan	Regulatory Sites	Buffering.GeneLevel.Ratio	DosageCompensation.Factor.Value	-0.0073	9078454923634786	7.58e-06	Spearman	6.20666e-05
Gain	ProCan	Sumoylation Sites	Buffering.GeneLevel.Ratio	DosageCompensation.Factor.Value	0.044	8612569565958205	2.21e-164	Spearman	7.05278e-163
Gain	ProCan	Transcription Factors	Buffering.GeneLevel.Ratio	DosageCompensation.Factor.Value	-0.054	9263584368029646	7.93e-242	Spearman	4.29119e-240
Gain	ProCan	Transcription Factors (Activator)	Buffering.GeneLevel.Ratio	DosageCompensation.Factor.Value	-0.053	9257245244940814	1.77e-235	Spearman	8.81182e-234
Gain	ProCan	Transcription Factors (Repressor)	Buffering.GeneLevel.Ratio	DosageCompensation.Factor.Value	-0.034	9088789061487386	5.28e-98	Spearman	1.26376e-96
Gain	ProCan	Transcription Rate	Buffering.GeneLevel.Ratio	DosageCompensation.Factor.Value	-0.0063	6728176985391173	0.000226	Spearman	0.0017363
Gain	ProCan	Translation Rate	Buffering.GeneLevel.Ratio	DosageCompensation.Factor.Value	-0.0041	6713501271209000	0.0162	Spearman	0.113913
Gain	ProCan	Triplosensitivity	Buffering.GeneLevel.Ratio	DosageCompensation.Factor.Value	0.079	8028706008393572	0	Spearman	0
Gain	ProCan	Ubiquitination Sites	Buffering.GeneLevel.Ratio	DosageCompensation.Factor.Value	0.043	8622507282113732	2.05e-156	Spearman	6.37861e-155
Gain	ProCan	mRNA Abundance	Buffering.GeneLevel.Ratio	DosageCompensation.Factor.Value	-0.0063	6728176985391173	0.000226	Spearman	0.0017363
Gain	ProCan	mRNA Length	Buffering.GeneLevel.Ratio	DosageCompensation.Factor.Value	0.0015	6675932327640519	0.377	Spearman	1
Loss	CPTAC	Acetylation Sites	Buffering.GeneLevel.Ratio	DosageCompensation.Factor.Value	0.07	5.02237e+12	3.86e-36	Spearman	5.65198e-35
Loss	CPTAC	Aggregation Score	Buffering.GeneLevel.Ratio	DosageCompensation.Factor.Value	0.059	1.01039e+12	5.96e-16	Spearman	6.08021e-15
Loss	CPTAC	Haploinsufficiency	Buffering.GeneLevel.Ratio	DosageCompensation.Factor.Value	0.05	5.08129e+12	1.06e-18	Spearman	1.13731e-17
Loss	CPTAC	Homology Score	Buffering.GeneLevel.Ratio	DosageCompensation.Factor.Value	-0.036	9.17705e+12	5.7e-12	Spearman	5.41547e-11
Loss	CPTAC	Intrinsic Protein Disorder	Buffering.GeneLevel.Ratio	DosageCompensation.Factor.Value	0.002	1.47083e+12	0.772	Spearman	1
Loss	CPTAC	Kinase Interactions	Buffering.GeneLevel.Ratio	DosageCompensation.Factor.Value	0.024	5.27374e+12	2.35e-05	Spearman	0.000189924
Loss	CPTAC	Loops In Protein Score	Buffering.GeneLevel.Ratio	DosageCompensation.Factor.Value	0.019	6.18764e+12	0.000367	Spearman	0.00278519
Loss	CPTAC	Low Complexity Score	Buffering.GeneLevel.Ratio	DosageCompensation.Factor.Value	0.00065	5.11133e+12	0.909	Spearman	1
Loss	CPTAC	Mean 3'-UTR Length	Buffering.GeneLevel.Ratio	DosageCompensation.Factor.Value	-0.026	5.58437e+12	5.09e-06	Spearman	4.1954e-05
Loss	CPTAC	Mean 5'-UTR Length	Buffering.GeneLevel.Ratio	DosageCompensation.Factor.Value	-0.071	5.82981e+12	1.36e-36	Spearman	2.03936e-35
Loss	CPTAC	Mean Gene Dependency	Buffering.GeneLevel.Ratio	DosageCompensation.Factor.Value	0.27	3.79165e+12	0	Spearman	0
Loss	CPTAC	Mean TF Regulation Mode	Buffering.GeneLevel.Ratio	DosageCompensation.Factor.Value	-0.064	5.76445e+12	4.1e-30	Spearman	5.42861e-29
Loss	CPTAC	Mean mRNA Decay Rate	Buffering.GeneLevel.Ratio	DosageCompensation.Factor.Value	0.059	3.62419e+11	1.53e-11	Spearman	1.42108e-10
Loss	CPTAC	Methylation Sites	Buffering.GeneLevel.Ratio	DosageCompensation.Factor.Value	0.081	4.96673e+12	5.22e-47	Spearman	8.54849e-46
Loss	CPTAC	Non-Exponential Decay Delta	Buffering.GeneLevel.Ratio	DosageCompensation.Factor.Value	0.0043	1.9955e+11	0.655	Spearman	1
Loss	CPTAC	Phosphorylation Sites	Buffering.GeneLevel.Ratio	DosageCompensation.Factor.Value	0.018	5.30666e+12	0.00169	Spearman	0.0125202
Loss	CPTAC	Protein Abundance	Buffering.GeneLevel.Ratio	DosageCompensation.Factor.Value	0.16	2.74846e+12	1.6e-144	Spearman	4.74136e-143
Loss	CPTAC	Protein Complexes (CORUM)	Buffering.GeneLevel.Ratio	DosageCompensation.Factor.Value	0.12	9.41437e+12	5.7e-137	Spearman	1.5765e-135
Loss	CPTAC	Protein Half-Life	Buffering.GeneLevel.Ratio	DosageCompensation.Factor.Value	-0.056	2.93733e+12	1.84e-19	Spearman	1.99137e-18
Loss	CPTAC	Protein Length	Buffering.GeneLevel.Ratio	DosageCompensation.Factor.Value	-0.029	3.34669e+12	2.21e-06	Spearman	1.84603e-05
Loss	CPTAC	Protein Polarity	Buffering.GeneLevel.Ratio	DosageCompensation.Factor.Value	-0.034	1.04258e+11	0.00185	Spearman	0.0136244
Loss	CPTAC	Protein Polyampholyte Score	Buffering.GeneLevel.Ratio	DosageCompensation.Factor.Value	-0.009	2.11543e+11	0.351	Spearman	1
Loss	CPTAC	Protein-Protein Interactions	Buffering.GeneLevel.Ratio	DosageCompensation.Factor.Value	0.096	9.71859e+12	4.5e-82	Spearman	9.65644e-81
Loss	CPTAC	Random Allelic Expression	Buffering.GeneLevel.Ratio	DosageCompensation.Factor.Value	-0.18	1.26397e+13	5.11e-277	Spearman	3.34734e-275
Loss	CPTAC	Regulatory Sites	Buffering.GeneLevel.Ratio	DosageCompensation.Factor.Value	-0.0045	5.42596e+12	0.422	Spearman	1
Loss	CPTAC	Sumoylation Sites	Buffering.GeneLevel.Ratio	DosageCompensation.Factor.Value	0.085	4.94401e+12	7.08e-52	Spearman	1.2411e-50
Loss	CPTAC	Transcription Factors	Buffering.GeneLevel.Ratio	DosageCompensation.Factor.Value	-0.095	5.93179e+12	2.1e-64	Spearman	4.02104e-63
Loss	CPTAC	Transcription Factors (Activator)	Buffering.GeneLevel.Ratio	DosageCompensation.Factor.Value	-0.093	5.92205e+12	4.85e-62	Spearman	9.14598e-61
Loss	CPTAC	Transcription Factors (Repressor)	Buffering.GeneLevel.Ratio	DosageCompensation.Factor.Value	-0.039	5.63268e+12	1.8e-12	Spearman	1.73666e-11
Loss	CPTAC	Transcription Rate	Buffering.GeneLevel.Ratio	DosageCompensation.Factor.Value	0.17	2.70285e+12	7.58e-172	Spearman	2.85883e-170
Loss	CPTAC	Translation Rate	Buffering.GeneLevel.Ratio	DosageCompensation.Factor.Value	0.039	3.12682e+12	2.01e-10	Spearman	1.83946e-09
Loss	CPTAC	Triplosensitivity	Buffering.GeneLevel.Ratio	DosageCompensation.Factor.Value	0.12	4.68581e+12	3.6e-108	Spearman	8.78546e-107
Loss	CPTAC	Ubiquitination Sites	Buffering.GeneLevel.Ratio	DosageCompensation.Factor.Value	0.15	4.57803e+12	4.16e-165	Spearman	1.39934e-163
Loss	CPTAC	mRNA Abundance	Buffering.GeneLevel.Ratio	DosageCompensation.Factor.Value	0.17	2.70285e+12	7.58e-172	Spearman	2.85883e-170
Loss	CPTAC	mRNA Length	Buffering.GeneLevel.Ratio	DosageCompensation.Factor.Value	-0.074	3.49432e+12	3.28e-34	Spearman	4.69231e-33
Loss	DepMap	Acetylation Sites	Buffering.GeneLevel.Ratio	DosageCompensation.Factor.Value	0.035	61005304681373	1.21e-20	Spearman	1.35673e-19
Loss	DepMap	Aggregation Score	Buffering.GeneLevel.Ratio	DosageCompensation.Factor.Value	0.014	1.203e+13	0.0039	Spearman	0.0283858
Loss	DepMap	Haploinsufficiency	Buffering.GeneLevel.Ratio	DosageCompensation.Factor.Value	0.037	5.89358e+13	4.01e-23	Spearman	4.75322e-22
Loss	DepMap	Homology Score	Buffering.GeneLevel.Ratio	DosageCompensation.Factor.Value	-0.0043	6.32996e+13	0.247	Spearman	1
Loss	DepMap	Intrinsic Protein Disorder	Buffering.GeneLevel.Ratio	DosageCompensation.Factor.Value	0.0067	1.26341e+13	0.167	Spearman	1
Loss	DepMap	Kinase Interactions	Buffering.GeneLevel.Ratio	DosageCompensation.Factor.Value	-0.009	6.37625e+13	0.0153	Spearman	0.108196
Loss	DepMap	Loops In Protein Score	Buffering.GeneLevel.Ratio	DosageCompensation.Factor.Value	0.014	4.44936e+13	0.000481	Spearman	0.00362822
Loss	DepMap	Low Complexity Score	Buffering.GeneLevel.Ratio	DosageCompensation.Factor.Value	0.02	36669992669214	7.62e-07	Spearman	6.49583e-06
Loss	DepMap	Mean 3'-UTR Length	Buffering.GeneLevel.Ratio	DosageCompensation.Factor.Value	-0.037	64441396349873	8.16e-23	Spearman	9.49159e-22
Loss	DepMap	Mean 5'-UTR Length	Buffering.GeneLevel.Ratio	DosageCompensation.Factor.Value	-0.024	6.36766e+13	6.6e-11	Spearman	6.08475e-10
Loss	DepMap	Mean Gene Dependency	Buffering.GeneLevel.Ratio	DosageCompensation.Factor.Value	0.19	4.83659e+13	0	Spearman	0
Loss	DepMap	Mean TF Regulation Mode	Buffering.GeneLevel.Ratio	DosageCompensation.Factor.Value	-0.049	6.47914e+13	1.75e-39	Spearman	2.68897e-38
Loss	DepMap	Mean mRNA Decay Rate	Buffering.GeneLevel.Ratio	DosageCompensation.Factor.Value	0.025	5.59932e+12	5.03e-06	Spearman	4.17358e-05
Loss	DepMap	Methylation Sites	Buffering.GeneLevel.Ratio	DosageCompensation.Factor.Value	0.05	6.00192e+13	1.2e-41	Spearman	1.86691e-40
Loss	DepMap	Non-Exponential Decay Delta	Buffering.GeneLevel.Ratio	DosageCompensation.Factor.Value	0.046	3.90904e+12	5.22e-15	Spearman	5.28199e-14
Loss	DepMap	Phosphorylation Sites	Buffering.GeneLevel.Ratio	DosageCompensation.Factor.Value	0.021	6.18455e+13	9.65e-09	Spearman	8.64062e-08
Loss	DepMap	Protein Abundance	Buffering.GeneLevel.Ratio	DosageCompensation.Factor.Value	0.036	4.04949e+13	1.79e-19	Spearman	1.95425e-18
Loss	DepMap	Protein Complexes (CORUM)	Buffering.GeneLevel.Ratio	DosageCompensation.Factor.Value	0.12	6.0268e+13	3.18e-240	Spearman	1.6491e-238
Loss	DepMap	Protein Half-Life	Buffering.GeneLevel.Ratio	DosageCompensation.Factor.Value	-0.018	3.74901e+13	1.42e-05	Spearman	0.000115513
Loss	DepMap	Protein Length	Buffering.GeneLevel.Ratio	DosageCompensation.Factor.Value	0.019	4.11979e+13	1.46e-06	Spearman	1.22779e-05
Loss	DepMap	Protein Polarity	Buffering.GeneLevel.Ratio	DosageCompensation.Factor.Value	-0.003	9.1949e+11	0.687	Spearman	1
Loss	DepMap	Protein Polyampholyte Score	Buffering.GeneLevel.Ratio	DosageCompensation.Factor.Value	0.014	2.24388e+12	0.0312	Spearman	0.216937
Loss	DepMap	Protein-Protein Interactions	Buffering.GeneLevel.Ratio	DosageCompensation.Factor.Value	0.05	6.511e+13	7.2e-43	Spearman	1.14887e-41
Loss	DepMap	Random Allelic Expression	Buffering.GeneLevel.Ratio	DosageCompensation.Factor.Value	-0.092	7.48745e+13	6.96e-140	Spearman	2.01453e-138
Loss	DepMap	Regulatory Sites	Buffering.GeneLevel.Ratio	DosageCompensation.Factor.Value	-0.025	6.47812e+13	1.35e-11	Spearman	1.26332e-10
Loss	DepMap	Sumoylation Sites	Buffering.GeneLevel.Ratio	DosageCompensation.Factor.Value	0.048	6.01691e+13	5.78e-38	Spearman	8.77296e-37
Loss	DepMap	Transcription Factors	Buffering.GeneLevel.Ratio	DosageCompensation.Factor.Value	-0.074	6.63106e+13	6.74e-87	Spearman	1.55345e-85
Loss	DepMap	Transcription Factors (Activator)	Buffering.GeneLevel.Ratio	DosageCompensation.Factor.Value	-0.073	6.6288e+13	4.71e-86	Spearman	1.06584e-84
Loss	DepMap	Transcription Factors (Repressor)	Buffering.GeneLevel.Ratio	DosageCompensation.Factor.Value	-0.032	63751291241624	6.2e-18	Spearman	6.53946e-17
Loss	DepMap	Transcription Rate	Buffering.GeneLevel.Ratio	DosageCompensation.Factor.Value	0.042	4.02553e+13	1.31e-25	Spearman	1.58295e-24
Loss	DepMap	Translation Rate	Buffering.GeneLevel.Ratio	DosageCompensation.Factor.Value	0.0016	4.19346e+13	0.683	Spearman	1
Loss	DepMap	Triplosensitivity	Buffering.GeneLevel.Ratio	DosageCompensation.Factor.Value	0.086	5.59422e+13	2.22e-117	Spearman	5.52606e-116
Loss	DepMap	Ubiquitination Sites	Buffering.GeneLevel.Ratio	DosageCompensation.Factor.Value	0.055	5.96861e+13	1.79e-50	Spearman	3.05185e-49
Loss	DepMap	mRNA Abundance	Buffering.GeneLevel.Ratio	DosageCompensation.Factor.Value	0.042	4.02553e+13	1.31e-25	Spearman	1.58295e-24
Loss	DepMap	mRNA Length	Buffering.GeneLevel.Ratio	DosageCompensation.Factor.Value	-0.038	4.35937e+13	1.69e-21	Spearman	1.91217e-20
Loss	ProCan	Acetylation Sites	Buffering.GeneLevel.Ratio	DosageCompensation.Factor.Value	-0.049	3.89829e+13	6.05e-34	Spearman	8.46053e-33
Loss	ProCan	Aggregation Score	Buffering.GeneLevel.Ratio	DosageCompensation.Factor.Value	0.029	8.69815e+12	2.63e-08	Spearman	2.3215e-07
Loss	ProCan	Haploinsufficiency	Buffering.GeneLevel.Ratio	DosageCompensation.Factor.Value	0.028	3.48483e+13	1.25e-11	Spearman	1.17861e-10
Loss	ProCan	Homology Score	Buffering.GeneLevel.Ratio	DosageCompensation.Factor.Value	-0.021	3.58381e+13	3.59e-07	Spearman	3.10288e-06
Loss	ProCan	Intrinsic Protein Disorder	Buffering.GeneLevel.Ratio	DosageCompensation.Factor.Value	0.037	6.65511e+12	5.16e-12	Spearman	4.94013e-11
Loss	ProCan	Kinase Interactions	Buffering.GeneLevel.Ratio	DosageCompensation.Factor.Value	-0.029	3.82337e+13	7.26e-13	Spearman	7.05926e-12
Loss	ProCan	Loops In Protein Score	Buffering.GeneLevel.Ratio	DosageCompensation.Factor.Value	0.049	2.37039e+13	6.7e-30	Spearman	8.77776e-29
Loss	ProCan	Low Complexity Score	Buffering.GeneLevel.Ratio	DosageCompensation.Factor.Value	0.041	1.86025e+13	5.55e-20	Spearman	6.16747e-19
Loss	ProCan	Mean 3'-UTR Length	Buffering.GeneLevel.Ratio	DosageCompensation.Factor.Value	-0.012	3.6928e+13	0.00334	Spearman	0.0244529
Loss	ProCan	Mean 5'-UTR Length	Buffering.GeneLevel.Ratio	DosageCompensation.Factor.Value	-0.016	3.70702e+13	9.96e-05	Spearman	0.000779641
Loss	ProCan	Mean Gene Dependency	Buffering.GeneLevel.Ratio	DosageCompensation.Factor.Value	0.13	3.08193e+13	1.6e-228	Spearman	7.65912e-227
Loss	ProCan	Mean TF Regulation Mode	Buffering.GeneLevel.Ratio	DosageCompensation.Factor.Value	-0.043	3.77677e+13	5.34e-26	Spearman	6.5804e-25
Loss	ProCan	Mean mRNA Decay Rate	Buffering.GeneLevel.Ratio	DosageCompensation.Factor.Value	0.06	4.99252e+12	7.82e-27	Spearman	9.73283e-26
Loss	ProCan	Methylation Sites	Buffering.GeneLevel.Ratio	DosageCompensation.Factor.Value	-0.0013	3.71981e+13	0.757	Spearman	1
Loss	ProCan	Non-Exponential Decay Delta	Buffering.GeneLevel.Ratio	DosageCompensation.Factor.Value	0.078	6.01828e+12	3.34e-47	Spearman	5.61755e-46
Loss	ProCan	Phosphorylation Sites	Buffering.GeneLevel.Ratio	DosageCompensation.Factor.Value	-0.0044	3.73164e+13	0.274	Spearman	1
Loss	ProCan	Protein Abundance	Buffering.GeneLevel.Ratio	DosageCompensation.Factor.Value	-0.041	2.94187e+13	3.04e-22	Spearman	3.50334e-21
Loss	ProCan	Protein Complexes (CORUM)	Buffering.GeneLevel.Ratio	DosageCompensation.Factor.Value	0.1	3.3531e+13	3.25e-136	Spearman	8.79342e-135
Loss	ProCan	Protein Half-Life	Buffering.GeneLevel.Ratio	DosageCompensation.Factor.Value	-0.053	30758350819993	2.03e-36	Spearman	3.0078e-35
Loss	ProCan	Protein Length	Buffering.GeneLevel.Ratio	DosageCompensation.Factor.Value	0.022	27642349129511	3.48e-07	Spearman	3.02883e-06
Loss	ProCan	Protein Polarity	Buffering.GeneLevel.Ratio	DosageCompensation.Factor.Value	-0.018	3.19118e+11	0.0489	Spearman	0.33625
Loss	ProCan	Protein Polyampholyte Score	Buffering.GeneLevel.Ratio	DosageCompensation.Factor.Value	0.018	1.35935e+12	0.0114	Spearman	0.0815432
Loss	ProCan	Protein-Protein Interactions	Buffering.GeneLevel.Ratio	DosageCompensation.Factor.Value	0.0063	3.70461e+13	0.122	Spearman	0.816355
Loss	ProCan	Random Allelic Expression	Buffering.GeneLevel.Ratio	DosageCompensation.Factor.Value	-0.063	3.96165e+13	7.03e-54	Spearman	1.26806e-52
Loss	ProCan	Regulatory Sites	Buffering.GeneLevel.Ratio	DosageCompensation.Factor.Value	-0.041	3.86839e+13	2.97e-24	Spearman	3.55431e-23
Loss	ProCan	Sumoylation Sites	Buffering.GeneLevel.Ratio	DosageCompensation.Factor.Value	0.015	3.65939e+13	0.000219	Spearman	0.00170356
Loss	ProCan	Transcription Factors	Buffering.GeneLevel.Ratio	DosageCompensation.Factor.Value	-0.071	3.8773e+13	1.42e-67	Spearman	2.85055e-66
Loss	ProCan	Transcription Factors (Activator)	Buffering.GeneLevel.Ratio	DosageCompensation.Factor.Value	-0.07	3.87532e+13	1.48e-66	Spearman	2.92384e-65
Loss	ProCan	Transcription Factors (Repressor)	Buffering.GeneLevel.Ratio	DosageCompensation.Factor.Value	-0.045	3.78236e+13	8.85e-28	Spearman	1.12396e-26
Loss	ProCan	Transcription Rate	Buffering.GeneLevel.Ratio	DosageCompensation.Factor.Value	-0.031	2.91382e+13	1.81e-13	Spearman	1.77381e-12
Loss	ProCan	Translation Rate	Buffering.GeneLevel.Ratio	DosageCompensation.Factor.Value	-0.037	2.92861e+13	8.37e-18	Spearman	8.75409e-17
Loss	ProCan	Triplosensitivity	Buffering.GeneLevel.Ratio	DosageCompensation.Factor.Value	0.039	3.44434e+13	1.4e-21	Spearman	1.59858e-20
Loss	ProCan	Ubiquitination Sites	Buffering.GeneLevel.Ratio	DosageCompensation.Factor.Value	-0.0067	3.7399e+13	0.101	Spearman	0.679488
Loss	ProCan	mRNA Abundance	Buffering.GeneLevel.Ratio	DosageCompensation.Factor.Value	-0.031	2.91382e+13	1.81e-13	Spearman	1.77381e-12
Loss	ProCan	mRNA Length	Buffering.GeneLevel.Ratio	DosageCompensation.Factor.Value	-0.0089	2.85044e+13	0.0373	Spearman	0.25791
