# Supplementary material for: Protein buffering of aneuploidy is driven by coordinated factors identified through machine learning
Source: Mol Syst Biol. 2026 Jan 22;22(4):563–98. doi: 10.1038/s44320-026-00187-9 (PMC13046899; doi:10.1038/s44320-026-00187-9)
Supplement: Supplementary file 6 — Dataset EV5 [file 44320_2026_187_MOESM6_ESM.zip › README_dataset_ev2.md]

# Dataset EV2 - README
===========================

The supplemental data "dataset_ev2.parquet" accompanied by this README is stored in the Apache Parquet format, version 2.4 (https://parquet.apache.org/).
Parquet is a column-oriented data file format supporting data type annotations and compression.

You can open Parquet files in R using the 'arrow' package (https://arrow.apache.org/docs/r/index.html).
With the arrow package installed, you can open the supplemental data in R by executing:

```r
library(arrow)
df <- read_parquet("dataset_ev2.parquet")
```

## Table Description
--------------------
This table contains all datapoints of the unifactorial bootstrapped analysis.
ROC AUCs were calculated for each bootstrapped sample and factor.
N = 10000 bootstrapped samples were generated for each chromosome arm / gene copy number condition and dataset.

## Column Descriptions
--------------------
• DosageCompensation.Factor: Factor used for predicting protein buffering.
• DosageCompensation.Factor.Observations: Number of valid factor values in a bootstrapped sample usable for predicting protein buffering.
• DosageCompensation.Factor.ROC.AUC: ROC AUC of a factor in predicting protein buffering in a bootstrapped sample. ROC AUCs represent the predictive power of a factor in classifying a protein as Buffered or Scaling.
• Condition: Copy number condition considered (e.g., chromosome arm loss). Combination of Level and Event columns.
• Level: Level of copy number data used (either Chromosome Arm or Gene Copy Number).
• Event: Copy number event considered (either Gain or Loss).
• Dataset: Proteomics dataset used for analysis (e.g., DepMap, ProCan, CPTAC, etc.).
• Bootstrap.Samples: Index of the bootstrapped sample generated for a Dataset, Level, and Event.
