# Supplementary material for: Protein buffering of aneuploidy is driven by coordinated factors identified through machine learning
Source: Mol Syst Biol. 2026 Jan 22;22(4):563–98. doi: 10.1038/s44320-026-00187-9 (PMC13046899; doi:10.1038/s44320-026-00187-9)
Supplement: Supplementary file 7 — Dataset EV6 [file 44320_2026_187_MOESM7_ESM.xlsx]

## Sheet: README
Table	Description
Model Performance	Contains the performance (ROC AUC) of each multifactorial model in predicting protein buffering. Different models have been trained for different conditions (gene copy number gain, chromosome arm loss in WGD cells, etc.).
Out-of-Sample Prediction	Contains the performance (ROC AUC) of ModelA in predicting the dataset (training + test set) associated to ModelB.
SHAP-Correlation	Correlation between SHAP-values of a model for a given factor and set of observations and the corresponding values of the factor.
Column	Description
Model.Filename	Filename of the trained and stored model. Serves as an identifier of the model.
Model.ROC.AUC	Predictive power of a model (ROC AUC) in classifying a protein as Buffered or Scaling.
Model.BaseModel	Model architecture used for training the model. Either xgbLinear (linear models with XGBoost), rf (Random Forests), or pcaNNet (Neural Network with prior PCA feature transformation and reduction).
Model.Variant	Describes the copy number variant used for filtering the dataset (e.g., ChromosomeArm-Level_Gain). A combination of the columns Model.Level and Model.Condition.
Model.Dataset	Proteomics dataset used as a source for training and evaluating the model after preprocessing (variant filtering, training-test-split).
Model.Subset	Indicates whether all samples, whole genome doubled (WGD) samples, or non-WGD samples have been used for training and evaluating the model.
Model.Condition	Copy number condition considered for the model (either Gain or Loss).
Model.Level	Level of copy number data used for the model (either Chromosome Arm or Gene Copy Number).
Model.Samples	Describes whether the samples used for the model have been averaged prior to determining buffering status (as in the ChrArm (avg.) analysis variant using average Log2FC values) or not (GeneCN, ChrArm analysis variants).
Model.BufferingMethod	Quantities and thresholds applied for determining buffering classes used in the model.
SHAP.Factor.Corr	Spearman's correlation coefficient between SHAP-value of a feature in a model and the associated value of the feature. Negative correlations indicate a higher confidence of the model in predicting a protein as Buffered if the value of the feature is high (e.g., high gene essentiality).
SHAP.Factor.Corr.p	P-value of the correlation coefficient.
SHAP.Factor.Corr.p.adj	Benjamini-Hochberg-adjusted p-value of the correlation coefficient.
SHAP.Median.Absolute	Median absolute SHAP-value of a factor in a model.

## Sheet: Model Performance
Model.Filename	Model.ROC.AUC	Model.BaseModel	Model.Variant	Model.Dataset	Model.Subset	Model.Condition	Model.Level	Model.Samples	Model.BufferingMethod
model_xgbLinear_ProCan_Gene-Level_Filtered_Gain.rds	0.731048	xgbLinear	Gene-Level_Filtered_Gain	ProCan	All	Gain	Gene	Unaveraged	BR
model_xgbLinear_ProCan_Gene-Level_Filtered_Loss.rds	0.652537	xgbLinear	Gene-Level_Filtered_Loss	ProCan	All	Loss	Gene	Unaveraged	BR
model_xgbLinear_ProCan_ChromosomeArm-Level_Gain.rds	0.608333	xgbLinear	ChromosomeArm-Level_Gain	ProCan	All	Gain	Chromosome Arm	Unaveraged	BR
model_xgbLinear_ProCan_ChromosomeArm-Level_Loss.rds	0.623499	xgbLinear	ChromosomeArm-Level_Loss	ProCan	All	Loss	Chromosome Arm	Unaveraged	BR
model_xgbLinear_ProCan_ChromosomeArm-Level_Gain_Log2FC.rds	0.611942	xgbLinear	ChromosomeArm-Level_Gain_Log2FC	ProCan	All	Gain	Chromosome Arm	Unaveraged	Log2FC
model_xgbLinear_ProCan_ChromosomeArm-Level_Loss_Log2FC.rds	0.613167	xgbLinear	ChromosomeArm-Level_Loss_Log2FC	ProCan	All	Loss	Chromosome Arm	Unaveraged	Log2FC
model_xgbLinear_ProCan_ChromosomeArm-Level_Gain_Average.rds	0.64511	xgbLinear	ChromosomeArm-Level_Gain_Average	ProCan	All	Gain	Chromosome Arm	Averaged	Log2FC
model_xgbLinear_ProCan_ChromosomeArm-Level_Loss_Average.rds	0.629296	xgbLinear	ChromosomeArm-Level_Loss_Average	ProCan	All	Loss	Chromosome Arm	Averaged	Log2FC
model_xgbLinear_DepMap_Gene-Level_Filtered_Gain.rds	0.772914	xgbLinear	Gene-Level_Filtered_Gain	DepMap	All	Gain	Gene	Unaveraged	BR
model_xgbLinear_DepMap_Gene-Level_Filtered_Loss.rds	0.68396	xgbLinear	Gene-Level_Filtered_Loss	DepMap	All	Loss	Gene	Unaveraged	BR
model_xgbLinear_DepMap_ChromosomeArm-Level_Gain.rds	0.631422	xgbLinear	ChromosomeArm-Level_Gain	DepMap	All	Gain	Chromosome Arm	Unaveraged	BR
model_xgbLinear_DepMap_ChromosomeArm-Level_Loss.rds	0.625845	xgbLinear	ChromosomeArm-Level_Loss	DepMap	All	Loss	Chromosome Arm	Unaveraged	BR
model_xgbLinear_DepMap_ChromosomeArm-Level_Gain_Log2FC.rds	0.637227	xgbLinear	ChromosomeArm-Level_Gain_Log2FC	DepMap	All	Gain	Chromosome Arm	Unaveraged	Log2FC
model_xgbLinear_DepMap_ChromosomeArm-Level_Loss_Log2FC.rds	0.618288	xgbLinear	ChromosomeArm-Level_Loss_Log2FC	DepMap	All	Loss	Chromosome Arm	Unaveraged	Log2FC
model_xgbLinear_DepMap_ChromosomeArm-Level_Gain_Average.rds	0.637051	xgbLinear	ChromosomeArm-Level_Gain_Average	DepMap	All	Gain	Chromosome Arm	Averaged	Log2FC
model_xgbLinear_DepMap_ChromosomeArm-Level_Loss_Average.rds	0.636467	xgbLinear	ChromosomeArm-Level_Loss_Average	DepMap	All	Loss	Chromosome Arm	Averaged	Log2FC
model_xgbLinear_DepMap-WGD_Gene-Level_Filtered_Gain.rds	0.718197	xgbLinear	Gene-Level_Filtered_Gain	DepMap	WGD	Gain	Gene	Unaveraged	BR
model_xgbLinear_DepMap-WGD_Gene-Level_Filtered_Loss.rds	0.646684	xgbLinear	Gene-Level_Filtered_Loss	DepMap	WGD	Loss	Gene	Unaveraged	BR
model_xgbLinear_DepMap-WGD_ChromosomeArm-Level_Gain.rds	0.606426	xgbLinear	ChromosomeArm-Level_Gain	DepMap	WGD	Gain	Chromosome Arm	Unaveraged	BR
model_xgbLinear_DepMap-WGD_ChromosomeArm-Level_Loss.rds	0.606588	xgbLinear	ChromosomeArm-Level_Loss	DepMap	WGD	Loss	Chromosome Arm	Unaveraged	BR
model_xgbLinear_DepMap-WGD_ChromosomeArm-Level_Gain_Log2FC.rds	0.623781	xgbLinear	ChromosomeArm-Level_Gain_Log2FC	DepMap	WGD	Gain	Chromosome Arm	Unaveraged	Log2FC
model_xgbLinear_DepMap-WGD_ChromosomeArm-Level_Loss_Log2FC.rds	0.612193	xgbLinear	ChromosomeArm-Level_Loss_Log2FC	DepMap	WGD	Loss	Chromosome Arm	Unaveraged	Log2FC
model_xgbLinear_DepMap-WGD_ChromosomeArm-Level_Gain_Average.rds	0.596419	xgbLinear	ChromosomeArm-Level_Gain_Average	DepMap	WGD	Gain	Chromosome Arm	Averaged	Log2FC
model_xgbLinear_DepMap-WGD_ChromosomeArm-Level_Loss_Average.rds	0.591755	xgbLinear	ChromosomeArm-Level_Loss_Average	DepMap	WGD	Loss	Chromosome Arm	Averaged	Log2FC
model_xgbLinear_DepMap-NoWGD_Gene-Level_Filtered_Gain.rds	0.670397	xgbLinear	Gene-Level_Filtered_Gain	DepMap	Non-WGD	Gain	Gene	Unaveraged	BR
model_xgbLinear_DepMap-NoWGD_Gene-Level_Filtered_Loss.rds	0.682	xgbLinear	Gene-Level_Filtered_Loss	DepMap	Non-WGD	Loss	Gene	Unaveraged	BR
model_xgbLinear_DepMap-NoWGD_ChromosomeArm-Level_Gain.rds	0.633137	xgbLinear	ChromosomeArm-Level_Gain	DepMap	Non-WGD	Gain	Chromosome Arm	Unaveraged	BR
model_xgbLinear_DepMap-NoWGD_ChromosomeArm-Level_Loss.rds	0.638363	xgbLinear	ChromosomeArm-Level_Loss	DepMap	Non-WGD	Loss	Chromosome Arm	Unaveraged	BR
model_xgbLinear_DepMap-NoWGD_ChromosomeArm-Level_Gain_Log2FC.rds	0.629164	xgbLinear	ChromosomeArm-Level_Gain_Log2FC	DepMap	Non-WGD	Gain	Chromosome Arm	Unaveraged	Log2FC
model_xgbLinear_DepMap-NoWGD_ChromosomeArm-Level_Loss_Log2FC.rds	0.61419	xgbLinear	ChromosomeArm-Level_Loss_Log2FC	DepMap	Non-WGD	Loss	Chromosome Arm	Unaveraged	Log2FC
model_xgbLinear_DepMap-NoWGD_ChromosomeArm-Level_Gain_Average.rds	0.621066	xgbLinear	ChromosomeArm-Level_Gain_Average	DepMap	Non-WGD	Gain	Chromosome Arm	Averaged	Log2FC
model_xgbLinear_DepMap-NoWGD_ChromosomeArm-Level_Loss_Average.rds	0.681747	xgbLinear	ChromosomeArm-Level_Loss_Average	DepMap	Non-WGD	Loss	Chromosome Arm	Averaged	Log2FC
model_xgbLinear_Engineered_ChromosomeArm-Level_Gain.rds	0.79244	xgbLinear	ChromosomeArm-Level_Gain	Engineered	All	Gain	Chromosome Arm	Unaveraged	BR
model_xgbLinear_Engineered_ChromosomeArm-Level_Loss.rds	0.904746	xgbLinear	ChromosomeArm-Level_Loss	Engineered	All	Loss	Chromosome Arm	Unaveraged	BR
model_xgbLinear_Engineered_ChromosomeArm-Level_Gain_Log2FC.rds	0.828982	xgbLinear	ChromosomeArm-Level_Gain_Log2FC	Engineered	All	Gain	Chromosome Arm	Unaveraged	Log2FC
model_xgbLinear_Engineered_ChromosomeArm-Level_Loss_Log2FC.rds	0.870003	xgbLinear	ChromosomeArm-Level_Loss_Log2FC	Engineered	All	Loss	Chromosome Arm	Unaveraged	Log2FC
model_xgbLinear_Engineered_ChromosomeArm-Level_Gain_Average.rds	0.402778	xgbLinear	ChromosomeArm-Level_Gain_Average	Engineered	All	Gain	Chromosome Arm	Averaged	Log2FC
model_xgbLinear_Engineered_ChromosomeArm-Level_Loss_Average.rds	0.617858	xgbLinear	ChromosomeArm-Level_Loss_Average	Engineered	All	Loss	Chromosome Arm	Averaged	Log2FC
model_xgbLinear_CPTAC_Gene-Level_Filtered_Gain.rds	0.845607	xgbLinear	Gene-Level_Filtered_Gain	CPTAC	All	Gain	Gene	Unaveraged	BR
model_xgbLinear_CPTAC_Gene-Level_Filtered_Loss.rds	0.811102	xgbLinear	Gene-Level_Filtered_Loss	CPTAC	All	Loss	Gene	Unaveraged	BR
model_rf_ProCan_Gene-Level_Filtered_Gain.rds	0.664437	rf	Gene-Level_Filtered_Gain	ProCan	All	Gain	Gene	Unaveraged	BR
model_rf_ProCan_Gene-Level_Filtered_Loss.rds	0.642238	rf	Gene-Level_Filtered_Loss	ProCan	All	Loss	Gene	Unaveraged	BR
model_rf_ProCan_ChromosomeArm-Level_Gain.rds	0.596759	rf	ChromosomeArm-Level_Gain	ProCan	All	Gain	Chromosome Arm	Unaveraged	BR
model_rf_ProCan_ChromosomeArm-Level_Loss.rds	0.622231	rf	ChromosomeArm-Level_Loss	ProCan	All	Loss	Chromosome Arm	Unaveraged	BR
model_rf_ProCan_ChromosomeArm-Level_Gain_Log2FC.rds	0.592916	rf	ChromosomeArm-Level_Gain_Log2FC	ProCan	All	Gain	Chromosome Arm	Unaveraged	Log2FC
model_rf_ProCan_ChromosomeArm-Level_Loss_Log2FC.rds	0.592926	rf	ChromosomeArm-Level_Loss_Log2FC	ProCan	All	Loss	Chromosome Arm	Unaveraged	Log2FC
model_rf_ProCan_ChromosomeArm-Level_Gain_Average.rds	0.648154	rf	ChromosomeArm-Level_Gain_Average	ProCan	All	Gain	Chromosome Arm	Averaged	Log2FC
model_rf_ProCan_ChromosomeArm-Level_Loss_Average.rds	0.671319	rf	ChromosomeArm-Level_Loss_Average	ProCan	All	Loss	Chromosome Arm	Averaged	Log2FC
model_rf_DepMap_Gene-Level_Filtered_Gain.rds	0.717943	rf	Gene-Level_Filtered_Gain	DepMap	All	Gain	Gene	Unaveraged	BR
model_rf_DepMap_Gene-Level_Filtered_Loss.rds	0.653795	rf	Gene-Level_Filtered_Loss	DepMap	All	Loss	Gene	Unaveraged	BR
model_rf_DepMap_ChromosomeArm-Level_Gain.rds	0.62501	rf	ChromosomeArm-Level_Gain	DepMap	All	Gain	Chromosome Arm	Unaveraged	BR
model_rf_DepMap_ChromosomeArm-Level_Loss.rds	0.622198	rf	ChromosomeArm-Level_Loss	DepMap	All	Loss	Chromosome Arm	Unaveraged	BR
model_rf_DepMap_ChromosomeArm-Level_Gain_Log2FC.rds	0.627656	rf	ChromosomeArm-Level_Gain_Log2FC	DepMap	All	Gain	Chromosome Arm	Unaveraged	Log2FC
model_rf_DepMap_ChromosomeArm-Level_Loss_Log2FC.rds	0.610392	rf	ChromosomeArm-Level_Loss_Log2FC	DepMap	All	Loss	Chromosome Arm	Unaveraged	Log2FC
model_rf_DepMap_ChromosomeArm-Level_Gain_Average.rds	0.702296	rf	ChromosomeArm-Level_Gain_Average	DepMap	All	Gain	Chromosome Arm	Averaged	Log2FC
model_rf_DepMap_ChromosomeArm-Level_Loss_Average.rds	0.65348	rf	ChromosomeArm-Level_Loss_Average	DepMap	All	Loss	Chromosome Arm	Averaged	Log2FC
model_rf_DepMap-WGD_Gene-Level_Filtered_Gain.rds	0.690237	rf	Gene-Level_Filtered_Gain	DepMap	WGD	Gain	Gene	Unaveraged	BR
model_rf_DepMap-WGD_Gene-Level_Filtered_Loss.rds	0.637959	rf	Gene-Level_Filtered_Loss	DepMap	WGD	Loss	Gene	Unaveraged	BR
model_rf_DepMap-WGD_ChromosomeArm-Level_Gain.rds	0.58841	rf	ChromosomeArm-Level_Gain	DepMap	WGD	Gain	Chromosome Arm	Unaveraged	BR
model_rf_DepMap-WGD_ChromosomeArm-Level_Loss.rds	0.601098	rf	ChromosomeArm-Level_Loss	DepMap	WGD	Loss	Chromosome Arm	Unaveraged	BR
model_rf_DepMap-WGD_ChromosomeArm-Level_Gain_Log2FC.rds	0.613835	rf	ChromosomeArm-Level_Gain_Log2FC	DepMap	WGD	Gain	Chromosome Arm	Unaveraged	Log2FC
model_rf_DepMap-WGD_ChromosomeArm-Level_Loss_Log2FC.rds	0.607948	rf	ChromosomeArm-Level_Loss_Log2FC	DepMap	WGD	Loss	Chromosome Arm	Unaveraged	Log2FC
model_rf_DepMap-WGD_ChromosomeArm-Level_Gain_Average.rds	0.638539	rf	ChromosomeArm-Level_Gain_Average	DepMap	WGD	Gain	Chromosome Arm	Averaged	Log2FC
model_rf_DepMap-WGD_ChromosomeArm-Level_Loss_Average.rds	0.6288	rf	ChromosomeArm-Level_Loss_Average	DepMap	WGD	Loss	Chromosome Arm	Averaged	Log2FC
model_rf_DepMap-NoWGD_Gene-Level_Filtered_Gain.rds	0.658053	rf	Gene-Level_Filtered_Gain	DepMap	Non-WGD	Gain	Gene	Unaveraged	BR
model_rf_DepMap-NoWGD_Gene-Level_Filtered_Loss.rds	0.662026	rf	Gene-Level_Filtered_Loss	DepMap	Non-WGD	Loss	Gene	Unaveraged	BR
model_rf_DepMap-NoWGD_ChromosomeArm-Level_Gain.rds	0.628902	rf	ChromosomeArm-Level_Gain	DepMap	Non-WGD	Gain	Chromosome Arm	Unaveraged	BR
model_rf_DepMap-NoWGD_ChromosomeArm-Level_Loss.rds	0.631189	rf	ChromosomeArm-Level_Loss	DepMap	Non-WGD	Loss	Chromosome Arm	Unaveraged	BR
model_rf_DepMap-NoWGD_ChromosomeArm-Level_Gain_Log2FC.rds	0.620212	rf	ChromosomeArm-Level_Gain_Log2FC	DepMap	Non-WGD	Gain	Chromosome Arm	Unaveraged	Log2FC
model_rf_DepMap-NoWGD_ChromosomeArm-Level_Loss_Log2FC.rds	0.608564	rf	ChromosomeArm-Level_Loss_Log2FC	DepMap	Non-WGD	Loss	Chromosome Arm	Unaveraged	Log2FC
model_rf_DepMap-NoWGD_ChromosomeArm-Level_Gain_Average.rds	0.64347	rf	ChromosomeArm-Level_Gain_Average	DepMap	Non-WGD	Gain	Chromosome Arm	Averaged	Log2FC
model_rf_DepMap-NoWGD_ChromosomeArm-Level_Loss_Average.rds	0.703125	rf	ChromosomeArm-Level_Loss_Average	DepMap	Non-WGD	Loss	Chromosome Arm	Averaged	Log2FC
model_rf_Engineered_ChromosomeArm-Level_Gain.rds	0.800663	rf	ChromosomeArm-Level_Gain	Engineered	All	Gain	Chromosome Arm	Unaveraged	BR
model_rf_Engineered_ChromosomeArm-Level_Loss.rds	0.907492	rf	ChromosomeArm-Level_Loss	Engineered	All	Loss	Chromosome Arm	Unaveraged	BR
model_rf_Engineered_ChromosomeArm-Level_Gain_Log2FC.rds	0.848976	rf	ChromosomeArm-Level_Gain_Log2FC	Engineered	All	Gain	Chromosome Arm	Unaveraged	Log2FC
model_rf_Engineered_ChromosomeArm-Level_Loss_Log2FC.rds	0.870094	rf	ChromosomeArm-Level_Loss_Log2FC	Engineered	All	Loss	Chromosome Arm	Unaveraged	Log2FC
model_rf_Engineered_ChromosomeArm-Level_Gain_Average.rds	0.559028	rf	ChromosomeArm-Level_Gain_Average	Engineered	All	Gain	Chromosome Arm	Averaged	Log2FC
model_rf_Engineered_ChromosomeArm-Level_Loss_Average.rds	0.627122	rf	ChromosomeArm-Level_Loss_Average	Engineered	All	Loss	Chromosome Arm	Averaged	Log2FC
model_rf_CPTAC_Gene-Level_Filtered_Gain.rds	0.79636	rf	Gene-Level_Filtered_Gain	CPTAC	All	Gain	Gene	Unaveraged	BR
model_rf_CPTAC_Gene-Level_Filtered_Loss.rds	0.795401	rf	Gene-Level_Filtered_Loss	CPTAC	All	Loss	Gene	Unaveraged	BR
model_pcaNNet_ProCan_Gene-Level_Filtered_Gain.rds	0.670351	pcaNNet	Gene-Level_Filtered_Gain	ProCan	All	Gain	Gene	Unaveraged	BR
model_pcaNNet_ProCan_Gene-Level_Filtered_Loss.rds	0.617799	pcaNNet	Gene-Level_Filtered_Loss	ProCan	All	Loss	Gene	Unaveraged	BR
model_pcaNNet_ProCan_ChromosomeArm-Level_Gain.rds	0.588452	pcaNNet	ChromosomeArm-Level_Gain	ProCan	All	Gain	Chromosome Arm	Unaveraged	BR
model_pcaNNet_ProCan_ChromosomeArm-Level_Loss.rds	0.58814	pcaNNet	ChromosomeArm-Level_Loss	ProCan	All	Loss	Chromosome Arm	Unaveraged	BR
model_pcaNNet_ProCan_ChromosomeArm-Level_Gain_Log2FC.rds	0.591479	pcaNNet	ChromosomeArm-Level_Gain_Log2FC	ProCan	All	Gain	Chromosome Arm	Unaveraged	Log2FC
model_pcaNNet_ProCan_ChromosomeArm-Level_Loss_Log2FC.rds	0.570789	pcaNNet	ChromosomeArm-Level_Loss_Log2FC	ProCan	All	Loss	Chromosome Arm	Unaveraged	Log2FC
model_pcaNNet_ProCan_ChromosomeArm-Level_Gain_Average.rds	0.636144	pcaNNet	ChromosomeArm-Level_Gain_Average	ProCan	All	Gain	Chromosome Arm	Averaged	Log2FC
model_pcaNNet_ProCan_ChromosomeArm-Level_Loss_Average.rds	0.651105	pcaNNet	ChromosomeArm-Level_Loss_Average	ProCan	All	Loss	Chromosome Arm	Averaged	Log2FC
model_pcaNNet_DepMap_Gene-Level_Filtered_Gain.rds	0.719545	pcaNNet	Gene-Level_Filtered_Gain	DepMap	All	Gain	Gene	Unaveraged	BR
model_pcaNNet_DepMap_Gene-Level_Filtered_Loss.rds	0.646531	pcaNNet	Gene-Level_Filtered_Loss	DepMap	All	Loss	Gene	Unaveraged	BR
model_pcaNNet_DepMap_ChromosomeArm-Level_Gain.rds	0.604947	pcaNNet	ChromosomeArm-Level_Gain	DepMap	All	Gain	Chromosome Arm	Unaveraged	BR
model_pcaNNet_DepMap_ChromosomeArm-Level_Loss.rds	0.603258	pcaNNet	ChromosomeArm-Level_Loss	DepMap	All	Loss	Chromosome Arm	Unaveraged	BR
model_pcaNNet_DepMap_ChromosomeArm-Level_Gain_Log2FC.rds	0.60745	pcaNNet	ChromosomeArm-Level_Gain_Log2FC	DepMap	All	Gain	Chromosome Arm	Unaveraged	Log2FC
model_pcaNNet_DepMap_ChromosomeArm-Level_Loss_Log2FC.rds	0.591433	pcaNNet	ChromosomeArm-Level_Loss_Log2FC	DepMap	All	Loss	Chromosome Arm	Unaveraged	Log2FC
model_pcaNNet_DepMap_ChromosomeArm-Level_Gain_Average.rds	0.691098	pcaNNet	ChromosomeArm-Level_Gain_Average	DepMap	All	Gain	Chromosome Arm	Averaged	Log2FC
model_pcaNNet_DepMap_ChromosomeArm-Level_Loss_Average.rds	0.618075	pcaNNet	ChromosomeArm-Level_Loss_Average	DepMap	All	Loss	Chromosome Arm	Averaged	Log2FC
model_pcaNNet_DepMap-WGD_Gene-Level_Filtered_Gain.rds	0.667003	pcaNNet	Gene-Level_Filtered_Gain	DepMap	WGD	Gain	Gene	Unaveraged	BR
model_pcaNNet_DepMap-WGD_Gene-Level_Filtered_Loss.rds	0.616803	pcaNNet	Gene-Level_Filtered_Loss	DepMap	WGD	Loss	Gene	Unaveraged	BR
model_pcaNNet_DepMap-WGD_ChromosomeArm-Level_Gain.rds	0.586082	pcaNNet	ChromosomeArm-Level_Gain	DepMap	WGD	Gain	Chromosome Arm	Unaveraged	BR
model_pcaNNet_DepMap-WGD_ChromosomeArm-Level_Loss.rds	0.585735	pcaNNet	ChromosomeArm-Level_Loss	DepMap	WGD	Loss	Chromosome Arm	Unaveraged	BR
model_pcaNNet_DepMap-WGD_ChromosomeArm-Level_Gain_Log2FC.rds	0.602296	pcaNNet	ChromosomeArm-Level_Gain_Log2FC	DepMap	WGD	Gain	Chromosome Arm	Unaveraged	Log2FC
model_pcaNNet_DepMap-WGD_ChromosomeArm-Level_Loss_Log2FC.rds	0.587274	pcaNNet	ChromosomeArm-Level_Loss_Log2FC	DepMap	WGD	Loss	Chromosome Arm	Unaveraged	Log2FC
model_pcaNNet_DepMap-WGD_ChromosomeArm-Level_Gain_Average.rds	0.627191	pcaNNet	ChromosomeArm-Level_Gain_Average	DepMap	WGD	Gain	Chromosome Arm	Averaged	Log2FC
model_pcaNNet_DepMap-WGD_ChromosomeArm-Level_Loss_Average.rds	0.64008	pcaNNet	ChromosomeArm-Level_Loss_Average	DepMap	WGD	Loss	Chromosome Arm	Averaged	Log2FC
model_pcaNNet_DepMap-NoWGD_Gene-Level_Filtered_Gain.rds	0.636634	pcaNNet	Gene-Level_Filtered_Gain	DepMap	Non-WGD	Gain	Gene	Unaveraged	BR
model_pcaNNet_DepMap-NoWGD_Gene-Level_Filtered_Loss.rds	0.642927	pcaNNet	Gene-Level_Filtered_Loss	DepMap	Non-WGD	Loss	Gene	Unaveraged	BR
model_pcaNNet_DepMap-NoWGD_ChromosomeArm-Level_Gain.rds	0.607805	pcaNNet	ChromosomeArm-Level_Gain	DepMap	Non-WGD	Gain	Chromosome Arm	Unaveraged	BR
model_pcaNNet_DepMap-NoWGD_ChromosomeArm-Level_Loss.rds	0.609176	pcaNNet	ChromosomeArm-Level_Loss	DepMap	Non-WGD	Loss	Chromosome Arm	Unaveraged	BR
model_pcaNNet_DepMap-NoWGD_ChromosomeArm-Level_Gain_Log2FC.rds	0.599019	pcaNNet	ChromosomeArm-Level_Gain_Log2FC	DepMap	Non-WGD	Gain	Chromosome Arm	Unaveraged	Log2FC
model_pcaNNet_DepMap-NoWGD_ChromosomeArm-Level_Loss_Log2FC.rds	0.593515	pcaNNet	ChromosomeArm-Level_Loss_Log2FC	DepMap	Non-WGD	Loss	Chromosome Arm	Unaveraged	Log2FC
model_pcaNNet_DepMap-NoWGD_ChromosomeArm-Level_Gain_Average.rds	0.629934	pcaNNet	ChromosomeArm-Level_Gain_Average	DepMap	Non-WGD	Gain	Chromosome Arm	Averaged	Log2FC
model_pcaNNet_DepMap-NoWGD_ChromosomeArm-Level_Loss_Average.rds	0.699562	pcaNNet	ChromosomeArm-Level_Loss_Average	DepMap	Non-WGD	Loss	Chromosome Arm	Averaged	Log2FC
model_pcaNNet_Engineered_ChromosomeArm-Level_Gain.rds	0.797215	pcaNNet	ChromosomeArm-Level_Gain	Engineered	All	Gain	Chromosome Arm	Unaveraged	BR
model_pcaNNet_Engineered_ChromosomeArm-Level_Loss.rds	0.845367	pcaNNet	ChromosomeArm-Level_Loss	Engineered	All	Loss	Chromosome Arm	Unaveraged	BR
model_pcaNNet_Engineered_ChromosomeArm-Level_Gain_Log2FC.rds	0.789656	pcaNNet	ChromosomeArm-Level_Gain_Log2FC	Engineered	All	Gain	Chromosome Arm	Unaveraged	Log2FC
model_pcaNNet_Engineered_ChromosomeArm-Level_Loss_Log2FC.rds	0.838043	pcaNNet	ChromosomeArm-Level_Loss_Log2FC	Engineered	All	Loss	Chromosome Arm	Unaveraged	Log2FC
model_pcaNNet_Engineered_ChromosomeArm-Level_Gain_Average.rds	0.722222	pcaNNet	ChromosomeArm-Level_Gain_Average	Engineered	All	Gain	Chromosome Arm	Averaged	Log2FC
model_pcaNNet_Engineered_ChromosomeArm-Level_Loss_Average.rds	0.624074	pcaNNet	ChromosomeArm-Level_Loss_Average	Engineered	All	Loss	Chromosome Arm	Averaged	Log2FC
model_pcaNNet_CPTAC_Gene-Level_Filtered_Gain.rds	0.663743	pcaNNet	Gene-Level_Filtered_Gain	CPTAC	All	Gain	Gene	Unaveraged	BR
model_pcaNNet_CPTAC_Gene-Level_Filtered_Loss.rds	0.709026	pcaNNet	Gene-Level_Filtered_Loss	CPTAC	All	Loss	Gene	Unaveraged	BR

## Sheet: Out-of-Sample Prediction
OOS.ROC.AUC	Model.Filename	Dataset.Filename	Model.ROC.AUC	Model.BaseModel	Model.Variant	Model.Dataset	Model.Subset	Model.Condition	Model.Level	Model.Samples	Model.BufferingMethod	Dataset.ROC.AUC	Dataset.BaseModel	Dataset.Variant	Dataset.Dataset	Dataset.Subset	Dataset.Condition	Dataset.Level	Dataset.Samples	Dataset.BufferingMethod
0.725312	model_pcaNNet_CPTAC_Gene-Level_Filtered_Loss.rds	model_pcaNNet_CPTAC_Gene-Level_Filtered_Loss.rds	0.709026	pcaNNet	Gene-Level_Filtered_Loss	CPTAC	All	Loss	Gene	Unaveraged	BR	0.709026	pcaNNet	Gene-Level_Filtered_Loss	CPTAC	All	Loss	Gene	Unaveraged	BR
0.586284	model_pcaNNet_CPTAC_Gene-Level_Filtered_Loss.rds	model_pcaNNet_CPTAC_Gene-Level_Filtered_Gain.rds	0.709026	pcaNNet	Gene-Level_Filtered_Loss	CPTAC	All	Loss	Gene	Unaveraged	BR	0.663743	pcaNNet	Gene-Level_Filtered_Gain	CPTAC	All	Gain	Gene	Unaveraged	BR
0.602259	model_pcaNNet_CPTAC_Gene-Level_Filtered_Loss.rds	model_pcaNNet_Engineered_ChromosomeArm-Level_Loss_Average.rds	0.709026	pcaNNet	Gene-Level_Filtered_Loss	CPTAC	All	Loss	Gene	Unaveraged	BR	0.624074	pcaNNet	ChromosomeArm-Level_Loss_Average	Engineered	All	Loss	Chromosome Arm	Averaged	Log2FC
0.607639	model_pcaNNet_CPTAC_Gene-Level_Filtered_Loss.rds	model_pcaNNet_Engineered_ChromosomeArm-Level_Gain_Average.rds	0.709026	pcaNNet	Gene-Level_Filtered_Loss	CPTAC	All	Loss	Gene	Unaveraged	BR	0.722222	pcaNNet	ChromosomeArm-Level_Gain_Average	Engineered	All	Gain	Chromosome Arm	Averaged	Log2FC
0.574985	model_pcaNNet_CPTAC_Gene-Level_Filtered_Loss.rds	model_pcaNNet_Engineered_ChromosomeArm-Level_Loss_Log2FC.rds	0.709026	pcaNNet	Gene-Level_Filtered_Loss	CPTAC	All	Loss	Gene	Unaveraged	BR	0.838043	pcaNNet	ChromosomeArm-Level_Loss_Log2FC	Engineered	All	Loss	Chromosome Arm	Unaveraged	Log2FC
0.565598	model_pcaNNet_CPTAC_Gene-Level_Filtered_Loss.rds	model_pcaNNet_Engineered_ChromosomeArm-Level_Gain_Log2FC.rds	0.709026	pcaNNet	Gene-Level_Filtered_Loss	CPTAC	All	Loss	Gene	Unaveraged	BR	0.789656	pcaNNet	ChromosomeArm-Level_Gain_Log2FC	Engineered	All	Gain	Chromosome Arm	Unaveraged	Log2FC
0.660238	model_pcaNNet_CPTAC_Gene-Level_Filtered_Loss.rds	model_pcaNNet_Engineered_ChromosomeArm-Level_Loss.rds	0.709026	pcaNNet	Gene-Level_Filtered_Loss	CPTAC	All	Loss	Gene	Unaveraged	BR	0.845367	pcaNNet	ChromosomeArm-Level_Loss	Engineered	All	Loss	Chromosome Arm	Unaveraged	BR
0.513528	model_pcaNNet_CPTAC_Gene-Level_Filtered_Loss.rds	model_pcaNNet_Engineered_ChromosomeArm-Level_Gain.rds	0.709026	pcaNNet	Gene-Level_Filtered_Loss	CPTAC	All	Loss	Gene	Unaveraged	BR	0.797215	pcaNNet	ChromosomeArm-Level_Gain	Engineered	All	Gain	Chromosome Arm	Unaveraged	BR
0.569737	model_pcaNNet_CPTAC_Gene-Level_Filtered_Loss.rds	model_pcaNNet_DepMap-NoWGD_ChromosomeArm-Level_Loss_Average.rds	0.709026	pcaNNet	Gene-Level_Filtered_Loss	CPTAC	All	Loss	Gene	Unaveraged	BR	0.699562	pcaNNet	ChromosomeArm-Level_Loss_Average	DepMap	Non-WGD	Loss	Chromosome Arm	Averaged	Log2FC
0.612632	model_pcaNNet_CPTAC_Gene-Level_Filtered_Loss.rds	model_pcaNNet_DepMap-NoWGD_ChromosomeArm-Level_Gain_Average.rds	0.709026	pcaNNet	Gene-Level_Filtered_Loss	CPTAC	All	Loss	Gene	Unaveraged	BR	0.629934	pcaNNet	ChromosomeArm-Level_Gain_Average	DepMap	Non-WGD	Gain	Chromosome Arm	Averaged	Log2FC
0.556695	model_pcaNNet_CPTAC_Gene-Level_Filtered_Loss.rds	model_pcaNNet_DepMap-NoWGD_ChromosomeArm-Level_Loss_Log2FC.rds	0.709026	pcaNNet	Gene-Level_Filtered_Loss	CPTAC	All	Loss	Gene	Unaveraged	BR	0.593515	pcaNNet	ChromosomeArm-Level_Loss_Log2FC	DepMap	Non-WGD	Loss	Chromosome Arm	Unaveraged	Log2FC
0.569681	model_pcaNNet_CPTAC_Gene-Level_Filtered_Loss.rds	model_pcaNNet_DepMap-NoWGD_ChromosomeArm-Level_Gain_Log2FC.rds	0.709026	pcaNNet	Gene-Level_Filtered_Loss	CPTAC	All	Loss	Gene	Unaveraged	BR	0.599019	pcaNNet	ChromosomeArm-Level_Gain_Log2FC	DepMap	Non-WGD	Gain	Chromosome Arm	Unaveraged	Log2FC
0.575294	model_pcaNNet_CPTAC_Gene-Level_Filtered_Loss.rds	model_pcaNNet_DepMap-NoWGD_ChromosomeArm-Level_Loss.rds	0.709026	pcaNNet	Gene-Level_Filtered_Loss	CPTAC	All	Loss	Gene	Unaveraged	BR	0.609176	pcaNNet	ChromosomeArm-Level_Loss	DepMap	Non-WGD	Loss	Chromosome Arm	Unaveraged	BR
0.575419	model_pcaNNet_CPTAC_Gene-Level_Filtered_Loss.rds	model_pcaNNet_DepMap-NoWGD_ChromosomeArm-Level_Gain.rds	0.709026	pcaNNet	Gene-Level_Filtered_Loss	CPTAC	All	Loss	Gene	Unaveraged	BR	0.607805	pcaNNet	ChromosomeArm-Level_Gain	DepMap	Non-WGD	Gain	Chromosome Arm	Unaveraged	BR
0.59306	model_pcaNNet_CPTAC_Gene-Level_Filtered_Loss.rds	model_pcaNNet_DepMap-NoWGD_Gene-Level_Filtered_Loss.rds	0.709026	pcaNNet	Gene-Level_Filtered_Loss	CPTAC	All	Loss	Gene	Unaveraged	BR	0.642927	pcaNNet	Gene-Level_Filtered_Loss	DepMap	Non-WGD	Loss	Gene	Unaveraged	BR
0.609335	model_pcaNNet_CPTAC_Gene-Level_Filtered_Loss.rds	model_pcaNNet_DepMap-NoWGD_Gene-Level_Filtered_Gain.rds	0.709026	pcaNNet	Gene-Level_Filtered_Loss	CPTAC	All	Loss	Gene	Unaveraged	BR	0.636634	pcaNNet	Gene-Level_Filtered_Gain	DepMap	Non-WGD	Gain	Gene	Unaveraged	BR
0.602073	model_pcaNNet_CPTAC_Gene-Level_Filtered_Loss.rds	model_pcaNNet_DepMap-WGD_ChromosomeArm-Level_Loss_Average.rds	0.709026	pcaNNet	Gene-Level_Filtered_Loss	CPTAC	All	Loss	Gene	Unaveraged	BR	0.64008	pcaNNet	ChromosomeArm-Level_Loss_Average	DepMap	WGD	Loss	Chromosome Arm	Averaged	Log2FC
0.605473	model_pcaNNet_CPTAC_Gene-Level_Filtered_Loss.rds	model_pcaNNet_DepMap-WGD_ChromosomeArm-Level_Gain_Average.rds	0.709026	pcaNNet	Gene-Level_Filtered_Loss	CPTAC	All	Loss	Gene	Unaveraged	BR	0.627191	pcaNNet	ChromosomeArm-Level_Gain_Average	DepMap	WGD	Gain	Chromosome Arm	Averaged	Log2FC
0.567253	model_pcaNNet_CPTAC_Gene-Level_Filtered_Loss.rds	model_pcaNNet_DepMap-WGD_ChromosomeArm-Level_Loss_Log2FC.rds	0.709026	pcaNNet	Gene-Level_Filtered_Loss	CPTAC	All	Loss	Gene	Unaveraged	BR	0.587274	pcaNNet	ChromosomeArm-Level_Loss_Log2FC	DepMap	WGD	Loss	Chromosome Arm	Unaveraged	Log2FC
0.574995	model_pcaNNet_CPTAC_Gene-Level_Filtered_Loss.rds	model_pcaNNet_DepMap-WGD_ChromosomeArm-Level_Gain_Log2FC.rds	0.709026	pcaNNet	Gene-Level_Filtered_Loss	CPTAC	All	Loss	Gene	Unaveraged	BR	0.602296	pcaNNet	ChromosomeArm-Level_Gain_Log2FC	DepMap	WGD	Gain	Chromosome Arm	Unaveraged	Log2FC
0.56493	model_pcaNNet_CPTAC_Gene-Level_Filtered_Loss.rds	model_pcaNNet_DepMap-WGD_ChromosomeArm-Level_Loss.rds	0.709026	pcaNNet	Gene-Level_Filtered_Loss	CPTAC	All	Loss	Gene	Unaveraged	BR	0.585735	pcaNNet	ChromosomeArm-Level_Loss	DepMap	WGD	Loss	Chromosome Arm	Unaveraged	BR
0.56739	model_pcaNNet_CPTAC_Gene-Level_Filtered_Loss.rds	model_pcaNNet_DepMap-WGD_ChromosomeArm-Level_Gain.rds	0.709026	pcaNNet	Gene-Level_Filtered_Loss	CPTAC	All	Loss	Gene	Unaveraged	BR	0.586082	pcaNNet	ChromosomeArm-Level_Gain	DepMap	WGD	Gain	Chromosome Arm	Unaveraged	BR
0.59802	model_pcaNNet_CPTAC_Gene-Level_Filtered_Loss.rds	model_pcaNNet_DepMap-WGD_Gene-Level_Filtered_Loss.rds	0.709026	pcaNNet	Gene-Level_Filtered_Loss	CPTAC	All	Loss	Gene	Unaveraged	BR	0.616803	pcaNNet	Gene-Level_Filtered_Loss	DepMap	WGD	Loss	Gene	Unaveraged	BR
0.63708	model_pcaNNet_CPTAC_Gene-Level_Filtered_Loss.rds	model_pcaNNet_DepMap-WGD_Gene-Level_Filtered_Gain.rds	0.709026	pcaNNet	Gene-Level_Filtered_Loss	CPTAC	All	Loss	Gene	Unaveraged	BR	0.667003	pcaNNet	Gene-Level_Filtered_Gain	DepMap	WGD	Gain	Gene	Unaveraged	BR
0.561047	model_pcaNNet_CPTAC_Gene-Level_Filtered_Loss.rds	model_pcaNNet_DepMap_ChromosomeArm-Level_Loss_Average.rds	0.709026	pcaNNet	Gene-Level_Filtered_Loss	CPTAC	All	Loss	Gene	Unaveraged	BR	0.618075	pcaNNet	ChromosomeArm-Level_Loss_Average	DepMap	All	Loss	Chromosome Arm	Averaged	Log2FC
0.635848	model_pcaNNet_CPTAC_Gene-Level_Filtered_Loss.rds	model_pcaNNet_DepMap_ChromosomeArm-Level_Gain_Average.rds	0.709026	pcaNNet	Gene-Level_Filtered_Loss	CPTAC	All	Loss	Gene	Unaveraged	BR	0.691098	pcaNNet	ChromosomeArm-Level_Gain_Average	DepMap	All	Gain	Chromosome Arm	Averaged	Log2FC
0.559166	model_pcaNNet_CPTAC_Gene-Level_Filtered_Loss.rds	model_pcaNNet_DepMap_ChromosomeArm-Level_Loss_Log2FC.rds	0.709026	pcaNNet	Gene-Level_Filtered_Loss	CPTAC	All	Loss	Gene	Unaveraged	BR	0.591433	pcaNNet	ChromosomeArm-Level_Loss_Log2FC	DepMap	All	Loss	Chromosome Arm	Unaveraged	Log2FC
0.575828	model_pcaNNet_CPTAC_Gene-Level_Filtered_Loss.rds	model_pcaNNet_DepMap_ChromosomeArm-Level_Gain_Log2FC.rds	0.709026	pcaNNet	Gene-Level_Filtered_Loss	CPTAC	All	Loss	Gene	Unaveraged	BR	0.60745	pcaNNet	ChromosomeArm-Level_Gain_Log2FC	DepMap	All	Gain	Chromosome Arm	Unaveraged	Log2FC
0.565228	model_pcaNNet_CPTAC_Gene-Level_Filtered_Loss.rds	model_pcaNNet_DepMap_ChromosomeArm-Level_Loss.rds	0.709026	pcaNNet	Gene-Level_Filtered_Loss	CPTAC	All	Loss	Gene	Unaveraged	BR	0.603258	pcaNNet	ChromosomeArm-Level_Loss	DepMap	All	Loss	Chromosome Arm	Unaveraged	BR
0.573314	model_pcaNNet_CPTAC_Gene-Level_Filtered_Loss.rds	model_pcaNNet_DepMap_ChromosomeArm-Level_Gain.rds	0.709026	pcaNNet	Gene-Level_Filtered_Loss	CPTAC	All	Loss	Gene	Unaveraged	BR	0.604947	pcaNNet	ChromosomeArm-Level_Gain	DepMap	All	Gain	Chromosome Arm	Unaveraged	BR
0.595687	model_pcaNNet_CPTAC_Gene-Level_Filtered_Loss.rds	model_pcaNNet_DepMap_Gene-Level_Filtered_Loss.rds	0.709026	pcaNNet	Gene-Level_Filtered_Loss	CPTAC	All	Loss	Gene	Unaveraged	BR	0.646531	pcaNNet	Gene-Level_Filtered_Loss	DepMap	All	Loss	Gene	Unaveraged	BR
0.654495	model_pcaNNet_CPTAC_Gene-Level_Filtered_Loss.rds	model_pcaNNet_DepMap_Gene-Level_Filtered_Gain.rds	0.709026	pcaNNet	Gene-Level_Filtered_Loss	CPTAC	All	Loss	Gene	Unaveraged	BR	0.719545	pcaNNet	Gene-Level_Filtered_Gain	DepMap	All	Gain	Gene	Unaveraged	BR
0.530825	model_pcaNNet_CPTAC_Gene-Level_Filtered_Loss.rds	model_pcaNNet_ProCan_ChromosomeArm-Level_Loss_Average.rds	0.709026	pcaNNet	Gene-Level_Filtered_Loss	CPTAC	All	Loss	Gene	Unaveraged	BR	0.651105	pcaNNet	ChromosomeArm-Level_Loss_Average	ProCan	All	Loss	Chromosome Arm	Averaged	Log2FC
0.588662	model_pcaNNet_CPTAC_Gene-Level_Filtered_Loss.rds	model_pcaNNet_ProCan_ChromosomeArm-Level_Gain_Average.rds	0.709026	pcaNNet	Gene-Level_Filtered_Loss	CPTAC	All	Loss	Gene	Unaveraged	BR	0.636144	pcaNNet	ChromosomeArm-Level_Gain_Average	ProCan	All	Gain	Chromosome Arm	Averaged	Log2FC
0.532381	model_pcaNNet_CPTAC_Gene-Level_Filtered_Loss.rds	model_pcaNNet_ProCan_ChromosomeArm-Level_Loss_Log2FC.rds	0.709026	pcaNNet	Gene-Level_Filtered_Loss	CPTAC	All	Loss	Gene	Unaveraged	BR	0.570789	pcaNNet	ChromosomeArm-Level_Loss_Log2FC	ProCan	All	Loss	Chromosome Arm	Unaveraged	Log2FC
0.556518	model_pcaNNet_CPTAC_Gene-Level_Filtered_Loss.rds	model_pcaNNet_ProCan_ChromosomeArm-Level_Gain_Log2FC.rds	0.709026	pcaNNet	Gene-Level_Filtered_Loss	CPTAC	All	Loss	Gene	Unaveraged	BR	0.591479	pcaNNet	ChromosomeArm-Level_Gain_Log2FC	ProCan	All	Gain	Chromosome Arm	Unaveraged	Log2FC
0.537064	model_pcaNNet_CPTAC_Gene-Level_Filtered_Loss.rds	model_pcaNNet_ProCan_ChromosomeArm-Level_Loss.rds	0.709026	pcaNNet	Gene-Level_Filtered_Loss	CPTAC	All	Loss	Gene	Unaveraged	BR	0.58814	pcaNNet	ChromosomeArm-Level_Loss	ProCan	All	Loss	Chromosome Arm	Unaveraged	BR
0.554767	model_pcaNNet_CPTAC_Gene-Level_Filtered_Loss.rds	model_pcaNNet_ProCan_ChromosomeArm-Level_Gain.rds	0.709026	pcaNNet	Gene-Level_Filtered_Loss	CPTAC	All	Loss	Gene	Unaveraged	BR	0.588452	pcaNNet	ChromosomeArm-Level_Gain	ProCan	All	Gain	Chromosome Arm	Unaveraged	BR
0.559369	model_pcaNNet_CPTAC_Gene-Level_Filtered_Loss.rds	model_pcaNNet_ProCan_Gene-Level_Filtered_Loss.rds	0.709026	pcaNNet	Gene-Level_Filtered_Loss	CPTAC	All	Loss	Gene	Unaveraged	BR	0.617799	pcaNNet	Gene-Level_Filtered_Loss	ProCan	All	Loss	Gene	Unaveraged	BR
0.619931	model_pcaNNet_CPTAC_Gene-Level_Filtered_Loss.rds	model_pcaNNet_ProCan_Gene-Level_Filtered_Gain.rds	0.709026	pcaNNet	Gene-Level_Filtered_Loss	CPTAC	All	Loss	Gene	Unaveraged	BR	0.670351	pcaNNet	Gene-Level_Filtered_Gain	ProCan	All	Gain	Gene	Unaveraged	BR
0.725312	model_pcaNNet_CPTAC_Gene-Level_Filtered_Loss.rds	model_rf_CPTAC_Gene-Level_Filtered_Loss.rds	0.709026	pcaNNet	Gene-Level_Filtered_Loss	CPTAC	All	Loss	Gene	Unaveraged	BR	0.795401	rf	Gene-Level_Filtered_Loss	CPTAC	All	Loss	Gene	Unaveraged	BR
0.586284	model_pcaNNet_CPTAC_Gene-Level_Filtered_Loss.rds	model_rf_CPTAC_Gene-Level_Filtered_Gain.rds	0.709026	pcaNNet	Gene-Level_Filtered_Loss	CPTAC	All	Loss	Gene	Unaveraged	BR	0.79636	rf	Gene-Level_Filtered_Gain	CPTAC	All	Gain	Gene	Unaveraged	BR
0.602259	model_pcaNNet_CPTAC_Gene-Level_Filtered_Loss.rds	model_rf_Engineered_ChromosomeArm-Level_Loss_Average.rds	0.709026	pcaNNet	Gene-Level_Filtered_Loss	CPTAC	All	Loss	Gene	Unaveraged	BR	0.627122	rf	ChromosomeArm-Level_Loss_Average	Engineered	All	Loss	Chromosome Arm	Averaged	Log2FC
0.607639	model_pcaNNet_CPTAC_Gene-Level_Filtered_Loss.rds	model_rf_Engineered_ChromosomeArm-Level_Gain_Average.rds	0.709026	pcaNNet	Gene-Level_Filtered_Loss	CPTAC	All	Loss	Gene	Unaveraged	BR	0.559028	rf	ChromosomeArm-Level_Gain_Average	Engineered	All	Gain	Chromosome Arm	Averaged	Log2FC
0.574985	model_pcaNNet_CPTAC_Gene-Level_Filtered_Loss.rds	model_rf_Engineered_ChromosomeArm-Level_Loss_Log2FC.rds	0.709026	pcaNNet	Gene-Level_Filtered_Loss	CPTAC	All	Loss	Gene	Unaveraged	BR	0.870094	rf	ChromosomeArm-Level_Loss_Log2FC	Engineered	All	Loss	Chromosome Arm	Unaveraged	Log2FC
0.565598	model_pcaNNet_CPTAC_Gene-Level_Filtered_Loss.rds	model_rf_Engineered_ChromosomeArm-Level_Gain_Log2FC.rds	0.709026	pcaNNet	Gene-Level_Filtered_Loss	CPTAC	All	Loss	Gene	Unaveraged	BR	0.848976	rf	ChromosomeArm-Level_Gain_Log2FC	Engineered	All	Gain	Chromosome Arm	Unaveraged	Log2FC
0.660238	model_pcaNNet_CPTAC_Gene-Level_Filtered_Loss.rds	model_rf_Engineered_ChromosomeArm-Level_Loss.rds	0.709026	pcaNNet	Gene-Level_Filtered_Loss	CPTAC	All	Loss	Gene	Unaveraged	BR	0.907492	rf	ChromosomeArm-Level_Loss	Engineered	All	Loss	Chromosome Arm	Unaveraged	BR
0.513528	model_pcaNNet_CPTAC_Gene-Level_Filtered_Loss.rds	model_rf_Engineered_ChromosomeArm-Level_Gain.rds	0.709026	pcaNNet	Gene-Level_Filtered_Loss	CPTAC	All	Loss	Gene	Unaveraged	BR	0.800663	rf	ChromosomeArm-Level_Gain	Engineered	All	Gain	Chromosome Arm	Unaveraged	BR
0.569737	model_pcaNNet_CPTAC_Gene-Level_Filtered_Loss.rds	model_rf_DepMap-NoWGD_ChromosomeArm-Level_Loss_Average.rds	0.709026	pcaNNet	Gene-Level_Filtered_Loss	CPTAC	All	Loss	Gene	Unaveraged	BR	0.703125	rf	ChromosomeArm-Level_Loss_Average	DepMap	Non-WGD	Loss	Chromosome Arm	Averaged	Log2FC
0.612632	model_pcaNNet_CPTAC_Gene-Level_Filtered_Loss.rds	model_rf_DepMap-NoWGD_ChromosomeArm-Level_Gain_Average.rds	0.709026	pcaNNet	Gene-Level_Filtered_Loss	CPTAC	All	Loss	Gene	Unaveraged	BR	0.64347	rf	ChromosomeArm-Level_Gain_Average	DepMap	Non-WGD	Gain	Chromosome Arm	Averaged	Log2FC
0.556695	model_pcaNNet_CPTAC_Gene-Level_Filtered_Loss.rds	model_rf_DepMap-NoWGD_ChromosomeArm-Level_Loss_Log2FC.rds	0.709026	pcaNNet	Gene-Level_Filtered_Loss	CPTAC	All	Loss	Gene	Unaveraged	BR	0.608564	rf	ChromosomeArm-Level_Loss_Log2FC	DepMap	Non-WGD	Loss	Chromosome Arm	Unaveraged	Log2FC
0.569681	model_pcaNNet_CPTAC_Gene-Level_Filtered_Loss.rds	model_rf_DepMap-NoWGD_ChromosomeArm-Level_Gain_Log2FC.rds	0.709026	pcaNNet	Gene-Level_Filtered_Loss	CPTAC	All	Loss	Gene	Unaveraged	BR	0.620212	rf	ChromosomeArm-Level_Gain_Log2FC	DepMap	Non-WGD	Gain	Chromosome Arm	Unaveraged	Log2FC
0.575294	model_pcaNNet_CPTAC_Gene-Level_Filtered_Loss.rds	model_rf_DepMap-NoWGD_ChromosomeArm-Level_Loss.rds	0.709026	pcaNNet	Gene-Level_Filtered_Loss	CPTAC	All	Loss	Gene	Unaveraged	BR	0.631189	rf	ChromosomeArm-Level_Loss	DepMap	Non-WGD	Loss	Chromosome Arm	Unaveraged	BR
0.575419	model_pcaNNet_CPTAC_Gene-Level_Filtered_Loss.rds	model_rf_DepMap-NoWGD_ChromosomeArm-Level_Gain.rds	0.709026	pcaNNet	Gene-Level_Filtered_Loss	CPTAC	All	Loss	Gene	Unaveraged	BR	0.628902	rf	ChromosomeArm-Level_Gain	DepMap	Non-WGD	Gain	Chromosome Arm	Unaveraged	BR
0.59306	model_pcaNNet_CPTAC_Gene-Level_Filtered_Loss.rds	model_rf_DepMap-NoWGD_Gene-Level_Filtered_Loss.rds	0.709026	pcaNNet	Gene-Level_Filtered_Loss	CPTAC	All	Loss	Gene	Unaveraged	BR	0.662026	rf	Gene-Level_Filtered_Loss	DepMap	Non-WGD	Loss	Gene	Unaveraged	BR
0.609335	model_pcaNNet_CPTAC_Gene-Level_Filtered_Loss.rds	model_rf_DepMap-NoWGD_Gene-Level_Filtered_Gain.rds	0.709026	pcaNNet	Gene-Level_Filtered_Loss	CPTAC	All	Loss	Gene	Unaveraged	BR	0.658053	rf	Gene-Level_Filtered_Gain	DepMap	Non-WGD	Gain	Gene	Unaveraged	BR
0.602073	model_pcaNNet_CPTAC_Gene-Level_Filtered_Loss.rds	model_rf_DepMap-WGD_ChromosomeArm-Level_Loss_Average.rds	0.709026	pcaNNet	Gene-Level_Filtered_Loss	CPTAC	All	Loss	Gene	Unaveraged	BR	0.6288	rf	ChromosomeArm-Level_Loss_Average	DepMap	WGD	Loss	Chromosome Arm	Averaged	Log2FC
0.605473	model_pcaNNet_CPTAC_Gene-Level_Filtered_Loss.rds	model_rf_DepMap-WGD_ChromosomeArm-Level_Gain_Average.rds	0.709026	pcaNNet	Gene-Level_Filtered_Loss	CPTAC	All	Loss	Gene	Unaveraged	BR	0.638539	rf	ChromosomeArm-Level_Gain_Average	DepMap	WGD	Gain	Chromosome Arm	Averaged	Log2FC
0.567253	model_pcaNNet_CPTAC_Gene-Level_Filtered_Loss.rds	model_rf_DepMap-WGD_ChromosomeArm-Level_Loss_Log2FC.rds	0.709026	pcaNNet	Gene-Level_Filtered_Loss	CPTAC	All	Loss	Gene	Unaveraged	BR	0.607948	rf	ChromosomeArm-Level_Loss_Log2FC	DepMap	WGD	Loss	Chromosome Arm	Unaveraged	Log2FC
0.574995	model_pcaNNet_CPTAC_Gene-Level_Filtered_Loss.rds	model_rf_DepMap-WGD_ChromosomeArm-Level_Gain_Log2FC.rds	0.709026	pcaNNet	Gene-Level_Filtered_Loss	CPTAC	All	Loss	Gene	Unaveraged	BR	0.613835	rf	ChromosomeArm-Level_Gain_Log2FC	DepMap	WGD	Gain	Chromosome Arm	Unaveraged	Log2FC
0.56493	model_pcaNNet_CPTAC_Gene-Level_Filtered_Loss.rds	model_rf_DepMap-WGD_ChromosomeArm-Level_Loss.rds	0.709026	pcaNNet	Gene-Level_Filtered_Loss	CPTAC	All	Loss	Gene	Unaveraged	BR	0.601098	rf	ChromosomeArm-Level_Loss	DepMap	WGD	Loss	Chromosome Arm	Unaveraged	BR
0.56739	model_pcaNNet_CPTAC_Gene-Level_Filtered_Loss.rds	model_rf_DepMap-WGD_ChromosomeArm-Level_Gain.rds	0.709026	pcaNNet	Gene-Level_Filtered_Loss	CPTAC	All	Loss	Gene	Unaveraged	BR	0.58841	rf	ChromosomeArm-Level_Gain	DepMap	WGD	Gain	Chromosome Arm	Unaveraged	BR
0.59802	model_pcaNNet_CPTAC_Gene-Level_Filtered_Loss.rds	model_rf_DepMap-WGD_Gene-Level_Filtered_Loss.rds	0.709026	pcaNNet	Gene-Level_Filtered_Loss	CPTAC	All	Loss	Gene	Unaveraged	BR	0.637959	rf	Gene-Level_Filtered_Loss	DepMap	WGD	Loss	Gene	Unaveraged	BR
0.63708	model_pcaNNet_CPTAC_Gene-Level_Filtered_Loss.rds	model_rf_DepMap-WGD_Gene-Level_Filtered_Gain.rds	0.709026	pcaNNet	Gene-Level_Filtered_Loss	CPTAC	All	Loss	Gene	Unaveraged	BR	0.690237	rf	Gene-Level_Filtered_Gain	DepMap	WGD	Gain	Gene	Unaveraged	BR
0.561047	model_pcaNNet_CPTAC_Gene-Level_Filtered_Loss.rds	model_rf_DepMap_ChromosomeArm-Level_Loss_Average.rds	0.709026	pcaNNet	Gene-Level_Filtered_Loss	CPTAC	All	Loss	Gene	Unaveraged	BR	0.65348	rf	ChromosomeArm-Level_Loss_Average	DepMap	All	Loss	Chromosome Arm	Averaged	Log2FC
0.635848	model_pcaNNet_CPTAC_Gene-Level_Filtered_Loss.rds	model_rf_DepMap_ChromosomeArm-Level_Gain_Average.rds	0.709026	pcaNNet	Gene-Level_Filtered_Loss	CPTAC	All	Loss	Gene	Unaveraged	BR	0.702296	rf	ChromosomeArm-Level_Gain_Average	DepMap	All	Gain	Chromosome Arm	Averaged	Log2FC
0.559166	model_pcaNNet_CPTAC_Gene-Level_Filtered_Loss.rds	model_rf_DepMap_ChromosomeArm-Level_Loss_Log2FC.rds	0.709026	pcaNNet	Gene-Level_Filtered_Loss	CPTAC	All	Loss	Gene	Unaveraged	BR	0.610392	rf	ChromosomeArm-Level_Loss_Log2FC	DepMap	All	Loss	Chromosome Arm	Unaveraged	Log2FC
0.575828	model_pcaNNet_CPTAC_Gene-Level_Filtered_Loss.rds	model_rf_DepMap_ChromosomeArm-Level_Gain_Log2FC.rds	0.709026	pcaNNet	Gene-Level_Filtered_Loss	CPTAC	All	Loss	Gene	Unaveraged	BR	0.627656	rf	ChromosomeArm-Level_Gain_Log2FC	DepMap	All	Gain	Chromosome Arm	Unaveraged	Log2FC
0.565228	model_pcaNNet_CPTAC_Gene-Level_Filtered_Loss.rds	model_rf_DepMap_ChromosomeArm-Level_Loss.rds	0.709026	pcaNNet	Gene-Level_Filtered_Loss	CPTAC	All	Loss	Gene	Unaveraged	BR	0.622198	rf	ChromosomeArm-Level_Loss	DepMap	All	Loss	Chromosome Arm	Unaveraged	BR
0.573314	model_pcaNNet_CPTAC_Gene-Level_Filtered_Loss.rds	model_rf_DepMap_ChromosomeArm-Level_Gain.rds	0.709026	pcaNNet	Gene-Level_Filtered_Loss	CPTAC	All	Loss	Gene	Unaveraged	BR	0.62501	rf	ChromosomeArm-Level_Gain	DepMap	All	Gain	Chromosome Arm	Unaveraged	BR
0.595687	model_pcaNNet_CPTAC_Gene-Level_Filtered_Loss.rds	model_rf_DepMap_Gene-Level_Filtered_Loss.rds	0.709026	pcaNNet	Gene-Level_Filtered_Loss	CPTAC	All	Loss	Gene	Unaveraged	BR	0.653795	rf	Gene-Level_Filtered_Loss	DepMap	All	Loss	Gene	Unaveraged	BR
0.654495	model_pcaNNet_CPTAC_Gene-Level_Filtered_Loss.rds	model_rf_DepMap_Gene-Level_Filtered_Gain.rds	0.709026	pcaNNet	Gene-Level_Filtered_Loss	CPTAC	All	Loss	Gene	Unaveraged	BR	0.717943	rf	Gene-Level_Filtered_Gain	DepMap	All	Gain	Gene	Unaveraged	BR
0.530825	model_pcaNNet_CPTAC_Gene-Level_Filtered_Loss.rds	model_rf_ProCan_ChromosomeArm-Level_Loss_Average.rds	0.709026	pcaNNet	Gene-Level_Filtered_Loss	CPTAC	All	Loss	Gene	Unaveraged	BR	0.671319	rf	ChromosomeArm-Level_Loss_Average	ProCan	All	Loss	Chromosome Arm	Averaged	Log2FC
0.588662	model_pcaNNet_CPTAC_Gene-Level_Filtered_Loss.rds	model_rf_ProCan_ChromosomeArm-Level_Gain_Average.rds	0.709026	pcaNNet	Gene-Level_Filtered_Loss	CPTAC	All	Loss	Gene	Unaveraged	BR	0.648154	rf	ChromosomeArm-Level_Gain_Average	ProCan	All	Gain	Chromosome Arm	Averaged	Log2FC
0.532381	model_pcaNNet_CPTAC_Gene-Level_Filtered_Loss.rds	model_rf_ProCan_ChromosomeArm-Level_Loss_Log2FC.rds	0.709026	pcaNNet	Gene-Level_Filtered_Loss	CPTAC	All	Loss	Gene	Unaveraged	BR	0.592926	rf	ChromosomeArm-Level_Loss_Log2FC	ProCan	All	Loss	Chromosome Arm	Unaveraged	Log2FC
0.556518	model_pcaNNet_CPTAC_Gene-Level_Filtered_Loss.rds	model_rf_ProCan_ChromosomeArm-Level_Gain_Log2FC.rds	0.709026	pcaNNet	Gene-Level_Filtered_Loss	CPTAC	All	Loss	Gene	Unaveraged	BR	0.592916	rf	ChromosomeArm-Level_Gain_Log2FC	ProCan	All	Gain	Chromosome Arm	Unaveraged	Log2FC
0.537064	model_pcaNNet_CPTAC_Gene-Level_Filtered_Loss.rds	model_rf_ProCan_ChromosomeArm-Level_Loss.rds	0.709026	pcaNNet	Gene-Level_Filtered_Loss	CPTAC	All	Loss	Gene	Unaveraged	BR	0.622231	rf	ChromosomeArm-Level_Loss	ProCan	All	Loss	Chromosome Arm	Unaveraged	BR
0.554767	model_pcaNNet_CPTAC_Gene-Level_Filtered_Loss.rds	model_rf_ProCan_ChromosomeArm-Level_Gain.rds	0.709026	pcaNNet	Gene-Level_Filtered_Loss	CPTAC	All	Loss	Gene	Unaveraged	BR	0.596759	rf	ChromosomeArm-Level_Gain	ProCan	All	Gain	Chromosome Arm	Unaveraged	BR
0.559369	model_pcaNNet_CPTAC_Gene-Level_Filtered_Loss.rds	model_rf_ProCan_Gene-Level_Filtered_Loss.rds	0.709026	pcaNNet	Gene-Level_Filtered_Loss	CPTAC	All	Loss	Gene	Unaveraged	BR	0.642238	rf	Gene-Level_Filtered_Loss	ProCan	All	Loss	Gene	Unaveraged	BR
0.619931	model_pcaNNet_CPTAC_Gene-Level_Filtered_Loss.rds	model_rf_ProCan_Gene-Level_Filtered_Gain.rds	0.709026	pcaNNet	Gene-Level_Filtered_Loss	CPTAC	All	Loss	Gene	Unaveraged	BR	0.664437	rf	Gene-Level_Filtered_Gain	ProCan	All	Gain	Gene	Unaveraged	BR
0.725312	model_pcaNNet_CPTAC_Gene-Level_Filtered_Loss.rds	model_xgbLinear_CPTAC_Gene-Level_Filtered_Loss.rds	0.709026	pcaNNet	Gene-Level_Filtered_Loss	CPTAC	All	Loss	Gene	Unaveraged	BR	0.811102	xgbLinear	Gene-Level_Filtered_Loss	CPTAC	All	Loss	Gene	Unaveraged	BR
0.586284	model_pcaNNet_CPTAC_Gene-Level_Filtered_Loss.rds	model_xgbLinear_CPTAC_Gene-Level_Filtered_Gain.rds	0.709026	pcaNNet	Gene-Level_Filtered_Loss	CPTAC	All	Loss	Gene	Unaveraged	BR	0.845607	xgbLinear	Gene-Level_Filtered_Gain	CPTAC	All	Gain	Gene	Unaveraged	BR
0.602259	model_pcaNNet_CPTAC_Gene-Level_Filtered_Loss.rds	model_xgbLinear_Engineered_ChromosomeArm-Level_Loss_Average.rds	0.709026	pcaNNet	Gene-Level_Filtered_Loss	CPTAC	All	Loss	Gene	Unaveraged	BR	0.617858	xgbLinear	ChromosomeArm-Level_Loss_Average	Engineered	All	Loss	Chromosome Arm	Averaged	Log2FC
0.607639	model_pcaNNet_CPTAC_Gene-Level_Filtered_Loss.rds	model_xgbLinear_Engineered_ChromosomeArm-Level_Gain_Average.rds	0.709026	pcaNNet	Gene-Level_Filtered_Loss	CPTAC	All	Loss	Gene	Unaveraged	BR	0.402778	xgbLinear	ChromosomeArm-Level_Gain_Average	Engineered	All	Gain	Chromosome Arm	Averaged	Log2FC
0.574985	model_pcaNNet_CPTAC_Gene-Level_Filtered_Loss.rds	model_xgbLinear_Engineered_ChromosomeArm-Level_Loss_Log2FC.rds	0.709026	pcaNNet	Gene-Level_Filtered_Loss	CPTAC	All	Loss	Gene	Unaveraged	BR	0.870003	xgbLinear	ChromosomeArm-Level_Loss_Log2FC	Engineered	All	Loss	Chromosome Arm	Unaveraged	Log2FC
0.565598	model_pcaNNet_CPTAC_Gene-Level_Filtered_Loss.rds	model_xgbLinear_Engineered_ChromosomeArm-Level_Gain_Log2FC.rds	0.709026	pcaNNet	Gene-Level_Filtered_Loss	CPTAC	All	Loss	Gene	Unaveraged	BR	0.828982	xgbLinear	ChromosomeArm-Level_Gain_Log2FC	Engineered	All	Gain	Chromosome Arm	Unaveraged	Log2FC
0.660238	model_pcaNNet_CPTAC_Gene-Level_Filtered_Loss.rds	model_xgbLinear_Engineered_ChromosomeArm-Level_Loss.rds	0.709026	pcaNNet	Gene-Level_Filtered_Loss	CPTAC	All	Loss	Gene	Unaveraged	BR	0.904746	xgbLinear	ChromosomeArm-Level_Loss	Engineered	All	Loss	Chromosome Arm	Unaveraged	BR
0.513528	model_pcaNNet_CPTAC_Gene-Level_Filtered_Loss.rds	model_xgbLinear_Engineered_ChromosomeArm-Level_Gain.rds	0.709026	pcaNNet	Gene-Level_Filtered_Loss	CPTAC	All	Loss	Gene	Unaveraged	BR	0.79244	xgbLinear	ChromosomeArm-Level_Gain	Engineered	All	Gain	Chromosome Arm	Unaveraged	BR
0.569737	model_pcaNNet_CPTAC_Gene-Level_Filtered_Loss.rds	model_xgbLinear_DepMap-NoWGD_ChromosomeArm-Level_Loss_Average.rds	0.709026	pcaNNet	Gene-Level_Filtered_Loss	CPTAC	All	Loss	Gene	Unaveraged	BR	0.681747	xgbLinear	ChromosomeArm-Level_Loss_Average	DepMap	Non-WGD	Loss	Chromosome Arm	Averaged	Log2FC
0.612632	model_pcaNNet_CPTAC_Gene-Level_Filtered_Loss.rds	model_xgbLinear_DepMap-NoWGD_ChromosomeArm-Level_Gain_Average.rds	0.709026	pcaNNet	Gene-Level_Filtered_Loss	CPTAC	All	Loss	Gene	Unaveraged	BR	0.621066	xgbLinear	ChromosomeArm-Level_Gain_Average	DepMap	Non-WGD	Gain	Chromosome Arm	Averaged	Log2FC
0.556695	model_pcaNNet_CPTAC_Gene-Level_Filtered_Loss.rds	model_xgbLinear_DepMap-NoWGD_ChromosomeArm-Level_Loss_Log2FC.rds	0.709026	pcaNNet	Gene-Level_Filtered_Loss	CPTAC	All	Loss	Gene	Unaveraged	BR	0.61419	xgbLinear	ChromosomeArm-Level_Loss_Log2FC	DepMap	Non-WGD	Loss	Chromosome Arm	Unaveraged	Log2FC
0.569681	model_pcaNNet_CPTAC_Gene-Level_Filtered_Loss.rds	model_xgbLinear_DepMap-NoWGD_ChromosomeArm-Level_Gain_Log2FC.rds	0.709026	pcaNNet	Gene-Level_Filtered_Loss	CPTAC	All	Loss	Gene	Unaveraged	BR	0.629164	xgbLinear	ChromosomeArm-Level_Gain_Log2FC	DepMap	Non-WGD	Gain	Chromosome Arm	Unaveraged	Log2FC
0.575294	model_pcaNNet_CPTAC_Gene-Level_Filtered_Loss.rds	model_xgbLinear_DepMap-NoWGD_ChromosomeArm-Level_Loss.rds	0.709026	pcaNNet	Gene-Level_Filtered_Loss	CPTAC	All	Loss	Gene	Unaveraged	BR	0.638363	xgbLinear	ChromosomeArm-Level_Loss	DepMap	Non-WGD	Loss	Chromosome Arm	Unaveraged	BR
0.575419	model_pcaNNet_CPTAC_Gene-Level_Filtered_Loss.rds	model_xgbLinear_DepMap-NoWGD_ChromosomeArm-Level_Gain.rds	0.709026	pcaNNet	Gene-Level_Filtered_Loss	CPTAC	All	Loss	Gene	Unaveraged	BR	0.633137	xgbLinear	ChromosomeArm-Level_Gain	DepMap	Non-WGD	Gain	Chromosome Arm	Unaveraged	BR
0.59306	model_pcaNNet_CPTAC_Gene-Level_Filtered_Loss.rds	model_xgbLinear_DepMap-NoWGD_Gene-Level_Filtered_Loss.rds	0.709026	pcaNNet	Gene-Level_Filtered_Loss	CPTAC	All	Loss	Gene	Unaveraged	BR	0.682	xgbLinear	Gene-Level_Filtered_Loss	DepMap	Non-WGD	Loss	Gene	Unaveraged	BR
0.609335	model_pcaNNet_CPTAC_Gene-Level_Filtered_Loss.rds	model_xgbLinear_DepMap-NoWGD_Gene-Level_Filtered_Gain.rds	0.709026	pcaNNet	Gene-Level_Filtered_Loss	CPTAC	All	Loss	Gene	Unaveraged	BR	0.670397	xgbLinear	Gene-Level_Filtered_Gain	DepMap	Non-WGD	Gain	Gene	Unaveraged	BR
0.602073	model_pcaNNet_CPTAC_Gene-Level_Filtered_Loss.rds	model_xgbLinear_DepMap-WGD_ChromosomeArm-Level_Loss_Average.rds	0.709026	pcaNNet	Gene-Level_Filtered_Loss	CPTAC	All	Loss	Gene	Unaveraged	BR	0.591755	xgbLinear	ChromosomeArm-Level_Loss_Average	DepMap	WGD	Loss	Chromosome Arm	Averaged	Log2FC
0.605473	model_pcaNNet_CPTAC_Gene-Level_Filtered_Loss.rds	model_xgbLinear_DepMap-WGD_ChromosomeArm-Level_Gain_Average.rds	0.709026	pcaNNet	Gene-Level_Filtered_Loss	CPTAC	All	Loss	Gene	Unaveraged	BR	0.596419	xgbLinear	ChromosomeArm-Level_Gain_Average	DepMap	WGD	Gain	Chromosome Arm	Averaged	Log2FC
0.567253	model_pcaNNet_CPTAC_Gene-Level_Filtered_Loss.rds	model_xgbLinear_DepMap-WGD_ChromosomeArm-Level_Loss_Log2FC.rds	0.709026	pcaNNet	Gene-Level_Filtered_Loss	CPTAC	All	Loss	Gene	Unaveraged	BR	0.612193	xgbLinear	ChromosomeArm-Level_Loss_Log2FC	DepMap	WGD	Loss	Chromosome Arm	Unaveraged	Log2FC
0.574995	model_pcaNNet_CPTAC_Gene-Level_Filtered_Loss.rds	model_xgbLinear_DepMap-WGD_ChromosomeArm-Level_Gain_Log2FC.rds	0.709026	pcaNNet	Gene-Level_Filtered_Loss	CPTAC	All	Loss	Gene	Unaveraged	BR	0.623781	xgbLinear	ChromosomeArm-Level_Gain_Log2FC	DepMap	WGD	Gain	Chromosome Arm	Unaveraged	Log2FC
0.56493	model_pcaNNet_CPTAC_Gene-Level_Filtered_Loss.rds	model_xgbLinear_DepMap-WGD_ChromosomeArm-Level_Loss.rds	0.709026	pcaNNet	Gene-Level_Filtered_Loss	CPTAC	All	Loss	Gene	Unaveraged	BR	0.606588	xgbLinear	ChromosomeArm-Level_Loss	DepMap	WGD	Loss	Chromosome Arm	Unaveraged	BR
0.56739	model_pcaNNet_CPTAC_Gene-Level_Filtered_Loss.rds	model_xgbLinear_DepMap-WGD_ChromosomeArm-Level_Gain.rds	0.709026	pcaNNet	Gene-Level_Filtered_Loss	CPTAC	All	Loss	Gene	Unaveraged	BR	0.606426	xgbLinear	ChromosomeArm-Level_Gain	DepMap	WGD	Gain	Chromosome Arm	Unaveraged	BR
0.59802	model_pcaNNet_CPTAC_Gene-Level_Filtered_Loss.rds	model_xgbLinear_DepMap-WGD_Gene-Level_Filtered_Loss.rds	0.709026	pcaNNet	Gene-Level_Filtered_Loss	CPTAC	All	Loss	Gene	Unaveraged	BR	0.646684	xgbLinear	Gene-Level_Filtered_Loss	DepMap	WGD	Loss	Gene	Unaveraged	BR
0.63708	model_pcaNNet_CPTAC_Gene-Level_Filtered_Loss.rds	model_xgbLinear_DepMap-WGD_Gene-Level_Filtered_Gain.rds	0.709026	pcaNNet	Gene-Level_Filtered_Loss	CPTAC	All	Loss	Gene	Unaveraged	BR	0.718197	xgbLinear	Gene-Level_Filtered_Gain	DepMap	WGD	Gain	Gene	Unaveraged	BR
0.561047	model_pcaNNet_CPTAC_Gene-Level_Filtered_Loss.rds	model_xgbLinear_DepMap_ChromosomeArm-Level_Loss_Average.rds	0.709026	pcaNNet	Gene-Level_Filtered_Loss	CPTAC	All	Loss	Gene	Unaveraged	BR	0.636467	xgbLinear	ChromosomeArm-Level_Loss_Average	DepMap	All	Loss	Chromosome Arm	Averaged	Log2FC
0.635848	model_pcaNNet_CPTAC_Gene-Level_Filtered_Loss.rds	model_xgbLinear_DepMap_ChromosomeArm-Level_Gain_Average.rds	0.709026	pcaNNet	Gene-Level_Filtered_Loss	CPTAC	All	Loss	Gene	Unaveraged	BR	0.637051	xgbLinear	ChromosomeArm-Level_Gain_Average	DepMap	All	Gain	Chromosome Arm	Averaged	Log2FC
0.559166	model_pcaNNet_CPTAC_Gene-Level_Filtered_Loss.rds	model_xgbLinear_DepMap_ChromosomeArm-Level_Loss_Log2FC.rds	0.709026	pcaNNet	Gene-Level_Filtered_Loss	CPTAC	All	Loss	Gene	Unaveraged	BR	0.618288	xgbLinear	ChromosomeArm-Level_Loss_Log2FC	DepMap	All	Loss	Chromosome Arm	Unaveraged	Log2FC
0.575828	model_pcaNNet_CPTAC_Gene-Level_Filtered_Loss.rds	model_xgbLinear_DepMap_ChromosomeArm-Level_Gain_Log2FC.rds	0.709026	pcaNNet	Gene-Level_Filtered_Loss	CPTAC	All	Loss	Gene	Unaveraged	BR	0.637227	xgbLinear	ChromosomeArm-Level_Gain_Log2FC	DepMap	All	Gain	Chromosome Arm	Unaveraged	Log2FC
0.565228	model_pcaNNet_CPTAC_Gene-Level_Filtered_Loss.rds	model_xgbLinear_DepMap_ChromosomeArm-Level_Loss.rds	0.709026	pcaNNet	Gene-Level_Filtered_Loss	CPTAC	All	Loss	Gene	Unaveraged	BR	0.625845	xgbLinear	ChromosomeArm-Level_Loss	DepMap	All	Loss	Chromosome Arm	Unaveraged	BR
0.573314	model_pcaNNet_CPTAC_Gene-Level_Filtered_Loss.rds	model_xgbLinear_DepMap_ChromosomeArm-Level_Gain.rds	0.709026	pcaNNet	Gene-Level_Filtered_Loss	CPTAC	All	Loss	Gene	Unaveraged	BR	0.631422	xgbLinear	ChromosomeArm-Level_Gain	DepMap	All	Gain	Chromosome Arm	Unaveraged	BR
0.595687	model_pcaNNet_CPTAC_Gene-Level_Filtered_Loss.rds	model_xgbLinear_DepMap_Gene-Level_Filtered_Loss.rds	0.709026	pcaNNet	Gene-Level_Filtered_Loss	CPTAC	All	Loss	Gene	Unaveraged	BR	0.68396	xgbLinear	Gene-Level_Filtered_Loss	DepMap	All	Loss	Gene	Unaveraged	BR
0.654495	model_pcaNNet_CPTAC_Gene-Level_Filtered_Loss.rds	model_xgbLinear_DepMap_Gene-Level_Filtered_Gain.rds	0.709026	pcaNNet	Gene-Level_Filtered_Loss	CPTAC	All	Loss	Gene	Unaveraged	BR	0.772914	xgbLinear	Gene-Level_Filtered_Gain	DepMap	All	Gain	Gene	Unaveraged	BR
0.530825	model_pcaNNet_CPTAC_Gene-Level_Filtered_Loss.rds	model_xgbLinear_ProCan_ChromosomeArm-Level_Loss_Average.rds	0.709026	pcaNNet	Gene-Level_Filtered_Loss	CPTAC	All	Loss	Gene	Unaveraged	BR	0.629296	xgbLinear	ChromosomeArm-Level_Loss_Average	ProCan	All	Loss	Chromosome Arm	Averaged	Log2FC
0.588662	model_pcaNNet_CPTAC_Gene-Level_Filtered_Loss.rds	model_xgbLinear_ProCan_ChromosomeArm-Level_Gain_Average.rds	0.709026	pcaNNet	Gene-Level_Filtered_Loss	CPTAC	All	Loss	Gene	Unaveraged	BR	0.64511	xgbLinear	ChromosomeArm-Level_Gain_Average	ProCan	All	Gain	Chromosome Arm	Averaged	Log2FC
0.532381	model_pcaNNet_CPTAC_Gene-Level_Filtered_Loss.rds	model_xgbLinear_ProCan_ChromosomeArm-Level_Loss_Log2FC.rds	0.709026	pcaNNet	Gene-Level_Filtered_Loss	CPTAC	All	Loss	Gene	Unaveraged	BR	0.613167	xgbLinear	ChromosomeArm-Level_Loss_Log2FC	ProCan	All	Loss	Chromosome Arm	Unaveraged	Log2FC
0.556518	model_pcaNNet_CPTAC_Gene-Level_Filtered_Loss.rds	model_xgbLinear_ProCan_ChromosomeArm-Level_Gain_Log2FC.rds	0.709026	pcaNNet	Gene-Level_Filtered_Loss	CPTAC	All	Loss	Gene	Unaveraged	BR	0.611942	xgbLinear	ChromosomeArm-Level_Gain_Log2FC	ProCan	All	Gain	Chromosome Arm	Unaveraged	Log2FC
0.537064	model_pcaNNet_CPTAC_Gene-Level_Filtered_Loss.rds	model_xgbLinear_ProCan_ChromosomeArm-Level_Loss.rds	0.709026	pcaNNet	Gene-Level_Filtered_Loss	CPTAC	All	Loss	Gene	Unaveraged	BR	0.623499	xgbLinear	ChromosomeArm-Level_Loss	ProCan	All	Loss	Chromosome Arm	Unaveraged	BR
0.554767	model_pcaNNet_CPTAC_Gene-Level_Filtered_Loss.rds	model_xgbLinear_ProCan_ChromosomeArm-Level_Gain.rds	0.709026	pcaNNet	Gene-Level_Filtered_Loss	CPTAC	All	Loss	Gene	Unaveraged	BR	0.608333	xgbLinear	ChromosomeArm-Level_Gain	ProCan	All	Gain	Chromosome Arm	Unaveraged	BR
0.559369	model_pcaNNet_CPTAC_Gene-Level_Filtered_Loss.rds	model_xgbLinear_ProCan_Gene-Level_Filtered_Loss.rds	0.709026	pcaNNet	Gene-Level_Filtered_Loss	CPTAC	All	Loss	Gene	Unaveraged	BR	0.652537	xgbLinear	Gene-Level_Filtered_Loss	ProCan	All	Loss	Gene	Unaveraged	BR
0.619931	model_pcaNNet_CPTAC_Gene-Level_Filtered_Loss.rds	model_xgbLinear_ProCan_Gene-Level_Filtered_Gain.rds	0.709026	pcaNNet	Gene-Level_Filtered_Loss	CPTAC	All	Loss	Gene	Unaveraged	BR	0.731048	xgbLinear	Gene-Level_Filtered_Gain	ProCan	All	Gain	Gene	Unaveraged	BR
0.601512	model_pcaNNet_CPTAC_Gene-Level_Filtered_Gain.rds	model_pcaNNet_CPTAC_Gene-Level_Filtered_Loss.rds	0.663743	pcaNNet	Gene-Level_Filtered_Gain	CPTAC	All	Gain	Gene	Unaveraged	BR	0.709026	pcaNNet	Gene-Level_Filtered_Loss	CPTAC	All	Loss	Gene	Unaveraged	BR
0.686688	model_pcaNNet_CPTAC_Gene-Level_Filtered_Gain.rds	model_pcaNNet_CPTAC_Gene-Level_Filtered_Gain.rds	0.663743	pcaNNet	Gene-Level_Filtered_Gain	CPTAC	All	Gain	Gene	Unaveraged	BR	0.663743	pcaNNet	Gene-Level_Filtered_Gain	CPTAC	All	Gain	Gene	Unaveraged	BR
0.555104	model_pcaNNet_CPTAC_Gene-Level_Filtered_Gain.rds	model_pcaNNet_Engineered_ChromosomeArm-Level_Loss_Average.rds	0.663743	pcaNNet	Gene-Level_Filtered_Gain	CPTAC	All	Gain	Gene	Unaveraged	BR	0.624074	pcaNNet	ChromosomeArm-Level_Loss_Average	Engineered	All	Loss	Chromosome Arm	Averaged	Log2FC
0.53125	model_pcaNNet_CPTAC_Gene-Level_Filtered_Gain.rds	model_pcaNNet_Engineered_ChromosomeArm-Level_Gain_Average.rds	0.663743	pcaNNet	Gene-Level_Filtered_Gain	CPTAC	All	Gain	Gene	Unaveraged	BR	0.722222	pcaNNet	ChromosomeArm-Level_Gain_Average	Engineered	All	Gain	Chromosome Arm	Averaged	Log2FC
0.529856	model_pcaNNet_CPTAC_Gene-Level_Filtered_Gain.rds	model_pcaNNet_Engineered_ChromosomeArm-Level_Loss_Log2FC.rds	0.663743	pcaNNet	Gene-Level_Filtered_Gain	CPTAC	All	Gain	Gene	Unaveraged	BR	0.838043	pcaNNet	ChromosomeArm-Level_Loss_Log2FC	Engineered	All	Loss	Chromosome Arm	Unaveraged	Log2FC
0.551058	model_pcaNNet_CPTAC_Gene-Level_Filtered_Gain.rds	model_pcaNNet_Engineered_ChromosomeArm-Level_Gain_Log2FC.rds	0.663743	pcaNNet	Gene-Level_Filtered_Gain	CPTAC	All	Gain	Gene	Unaveraged	BR	0.789656	pcaNNet	ChromosomeArm-Level_Gain_Log2FC	Engineered	All	Gain	Chromosome Arm	Unaveraged	Log2FC
0.707227	model_pcaNNet_CPTAC_Gene-Level_Filtered_Gain.rds	model_pcaNNet_Engineered_ChromosomeArm-Level_Loss.rds	0.663743	pcaNNet	Gene-Level_Filtered_Gain	CPTAC	All	Gain	Gene	Unaveraged	BR	0.845367	pcaNNet	ChromosomeArm-Level_Loss	Engineered	All	Loss	Chromosome Arm	Unaveraged	BR
0.458753	model_pcaNNet_CPTAC_Gene-Level_Filtered_Gain.rds	model_pcaNNet_Engineered_ChromosomeArm-Level_Gain.rds	0.663743	pcaNNet	Gene-Level_Filtered_Gain	CPTAC	All	Gain	Gene	Unaveraged	BR	0.797215	pcaNNet	ChromosomeArm-Level_Gain	Engineered	All	Gain	Chromosome Arm	Unaveraged	BR
0.57216	model_pcaNNet_CPTAC_Gene-Level_Filtered_Gain.rds	model_pcaNNet_DepMap-NoWGD_ChromosomeArm-Level_Loss_Average.rds	0.663743	pcaNNet	Gene-Level_Filtered_Gain	CPTAC	All	Gain	Gene	Unaveraged	BR	0.699562	pcaNNet	ChromosomeArm-Level_Loss_Average	DepMap	Non-WGD	Loss	Chromosome Arm	Averaged	Log2FC
0.598316	model_pcaNNet_CPTAC_Gene-Level_Filtered_Gain.rds	model_pcaNNet_DepMap-NoWGD_ChromosomeArm-Level_Gain_Average.rds	0.663743	pcaNNet	Gene-Level_Filtered_Gain	CPTAC	All	Gain	Gene	Unaveraged	BR	0.629934	pcaNNet	ChromosomeArm-Level_Gain_Average	DepMap	Non-WGD	Gain	Chromosome Arm	Averaged	Log2FC
0.540443	model_pcaNNet_CPTAC_Gene-Level_Filtered_Gain.rds	model_pcaNNet_DepMap-NoWGD_ChromosomeArm-Level_Loss_Log2FC.rds	0.663743	pcaNNet	Gene-Level_Filtered_Gain	CPTAC	All	Gain	Gene	Unaveraged	BR	0.593515	pcaNNet	ChromosomeArm-Level_Loss_Log2FC	DepMap	Non-WGD	Loss	Chromosome Arm	Unaveraged	Log2FC
0.553332	model_pcaNNet_CPTAC_Gene-Level_Filtered_Gain.rds	model_pcaNNet_DepMap-NoWGD_ChromosomeArm-Level_Gain_Log2FC.rds	0.663743	pcaNNet	Gene-Level_Filtered_Gain	CPTAC	All	Gain	Gene	Unaveraged	BR	0.599019	pcaNNet	ChromosomeArm-Level_Gain_Log2FC	DepMap	Non-WGD	Gain	Chromosome Arm	Unaveraged	Log2FC
0.549924	model_pcaNNet_CPTAC_Gene-Level_Filtered_Gain.rds	model_pcaNNet_DepMap-NoWGD_ChromosomeArm-Level_Loss.rds	0.663743	pcaNNet	Gene-Level_Filtered_Gain	CPTAC	All	Gain	Gene	Unaveraged	BR	0.609176	pcaNNet	ChromosomeArm-Level_Loss	DepMap	Non-WGD	Loss	Chromosome Arm	Unaveraged	BR
0.558438	model_pcaNNet_CPTAC_Gene-Level_Filtered_Gain.rds	model_pcaNNet_DepMap-NoWGD_ChromosomeArm-Level_Gain.rds	0.663743	pcaNNet	Gene-Level_Filtered_Gain	CPTAC	All	Gain	Gene	Unaveraged	BR	0.607805	pcaNNet	ChromosomeArm-Level_Gain	DepMap	Non-WGD	Gain	Chromosome Arm	Unaveraged	BR
0.565119	model_pcaNNet_CPTAC_Gene-Level_Filtered_Gain.rds	model_pcaNNet_DepMap-NoWGD_Gene-Level_Filtered_Loss.rds	0.663743	pcaNNet	Gene-Level_Filtered_Gain	CPTAC	All	Gain	Gene	Unaveraged	BR	0.642927	pcaNNet	Gene-Level_Filtered_Loss	DepMap	Non-WGD	Loss	Gene	Unaveraged	BR
0.577308	model_pcaNNet_CPTAC_Gene-Level_Filtered_Gain.rds	model_pcaNNet_DepMap-NoWGD_Gene-Level_Filtered_Gain.rds	0.663743	pcaNNet	Gene-Level_Filtered_Gain	CPTAC	All	Gain	Gene	Unaveraged	BR	0.636634	pcaNNet	Gene-Level_Filtered_Gain	DepMap	Non-WGD	Gain	Gene	Unaveraged	BR
0.573785	model_pcaNNet_CPTAC_Gene-Level_Filtered_Gain.rds	model_pcaNNet_DepMap-WGD_ChromosomeArm-Level_Loss_Average.rds	0.663743	pcaNNet	Gene-Level_Filtered_Gain	CPTAC	All	Gain	Gene	Unaveraged	BR	0.64008	pcaNNet	ChromosomeArm-Level_Loss_Average	DepMap	WGD	Loss	Chromosome Arm	Averaged	Log2FC
0.580618	model_pcaNNet_CPTAC_Gene-Level_Filtered_Gain.rds	model_pcaNNet_DepMap-WGD_ChromosomeArm-Level_Gain_Average.rds	0.663743	pcaNNet	Gene-Level_Filtered_Gain	CPTAC	All	Gain	Gene	Unaveraged	BR	0.627191	pcaNNet	ChromosomeArm-Level_Gain_Average	DepMap	WGD	Gain	Chromosome Arm	Averaged	Log2FC
0.542278	model_pcaNNet_CPTAC_Gene-Level_Filtered_Gain.rds	model_pcaNNet_DepMap-WGD_ChromosomeArm-Level_Loss_Log2FC.rds	0.663743	pcaNNet	Gene-Level_Filtered_Gain	CPTAC	All	Gain	Gene	Unaveraged	BR	0.587274	pcaNNet	ChromosomeArm-Level_Loss_Log2FC	DepMap	WGD	Loss	Chromosome Arm	Unaveraged	Log2FC
0.552105	model_pcaNNet_CPTAC_Gene-Level_Filtered_Gain.rds	model_pcaNNet_DepMap-WGD_ChromosomeArm-Level_Gain_Log2FC.rds	0.663743	pcaNNet	Gene-Level_Filtered_Gain	CPTAC	All	Gain	Gene	Unaveraged	BR	0.602296	pcaNNet	ChromosomeArm-Level_Gain_Log2FC	DepMap	WGD	Gain	Chromosome Arm	Unaveraged	Log2FC
0.539896	model_pcaNNet_CPTAC_Gene-Level_Filtered_Gain.rds	model_pcaNNet_DepMap-WGD_ChromosomeArm-Level_Loss.rds	0.663743	pcaNNet	Gene-Level_Filtered_Gain	CPTAC	All	Gain	Gene	Unaveraged	BR	0.585735	pcaNNet	ChromosomeArm-Level_Loss	DepMap	WGD	Loss	Chromosome Arm	Unaveraged	BR
0.547485	model_pcaNNet_CPTAC_Gene-Level_Filtered_Gain.rds	model_pcaNNet_DepMap-WGD_ChromosomeArm-Level_Gain.rds	0.663743	pcaNNet	Gene-Level_Filtered_Gain	CPTAC	All	Gain	Gene	Unaveraged	BR	0.586082	pcaNNet	ChromosomeArm-Level_Gain	DepMap	WGD	Gain	Chromosome Arm	Unaveraged	BR
0.572693	model_pcaNNet_CPTAC_Gene-Level_Filtered_Gain.rds	model_pcaNNet_DepMap-WGD_Gene-Level_Filtered_Loss.rds	0.663743	pcaNNet	Gene-Level_Filtered_Gain	CPTAC	All	Gain	Gene	Unaveraged	BR	0.616803	pcaNNet	Gene-Level_Filtered_Loss	DepMap	WGD	Loss	Gene	Unaveraged	BR
0.591999	model_pcaNNet_CPTAC_Gene-Level_Filtered_Gain.rds	model_pcaNNet_DepMap-WGD_Gene-Level_Filtered_Gain.rds	0.663743	pcaNNet	Gene-Level_Filtered_Gain	CPTAC	All	Gain	Gene	Unaveraged	BR	0.667003	pcaNNet	Gene-Level_Filtered_Gain	DepMap	WGD	Gain	Gene	Unaveraged	BR
0.560777	model_pcaNNet_CPTAC_Gene-Level_Filtered_Gain.rds	model_pcaNNet_DepMap_ChromosomeArm-Level_Loss_Average.rds	0.663743	pcaNNet	Gene-Level_Filtered_Gain	CPTAC	All	Gain	Gene	Unaveraged	BR	0.618075	pcaNNet	ChromosomeArm-Level_Loss_Average	DepMap	All	Loss	Chromosome Arm	Averaged	Log2FC
0.598194	model_pcaNNet_CPTAC_Gene-Level_Filtered_Gain.rds	model_pcaNNet_DepMap_ChromosomeArm-Level_Gain_Average.rds	0.663743	pcaNNet	Gene-Level_Filtered_Gain	CPTAC	All	Gain	Gene	Unaveraged	BR	0.691098	pcaNNet	ChromosomeArm-Level_Gain_Average	DepMap	All	Gain	Chromosome Arm	Averaged	Log2FC
0.541286	model_pcaNNet_CPTAC_Gene-Level_Filtered_Gain.rds	model_pcaNNet_DepMap_ChromosomeArm-Level_Loss_Log2FC.rds	0.663743	pcaNNet	Gene-Level_Filtered_Gain	CPTAC	All	Gain	Gene	Unaveraged	BR	0.591433	pcaNNet	ChromosomeArm-Level_Loss_Log2FC	DepMap	All	Loss	Chromosome Arm	Unaveraged	Log2FC
0.555367	model_pcaNNet_CPTAC_Gene-Level_Filtered_Gain.rds	model_pcaNNet_DepMap_ChromosomeArm-Level_Gain_Log2FC.rds	0.663743	pcaNNet	Gene-Level_Filtered_Gain	CPTAC	All	Gain	Gene	Unaveraged	BR	0.60745	pcaNNet	ChromosomeArm-Level_Gain_Log2FC	DepMap	All	Gain	Chromosome Arm	Unaveraged	Log2FC
0.542832	model_pcaNNet_CPTAC_Gene-Level_Filtered_Gain.rds	model_pcaNNet_DepMap_ChromosomeArm-Level_Loss.rds	0.663743	pcaNNet	Gene-Level_Filtered_Gain	CPTAC	All	Gain	Gene	Unaveraged	BR	0.603258	pcaNNet	ChromosomeArm-Level_Loss	DepMap	All	Loss	Chromosome Arm	Unaveraged	BR
0.553176	model_pcaNNet_CPTAC_Gene-Level_Filtered_Gain.rds	model_pcaNNet_DepMap_ChromosomeArm-Level_Gain.rds	0.663743	pcaNNet	Gene-Level_Filtered_Gain	CPTAC	All	Gain	Gene	Unaveraged	BR	0.604947	pcaNNet	ChromosomeArm-Level_Gain	DepMap	All	Gain	Chromosome Arm	Unaveraged	BR
0.565337	model_pcaNNet_CPTAC_Gene-Level_Filtered_Gain.rds	model_pcaNNet_DepMap_Gene-Level_Filtered_Loss.rds	0.663743	pcaNNet	Gene-Level_Filtered_Gain	CPTAC	All	Gain	Gene	Unaveraged	BR	0.646531	pcaNNet	Gene-Level_Filtered_Loss	DepMap	All	Loss	Gene	Unaveraged	BR
0.606933	model_pcaNNet_CPTAC_Gene-Level_Filtered_Gain.rds	model_pcaNNet_DepMap_Gene-Level_Filtered_Gain.rds	0.663743	pcaNNet	Gene-Level_Filtered_Gain	CPTAC	All	Gain	Gene	Unaveraged	BR	0.719545	pcaNNet	Gene-Level_Filtered_Gain	DepMap	All	Gain	Gene	Unaveraged	BR
0.521707	model_pcaNNet_CPTAC_Gene-Level_Filtered_Gain.rds	model_pcaNNet_ProCan_ChromosomeArm-Level_Loss_Average.rds	0.663743	pcaNNet	Gene-Level_Filtered_Gain	CPTAC	All	Gain	Gene	Unaveraged	BR	0.651105	pcaNNet	ChromosomeArm-Level_Loss_Average	ProCan	All	Loss	Chromosome Arm	Averaged	Log2FC
0.588484	model_pcaNNet_CPTAC_Gene-Level_Filtered_Gain.rds	model_pcaNNet_ProCan_ChromosomeArm-Level_Gain_Average.rds	0.663743	pcaNNet	Gene-Level_Filtered_Gain	CPTAC	All	Gain	Gene	Unaveraged	BR	0.636144	pcaNNet	ChromosomeArm-Level_Gain_Average	ProCan	All	Gain	Chromosome Arm	Averaged	Log2FC
0.519372	model_pcaNNet_CPTAC_Gene-Level_Filtered_Gain.rds	model_pcaNNet_ProCan_ChromosomeArm-Level_Loss_Log2FC.rds	0.663743	pcaNNet	Gene-Level_Filtered_Gain	CPTAC	All	Gain	Gene	Unaveraged	BR	0.570789	pcaNNet	ChromosomeArm-Level_Loss_Log2FC	ProCan	All	Loss	Chromosome Arm	Unaveraged	Log2FC
0.539865	model_pcaNNet_CPTAC_Gene-Level_Filtered_Gain.rds	model_pcaNNet_ProCan_ChromosomeArm-Level_Gain_Log2FC.rds	0.663743	pcaNNet	Gene-Level_Filtered_Gain	CPTAC	All	Gain	Gene	Unaveraged	BR	0.591479	pcaNNet	ChromosomeArm-Level_Gain_Log2FC	ProCan	All	Gain	Chromosome Arm	Unaveraged	Log2FC
0.518898	model_pcaNNet_CPTAC_Gene-Level_Filtered_Gain.rds	model_pcaNNet_ProCan_ChromosomeArm-Level_Loss.rds	0.663743	pcaNNet	Gene-Level_Filtered_Gain	CPTAC	All	Gain	Gene	Unaveraged	BR	0.58814	pcaNNet	ChromosomeArm-Level_Loss	ProCan	All	Loss	Chromosome Arm	Unaveraged	BR
0.538142	model_pcaNNet_CPTAC_Gene-Level_Filtered_Gain.rds	model_pcaNNet_ProCan_ChromosomeArm-Level_Gain.rds	0.663743	pcaNNet	Gene-Level_Filtered_Gain	CPTAC	All	Gain	Gene	Unaveraged	BR	0.588452	pcaNNet	ChromosomeArm-Level_Gain	ProCan	All	Gain	Chromosome Arm	Unaveraged	BR
0.531486	model_pcaNNet_CPTAC_Gene-Level_Filtered_Gain.rds	model_pcaNNet_ProCan_Gene-Level_Filtered_Loss.rds	0.663743	pcaNNet	Gene-Level_Filtered_Gain	CPTAC	All	Gain	Gene	Unaveraged	BR	0.617799	pcaNNet	Gene-Level_Filtered_Loss	ProCan	All	Loss	Gene	Unaveraged	BR
0.57214	model_pcaNNet_CPTAC_Gene-Level_Filtered_Gain.rds	model_pcaNNet_ProCan_Gene-Level_Filtered_Gain.rds	0.663743	pcaNNet	Gene-Level_Filtered_Gain	CPTAC	All	Gain	Gene	Unaveraged	BR	0.670351	pcaNNet	Gene-Level_Filtered_Gain	ProCan	All	Gain	Gene	Unaveraged	BR
0.601512	model_pcaNNet_CPTAC_Gene-Level_Filtered_Gain.rds	model_rf_CPTAC_Gene-Level_Filtered_Loss.rds	0.663743	pcaNNet	Gene-Level_Filtered_Gain	CPTAC	All	Gain	Gene	Unaveraged	BR	0.795401	rf	Gene-Level_Filtered_Loss	CPTAC	All	Loss	Gene	Unaveraged	BR
0.686688	model_pcaNNet_CPTAC_Gene-Level_Filtered_Gain.rds	model_rf_CPTAC_Gene-Level_Filtered_Gain.rds	0.663743	pcaNNet	Gene-Level_Filtered_Gain	CPTAC	All	Gain	Gene	Unaveraged	BR	0.79636	rf	Gene-Level_Filtered_Gain	CPTAC	All	Gain	Gene	Unaveraged	BR
0.555104	model_pcaNNet_CPTAC_Gene-Level_Filtered_Gain.rds	model_rf_Engineered_ChromosomeArm-Level_Loss_Average.rds	0.663743	pcaNNet	Gene-Level_Filtered_Gain	CPTAC	All	Gain	Gene	Unaveraged	BR	0.627122	rf	ChromosomeArm-Level_Loss_Average	Engineered	All	Loss	Chromosome Arm	Averaged	Log2FC
0.53125	model_pcaNNet_CPTAC_Gene-Level_Filtered_Gain.rds	model_rf_Engineered_ChromosomeArm-Level_Gain_Average.rds	0.663743	pcaNNet	Gene-Level_Filtered_Gain	CPTAC	All	Gain	Gene	Unaveraged	BR	0.559028	rf	ChromosomeArm-Level_Gain_Average	Engineered	All	Gain	Chromosome Arm	Averaged	Log2FC
0.529856	model_pcaNNet_CPTAC_Gene-Level_Filtered_Gain.rds	model_rf_Engineered_ChromosomeArm-Level_Loss_Log2FC.rds	0.663743	pcaNNet	Gene-Level_Filtered_Gain	CPTAC	All	Gain	Gene	Unaveraged	BR	0.870094	rf	ChromosomeArm-Level_Loss_Log2FC	Engineered	All	Loss	Chromosome Arm	Unaveraged	Log2FC
0.551058	model_pcaNNet_CPTAC_Gene-Level_Filtered_Gain.rds	model_rf_Engineered_ChromosomeArm-Level_Gain_Log2FC.rds	0.663743	pcaNNet	Gene-Level_Filtered_Gain	CPTAC	All	Gain	Gene	Unaveraged	BR	0.848976	rf	ChromosomeArm-Level_Gain_Log2FC	Engineered	All	Gain	Chromosome Arm	Unaveraged	Log2FC
0.707227	model_pcaNNet_CPTAC_Gene-Level_Filtered_Gain.rds	model_rf_Engineered_ChromosomeArm-Level_Loss.rds	0.663743	pcaNNet	Gene-Level_Filtered_Gain	CPTAC	All	Gain	Gene	Unaveraged	BR	0.907492	rf	ChromosomeArm-Level_Loss	Engineered	All	Loss	Chromosome Arm	Unaveraged	BR
0.458753	model_pcaNNet_CPTAC_Gene-Level_Filtered_Gain.rds	model_rf_Engineered_ChromosomeArm-Level_Gain.rds	0.663743	pcaNNet	Gene-Level_Filtered_Gain	CPTAC	All	Gain	Gene	Unaveraged	BR	0.800663	rf	ChromosomeArm-Level_Gain	Engineered	All	Gain	Chromosome Arm	Unaveraged	BR
0.57216	model_pcaNNet_CPTAC_Gene-Level_Filtered_Gain.rds	model_rf_DepMap-NoWGD_ChromosomeArm-Level_Loss_Average.rds	0.663743	pcaNNet	Gene-Level_Filtered_Gain	CPTAC	All	Gain	Gene	Unaveraged	BR	0.703125	rf	ChromosomeArm-Level_Loss_Average	DepMap	Non-WGD	Loss	Chromosome Arm	Averaged	Log2FC
0.598316	model_pcaNNet_CPTAC_Gene-Level_Filtered_Gain.rds	model_rf_DepMap-NoWGD_ChromosomeArm-Level_Gain_Average.rds	0.663743	pcaNNet	Gene-Level_Filtered_Gain	CPTAC	All	Gain	Gene	Unaveraged	BR	0.64347	rf	ChromosomeArm-Level_Gain_Average	DepMap	Non-WGD	Gain	Chromosome Arm	Averaged	Log2FC
0.540443	model_pcaNNet_CPTAC_Gene-Level_Filtered_Gain.rds	model_rf_DepMap-NoWGD_ChromosomeArm-Level_Loss_Log2FC.rds	0.663743	pcaNNet	Gene-Level_Filtered_Gain	CPTAC	All	Gain	Gene	Unaveraged	BR	0.608564	rf	ChromosomeArm-Level_Loss_Log2FC	DepMap	Non-WGD	Loss	Chromosome Arm	Unaveraged	Log2FC
0.553332	model_pcaNNet_CPTAC_Gene-Level_Filtered_Gain.rds	model_rf_DepMap-NoWGD_ChromosomeArm-Level_Gain_Log2FC.rds	0.663743	pcaNNet	Gene-Level_Filtered_Gain	CPTAC	All	Gain	Gene	Unaveraged	BR	0.620212	rf	ChromosomeArm-Level_Gain_Log2FC	DepMap	Non-WGD	Gain	Chromosome Arm	Unaveraged	Log2FC
0.549924	model_pcaNNet_CPTAC_Gene-Level_Filtered_Gain.rds	model_rf_DepMap-NoWGD_ChromosomeArm-Level_Loss.rds	0.663743	pcaNNet	Gene-Level_Filtered_Gain	CPTAC	All	Gain	Gene	Unaveraged	BR	0.631189	rf	ChromosomeArm-Level_Loss	DepMap	Non-WGD	Loss	Chromosome Arm	Unaveraged	BR
0.558438	model_pcaNNet_CPTAC_Gene-Level_Filtered_Gain.rds	model_rf_DepMap-NoWGD_ChromosomeArm-Level_Gain.rds	0.663743	pcaNNet	Gene-Level_Filtered_Gain	CPTAC	All	Gain	Gene	Unaveraged	BR	0.628902	rf	ChromosomeArm-Level_Gain	DepMap	Non-WGD	Gain	Chromosome Arm	Unaveraged	BR
0.565119	model_pcaNNet_CPTAC_Gene-Level_Filtered_Gain.rds	model_rf_DepMap-NoWGD_Gene-Level_Filtered_Loss.rds	0.663743	pcaNNet	Gene-Level_Filtered_Gain	CPTAC	All	Gain	Gene	Unaveraged	BR	0.662026	rf	Gene-Level_Filtered_Loss	DepMap	Non-WGD	Loss	Gene	Unaveraged	BR
0.577308	model_pcaNNet_CPTAC_Gene-Level_Filtered_Gain.rds	model_rf_DepMap-NoWGD_Gene-Level_Filtered_Gain.rds	0.663743	pcaNNet	Gene-Level_Filtered_Gain	CPTAC	All	Gain	Gene	Unaveraged	BR	0.658053	rf	Gene-Level_Filtered_Gain	DepMap	Non-WGD	Gain	Gene	Unaveraged	BR
0.573785	model_pcaNNet_CPTAC_Gene-Level_Filtered_Gain.rds	model_rf_DepMap-WGD_ChromosomeArm-Level_Loss_Average.rds	0.663743	pcaNNet	Gene-Level_Filtered_Gain	CPTAC	All	Gain	Gene	Unaveraged	BR	0.6288	rf	ChromosomeArm-Level_Loss_Average	DepMap	WGD	Loss	Chromosome Arm	Averaged	Log2FC
0.580618	model_pcaNNet_CPTAC_Gene-Level_Filtered_Gain.rds	model_rf_DepMap-WGD_ChromosomeArm-Level_Gain_Average.rds	0.663743	pcaNNet	Gene-Level_Filtered_Gain	CPTAC	All	Gain	Gene	Unaveraged	BR	0.638539	rf	ChromosomeArm-Level_Gain_Average	DepMap	WGD	Gain	Chromosome Arm	Averaged	Log2FC
0.542278	model_pcaNNet_CPTAC_Gene-Level_Filtered_Gain.rds	model_rf_DepMap-WGD_ChromosomeArm-Level_Loss_Log2FC.rds	0.663743	pcaNNet	Gene-Level_Filtered_Gain	CPTAC	All	Gain	Gene	Unaveraged	BR	0.607948	rf	ChromosomeArm-Level_Loss_Log2FC	DepMap	WGD	Loss	Chromosome Arm	Unaveraged	Log2FC
0.552105	model_pcaNNet_CPTAC_Gene-Level_Filtered_Gain.rds	model_rf_DepMap-WGD_ChromosomeArm-Level_Gain_Log2FC.rds	0.663743	pcaNNet	Gene-Level_Filtered_Gain	CPTAC	All	Gain	Gene	Unaveraged	BR	0.613835	rf	ChromosomeArm-Level_Gain_Log2FC	DepMap	WGD	Gain	Chromosome Arm	Unaveraged	Log2FC
0.539896	model_pcaNNet_CPTAC_Gene-Level_Filtered_Gain.rds	model_rf_DepMap-WGD_ChromosomeArm-Level_Loss.rds	0.663743	pcaNNet	Gene-Level_Filtered_Gain	CPTAC	All	Gain	Gene	Unaveraged	BR	0.601098	rf	ChromosomeArm-Level_Loss	DepMap	WGD	Loss	Chromosome Arm	Unaveraged	BR
0.547485	model_pcaNNet_CPTAC_Gene-Level_Filtered_Gain.rds	model_rf_DepMap-WGD_ChromosomeArm-Level_Gain.rds	0.663743	pcaNNet	Gene-Level_Filtered_Gain	CPTAC	All	Gain	Gene	Unaveraged	BR	0.58841	rf	ChromosomeArm-Level_Gain	DepMap	WGD	Gain	Chromosome Arm	Unaveraged	BR
0.572693	model_pcaNNet_CPTAC_Gene-Level_Filtered_Gain.rds	model_rf_DepMap-WGD_Gene-Level_Filtered_Loss.rds	0.663743	pcaNNet	Gene-Level_Filtered_Gain	CPTAC	All	Gain	Gene	Unaveraged	BR	0.637959	rf	Gene-Level_Filtered_Loss	DepMap	WGD	Loss	Gene	Unaveraged	BR
0.591999	model_pcaNNet_CPTAC_Gene-Level_Filtered_Gain.rds	model_rf_DepMap-WGD_Gene-Level_Filtered_Gain.rds	0.663743	pcaNNet	Gene-Level_Filtered_Gain	CPTAC	All	Gain	Gene	Unaveraged	BR	0.690237	rf	Gene-Level_Filtered_Gain	DepMap	WGD	Gain	Gene	Unaveraged	BR
0.560777	model_pcaNNet_CPTAC_Gene-Level_Filtered_Gain.rds	model_rf_DepMap_ChromosomeArm-Level_Loss_Average.rds	0.663743	pcaNNet	Gene-Level_Filtered_Gain	CPTAC	All	Gain	Gene	Unaveraged	BR	0.65348	rf	ChromosomeArm-Level_Loss_Average	DepMap	All	Loss	Chromosome Arm	Averaged	Log2FC
0.598194	model_pcaNNet_CPTAC_Gene-Level_Filtered_Gain.rds	model_rf_DepMap_ChromosomeArm-Level_Gain_Average.rds	0.663743	pcaNNet	Gene-Level_Filtered_Gain	CPTAC	All	Gain	Gene	Unaveraged	BR	0.702296	rf	ChromosomeArm-Level_Gain_Average	DepMap	All	Gain	Chromosome Arm	Averaged	Log2FC
0.541286	model_pcaNNet_CPTAC_Gene-Level_Filtered_Gain.rds	model_rf_DepMap_ChromosomeArm-Level_Loss_Log2FC.rds	0.663743	pcaNNet	Gene-Level_Filtered_Gain	CPTAC	All	Gain	Gene	Unaveraged	BR	0.610392	rf	ChromosomeArm-Level_Loss_Log2FC	DepMap	All	Loss	Chromosome Arm	Unaveraged	Log2FC
0.555367	model_pcaNNet_CPTAC_Gene-Level_Filtered_Gain.rds	model_rf_DepMap_ChromosomeArm-Level_Gain_Log2FC.rds	0.663743	pcaNNet	Gene-Level_Filtered_Gain	CPTAC	All	Gain	Gene	Unaveraged	BR	0.627656	rf	ChromosomeArm-Level_Gain_Log2FC	DepMap	All	Gain	Chromosome Arm	Unaveraged	Log2FC
0.542832	model_pcaNNet_CPTAC_Gene-Level_Filtered_Gain.rds	model_rf_DepMap_ChromosomeArm-Level_Loss.rds	0.663743	pcaNNet	Gene-Level_Filtered_Gain	CPTAC	All	Gain	Gene	Unaveraged	BR	0.622198	rf	ChromosomeArm-Level_Loss	DepMap	All	Loss	Chromosome Arm	Unaveraged	BR
0.553176	model_pcaNNet_CPTAC_Gene-Level_Filtered_Gain.rds	model_rf_DepMap_ChromosomeArm-Level_Gain.rds	0.663743	pcaNNet	Gene-Level_Filtered_Gain	CPTAC	All	Gain	Gene	Unaveraged	BR	0.62501	rf	ChromosomeArm-Level_Gain	DepMap	All	Gain	Chromosome Arm	Unaveraged	BR
0.565337	model_pcaNNet_CPTAC_Gene-Level_Filtered_Gain.rds	model_rf_DepMap_Gene-Level_Filtered_Loss.rds	0.663743	pcaNNet	Gene-Level_Filtered_Gain	CPTAC	All	Gain	Gene	Unaveraged	BR	0.653795	rf	Gene-Level_Filtered_Loss	DepMap	All	Loss	Gene	Unaveraged	BR
0.606933	model_pcaNNet_CPTAC_Gene-Level_Filtered_Gain.rds	model_rf_DepMap_Gene-Level_Filtered_Gain.rds	0.663743	pcaNNet	Gene-Level_Filtered_Gain	CPTAC	All	Gain	Gene	Unaveraged	BR	0.717943	rf	Gene-Level_Filtered_Gain	DepMap	All	Gain	Gene	Unaveraged	BR
0.521707	model_pcaNNet_CPTAC_Gene-Level_Filtered_Gain.rds	model_rf_ProCan_ChromosomeArm-Level_Loss_Average.rds	0.663743	pcaNNet	Gene-Level_Filtered_Gain	CPTAC	All	Gain	Gene	Unaveraged	BR	0.671319	rf	ChromosomeArm-Level_Loss_Average	ProCan	All	Loss	Chromosome Arm	Averaged	Log2FC
0.588484	model_pcaNNet_CPTAC_Gene-Level_Filtered_Gain.rds	model_rf_ProCan_ChromosomeArm-Level_Gain_Average.rds	0.663743	pcaNNet	Gene-Level_Filtered_Gain	CPTAC	All	Gain	Gene	Unaveraged	BR	0.648154	rf	ChromosomeArm-Level_Gain_Average	ProCan	All	Gain	Chromosome Arm	Averaged	Log2FC
0.519372	model_pcaNNet_CPTAC_Gene-Level_Filtered_Gain.rds	model_rf_ProCan_ChromosomeArm-Level_Loss_Log2FC.rds	0.663743	pcaNNet	Gene-Level_Filtered_Gain	CPTAC	All	Gain	Gene	Unaveraged	BR	0.592926	rf	ChromosomeArm-Level_Loss_Log2FC	ProCan	All	Loss	Chromosome Arm	Unaveraged	Log2FC
0.539865	model_pcaNNet_CPTAC_Gene-Level_Filtered_Gain.rds	model_rf_ProCan_ChromosomeArm-Level_Gain_Log2FC.rds	0.663743	pcaNNet	Gene-Level_Filtered_Gain	CPTAC	All	Gain	Gene	Unaveraged	BR	0.592916	rf	ChromosomeArm-Level_Gain_Log2FC	ProCan	All	Gain	Chromosome Arm	Unaveraged	Log2FC
0.518898	model_pcaNNet_CPTAC_Gene-Level_Filtered_Gain.rds	model_rf_ProCan_ChromosomeArm-Level_Loss.rds	0.663743	pcaNNet	Gene-Level_Filtered_Gain	CPTAC	All	Gain	Gene	Unaveraged	BR	0.622231	rf	ChromosomeArm-Level_Loss	ProCan	All	Loss	Chromosome Arm	Unaveraged	BR
0.538142	model_pcaNNet_CPTAC_Gene-Level_Filtered_Gain.rds	model_rf_ProCan_ChromosomeArm-Level_Gain.rds	0.663743	pcaNNet	Gene-Level_Filtered_Gain	CPTAC	All	Gain	Gene	Unaveraged	BR	0.596759	rf	ChromosomeArm-Level_Gain	ProCan	All	Gain	Chromosome Arm	Unaveraged	BR
0.531486	model_pcaNNet_CPTAC_Gene-Level_Filtered_Gain.rds	model_rf_ProCan_Gene-Level_Filtered_Loss.rds	0.663743	pcaNNet	Gene-Level_Filtered_Gain	CPTAC	All	Gain	Gene	Unaveraged	BR	0.642238	rf	Gene-Level_Filtered_Loss	ProCan	All	Loss	Gene	Unaveraged	BR
0.57214	model_pcaNNet_CPTAC_Gene-Level_Filtered_Gain.rds	model_rf_ProCan_Gene-Level_Filtered_Gain.rds	0.663743	pcaNNet	Gene-Level_Filtered_Gain	CPTAC	All	Gain	Gene	Unaveraged	BR	0.664437	rf	Gene-Level_Filtered_Gain	ProCan	All	Gain	Gene	Unaveraged	BR
0.601512	model_pcaNNet_CPTAC_Gene-Level_Filtered_Gain.rds	model_xgbLinear_CPTAC_Gene-Level_Filtered_Loss.rds	0.663743	pcaNNet	Gene-Level_Filtered_Gain	CPTAC	All	Gain	Gene	Unaveraged	BR	0.811102	xgbLinear	Gene-Level_Filtered_Loss	CPTAC	All	Loss	Gene	Unaveraged	BR
0.686688	model_pcaNNet_CPTAC_Gene-Level_Filtered_Gain.rds	model_xgbLinear_CPTAC_Gene-Level_Filtered_Gain.rds	0.663743	pcaNNet	Gene-Level_Filtered_Gain	CPTAC	All	Gain	Gene	Unaveraged	BR	0.845607	xgbLinear	Gene-Level_Filtered_Gain	CPTAC	All	Gain	Gene	Unaveraged	BR
0.555104	model_pcaNNet_CPTAC_Gene-Level_Filtered_Gain.rds	model_xgbLinear_Engineered_ChromosomeArm-Level_Loss_Average.rds	0.663743	pcaNNet	Gene-Level_Filtered_Gain	CPTAC	All	Gain	Gene	Unaveraged	BR	0.617858	xgbLinear	ChromosomeArm-Level_Loss_Average	Engineered	All	Loss	Chromosome Arm	Averaged	Log2FC
0.53125	model_pcaNNet_CPTAC_Gene-Level_Filtered_Gain.rds	model_xgbLinear_Engineered_ChromosomeArm-Level_Gain_Average.rds	0.663743	pcaNNet	Gene-Level_Filtered_Gain	CPTAC	All	Gain	Gene	Unaveraged	BR	0.402778	xgbLinear	ChromosomeArm-Level_Gain_Average	Engineered	All	Gain	Chromosome Arm	Averaged	Log2FC
0.529856	model_pcaNNet_CPTAC_Gene-Level_Filtered_Gain.rds	model_xgbLinear_Engineered_ChromosomeArm-Level_Loss_Log2FC.rds	0.663743	pcaNNet	Gene-Level_Filtered_Gain	CPTAC	All	Gain	Gene	Unaveraged	BR	0.870003	xgbLinear	ChromosomeArm-Level_Loss_Log2FC	Engineered	All	Loss	Chromosome Arm	Unaveraged	Log2FC
0.551058	model_pcaNNet_CPTAC_Gene-Level_Filtered_Gain.rds	model_xgbLinear_Engineered_ChromosomeArm-Level_Gain_Log2FC.rds	0.663743	pcaNNet	Gene-Level_Filtered_Gain	CPTAC	All	Gain	Gene	Unaveraged	BR	0.828982	xgbLinear	ChromosomeArm-Level_Gain_Log2FC	Engineered	All	Gain	Chromosome Arm	Unaveraged	Log2FC
0.707227	model_pcaNNet_CPTAC_Gene-Level_Filtered_Gain.rds	model_xgbLinear_Engineered_ChromosomeArm-Level_Loss.rds	0.663743	pcaNNet	Gene-Level_Filtered_Gain	CPTAC	All	Gain	Gene	Unaveraged	BR	0.904746	xgbLinear	ChromosomeArm-Level_Loss	Engineered	All	Loss	Chromosome Arm	Unaveraged	BR
0.458753	model_pcaNNet_CPTAC_Gene-Level_Filtered_Gain.rds	model_xgbLinear_Engineered_ChromosomeArm-Level_Gain.rds	0.663743	pcaNNet	Gene-Level_Filtered_Gain	CPTAC	All	Gain	Gene	Unaveraged	BR	0.79244	xgbLinear	ChromosomeArm-Level_Gain	Engineered	All	Gain	Chromosome Arm	Unaveraged	BR
0.57216	model_pcaNNet_CPTAC_Gene-Level_Filtered_Gain.rds	model_xgbLinear_DepMap-NoWGD_ChromosomeArm-Level_Loss_Average.rds	0.663743	pcaNNet	Gene-Level_Filtered_Gain	CPTAC	All	Gain	Gene	Unaveraged	BR	0.681747	xgbLinear	ChromosomeArm-Level_Loss_Average	DepMap	Non-WGD	Loss	Chromosome Arm	Averaged	Log2FC
0.598316	model_pcaNNet_CPTAC_Gene-Level_Filtered_Gain.rds	model_xgbLinear_DepMap-NoWGD_ChromosomeArm-Level_Gain_Average.rds	0.663743	pcaNNet	Gene-Level_Filtered_Gain	CPTAC	All	Gain	Gene	Unaveraged	BR	0.621066	xgbLinear	ChromosomeArm-Level_Gain_Average	DepMap	Non-WGD	Gain	Chromosome Arm	Averaged	Log2FC
0.540443	model_pcaNNet_CPTAC_Gene-Level_Filtered_Gain.rds	model_xgbLinear_DepMap-NoWGD_ChromosomeArm-Level_Loss_Log2FC.rds	0.663743	pcaNNet	Gene-Level_Filtered_Gain	CPTAC	All	Gain	Gene	Unaveraged	BR	0.61419	xgbLinear	ChromosomeArm-Level_Loss_Log2FC	DepMap	Non-WGD	Loss	Chromosome Arm	Unaveraged	Log2FC
0.553332	model_pcaNNet_CPTAC_Gene-Level_Filtered_Gain.rds	model_xgbLinear_DepMap-NoWGD_ChromosomeArm-Level_Gain_Log2FC.rds	0.663743	pcaNNet	Gene-Level_Filtered_Gain	CPTAC	All	Gain	Gene	Unaveraged	BR	0.629164	xgbLinear	ChromosomeArm-Level_Gain_Log2FC	DepMap	Non-WGD	Gain	Chromosome Arm	Unaveraged	Log2FC
0.549924	model_pcaNNet_CPTAC_Gene-Level_Filtered_Gain.rds	model_xgbLinear_DepMap-NoWGD_ChromosomeArm-Level_Loss.rds	0.663743	pcaNNet	Gene-Level_Filtered_Gain	CPTAC	All	Gain	Gene	Unaveraged	BR	0.638363	xgbLinear	ChromosomeArm-Level_Loss	DepMap	Non-WGD	Loss	Chromosome Arm	Unaveraged	BR
0.558438	model_pcaNNet_CPTAC_Gene-Level_Filtered_Gain.rds	model_xgbLinear_DepMap-NoWGD_ChromosomeArm-Level_Gain.rds	0.663743	pcaNNet	Gene-Level_Filtered_Gain	CPTAC	All	Gain	Gene	Unaveraged	BR	0.633137	xgbLinear	ChromosomeArm-Level_Gain	DepMap	Non-WGD	Gain	Chromosome Arm	Unaveraged	BR
0.565119	model_pcaNNet_CPTAC_Gene-Level_Filtered_Gain.rds	model_xgbLinear_DepMap-NoWGD_Gene-Level_Filtered_Loss.rds	0.663743	pcaNNet	Gene-Level_Filtered_Gain	CPTAC	All	Gain	Gene	Unaveraged	BR	0.682	xgbLinear	Gene-Level_Filtered_Loss	DepMap	Non-WGD	Loss	Gene	Unaveraged	BR
0.577308	model_pcaNNet_CPTAC_Gene-Level_Filtered_Gain.rds	model_xgbLinear_DepMap-NoWGD_Gene-Level_Filtered_Gain.rds	0.663743	pcaNNet	Gene-Level_Filtered_Gain	CPTAC	All	Gain	Gene	Unaveraged	BR	0.670397	xgbLinear	Gene-Level_Filtered_Gain	DepMap	Non-WGD	Gain	Gene	Unaveraged	BR
0.573785	model_pcaNNet_CPTAC_Gene-Level_Filtered_Gain.rds	model_xgbLinear_DepMap-WGD_ChromosomeArm-Level_Loss_Average.rds	0.663743	pcaNNet	Gene-Level_Filtered_Gain	CPTAC	All	Gain	Gene	Unaveraged	BR	0.591755	xgbLinear	ChromosomeArm-Level_Loss_Average	DepMap	WGD	Loss	Chromosome Arm	Averaged	Log2FC
0.580618	model_pcaNNet_CPTAC_Gene-Level_Filtered_Gain.rds	model_xgbLinear_DepMap-WGD_ChromosomeArm-Level_Gain_Average.rds	0.663743	pcaNNet	Gene-Level_Filtered_Gain	CPTAC	All	Gain	Gene	Unaveraged	BR	0.596419	xgbLinear	ChromosomeArm-Level_Gain_Average	DepMap	WGD	Gain	Chromosome Arm	Averaged	Log2FC
0.542278	model_pcaNNet_CPTAC_Gene-Level_Filtered_Gain.rds	model_xgbLinear_DepMap-WGD_ChromosomeArm-Level_Loss_Log2FC.rds	0.663743	pcaNNet	Gene-Level_Filtered_Gain	CPTAC	All	Gain	Gene	Unaveraged	BR	0.612193	xgbLinear	ChromosomeArm-Level_Loss_Log2FC	DepMap	WGD	Loss	Chromosome Arm	Unaveraged	Log2FC
0.552105	model_pcaNNet_CPTAC_Gene-Level_Filtered_Gain.rds	model_xgbLinear_DepMap-WGD_ChromosomeArm-Level_Gain_Log2FC.rds	0.663743	pcaNNet	Gene-Level_Filtered_Gain	CPTAC	All	Gain	Gene	Unaveraged	BR	0.623781	xgbLinear	ChromosomeArm-Level_Gain_Log2FC	DepMap	WGD	Gain	Chromosome Arm	Unaveraged	Log2FC
0.539896	model_pcaNNet_CPTAC_Gene-Level_Filtered_Gain.rds	model_xgbLinear_DepMap-WGD_ChromosomeArm-Level_Loss.rds	0.663743	pcaNNet	Gene-Level_Filtered_Gain	CPTAC	All	Gain	Gene	Unaveraged	BR	0.606588	xgbLinear	ChromosomeArm-Level_Loss	DepMap	WGD	Loss	Chromosome Arm	Unaveraged	BR
0.547485	model_pcaNNet_CPTAC_Gene-Level_Filtered_Gain.rds	model_xgbLinear_DepMap-WGD_ChromosomeArm-Level_Gain.rds	0.663743	pcaNNet	Gene-Level_Filtered_Gain	CPTAC	All	Gain	Gene	Unaveraged	BR	0.606426	xgbLinear	ChromosomeArm-Level_Gain	DepMap	WGD	Gain	Chromosome Arm	Unaveraged	BR
0.572693	model_pcaNNet_CPTAC_Gene-Level_Filtered_Gain.rds	model_xgbLinear_DepMap-WGD_Gene-Level_Filtered_Loss.rds	0.663743	pcaNNet	Gene-Level_Filtered_Gain	CPTAC	All	Gain	Gene	Unaveraged	BR	0.646684	xgbLinear	Gene-Level_Filtered_Loss	DepMap	WGD	Loss	Gene	Unaveraged	BR
0.591999	model_pcaNNet_CPTAC_Gene-Level_Filtered_Gain.rds	model_xgbLinear_DepMap-WGD_Gene-Level_Filtered_Gain.rds	0.663743	pcaNNet	Gene-Level_Filtered_Gain	CPTAC	All	Gain	Gene	Unaveraged	BR	0.718197	xgbLinear	Gene-Level_Filtered_Gain	DepMap	WGD	Gain	Gene	Unaveraged	BR
0.560777	model_pcaNNet_CPTAC_Gene-Level_Filtered_Gain.rds	model_xgbLinear_DepMap_ChromosomeArm-Level_Loss_Average.rds	0.663743	pcaNNet	Gene-Level_Filtered_Gain	CPTAC	All	Gain	Gene	Unaveraged	BR	0.636467	xgbLinear	ChromosomeArm-Level_Loss_Average	DepMap	All	Loss	Chromosome Arm	Averaged	Log2FC
0.598194	model_pcaNNet_CPTAC_Gene-Level_Filtered_Gain.rds	model_xgbLinear_DepMap_ChromosomeArm-Level_Gain_Average.rds	0.663743	pcaNNet	Gene-Level_Filtered_Gain	CPTAC	All	Gain	Gene	Unaveraged	BR	0.637051	xgbLinear	ChromosomeArm-Level_Gain_Average	DepMap	All	Gain	Chromosome Arm	Averaged	Log2FC
0.541286	model_pcaNNet_CPTAC_Gene-Level_Filtered_Gain.rds	model_xgbLinear_DepMap_ChromosomeArm-Level_Loss_Log2FC.rds	0.663743	pcaNNet	Gene-Level_Filtered_Gain	CPTAC	All	Gain	Gene	Unaveraged	BR	0.618288	xgbLinear	ChromosomeArm-Level_Loss_Log2FC	DepMap	All	Loss	Chromosome Arm	Unaveraged	Log2FC
0.555367	model_pcaNNet_CPTAC_Gene-Level_Filtered_Gain.rds	model_xgbLinear_DepMap_ChromosomeArm-Level_Gain_Log2FC.rds	0.663743	pcaNNet	Gene-Level_Filtered_Gain	CPTAC	All	Gain	Gene	Unaveraged	BR	0.637227	xgbLinear	ChromosomeArm-Level_Gain_Log2FC	DepMap	All	Gain	Chromosome Arm	Unaveraged	Log2FC
0.542832	model_pcaNNet_CPTAC_Gene-Level_Filtered_Gain.rds	model_xgbLinear_DepMap_ChromosomeArm-Level_Loss.rds	0.663743	pcaNNet	Gene-Level_Filtered_Gain	CPTAC	All	Gain	Gene	Unaveraged	BR	0.625845	xgbLinear	ChromosomeArm-Level_Loss	DepMap	All	Loss	Chromosome Arm	Unaveraged	BR
0.553176	model_pcaNNet_CPTAC_Gene-Level_Filtered_Gain.rds	model_xgbLinear_DepMap_ChromosomeArm-Level_Gain.rds	0.663743	pcaNNet	Gene-Level_Filtered_Gain	CPTAC	All	Gain	Gene	Unaveraged	BR	0.631422	xgbLinear	ChromosomeArm-Level_Gain	DepMap	All	Gain	Chromosome Arm	Unaveraged	BR
0.565337	model_pcaNNet_CPTAC_Gene-Level_Filtered_Gain.rds	model_xgbLinear_DepMap_Gene-Level_Filtered_Loss.rds	0.663743	pcaNNet	Gene-Level_Filtered_Gain	CPTAC	All	Gain	Gene	Unaveraged	BR	0.68396	xgbLinear	Gene-Level_Filtered_Loss	DepMap	All	Loss	Gene	Unaveraged	BR
0.606933	model_pcaNNet_CPTAC_Gene-Level_Filtered_Gain.rds	model_xgbLinear_DepMap_Gene-Level_Filtered_Gain.rds	0.663743	pcaNNet	Gene-Level_Filtered_Gain	CPTAC	All	Gain	Gene	Unaveraged	BR	0.772914	xgbLinear	Gene-Level_Filtered_Gain	DepMap	All	Gain	Gene	Unaveraged	BR
0.521707	model_pcaNNet_CPTAC_Gene-Level_Filtered_Gain.rds	model_xgbLinear_ProCan_ChromosomeArm-Level_Loss_Average.rds	0.663743	pcaNNet	Gene-Level_Filtered_Gain	CPTAC	All	Gain	Gene	Unaveraged	BR	0.629296	xgbLinear	ChromosomeArm-Level_Loss_Average	ProCan	All	Loss	Chromosome Arm	Averaged	Log2FC
0.588484	model_pcaNNet_CPTAC_Gene-Level_Filtered_Gain.rds	model_xgbLinear_ProCan_ChromosomeArm-Level_Gain_Average.rds	0.663743	pcaNNet	Gene-Level_Filtered_Gain	CPTAC	All	Gain	Gene	Unaveraged	BR	0.64511	xgbLinear	ChromosomeArm-Level_Gain_Average	ProCan	All	Gain	Chromosome Arm	Averaged	Log2FC
0.519372	model_pcaNNet_CPTAC_Gene-Level_Filtered_Gain.rds	model_xgbLinear_ProCan_ChromosomeArm-Level_Loss_Log2FC.rds	0.663743	pcaNNet	Gene-Level_Filtered_Gain	CPTAC	All	Gain	Gene	Unaveraged	BR	0.613167	xgbLinear	ChromosomeArm-Level_Loss_Log2FC	ProCan	All	Loss	Chromosome Arm	Unaveraged	Log2FC
0.539865	model_pcaNNet_CPTAC_Gene-Level_Filtered_Gain.rds	model_xgbLinear_ProCan_ChromosomeArm-Level_Gain_Log2FC.rds	0.663743	pcaNNet	Gene-Level_Filtered_Gain	CPTAC	All	Gain	Gene	Unaveraged	BR	0.611942	xgbLinear	ChromosomeArm-Level_Gain_Log2FC	ProCan	All	Gain	Chromosome Arm	Unaveraged	Log2FC
0.518898	model_pcaNNet_CPTAC_Gene-Level_Filtered_Gain.rds	model_xgbLinear_ProCan_ChromosomeArm-Level_Loss.rds	0.663743	pcaNNet	Gene-Level_Filtered_Gain	CPTAC	All	Gain	Gene	Unaveraged	BR	0.623499	xgbLinear	ChromosomeArm-Level_Loss	ProCan	All	Loss	Chromosome Arm	Unaveraged	BR
0.538142	model_pcaNNet_CPTAC_Gene-Level_Filtered_Gain.rds	model_xgbLinear_ProCan_ChromosomeArm-Level_Gain.rds	0.663743	pcaNNet	Gene-Level_Filtered_Gain	CPTAC	All	Gain	Gene	Unaveraged	BR	0.608333	xgbLinear	ChromosomeArm-Level_Gain	ProCan	All	Gain	Chromosome Arm	Unaveraged	BR
0.531486	model_pcaNNet_CPTAC_Gene-Level_Filtered_Gain.rds	model_xgbLinear_ProCan_Gene-Level_Filtered_Loss.rds	0.663743	pcaNNet	Gene-Level_Filtered_Gain	CPTAC	All	Gain	Gene	Unaveraged	BR	0.652537	xgbLinear	Gene-Level_Filtered_Loss	ProCan	All	Loss	Gene	Unaveraged	BR
0.57214	model_pcaNNet_CPTAC_Gene-Level_Filtered_Gain.rds	model_xgbLinear_ProCan_Gene-Level_Filtered_Gain.rds	0.663743	pcaNNet	Gene-Level_Filtered_Gain	CPTAC	All	Gain	Gene	Unaveraged	BR	0.731048	xgbLinear	Gene-Level_Filtered_Gain	ProCan	All	Gain	Gene	Unaveraged	BR
0.591737	model_pcaNNet_Engineered_ChromosomeArm-Level_Loss_Average.rds	model_pcaNNet_CPTAC_Gene-Level_Filtered_Loss.rds	0.624074	pcaNNet	ChromosomeArm-Level_Loss_Average	Engineered	All	Loss	Chromosome Arm	Averaged	Log2FC	0.709026	pcaNNet	Gene-Level_Filtered_Loss	CPTAC	All	Loss	Gene	Unaveraged	BR
0.550679	model_pcaNNet_Engineered_ChromosomeArm-Level_Loss_Average.rds	model_pcaNNet_CPTAC_Gene-Level_Filtered_Gain.rds	0.624074	pcaNNet	ChromosomeArm-Level_Loss_Average	Engineered	All	Loss	Chromosome Arm	Averaged	Log2FC	0.663743	pcaNNet	Gene-Level_Filtered_Gain	CPTAC	All	Gain	Gene	Unaveraged	BR
0.931748	model_pcaNNet_Engineered_ChromosomeArm-Level_Loss_Average.rds	model_pcaNNet_Engineered_ChromosomeArm-Level_Loss_Average.rds	0.624074	pcaNNet	ChromosomeArm-Level_Loss_Average	Engineered	All	Loss	Chromosome Arm	Averaged	Log2FC	0.624074	pcaNNet	ChromosomeArm-Level_Loss_Average	Engineered	All	Loss	Chromosome Arm	Averaged	Log2FC
0.871528	model_pcaNNet_Engineered_ChromosomeArm-Level_Loss_Average.rds	model_pcaNNet_Engineered_ChromosomeArm-Level_Gain_Average.rds	0.624074	pcaNNet	ChromosomeArm-Level_Loss_Average	Engineered	All	Loss	Chromosome Arm	Averaged	Log2FC	0.722222	pcaNNet	ChromosomeArm-Level_Gain_Average	Engineered	All	Gain	Chromosome Arm	Averaged	Log2FC
0.788114	model_pcaNNet_Engineered_ChromosomeArm-Level_Loss_Average.rds	model_pcaNNet_Engineered_ChromosomeArm-Level_Loss_Log2FC.rds	0.624074	pcaNNet	ChromosomeArm-Level_Loss_Average	Engineered	All	Loss	Chromosome Arm	Averaged	Log2FC	0.838043	pcaNNet	ChromosomeArm-Level_Loss_Log2FC	Engineered	All	Loss	Chromosome Arm	Unaveraged	Log2FC
0.816259	model_pcaNNet_Engineered_ChromosomeArm-Level_Loss_Average.rds	model_pcaNNet_Engineered_ChromosomeArm-Level_Gain_Log2FC.rds	0.624074	pcaNNet	ChromosomeArm-Level_Loss_Average	Engineered	All	Loss	Chromosome Arm	Averaged	Log2FC	0.789656	pcaNNet	ChromosomeArm-Level_Gain_Log2FC	Engineered	All	Gain	Chromosome Arm	Unaveraged	Log2FC
0.680058	model_pcaNNet_Engineered_ChromosomeArm-Level_Loss_Average.rds	model_pcaNNet_Engineered_ChromosomeArm-Level_Loss.rds	0.624074	pcaNNet	ChromosomeArm-Level_Loss_Average	Engineered	All	Loss	Chromosome Arm	Averaged	Log2FC	0.845367	pcaNNet	ChromosomeArm-Level_Loss	Engineered	All	Loss	Chromosome Arm	Unaveraged	BR
0.776923	model_pcaNNet_Engineered_ChromosomeArm-Level_Loss_Average.rds	model_pcaNNet_Engineered_ChromosomeArm-Level_Gain.rds	0.624074	pcaNNet	ChromosomeArm-Level_Loss_Average	Engineered	All	Loss	Chromosome Arm	Averaged	Log2FC	0.797215	pcaNNet	ChromosomeArm-Level_Gain	Engineered	All	Gain	Chromosome Arm	Unaveraged	BR
0.612681	model_pcaNNet_Engineered_ChromosomeArm-Level_Loss_Average.rds	model_pcaNNet_DepMap-NoWGD_ChromosomeArm-Level_Loss_Average.rds	0.624074	pcaNNet	ChromosomeArm-Level_Loss_Average	Engineered	All	Loss	Chromosome Arm	Averaged	Log2FC	0.699562	pcaNNet	ChromosomeArm-Level_Loss_Average	DepMap	Non-WGD	Loss	Chromosome Arm	Averaged	Log2FC
0.62533	model_pcaNNet_Engineered_ChromosomeArm-Level_Loss_Average.rds	model_pcaNNet_DepMap-NoWGD_ChromosomeArm-Level_Gain_Average.rds	0.624074	pcaNNet	ChromosomeArm-Level_Loss_Average	Engineered	All	Loss	Chromosome Arm	Averaged	Log2FC	0.629934	pcaNNet	ChromosomeArm-Level_Gain_Average	DepMap	Non-WGD	Gain	Chromosome Arm	Averaged	Log2FC
0.562252	model_pcaNNet_Engineered_ChromosomeArm-Level_Loss_Average.rds	model_pcaNNet_DepMap-NoWGD_ChromosomeArm-Level_Loss_Log2FC.rds	0.624074	pcaNNet	ChromosomeArm-Level_Loss_Average	Engineered	All	Loss	Chromosome Arm	Averaged	Log2FC	0.593515	pcaNNet	ChromosomeArm-Level_Loss_Log2FC	DepMap	Non-WGD	Loss	Chromosome Arm	Unaveraged	Log2FC
0.564935	model_pcaNNet_Engineered_ChromosomeArm-Level_Loss_Average.rds	model_pcaNNet_DepMap-NoWGD_ChromosomeArm-Level_Gain_Log2FC.rds	0.624074	pcaNNet	ChromosomeArm-Level_Loss_Average	Engineered	All	Loss	Chromosome Arm	Averaged	Log2FC	0.599019	pcaNNet	ChromosomeArm-Level_Gain_Log2FC	DepMap	Non-WGD	Gain	Chromosome Arm	Unaveraged	Log2FC
0.578264	model_pcaNNet_Engineered_ChromosomeArm-Level_Loss_Average.rds	model_pcaNNet_DepMap-NoWGD_ChromosomeArm-Level_Loss.rds	0.624074	pcaNNet	ChromosomeArm-Level_Loss_Average	Engineered	All	Loss	Chromosome Arm	Averaged	Log2FC	0.609176	pcaNNet	ChromosomeArm-Level_Loss	DepMap	Non-WGD	Loss	Chromosome Arm	Unaveraged	BR
0.571785	model_pcaNNet_Engineered_ChromosomeArm-Level_Loss_Average.rds	model_pcaNNet_DepMap-NoWGD_ChromosomeArm-Level_Gain.rds	0.624074	pcaNNet	ChromosomeArm-Level_Loss_Average	Engineered	All	Loss	Chromosome Arm	Averaged	Log2FC	0.607805	pcaNNet	ChromosomeArm-Level_Gain	DepMap	Non-WGD	Gain	Chromosome Arm	Unaveraged	BR
0.600884	model_pcaNNet_Engineered_ChromosomeArm-Level_Loss_Average.rds	model_pcaNNet_DepMap-NoWGD_Gene-Level_Filtered_Loss.rds	0.624074	pcaNNet	ChromosomeArm-Level_Loss_Average	Engineered	All	Loss	Chromosome Arm	Averaged	Log2FC	0.642927	pcaNNet	Gene-Level_Filtered_Loss	DepMap	Non-WGD	Loss	Gene	Unaveraged	BR
0.588256	model_pcaNNet_Engineered_ChromosomeArm-Level_Loss_Average.rds	model_pcaNNet_DepMap-NoWGD_Gene-Level_Filtered_Gain.rds	0.624074	pcaNNet	ChromosomeArm-Level_Loss_Average	Engineered	All	Loss	Chromosome Arm	Averaged	Log2FC	0.636634	pcaNNet	Gene-Level_Filtered_Gain	DepMap	Non-WGD	Gain	Gene	Unaveraged	BR
0.601058	model_pcaNNet_Engineered_ChromosomeArm-Level_Loss_Average.rds	model_pcaNNet_DepMap-WGD_ChromosomeArm-Level_Loss_Average.rds	0.624074	pcaNNet	ChromosomeArm-Level_Loss_Average	Engineered	All	Loss	Chromosome Arm	Averaged	Log2FC	0.64008	pcaNNet	ChromosomeArm-Level_Loss_Average	DepMap	WGD	Loss	Chromosome Arm	Averaged	Log2FC
0.605965	model_pcaNNet_Engineered_ChromosomeArm-Level_Loss_Average.rds	model_pcaNNet_DepMap-WGD_ChromosomeArm-Level_Gain_Average.rds	0.624074	pcaNNet	ChromosomeArm-Level_Loss_Average	Engineered	All	Loss	Chromosome Arm	Averaged	Log2FC	0.627191	pcaNNet	ChromosomeArm-Level_Gain_Average	DepMap	WGD	Gain	Chromosome Arm	Averaged	Log2FC
0.561418	model_pcaNNet_Engineered_ChromosomeArm-Level_Loss_Average.rds	model_pcaNNet_DepMap-WGD_ChromosomeArm-Level_Loss_Log2FC.rds	0.624074	pcaNNet	ChromosomeArm-Level_Loss_Average	Engineered	All	Loss	Chromosome Arm	Averaged	Log2FC	0.587274	pcaNNet	ChromosomeArm-Level_Loss_Log2FC	DepMap	WGD	Loss	Chromosome Arm	Unaveraged	Log2FC
0.567374	model_pcaNNet_Engineered_ChromosomeArm-Level_Loss_Average.rds	model_pcaNNet_DepMap-WGD_ChromosomeArm-Level_Gain_Log2FC.rds	0.624074	pcaNNet	ChromosomeArm-Level_Loss_Average	Engineered	All	Loss	Chromosome Arm	Averaged	Log2FC	0.602296	pcaNNet	ChromosomeArm-Level_Gain_Log2FC	DepMap	WGD	Gain	Chromosome Arm	Unaveraged	Log2FC
0.560287	model_pcaNNet_Engineered_ChromosomeArm-Level_Loss_Average.rds	model_pcaNNet_DepMap-WGD_ChromosomeArm-Level_Loss.rds	0.624074	pcaNNet	ChromosomeArm-Level_Loss_Average	Engineered	All	Loss	Chromosome Arm	Averaged	Log2FC	0.585735	pcaNNet	ChromosomeArm-Level_Loss	DepMap	WGD	Loss	Chromosome Arm	Unaveraged	BR
0.560054	model_pcaNNet_Engineered_ChromosomeArm-Level_Loss_Average.rds	model_pcaNNet_DepMap-WGD_ChromosomeArm-Level_Gain.rds	0.624074	pcaNNet	ChromosomeArm-Level_Loss_Average	Engineered	All	Loss	Chromosome Arm	Averaged	Log2FC	0.586082	pcaNNet	ChromosomeArm-Level_Gain	DepMap	WGD	Gain	Chromosome Arm	Unaveraged	BR
0.579726	model_pcaNNet_Engineered_ChromosomeArm-Level_Loss_Average.rds	model_pcaNNet_DepMap-WGD_Gene-Level_Filtered_Loss.rds	0.624074	pcaNNet	ChromosomeArm-Level_Loss_Average	Engineered	All	Loss	Chromosome Arm	Averaged	Log2FC	0.616803	pcaNNet	Gene-Level_Filtered_Loss	DepMap	WGD	Loss	Gene	Unaveraged	BR
0.621208	model_pcaNNet_Engineered_ChromosomeArm-Level_Loss_Average.rds	model_pcaNNet_DepMap-WGD_Gene-Level_Filtered_Gain.rds	0.624074	pcaNNet	ChromosomeArm-Level_Loss_Average	Engineered	All	Loss	Chromosome Arm	Averaged	Log2FC	0.667003	pcaNNet	Gene-Level_Filtered_Gain	DepMap	WGD	Gain	Gene	Unaveraged	BR
0.605033	model_pcaNNet_Engineered_ChromosomeArm-Level_Loss_Average.rds	model_pcaNNet_DepMap_ChromosomeArm-Level_Loss_Average.rds	0.624074	pcaNNet	ChromosomeArm-Level_Loss_Average	Engineered	All	Loss	Chromosome Arm	Averaged	Log2FC	0.618075	pcaNNet	ChromosomeArm-Level_Loss_Average	DepMap	All	Loss	Chromosome Arm	Averaged	Log2FC
0.633314	model_pcaNNet_Engineered_ChromosomeArm-Level_Loss_Average.rds	model_pcaNNet_DepMap_ChromosomeArm-Level_Gain_Average.rds	0.624074	pcaNNet	ChromosomeArm-Level_Loss_Average	Engineered	All	Loss	Chromosome Arm	Averaged	Log2FC	0.691098	pcaNNet	ChromosomeArm-Level_Gain_Average	DepMap	All	Gain	Chromosome Arm	Averaged	Log2FC
0.562318	model_pcaNNet_Engineered_ChromosomeArm-Level_Loss_Average.rds	model_pcaNNet_DepMap_ChromosomeArm-Level_Loss_Log2FC.rds	0.624074	pcaNNet	ChromosomeArm-Level_Loss_Average	Engineered	All	Loss	Chromosome Arm	Averaged	Log2FC	0.591433	pcaNNet	ChromosomeArm-Level_Loss_Log2FC	DepMap	All	Loss	Chromosome Arm	Unaveraged	Log2FC
0.566337	model_pcaNNet_Engineered_ChromosomeArm-Level_Loss_Average.rds	model_pcaNNet_DepMap_ChromosomeArm-Level_Gain_Log2FC.rds	0.624074	pcaNNet	ChromosomeArm-Level_Loss_Average	Engineered	All	Loss	Chromosome Arm	Averaged	Log2FC	0.60745	pcaNNet	ChromosomeArm-Level_Gain_Log2FC	DepMap	All	Gain	Chromosome Arm	Unaveraged	Log2FC
0.567688	model_pcaNNet_Engineered_ChromosomeArm-Level_Loss_Average.rds	model_pcaNNet_DepMap_ChromosomeArm-Level_Loss.rds	0.624074	pcaNNet	ChromosomeArm-Level_Loss_Average	Engineered	All	Loss	Chromosome Arm	Averaged	Log2FC	0.603258	pcaNNet	ChromosomeArm-Level_Loss	DepMap	All	Loss	Chromosome Arm	Unaveraged	BR
0.564061	model_pcaNNet_Engineered_ChromosomeArm-Level_Loss_Average.rds	model_pcaNNet_DepMap_ChromosomeArm-Level_Gain.rds	0.624074	pcaNNet	ChromosomeArm-Level_Loss_Average	Engineered	All	Loss	Chromosome Arm	Averaged	Log2FC	0.604947	pcaNNet	ChromosomeArm-Level_Gain	DepMap	All	Gain	Chromosome Arm	Unaveraged	BR
0.599453	model_pcaNNet_Engineered_ChromosomeArm-Level_Loss_Average.rds	model_pcaNNet_DepMap_Gene-Level_Filtered_Loss.rds	0.624074	pcaNNet	ChromosomeArm-Level_Loss_Average	Engineered	All	Loss	Chromosome Arm	Averaged	Log2FC	0.646531	pcaNNet	Gene-Level_Filtered_Loss	DepMap	All	Loss	Gene	Unaveraged	BR
0.628469	model_pcaNNet_Engineered_ChromosomeArm-Level_Loss_Average.rds	model_pcaNNet_DepMap_Gene-Level_Filtered_Gain.rds	0.624074	pcaNNet	ChromosomeArm-Level_Loss_Average	Engineered	All	Loss	Chromosome Arm	Averaged	Log2FC	0.719545	pcaNNet	Gene-Level_Filtered_Gain	DepMap	All	Gain	Gene	Unaveraged	BR
0.565667	model_pcaNNet_Engineered_ChromosomeArm-Level_Loss_Average.rds	model_pcaNNet_ProCan_ChromosomeArm-Level_Loss_Average.rds	0.624074	pcaNNet	ChromosomeArm-Level_Loss_Average	Engineered	All	Loss	Chromosome Arm	Averaged	Log2FC	0.651105	pcaNNet	ChromosomeArm-Level_Loss_Average	ProCan	All	Loss	Chromosome Arm	Averaged	Log2FC
0.608884	model_pcaNNet_Engineered_ChromosomeArm-Level_Loss_Average.rds	model_pcaNNet_ProCan_ChromosomeArm-Level_Gain_Average.rds	0.624074	pcaNNet	ChromosomeArm-Level_Loss_Average	Engineered	All	Loss	Chromosome Arm	Averaged	Log2FC	0.636144	pcaNNet	ChromosomeArm-Level_Gain_Average	ProCan	All	Gain	Chromosome Arm	Averaged	Log2FC
0.551012	model_pcaNNet_Engineered_ChromosomeArm-Level_Loss_Average.rds	model_pcaNNet_ProCan_ChromosomeArm-Level_Loss_Log2FC.rds	0.624074	pcaNNet	ChromosomeArm-Level_Loss_Average	Engineered	All	Loss	Chromosome Arm	Averaged	Log2FC	0.570789	pcaNNet	ChromosomeArm-Level_Loss_Log2FC	ProCan	All	Loss	Chromosome Arm	Unaveraged	Log2FC
0.558891	model_pcaNNet_Engineered_ChromosomeArm-Level_Loss_Average.rds	model_pcaNNet_ProCan_ChromosomeArm-Level_Gain_Log2FC.rds	0.624074	pcaNNet	ChromosomeArm-Level_Loss_Average	Engineered	All	Loss	Chromosome Arm	Averaged	Log2FC	0.591479	pcaNNet	ChromosomeArm-Level_Gain_Log2FC	ProCan	All	Gain	Chromosome Arm	Unaveraged	Log2FC
0.554681	model_pcaNNet_Engineered_ChromosomeArm-Level_Loss_Average.rds	model_pcaNNet_ProCan_ChromosomeArm-Level_Loss.rds	0.624074	pcaNNet	ChromosomeArm-Level_Loss_Average	Engineered	All	Loss	Chromosome Arm	Averaged	Log2FC	0.58814	pcaNNet	ChromosomeArm-Level_Loss	ProCan	All	Loss	Chromosome Arm	Unaveraged	BR
0.557912	model_pcaNNet_Engineered_ChromosomeArm-Level_Loss_Average.rds	model_pcaNNet_ProCan_ChromosomeArm-Level_Gain.rds	0.624074	pcaNNet	ChromosomeArm-Level_Loss_Average	Engineered	All	Loss	Chromosome Arm	Averaged	Log2FC	0.588452	pcaNNet	ChromosomeArm-Level_Gain	ProCan	All	Gain	Chromosome Arm	Unaveraged	BR
0.582406	model_pcaNNet_Engineered_ChromosomeArm-Level_Loss_Average.rds	model_pcaNNet_ProCan_Gene-Level_Filtered_Loss.rds	0.624074	pcaNNet	ChromosomeArm-Level_Loss_Average	Engineered	All	Loss	Chromosome Arm	Averaged	Log2FC	0.617799	pcaNNet	Gene-Level_Filtered_Loss	ProCan	All	Loss	Gene	Unaveraged	BR
0.617947	model_pcaNNet_Engineered_ChromosomeArm-Level_Loss_Average.rds	model_pcaNNet_ProCan_Gene-Level_Filtered_Gain.rds	0.624074	pcaNNet	ChromosomeArm-Level_Loss_Average	Engineered	All	Loss	Chromosome Arm	Averaged	Log2FC	0.670351	pcaNNet	Gene-Level_Filtered_Gain	ProCan	All	Gain	Gene	Unaveraged	BR
0.591737	model_pcaNNet_Engineered_ChromosomeArm-Level_Loss_Average.rds	model_rf_CPTAC_Gene-Level_Filtered_Loss.rds	0.624074	pcaNNet	ChromosomeArm-Level_Loss_Average	Engineered	All	Loss	Chromosome Arm	Averaged	Log2FC	0.795401	rf	Gene-Level_Filtered_Loss	CPTAC	All	Loss	Gene	Unaveraged	BR
0.550679	model_pcaNNet_Engineered_ChromosomeArm-Level_Loss_Average.rds	model_rf_CPTAC_Gene-Level_Filtered_Gain.rds	0.624074	pcaNNet	ChromosomeArm-Level_Loss_Average	Engineered	All	Loss	Chromosome Arm	Averaged	Log2FC	0.79636	rf	Gene-Level_Filtered_Gain	CPTAC	All	Gain	Gene	Unaveraged	BR
0.931748	model_pcaNNet_Engineered_ChromosomeArm-Level_Loss_Average.rds	model_rf_Engineered_ChromosomeArm-Level_Loss_Average.rds	0.624074	pcaNNet	ChromosomeArm-Level_Loss_Average	Engineered	All	Loss	Chromosome Arm	Averaged	Log2FC	0.627122	rf	ChromosomeArm-Level_Loss_Average	Engineered	All	Loss	Chromosome Arm	Averaged	Log2FC
0.871528	model_pcaNNet_Engineered_ChromosomeArm-Level_Loss_Average.rds	model_rf_Engineered_ChromosomeArm-Level_Gain_Average.rds	0.624074	pcaNNet	ChromosomeArm-Level_Loss_Average	Engineered	All	Loss	Chromosome Arm	Averaged	Log2FC	0.559028	rf	ChromosomeArm-Level_Gain_Average	Engineered	All	Gain	Chromosome Arm	Averaged	Log2FC
0.788114	model_pcaNNet_Engineered_ChromosomeArm-Level_Loss_Average.rds	model_rf_Engineered_ChromosomeArm-Level_Loss_Log2FC.rds	0.624074	pcaNNet	ChromosomeArm-Level_Loss_Average	Engineered	All	Loss	Chromosome Arm	Averaged	Log2FC	0.870094	rf	ChromosomeArm-Level_Loss_Log2FC	Engineered	All	Loss	Chromosome Arm	Unaveraged	Log2FC
0.816259	model_pcaNNet_Engineered_ChromosomeArm-Level_Loss_Average.rds	model_rf_Engineered_ChromosomeArm-Level_Gain_Log2FC.rds	0.624074	pcaNNet	ChromosomeArm-Level_Loss_Average	Engineered	All	Loss	Chromosome Arm	Averaged	Log2FC	0.848976	rf	ChromosomeArm-Level_Gain_Log2FC	Engineered	All	Gain	Chromosome Arm	Unaveraged	Log2FC
0.680058	model_pcaNNet_Engineered_ChromosomeArm-Level_Loss_Average.rds	model_rf_Engineered_ChromosomeArm-Level_Loss.rds	0.624074	pcaNNet	ChromosomeArm-Level_Loss_Average	Engineered	All	Loss	Chromosome Arm	Averaged	Log2FC	0.907492	rf	ChromosomeArm-Level_Loss	Engineered	All	Loss	Chromosome Arm	Unaveraged	BR
0.776923	model_pcaNNet_Engineered_ChromosomeArm-Level_Loss_Average.rds	model_rf_Engineered_ChromosomeArm-Level_Gain.rds	0.624074	pcaNNet	ChromosomeArm-Level_Loss_Average	Engineered	All	Loss	Chromosome Arm	Averaged	Log2FC	0.800663	rf	ChromosomeArm-Level_Gain	Engineered	All	Gain	Chromosome Arm	Unaveraged	BR
0.612681	model_pcaNNet_Engineered_ChromosomeArm-Level_Loss_Average.rds	model_rf_DepMap-NoWGD_ChromosomeArm-Level_Loss_Average.rds	0.624074	pcaNNet	ChromosomeArm-Level_Loss_Average	Engineered	All	Loss	Chromosome Arm	Averaged	Log2FC	0.703125	rf	ChromosomeArm-Level_Loss_Average	DepMap	Non-WGD	Loss	Chromosome Arm	Averaged	Log2FC
0.62533	model_pcaNNet_Engineered_ChromosomeArm-Level_Loss_Average.rds	model_rf_DepMap-NoWGD_ChromosomeArm-Level_Gain_Average.rds	0.624074	pcaNNet	ChromosomeArm-Level_Loss_Average	Engineered	All	Loss	Chromosome Arm	Averaged	Log2FC	0.64347	rf	ChromosomeArm-Level_Gain_Average	DepMap	Non-WGD	Gain	Chromosome Arm	Averaged	Log2FC
0.562252	model_pcaNNet_Engineered_ChromosomeArm-Level_Loss_Average.rds	model_rf_DepMap-NoWGD_ChromosomeArm-Level_Loss_Log2FC.rds	0.624074	pcaNNet	ChromosomeArm-Level_Loss_Average	Engineered	All	Loss	Chromosome Arm	Averaged	Log2FC	0.608564	rf	ChromosomeArm-Level_Loss_Log2FC	DepMap	Non-WGD	Loss	Chromosome Arm	Unaveraged	Log2FC
0.564935	model_pcaNNet_Engineered_ChromosomeArm-Level_Loss_Average.rds	model_rf_DepMap-NoWGD_ChromosomeArm-Level_Gain_Log2FC.rds	0.624074	pcaNNet	ChromosomeArm-Level_Loss_Average	Engineered	All	Loss	Chromosome Arm	Averaged	Log2FC	0.620212	rf	ChromosomeArm-Level_Gain_Log2FC	DepMap	Non-WGD	Gain	Chromosome Arm	Unaveraged	Log2FC
0.578264	model_pcaNNet_Engineered_ChromosomeArm-Level_Loss_Average.rds	model_rf_DepMap-NoWGD_ChromosomeArm-Level_Loss.rds	0.624074	pcaNNet	ChromosomeArm-Level_Loss_Average	Engineered	All	Loss	Chromosome Arm	Averaged	Log2FC	0.631189	rf	ChromosomeArm-Level_Loss	DepMap	Non-WGD	Loss	Chromosome Arm	Unaveraged	BR
0.571785	model_pcaNNet_Engineered_ChromosomeArm-Level_Loss_Average.rds	model_rf_DepMap-NoWGD_ChromosomeArm-Level_Gain.rds	0.624074	pcaNNet	ChromosomeArm-Level_Loss_Average	Engineered	All	Loss	Chromosome Arm	Averaged	Log2FC	0.628902	rf	ChromosomeArm-Level_Gain	DepMap	Non-WGD	Gain	Chromosome Arm	Unaveraged	BR
0.600884	model_pcaNNet_Engineered_ChromosomeArm-Level_Loss_Average.rds	model_rf_DepMap-NoWGD_Gene-Level_Filtered_Loss.rds	0.624074	pcaNNet	ChromosomeArm-Level_Loss_Average	Engineered	All	Loss	Chromosome Arm	Averaged	Log2FC	0.662026	rf	Gene-Level_Filtered_Loss	DepMap	Non-WGD	Loss	Gene	Unaveraged	BR
0.588256	model_pcaNNet_Engineered_ChromosomeArm-Level_Loss_Average.rds	model_rf_DepMap-NoWGD_Gene-Level_Filtered_Gain.rds	0.624074	pcaNNet	ChromosomeArm-Level_Loss_Average	Engineered	All	Loss	Chromosome Arm	Averaged	Log2FC	0.658053	rf	Gene-Level_Filtered_Gain	DepMap	Non-WGD	Gain	Gene	Unaveraged	BR
0.601058	model_pcaNNet_Engineered_ChromosomeArm-Level_Loss_Average.rds	model_rf_DepMap-WGD_ChromosomeArm-Level_Loss_Average.rds	0.624074	pcaNNet	ChromosomeArm-Level_Loss_Average	Engineered	All	Loss	Chromosome Arm	Averaged	Log2FC	0.6288	rf	ChromosomeArm-Level_Loss_Average	DepMap	WGD	Loss	Chromosome Arm	Averaged	Log2FC
0.605965	model_pcaNNet_Engineered_ChromosomeArm-Level_Loss_Average.rds	model_rf_DepMap-WGD_ChromosomeArm-Level_Gain_Average.rds	0.624074	pcaNNet	ChromosomeArm-Level_Loss_Average	Engineered	All	Loss	Chromosome Arm	Averaged	Log2FC	0.638539	rf	ChromosomeArm-Level_Gain_Average	DepMap	WGD	Gain	Chromosome Arm	Averaged	Log2FC
0.561418	model_pcaNNet_Engineered_ChromosomeArm-Level_Loss_Average.rds	model_rf_DepMap-WGD_ChromosomeArm-Level_Loss_Log2FC.rds	0.624074	pcaNNet	ChromosomeArm-Level_Loss_Average	Engineered	All	Loss	Chromosome Arm	Averaged	Log2FC	0.607948	rf	ChromosomeArm-Level_Loss_Log2FC	DepMap	WGD	Loss	Chromosome Arm	Unaveraged	Log2FC
0.567374	model_pcaNNet_Engineered_ChromosomeArm-Level_Loss_Average.rds	model_rf_DepMap-WGD_ChromosomeArm-Level_Gain_Log2FC.rds	0.624074	pcaNNet	ChromosomeArm-Level_Loss_Average	Engineered	All	Loss	Chromosome Arm	Averaged	Log2FC	0.613835	rf	ChromosomeArm-Level_Gain_Log2FC	DepMap	WGD	Gain	Chromosome Arm	Unaveraged	Log2FC
0.560287	model_pcaNNet_Engineered_ChromosomeArm-Level_Loss_Average.rds	model_rf_DepMap-WGD_ChromosomeArm-Level_Loss.rds	0.624074	pcaNNet	ChromosomeArm-Level_Loss_Average	Engineered	All	Loss	Chromosome Arm	Averaged	Log2FC	0.601098	rf	ChromosomeArm-Level_Loss	DepMap	WGD	Loss	Chromosome Arm	Unaveraged	BR
0.560054	model_pcaNNet_Engineered_ChromosomeArm-Level_Loss_Average.rds	model_rf_DepMap-WGD_ChromosomeArm-Level_Gain.rds	0.624074	pcaNNet	ChromosomeArm-Level_Loss_Average	Engineered	All	Loss	Chromosome Arm	Averaged	Log2FC	0.58841	rf	ChromosomeArm-Level_Gain	DepMap	WGD	Gain	Chromosome Arm	Unaveraged	BR
0.579726	model_pcaNNet_Engineered_ChromosomeArm-Level_Loss_Average.rds	model_rf_DepMap-WGD_Gene-Level_Filtered_Loss.rds	0.624074	pcaNNet	ChromosomeArm-Level_Loss_Average	Engineered	All	Loss	Chromosome Arm	Averaged	Log2FC	0.637959	rf	Gene-Level_Filtered_Loss	DepMap	WGD	Loss	Gene	Unaveraged	BR
0.621208	model_pcaNNet_Engineered_ChromosomeArm-Level_Loss_Average.rds	model_rf_DepMap-WGD_Gene-Level_Filtered_Gain.rds	0.624074	pcaNNet	ChromosomeArm-Level_Loss_Average	Engineered	All	Loss	Chromosome Arm	Averaged	Log2FC	0.690237	rf	Gene-Level_Filtered_Gain	DepMap	WGD	Gain	Gene	Unaveraged	BR
0.605033	model_pcaNNet_Engineered_ChromosomeArm-Level_Loss_Average.rds	model_rf_DepMap_ChromosomeArm-Level_Loss_Average.rds	0.624074	pcaNNet	ChromosomeArm-Level_Loss_Average	Engineered	All	Loss	Chromosome Arm	Averaged	Log2FC	0.65348	rf	ChromosomeArm-Level_Loss_Average	DepMap	All	Loss	Chromosome Arm	Averaged	Log2FC
0.633314	model_pcaNNet_Engineered_ChromosomeArm-Level_Loss_Average.rds	model_rf_DepMap_ChromosomeArm-Level_Gain_Average.rds	0.624074	pcaNNet	ChromosomeArm-Level_Loss_Average	Engineered	All	Loss	Chromosome Arm	Averaged	Log2FC	0.702296	rf	ChromosomeArm-Level_Gain_Average	DepMap	All	Gain	Chromosome Arm	Averaged	Log2FC
0.562318	model_pcaNNet_Engineered_ChromosomeArm-Level_Loss_Average.rds	model_rf_DepMap_ChromosomeArm-Level_Loss_Log2FC.rds	0.624074	pcaNNet	ChromosomeArm-Level_Loss_Average	Engineered	All	Loss	Chromosome Arm	Averaged	Log2FC	0.610392	rf	ChromosomeArm-Level_Loss_Log2FC	DepMap	All	Loss	Chromosome Arm	Unaveraged	Log2FC
0.566337	model_pcaNNet_Engineered_ChromosomeArm-Level_Loss_Average.rds	model_rf_DepMap_ChromosomeArm-Level_Gain_Log2FC.rds	0.624074	pcaNNet	ChromosomeArm-Level_Loss_Average	Engineered	All	Loss	Chromosome Arm	Averaged	Log2FC	0.627656	rf	ChromosomeArm-Level_Gain_Log2FC	DepMap	All	Gain	Chromosome Arm	Unaveraged	Log2FC
0.567688	model_pcaNNet_Engineered_ChromosomeArm-Level_Loss_Average.rds	model_rf_DepMap_ChromosomeArm-Level_Loss.rds	0.624074	pcaNNet	ChromosomeArm-Level_Loss_Average	Engineered	All	Loss	Chromosome Arm	Averaged	Log2FC	0.622198	rf	ChromosomeArm-Level_Loss	DepMap	All	Loss	Chromosome Arm	Unaveraged	BR
0.564061	model_pcaNNet_Engineered_ChromosomeArm-Level_Loss_Average.rds	model_rf_DepMap_ChromosomeArm-Level_Gain.rds	0.624074	pcaNNet	ChromosomeArm-Level_Loss_Average	Engineered	All	Loss	Chromosome Arm	Averaged	Log2FC	0.62501	rf	ChromosomeArm-Level_Gain	DepMap	All	Gain	Chromosome Arm	Unaveraged	BR
0.599453	model_pcaNNet_Engineered_ChromosomeArm-Level_Loss_Average.rds	model_rf_DepMap_Gene-Level_Filtered_Loss.rds	0.624074	pcaNNet	ChromosomeArm-Level_Loss_Average	Engineered	All	Loss	Chromosome Arm	Averaged	Log2FC	0.653795	rf	Gene-Level_Filtered_Loss	DepMap	All	Loss	Gene	Unaveraged	BR
0.628469	model_pcaNNet_Engineered_ChromosomeArm-Level_Loss_Average.rds	model_rf_DepMap_Gene-Level_Filtered_Gain.rds	0.624074	pcaNNet	ChromosomeArm-Level_Loss_Average	Engineered	All	Loss	Chromosome Arm	Averaged	Log2FC	0.717943	rf	Gene-Level_Filtered_Gain	DepMap	All	Gain	Gene	Unaveraged	BR
0.565667	model_pcaNNet_Engineered_ChromosomeArm-Level_Loss_Average.rds	model_rf_ProCan_ChromosomeArm-Level_Loss_Average.rds	0.624074	pcaNNet	ChromosomeArm-Level_Loss_Average	Engineered	All	Loss	Chromosome Arm	Averaged	Log2FC	0.671319	rf	ChromosomeArm-Level_Loss_Average	ProCan	All	Loss	Chromosome Arm	Averaged	Log2FC
0.608884	model_pcaNNet_Engineered_ChromosomeArm-Level_Loss_Average.rds	model_rf_ProCan_ChromosomeArm-Level_Gain_Average.rds	0.624074	pcaNNet	ChromosomeArm-Level_Loss_Average	Engineered	All	Loss	Chromosome Arm	Averaged	Log2FC	0.648154	rf	ChromosomeArm-Level_Gain_Average	ProCan	All	Gain	Chromosome Arm	Averaged	Log2FC
0.551012	model_pcaNNet_Engineered_ChromosomeArm-Level_Loss_Average.rds	model_rf_ProCan_ChromosomeArm-Level_Loss_Log2FC.rds	0.624074	pcaNNet	ChromosomeArm-Level_Loss_Average	Engineered	All	Loss	Chromosome Arm	Averaged	Log2FC	0.592926	rf	ChromosomeArm-Level_Loss_Log2FC	ProCan	All	Loss	Chromosome Arm	Unaveraged	Log2FC
0.558891	model_pcaNNet_Engineered_ChromosomeArm-Level_Loss_Average.rds	model_rf_ProCan_ChromosomeArm-Level_Gain_Log2FC.rds	0.624074	pcaNNet	ChromosomeArm-Level_Loss_Average	Engineered	All	Loss	Chromosome Arm	Averaged	Log2FC	0.592916	rf	ChromosomeArm-Level_Gain_Log2FC	ProCan	All	Gain	Chromosome Arm	Unaveraged	Log2FC
0.554681	model_pcaNNet_Engineered_ChromosomeArm-Level_Loss_Average.rds	model_rf_ProCan_ChromosomeArm-Level_Loss.rds	0.624074	pcaNNet	ChromosomeArm-Level_Loss_Average	Engineered	All	Loss	Chromosome Arm	Averaged	Log2FC	0.622231	rf	ChromosomeArm-Level_Loss	ProCan	All	Loss	Chromosome Arm	Unaveraged	BR
0.557912	model_pcaNNet_Engineered_ChromosomeArm-Level_Loss_Average.rds	model_rf_ProCan_ChromosomeArm-Level_Gain.rds	0.624074	pcaNNet	ChromosomeArm-Level_Loss_Average	Engineered	All	Loss	Chromosome Arm	Averaged	Log2FC	0.596759	rf	ChromosomeArm-Level_Gain	ProCan	All	Gain	Chromosome Arm	Unaveraged	BR
0.582406	model_pcaNNet_Engineered_ChromosomeArm-Level_Loss_Average.rds	model_rf_ProCan_Gene-Level_Filtered_Loss.rds	0.624074	pcaNNet	ChromosomeArm-Level_Loss_Average	Engineered	All	Loss	Chromosome Arm	Averaged	Log2FC	0.642238	rf	Gene-Level_Filtered_Loss	ProCan	All	Loss	Gene	Unaveraged	BR
0.617947	model_pcaNNet_Engineered_ChromosomeArm-Level_Loss_Average.rds	model_rf_ProCan_Gene-Level_Filtered_Gain.rds	0.624074	pcaNNet	ChromosomeArm-Level_Loss_Average	Engineered	All	Loss	Chromosome Arm	Averaged	Log2FC	0.664437	rf	Gene-Level_Filtered_Gain	ProCan	All	Gain	Gene	Unaveraged	BR
0.591737	model_pcaNNet_Engineered_ChromosomeArm-Level_Loss_Average.rds	model_xgbLinear_CPTAC_Gene-Level_Filtered_Loss.rds	0.624074	pcaNNet	ChromosomeArm-Level_Loss_Average	Engineered	All	Loss	Chromosome Arm	Averaged	Log2FC	0.811102	xgbLinear	Gene-Level_Filtered_Loss	CPTAC	All	Loss	Gene	Unaveraged	BR
0.550679	model_pcaNNet_Engineered_ChromosomeArm-Level_Loss_Average.rds	model_xgbLinear_CPTAC_Gene-Level_Filtered_Gain.rds	0.624074	pcaNNet	ChromosomeArm-Level_Loss_Average	Engineered	All	Loss	Chromosome Arm	Averaged	Log2FC	0.845607	xgbLinear	Gene-Level_Filtered_Gain	CPTAC	All	Gain	Gene	Unaveraged	BR
0.931748	model_pcaNNet_Engineered_ChromosomeArm-Level_Loss_Average.rds	model_xgbLinear_Engineered_ChromosomeArm-Level_Loss_Average.rds	0.624074	pcaNNet	ChromosomeArm-Level_Loss_Average	Engineered	All	Loss	Chromosome Arm	Averaged	Log2FC	0.617858	xgbLinear	ChromosomeArm-Level_Loss_Average	Engineered	All	Loss	Chromosome Arm	Averaged	Log2FC
0.871528	model_pcaNNet_Engineered_ChromosomeArm-Level_Loss_Average.rds	model_xgbLinear_Engineered_ChromosomeArm-Level_Gain_Average.rds	0.624074	pcaNNet	ChromosomeArm-Level_Loss_Average	Engineered	All	Loss	Chromosome Arm	Averaged	Log2FC	0.402778	xgbLinear	ChromosomeArm-Level_Gain_Average	Engineered	All	Gain	Chromosome Arm	Averaged	Log2FC
0.788114	model_pcaNNet_Engineered_ChromosomeArm-Level_Loss_Average.rds	model_xgbLinear_Engineered_ChromosomeArm-Level_Loss_Log2FC.rds	0.624074	pcaNNet	ChromosomeArm-Level_Loss_Average	Engineered	All	Loss	Chromosome Arm	Averaged	Log2FC	0.870003	xgbLinear	ChromosomeArm-Level_Loss_Log2FC	Engineered	All	Loss	Chromosome Arm	Unaveraged	Log2FC
0.816259	model_pcaNNet_Engineered_ChromosomeArm-Level_Loss_Average.rds	model_xgbLinear_Engineered_ChromosomeArm-Level_Gain_Log2FC.rds	0.624074	pcaNNet	ChromosomeArm-Level_Loss_Average	Engineered	All	Loss	Chromosome Arm	Averaged	Log2FC	0.828982	xgbLinear	ChromosomeArm-Level_Gain_Log2FC	Engineered	All	Gain	Chromosome Arm	Unaveraged	Log2FC
0.680058	model_pcaNNet_Engineered_ChromosomeArm-Level_Loss_Average.rds	model_xgbLinear_Engineered_ChromosomeArm-Level_Loss.rds	0.624074	pcaNNet	ChromosomeArm-Level_Loss_Average	Engineered	All	Loss	Chromosome Arm	Averaged	Log2FC	0.904746	xgbLinear	ChromosomeArm-Level_Loss	Engineered	All	Loss	Chromosome Arm	Unaveraged	BR
0.776923	model_pcaNNet_Engineered_ChromosomeArm-Level_Loss_Average.rds	model_xgbLinear_Engineered_ChromosomeArm-Level_Gain.rds	0.624074	pcaNNet	ChromosomeArm-Level_Loss_Average	Engineered	All	Loss	Chromosome Arm	Averaged	Log2FC	0.79244	xgbLinear	ChromosomeArm-Level_Gain	Engineered	All	Gain	Chromosome Arm	Unaveraged	BR
0.612681	model_pcaNNet_Engineered_ChromosomeArm-Level_Loss_Average.rds	model_xgbLinear_DepMap-NoWGD_ChromosomeArm-Level_Loss_Average.rds	0.624074	pcaNNet	ChromosomeArm-Level_Loss_Average	Engineered	All	Loss	Chromosome Arm	Averaged	Log2FC	0.681747	xgbLinear	ChromosomeArm-Level_Loss_Average	DepMap	Non-WGD	Loss	Chromosome Arm	Averaged	Log2FC
0.62533	model_pcaNNet_Engineered_ChromosomeArm-Level_Loss_Average.rds	model_xgbLinear_DepMap-NoWGD_ChromosomeArm-Level_Gain_Average.rds	0.624074	pcaNNet	ChromosomeArm-Level_Loss_Average	Engineered	All	Loss	Chromosome Arm	Averaged	Log2FC	0.621066	xgbLinear	ChromosomeArm-Level_Gain_Average	DepMap	Non-WGD	Gain	Chromosome Arm	Averaged	Log2FC
0.562252	model_pcaNNet_Engineered_ChromosomeArm-Level_Loss_Average.rds	model_xgbLinear_DepMap-NoWGD_ChromosomeArm-Level_Loss_Log2FC.rds	0.624074	pcaNNet	ChromosomeArm-Level_Loss_Average	Engineered	All	Loss	Chromosome Arm	Averaged	Log2FC	0.61419	xgbLinear	ChromosomeArm-Level_Loss_Log2FC	DepMap	Non-WGD	Loss	Chromosome Arm	Unaveraged	Log2FC
0.564935	model_pcaNNet_Engineered_ChromosomeArm-Level_Loss_Average.rds	model_xgbLinear_DepMap-NoWGD_ChromosomeArm-Level_Gain_Log2FC.rds	0.624074	pcaNNet	ChromosomeArm-Level_Loss_Average	Engineered	All	Loss	Chromosome Arm	Averaged	Log2FC	0.629164	xgbLinear	ChromosomeArm-Level_Gain_Log2FC	DepMap	Non-WGD	Gain	Chromosome Arm	Unaveraged	Log2FC
0.578264	model_pcaNNet_Engineered_ChromosomeArm-Level_Loss_Average.rds	model_xgbLinear_DepMap-NoWGD_ChromosomeArm-Level_Loss.rds	0.624074	pcaNNet	ChromosomeArm-Level_Loss_Average	Engineered	All	Loss	Chromosome Arm	Averaged	Log2FC	0.638363	xgbLinear	ChromosomeArm-Level_Loss	DepMap	Non-WGD	Loss	Chromosome Arm	Unaveraged	BR
0.571785	model_pcaNNet_Engineered_ChromosomeArm-Level_Loss_Average.rds	model_xgbLinear_DepMap-NoWGD_ChromosomeArm-Level_Gain.rds	0.624074	pcaNNet	ChromosomeArm-Level_Loss_Average	Engineered	All	Loss	Chromosome Arm	Averaged	Log2FC	0.633137	xgbLinear	ChromosomeArm-Level_Gain	DepMap	Non-WGD	Gain	Chromosome Arm	Unaveraged	BR
0.600884	model_pcaNNet_Engineered_ChromosomeArm-Level_Loss_Average.rds	model_xgbLinear_DepMap-NoWGD_Gene-Level_Filtered_Loss.rds	0.624074	pcaNNet	ChromosomeArm-Level_Loss_Average	Engineered	All	Loss	Chromosome Arm	Averaged	Log2FC	0.682	xgbLinear	Gene-Level_Filtered_Loss	DepMap	Non-WGD	Loss	Gene	Unaveraged	BR
0.588256	model_pcaNNet_Engineered_ChromosomeArm-Level_Loss_Average.rds	model_xgbLinear_DepMap-NoWGD_Gene-Level_Filtered_Gain.rds	0.624074	pcaNNet	ChromosomeArm-Level_Loss_Average	Engineered	All	Loss	Chromosome Arm	Averaged	Log2FC	0.670397	xgbLinear	Gene-Level_Filtered_Gain	DepMap	Non-WGD	Gain	Gene	Unaveraged	BR
0.601058	model_pcaNNet_Engineered_ChromosomeArm-Level_Loss_Average.rds	model_xgbLinear_DepMap-WGD_ChromosomeArm-Level_Loss_Average.rds	0.624074	pcaNNet	ChromosomeArm-Level_Loss_Average	Engineered	All	Loss	Chromosome Arm	Averaged	Log2FC	0.591755	xgbLinear	ChromosomeArm-Level_Loss_Average	DepMap	WGD	Loss	Chromosome Arm	Averaged	Log2FC
0.605965	model_pcaNNet_Engineered_ChromosomeArm-Level_Loss_Average.rds	model_xgbLinear_DepMap-WGD_ChromosomeArm-Level_Gain_Average.rds	0.624074	pcaNNet	ChromosomeArm-Level_Loss_Average	Engineered	All	Loss	Chromosome Arm	Averaged	Log2FC	0.596419	xgbLinear	ChromosomeArm-Level_Gain_Average	DepMap	WGD	Gain	Chromosome Arm	Averaged	Log2FC
0.561418	model_pcaNNet_Engineered_ChromosomeArm-Level_Loss_Average.rds	model_xgbLinear_DepMap-WGD_ChromosomeArm-Level_Loss_Log2FC.rds	0.624074	pcaNNet	ChromosomeArm-Level_Loss_Average	Engineered	All	Loss	Chromosome Arm	Averaged	Log2FC	0.612193	xgbLinear	ChromosomeArm-Level_Loss_Log2FC	DepMap	WGD	Loss	Chromosome Arm	Unaveraged	Log2FC
0.567374	model_pcaNNet_Engineered_ChromosomeArm-Level_Loss_Average.rds	model_xgbLinear_DepMap-WGD_ChromosomeArm-Level_Gain_Log2FC.rds	0.624074	pcaNNet	ChromosomeArm-Level_Loss_Average	Engineered	All	Loss	Chromosome Arm	Averaged	Log2FC	0.623781	xgbLinear	ChromosomeArm-Level_Gain_Log2FC	DepMap	WGD	Gain	Chromosome Arm	Unaveraged	Log2FC
0.560287	model_pcaNNet_Engineered_ChromosomeArm-Level_Loss_Average.rds	model_xgbLinear_DepMap-WGD_ChromosomeArm-Level_Loss.rds	0.624074	pcaNNet	ChromosomeArm-Level_Loss_Average	Engineered	All	Loss	Chromosome Arm	Averaged	Log2FC	0.606588	xgbLinear	ChromosomeArm-Level_Loss	DepMap	WGD	Loss	Chromosome Arm	Unaveraged	BR
0.560054	model_pcaNNet_Engineered_ChromosomeArm-Level_Loss_Average.rds	model_xgbLinear_DepMap-WGD_ChromosomeArm-Level_Gain.rds	0.624074	pcaNNet	ChromosomeArm-Level_Loss_Average	Engineered	All	Loss	Chromosome Arm	Averaged	Log2FC	0.606426	xgbLinear	ChromosomeArm-Level_Gain	DepMap	WGD	Gain	Chromosome Arm	Unaveraged	BR
0.579726	model_pcaNNet_Engineered_ChromosomeArm-Level_Loss_Average.rds	model_xgbLinear_DepMap-WGD_Gene-Level_Filtered_Loss.rds	0.624074	pcaNNet	ChromosomeArm-Level_Loss_Average	Engineered	All	Loss	Chromosome Arm	Averaged	Log2FC	0.646684	xgbLinear	Gene-Level_Filtered_Loss	DepMap	WGD	Loss	Gene	Unaveraged	BR
0.621208	model_pcaNNet_Engineered_ChromosomeArm-Level_Loss_Average.rds	model_xgbLinear_DepMap-WGD_Gene-Level_Filtered_Gain.rds	0.624074	pcaNNet	ChromosomeArm-Level_Loss_Average	Engineered	All	Loss	Chromosome Arm	Averaged	Log2FC	0.718197	xgbLinear	Gene-Level_Filtered_Gain	DepMap	WGD	Gain	Gene	Unaveraged	BR
0.605033	model_pcaNNet_Engineered_ChromosomeArm-Level_Loss_Average.rds	model_xgbLinear_DepMap_ChromosomeArm-Level_Loss_Average.rds	0.624074	pcaNNet	ChromosomeArm-Level_Loss_Average	Engineered	All	Loss	Chromosome Arm	Averaged	Log2FC	0.636467	xgbLinear	ChromosomeArm-Level_Loss_Average	DepMap	All	Loss	Chromosome Arm	Averaged	Log2FC
0.633314	model_pcaNNet_Engineered_ChromosomeArm-Level_Loss_Average.rds	model_xgbLinear_DepMap_ChromosomeArm-Level_Gain_Average.rds	0.624074	pcaNNet	ChromosomeArm-Level_Loss_Average	Engineered	All	Loss	Chromosome Arm	Averaged	Log2FC	0.637051	xgbLinear	ChromosomeArm-Level_Gain_Average	DepMap	All	Gain	Chromosome Arm	Averaged	Log2FC
0.562318	model_pcaNNet_Engineered_ChromosomeArm-Level_Loss_Average.rds	model_xgbLinear_DepMap_ChromosomeArm-Level_Loss_Log2FC.rds	0.624074	pcaNNet	ChromosomeArm-Level_Loss_Average	Engineered	All	Loss	Chromosome Arm	Averaged	Log2FC	0.618288	xgbLinear	ChromosomeArm-Level_Loss_Log2FC	DepMap	All	Loss	Chromosome Arm	Unaveraged	Log2FC
0.566337	model_pcaNNet_Engineered_ChromosomeArm-Level_Loss_Average.rds	model_xgbLinear_DepMap_ChromosomeArm-Level_Gain_Log2FC.rds	0.624074	pcaNNet	ChromosomeArm-Level_Loss_Average	Engineered	All	Loss	Chromosome Arm	Averaged	Log2FC	0.637227	xgbLinear	ChromosomeArm-Level_Gain_Log2FC	DepMap	All	Gain	Chromosome Arm	Unaveraged	Log2FC
0.567688	model_pcaNNet_Engineered_ChromosomeArm-Level_Loss_Average.rds	model_xgbLinear_DepMap_ChromosomeArm-Level_Loss.rds	0.624074	pcaNNet	ChromosomeArm-Level_Loss_Average	Engineered	All	Loss	Chromosome Arm	Averaged	Log2FC	0.625845	xgbLinear	ChromosomeArm-Level_Loss	DepMap	All	Loss	Chromosome Arm	Unaveraged	BR
0.564061	model_pcaNNet_Engineered_ChromosomeArm-Level_Loss_Average.rds	model_xgbLinear_DepMap_ChromosomeArm-Level_Gain.rds	0.624074	pcaNNet	ChromosomeArm-Level_Loss_Average	Engineered	All	Loss	Chromosome Arm	Averaged	Log2FC	0.631422	xgbLinear	ChromosomeArm-Level_Gain	DepMap	All	Gain	Chromosome Arm	Unaveraged	BR
0.599453	model_pcaNNet_Engineered_ChromosomeArm-Level_Loss_Average.rds	model_xgbLinear_DepMap_Gene-Level_Filtered_Loss.rds	0.624074	pcaNNet	ChromosomeArm-Level_Loss_Average	Engineered	All	Loss	Chromosome Arm	Averaged	Log2FC	0.68396	xgbLinear	Gene-Level_Filtered_Loss	DepMap	All	Loss	Gene	Unaveraged	BR
0.628469	model_pcaNNet_Engineered_ChromosomeArm-Level_Loss_Average.rds	model_xgbLinear_DepMap_Gene-Level_Filtered_Gain.rds	0.624074	pcaNNet	ChromosomeArm-Level_Loss_Average	Engineered	All	Loss	Chromosome Arm	Averaged	Log2FC	0.772914	xgbLinear	Gene-Level_Filtered_Gain	DepMap	All	Gain	Gene	Unaveraged	BR
0.565667	model_pcaNNet_Engineered_ChromosomeArm-Level_Loss_Average.rds	model_xgbLinear_ProCan_ChromosomeArm-Level_Loss_Average.rds	0.624074	pcaNNet	ChromosomeArm-Level_Loss_Average	Engineered	All	Loss	Chromosome Arm	Averaged	Log2FC	0.629296	xgbLinear	ChromosomeArm-Level_Loss_Average	ProCan	All	Loss	Chromosome Arm	Averaged	Log2FC
0.608884	model_pcaNNet_Engineered_ChromosomeArm-Level_Loss_Average.rds	model_xgbLinear_ProCan_ChromosomeArm-Level_Gain_Average.rds	0.624074	pcaNNet	ChromosomeArm-Level_Loss_Average	Engineered	All	Loss	Chromosome Arm	Averaged	Log2FC	0.64511	xgbLinear	ChromosomeArm-Level_Gain_Average	ProCan	All	Gain	Chromosome Arm	Averaged	Log2FC
0.551012	model_pcaNNet_Engineered_ChromosomeArm-Level_Loss_Average.rds	model_xgbLinear_ProCan_ChromosomeArm-Level_Loss_Log2FC.rds	0.624074	pcaNNet	ChromosomeArm-Level_Loss_Average	Engineered	All	Loss	Chromosome Arm	Averaged	Log2FC	0.613167	xgbLinear	ChromosomeArm-Level_Loss_Log2FC	ProCan	All	Loss	Chromosome Arm	Unaveraged	Log2FC
0.558891	model_pcaNNet_Engineered_ChromosomeArm-Level_Loss_Average.rds	model_xgbLinear_ProCan_ChromosomeArm-Level_Gain_Log2FC.rds	0.624074	pcaNNet	ChromosomeArm-Level_Loss_Average	Engineered	All	Loss	Chromosome Arm	Averaged	Log2FC	0.611942	xgbLinear	ChromosomeArm-Level_Gain_Log2FC	ProCan	All	Gain	Chromosome Arm	Unaveraged	Log2FC
0.554681	model_pcaNNet_Engineered_ChromosomeArm-Level_Loss_Average.rds	model_xgbLinear_ProCan_ChromosomeArm-Level_Loss.rds	0.624074	pcaNNet	ChromosomeArm-Level_Loss_Average	Engineered	All	Loss	Chromosome Arm	Averaged	Log2FC	0.623499	xgbLinear	ChromosomeArm-Level_Loss	ProCan	All	Loss	Chromosome Arm	Unaveraged	BR
0.557912	model_pcaNNet_Engineered_ChromosomeArm-Level_Loss_Average.rds	model_xgbLinear_ProCan_ChromosomeArm-Level_Gain.rds	0.624074	pcaNNet	ChromosomeArm-Level_Loss_Average	Engineered	All	Loss	Chromosome Arm	Averaged	Log2FC	0.608333	xgbLinear	ChromosomeArm-Level_Gain	ProCan	All	Gain	Chromosome Arm	Unaveraged	BR
0.582406	model_pcaNNet_Engineered_ChromosomeArm-Level_Loss_Average.rds	model_xgbLinear_ProCan_Gene-Level_Filtered_Loss.rds	0.624074	pcaNNet	ChromosomeArm-Level_Loss_Average	Engineered	All	Loss	Chromosome Arm	Averaged	Log2FC	0.652537	xgbLinear	Gene-Level_Filtered_Loss	ProCan	All	Loss	Gene	Unaveraged	BR
0.617947	model_pcaNNet_Engineered_ChromosomeArm-Level_Loss_Average.rds	model_xgbLinear_ProCan_Gene-Level_Filtered_Gain.rds	0.624074	pcaNNet	ChromosomeArm-Level_Loss_Average	Engineered	All	Loss	Chromosome Arm	Averaged	Log2FC	0.731048	xgbLinear	Gene-Level_Filtered_Gain	ProCan	All	Gain	Gene	Unaveraged	BR
0.541236	model_pcaNNet_Engineered_ChromosomeArm-Level_Gain_Average.rds	model_pcaNNet_CPTAC_Gene-Level_Filtered_Loss.rds	0.722222	pcaNNet	ChromosomeArm-Level_Gain_Average	Engineered	All	Gain	Chromosome Arm	Averaged	Log2FC	0.709026	pcaNNet	Gene-Level_Filtered_Loss	CPTAC	All	Loss	Gene	Unaveraged	BR
0.516978	model_pcaNNet_Engineered_ChromosomeArm-Level_Gain_Average.rds	model_pcaNNet_CPTAC_Gene-Level_Filtered_Gain.rds	0.722222	pcaNNet	ChromosomeArm-Level_Gain_Average	Engineered	All	Gain	Chromosome Arm	Averaged	Log2FC	0.663743	pcaNNet	Gene-Level_Filtered_Gain	CPTAC	All	Gain	Gene	Unaveraged	BR
0.565742	model_pcaNNet_Engineered_ChromosomeArm-Level_Gain_Average.rds	model_pcaNNet_Engineered_ChromosomeArm-Level_Loss_Average.rds	0.722222	pcaNNet	ChromosomeArm-Level_Gain_Average	Engineered	All	Gain	Chromosome Arm	Averaged	Log2FC	0.624074	pcaNNet	ChromosomeArm-Level_Loss_Average	Engineered	All	Loss	Chromosome Arm	Averaged	Log2FC
1	model_pcaNNet_Engineered_ChromosomeArm-Level_Gain_Average.rds	model_pcaNNet_Engineered_ChromosomeArm-Level_Gain_Average.rds	0.722222	pcaNNet	ChromosomeArm-Level_Gain_Average	Engineered	All	Gain	Chromosome Arm	Averaged	Log2FC	0.722222	pcaNNet	ChromosomeArm-Level_Gain_Average	Engineered	All	Gain	Chromosome Arm	Averaged	Log2FC
0.553631	model_pcaNNet_Engineered_ChromosomeArm-Level_Gain_Average.rds	model_pcaNNet_Engineered_ChromosomeArm-Level_Loss_Log2FC.rds	0.722222	pcaNNet	ChromosomeArm-Level_Gain_Average	Engineered	All	Gain	Chromosome Arm	Averaged	Log2FC	0.838043	pcaNNet	ChromosomeArm-Level_Loss_Log2FC	Engineered	All	Loss	Chromosome Arm	Unaveraged	Log2FC
0.823529	model_pcaNNet_Engineered_ChromosomeArm-Level_Gain_Average.rds	model_pcaNNet_Engineered_ChromosomeArm-Level_Gain_Log2FC.rds	0.722222	pcaNNet	ChromosomeArm-Level_Gain_Average	Engineered	All	Gain	Chromosome Arm	Averaged	Log2FC	0.789656	pcaNNet	ChromosomeArm-Level_Gain_Log2FC	Engineered	All	Gain	Chromosome Arm	Unaveraged	Log2FC
0.566567	model_pcaNNet_Engineered_ChromosomeArm-Level_Gain_Average.rds	model_pcaNNet_Engineered_ChromosomeArm-Level_Loss.rds	0.722222	pcaNNet	ChromosomeArm-Level_Gain_Average	Engineered	All	Gain	Chromosome Arm	Averaged	Log2FC	0.845367	pcaNNet	ChromosomeArm-Level_Loss	Engineered	All	Loss	Chromosome Arm	Unaveraged	BR
0.679045	model_pcaNNet_Engineered_ChromosomeArm-Level_Gain_Average.rds	model_pcaNNet_Engineered_ChromosomeArm-Level_Gain.rds	0.722222	pcaNNet	ChromosomeArm-Level_Gain_Average	Engineered	All	Gain	Chromosome Arm	Averaged	Log2FC	0.797215	pcaNNet	ChromosomeArm-Level_Gain	Engineered	All	Gain	Chromosome Arm	Unaveraged	BR
0.614101	model_pcaNNet_Engineered_ChromosomeArm-Level_Gain_Average.rds	model_pcaNNet_DepMap-NoWGD_ChromosomeArm-Level_Loss_Average.rds	0.722222	pcaNNet	ChromosomeArm-Level_Gain_Average	Engineered	All	Gain	Chromosome Arm	Averaged	Log2FC	0.699562	pcaNNet	ChromosomeArm-Level_Loss_Average	DepMap	Non-WGD	Loss	Chromosome Arm	Averaged	Log2FC
0.606309	model_pcaNNet_Engineered_ChromosomeArm-Level_Gain_Average.rds	model_pcaNNet_DepMap-NoWGD_ChromosomeArm-Level_Gain_Average.rds	0.722222	pcaNNet	ChromosomeArm-Level_Gain_Average	Engineered	All	Gain	Chromosome Arm	Averaged	Log2FC	0.629934	pcaNNet	ChromosomeArm-Level_Gain_Average	DepMap	Non-WGD	Gain	Chromosome Arm	Averaged	Log2FC
0.557135	model_pcaNNet_Engineered_ChromosomeArm-Level_Gain_Average.rds	model_pcaNNet_DepMap-NoWGD_ChromosomeArm-Level_Loss_Log2FC.rds	0.722222	pcaNNet	ChromosomeArm-Level_Gain_Average	Engineered	All	Gain	Chromosome Arm	Averaged	Log2FC	0.593515	pcaNNet	ChromosomeArm-Level_Loss_Log2FC	DepMap	Non-WGD	Loss	Chromosome Arm	Unaveraged	Log2FC
0.556633	model_pcaNNet_Engineered_ChromosomeArm-Level_Gain_Average.rds	model_pcaNNet_DepMap-NoWGD_ChromosomeArm-Level_Gain_Log2FC.rds	0.722222	pcaNNet	ChromosomeArm-Level_Gain_Average	Engineered	All	Gain	Chromosome Arm	Averaged	Log2FC	0.599019	pcaNNet	ChromosomeArm-Level_Gain_Log2FC	DepMap	Non-WGD	Gain	Chromosome Arm	Unaveraged	Log2FC
0.57289	model_pcaNNet_Engineered_ChromosomeArm-Level_Gain_Average.rds	model_pcaNNet_DepMap-NoWGD_ChromosomeArm-Level_Loss.rds	0.722222	pcaNNet	ChromosomeArm-Level_Gain_Average	Engineered	All	Gain	Chromosome Arm	Averaged	Log2FC	0.609176	pcaNNet	ChromosomeArm-Level_Loss	DepMap	Non-WGD	Loss	Chromosome Arm	Unaveraged	BR
0.561446	model_pcaNNet_Engineered_ChromosomeArm-Level_Gain_Average.rds	model_pcaNNet_DepMap-NoWGD_ChromosomeArm-Level_Gain.rds	0.722222	pcaNNet	ChromosomeArm-Level_Gain_Average	Engineered	All	Gain	Chromosome Arm	Averaged	Log2FC	0.607805	pcaNNet	ChromosomeArm-Level_Gain	DepMap	Non-WGD	Gain	Chromosome Arm	Unaveraged	BR
0.589612	model_pcaNNet_Engineered_ChromosomeArm-Level_Gain_Average.rds	model_pcaNNet_DepMap-NoWGD_Gene-Level_Filtered_Loss.rds	0.722222	pcaNNet	ChromosomeArm-Level_Gain_Average	Engineered	All	Gain	Chromosome Arm	Averaged	Log2FC	0.642927	pcaNNet	Gene-Level_Filtered_Loss	DepMap	Non-WGD	Loss	Gene	Unaveraged	BR
0.571712	model_pcaNNet_Engineered_ChromosomeArm-Level_Gain_Average.rds	model_pcaNNet_DepMap-NoWGD_Gene-Level_Filtered_Gain.rds	0.722222	pcaNNet	ChromosomeArm-Level_Gain_Average	Engineered	All	Gain	Chromosome Arm	Averaged	Log2FC	0.636634	pcaNNet	Gene-Level_Filtered_Gain	DepMap	Non-WGD	Gain	Gene	Unaveraged	BR
0.580347	model_pcaNNet_Engineered_ChromosomeArm-Level_Gain_Average.rds	model_pcaNNet_DepMap-WGD_ChromosomeArm-Level_Loss_Average.rds	0.722222	pcaNNet	ChromosomeArm-Level_Gain_Average	Engineered	All	Gain	Chromosome Arm	Averaged	Log2FC	0.64008	pcaNNet	ChromosomeArm-Level_Loss_Average	DepMap	WGD	Loss	Chromosome Arm	Averaged	Log2FC
0.585489	model_pcaNNet_Engineered_ChromosomeArm-Level_Gain_Average.rds	model_pcaNNet_DepMap-WGD_ChromosomeArm-Level_Gain_Average.rds	0.722222	pcaNNet	ChromosomeArm-Level_Gain_Average	Engineered	All	Gain	Chromosome Arm	Averaged	Log2FC	0.627191	pcaNNet	ChromosomeArm-Level_Gain_Average	DepMap	WGD	Gain	Chromosome Arm	Averaged	Log2FC
0.548866	model_pcaNNet_Engineered_ChromosomeArm-Level_Gain_Average.rds	model_pcaNNet_DepMap-WGD_ChromosomeArm-Level_Loss_Log2FC.rds	0.722222	pcaNNet	ChromosomeArm-Level_Gain_Average	Engineered	All	Gain	Chromosome Arm	Averaged	Log2FC	0.587274	pcaNNet	ChromosomeArm-Level_Loss_Log2FC	DepMap	WGD	Loss	Chromosome Arm	Unaveraged	Log2FC
0.556979	model_pcaNNet_Engineered_ChromosomeArm-Level_Gain_Average.rds	model_pcaNNet_DepMap-WGD_ChromosomeArm-Level_Gain_Log2FC.rds	0.722222	pcaNNet	ChromosomeArm-Level_Gain_Average	Engineered	All	Gain	Chromosome Arm	Averaged	Log2FC	0.602296	pcaNNet	ChromosomeArm-Level_Gain_Log2FC	DepMap	WGD	Gain	Chromosome Arm	Unaveraged	Log2FC
0.550343	model_pcaNNet_Engineered_ChromosomeArm-Level_Gain_Average.rds	model_pcaNNet_DepMap-WGD_ChromosomeArm-Level_Loss.rds	0.722222	pcaNNet	ChromosomeArm-Level_Gain_Average	Engineered	All	Gain	Chromosome Arm	Averaged	Log2FC	0.585735	pcaNNet	ChromosomeArm-Level_Loss	DepMap	WGD	Loss	Chromosome Arm	Unaveraged	BR
0.551334	model_pcaNNet_Engineered_ChromosomeArm-Level_Gain_Average.rds	model_pcaNNet_DepMap-WGD_ChromosomeArm-Level_Gain.rds	0.722222	pcaNNet	ChromosomeArm-Level_Gain_Average	Engineered	All	Gain	Chromosome Arm	Averaged	Log2FC	0.586082	pcaNNet	ChromosomeArm-Level_Gain	DepMap	WGD	Gain	Chromosome Arm	Unaveraged	BR
0.554321	model_pcaNNet_Engineered_ChromosomeArm-Level_Gain_Average.rds	model_pcaNNet_DepMap-WGD_Gene-Level_Filtered_Loss.rds	0.722222	pcaNNet	ChromosomeArm-Level_Gain_Average	Engineered	All	Gain	Chromosome Arm	Averaged	Log2FC	0.616803	pcaNNet	Gene-Level_Filtered_Loss	DepMap	WGD	Loss	Gene	Unaveraged	BR
0.586315	model_pcaNNet_Engineered_ChromosomeArm-Level_Gain_Average.rds	model_pcaNNet_DepMap-WGD_Gene-Level_Filtered_Gain.rds	0.722222	pcaNNet	ChromosomeArm-Level_Gain_Average	Engineered	All	Gain	Chromosome Arm	Averaged	Log2FC	0.667003	pcaNNet	Gene-Level_Filtered_Gain	DepMap	WGD	Gain	Gene	Unaveraged	BR
0.608319	model_pcaNNet_Engineered_ChromosomeArm-Level_Gain_Average.rds	model_pcaNNet_DepMap_ChromosomeArm-Level_Loss_Average.rds	0.722222	pcaNNet	ChromosomeArm-Level_Gain_Average	Engineered	All	Gain	Chromosome Arm	Averaged	Log2FC	0.618075	pcaNNet	ChromosomeArm-Level_Loss_Average	DepMap	All	Loss	Chromosome Arm	Averaged	Log2FC
0.620235	model_pcaNNet_Engineered_ChromosomeArm-Level_Gain_Average.rds	model_pcaNNet_DepMap_ChromosomeArm-Level_Gain_Average.rds	0.722222	pcaNNet	ChromosomeArm-Level_Gain_Average	Engineered	All	Gain	Chromosome Arm	Averaged	Log2FC	0.691098	pcaNNet	ChromosomeArm-Level_Gain_Average	DepMap	All	Gain	Chromosome Arm	Averaged	Log2FC
0.555823	model_pcaNNet_Engineered_ChromosomeArm-Level_Gain_Average.rds	model_pcaNNet_DepMap_ChromosomeArm-Level_Loss_Log2FC.rds	0.722222	pcaNNet	ChromosomeArm-Level_Gain_Average	Engineered	All	Gain	Chromosome Arm	Averaged	Log2FC	0.591433	pcaNNet	ChromosomeArm-Level_Loss_Log2FC	DepMap	All	Loss	Chromosome Arm	Unaveraged	Log2FC
0.558886	model_pcaNNet_Engineered_ChromosomeArm-Level_Gain_Average.rds	model_pcaNNet_DepMap_ChromosomeArm-Level_Gain_Log2FC.rds	0.722222	pcaNNet	ChromosomeArm-Level_Gain_Average	Engineered	All	Gain	Chromosome Arm	Averaged	Log2FC	0.60745	pcaNNet	ChromosomeArm-Level_Gain_Log2FC	DepMap	All	Gain	Chromosome Arm	Unaveraged	Log2FC
0.561482	model_pcaNNet_Engineered_ChromosomeArm-Level_Gain_Average.rds	model_pcaNNet_DepMap_ChromosomeArm-Level_Loss.rds	0.722222	pcaNNet	ChromosomeArm-Level_Gain_Average	Engineered	All	Gain	Chromosome Arm	Averaged	Log2FC	0.603258	pcaNNet	ChromosomeArm-Level_Loss	DepMap	All	Loss	Chromosome Arm	Unaveraged	BR
0.556759	model_pcaNNet_Engineered_ChromosomeArm-Level_Gain_Average.rds	model_pcaNNet_DepMap_ChromosomeArm-Level_Gain.rds	0.722222	pcaNNet	ChromosomeArm-Level_Gain_Average	Engineered	All	Gain	Chromosome Arm	Averaged	Log2FC	0.604947	pcaNNet	ChromosomeArm-Level_Gain	DepMap	All	Gain	Chromosome Arm	Unaveraged	BR
0.582025	model_pcaNNet_Engineered_ChromosomeArm-Level_Gain_Average.rds	model_pcaNNet_DepMap_Gene-Level_Filtered_Loss.rds	0.722222	pcaNNet	ChromosomeArm-Level_Gain_Average	Engineered	All	Gain	Chromosome Arm	Averaged	Log2FC	0.646531	pcaNNet	Gene-Level_Filtered_Loss	DepMap	All	Loss	Gene	Unaveraged	BR
0.591805	model_pcaNNet_Engineered_ChromosomeArm-Level_Gain_Average.rds	model_pcaNNet_DepMap_Gene-Level_Filtered_Gain.rds	0.722222	pcaNNet	ChromosomeArm-Level_Gain_Average	Engineered	All	Gain	Chromosome Arm	Averaged	Log2FC	0.719545	pcaNNet	Gene-Level_Filtered_Gain	DepMap	All	Gain	Gene	Unaveraged	BR
0.567846	model_pcaNNet_Engineered_ChromosomeArm-Level_Gain_Average.rds	model_pcaNNet_ProCan_ChromosomeArm-Level_Loss_Average.rds	0.722222	pcaNNet	ChromosomeArm-Level_Gain_Average	Engineered	All	Gain	Chromosome Arm	Averaged	Log2FC	0.651105	pcaNNet	ChromosomeArm-Level_Loss_Average	ProCan	All	Loss	Chromosome Arm	Averaged	Log2FC
0.613071	model_pcaNNet_Engineered_ChromosomeArm-Level_Gain_Average.rds	model_pcaNNet_ProCan_ChromosomeArm-Level_Gain_Average.rds	0.722222	pcaNNet	ChromosomeArm-Level_Gain_Average	Engineered	All	Gain	Chromosome Arm	Averaged	Log2FC	0.636144	pcaNNet	ChromosomeArm-Level_Gain_Average	ProCan	All	Gain	Chromosome Arm	Averaged	Log2FC
0.547632	model_pcaNNet_Engineered_ChromosomeArm-Level_Gain_Average.rds	model_pcaNNet_ProCan_ChromosomeArm-Level_Loss_Log2FC.rds	0.722222	pcaNNet	ChromosomeArm-Level_Gain_Average	Engineered	All	Gain	Chromosome Arm	Averaged	Log2FC	0.570789	pcaNNet	ChromosomeArm-Level_Loss_Log2FC	ProCan	All	Loss	Chromosome Arm	Unaveraged	Log2FC
0.553533	model_pcaNNet_Engineered_ChromosomeArm-Level_Gain_Average.rds	model_pcaNNet_ProCan_ChromosomeArm-Level_Gain_Log2FC.rds	0.722222	pcaNNet	ChromosomeArm-Level_Gain_Average	Engineered	All	Gain	Chromosome Arm	Averaged	Log2FC	0.591479	pcaNNet	ChromosomeArm-Level_Gain_Log2FC	ProCan	All	Gain	Chromosome Arm	Unaveraged	Log2FC
0.550354	model_pcaNNet_Engineered_ChromosomeArm-Level_Gain_Average.rds	model_pcaNNet_ProCan_ChromosomeArm-Level_Loss.rds	0.722222	pcaNNet	ChromosomeArm-Level_Gain_Average	Engineered	All	Gain	Chromosome Arm	Averaged	Log2FC	0.58814	pcaNNet	ChromosomeArm-Level_Loss	ProCan	All	Loss	Chromosome Arm	Unaveraged	BR
0.554217	model_pcaNNet_Engineered_ChromosomeArm-Level_Gain_Average.rds	model_pcaNNet_ProCan_ChromosomeArm-Level_Gain.rds	0.722222	pcaNNet	ChromosomeArm-Level_Gain_Average	Engineered	All	Gain	Chromosome Arm	Averaged	Log2FC	0.588452	pcaNNet	ChromosomeArm-Level_Gain	ProCan	All	Gain	Chromosome Arm	Unaveraged	BR
0.574856	model_pcaNNet_Engineered_ChromosomeArm-Level_Gain_Average.rds	model_pcaNNet_ProCan_Gene-Level_Filtered_Loss.rds	0.722222	pcaNNet	ChromosomeArm-Level_Gain_Average	Engineered	All	Gain	Chromosome Arm	Averaged	Log2FC	0.617799	pcaNNet	Gene-Level_Filtered_Loss	ProCan	All	Loss	Gene	Unaveraged	BR
0.600248	model_pcaNNet_Engineered_ChromosomeArm-Level_Gain_Average.rds	model_pcaNNet_ProCan_Gene-Level_Filtered_Gain.rds	0.722222	pcaNNet	ChromosomeArm-Level_Gain_Average	Engineered	All	Gain	Chromosome Arm	Averaged	Log2FC	0.670351	pcaNNet	Gene-Level_Filtered_Gain	ProCan	All	Gain	Gene	Unaveraged	BR
0.541236	model_pcaNNet_Engineered_ChromosomeArm-Level_Gain_Average.rds	model_rf_CPTAC_Gene-Level_Filtered_Loss.rds	0.722222	pcaNNet	ChromosomeArm-Level_Gain_Average	Engineered	All	Gain	Chromosome Arm	Averaged	Log2FC	0.795401	rf	Gene-Level_Filtered_Loss	CPTAC	All	Loss	Gene	Unaveraged	BR
0.516978	model_pcaNNet_Engineered_ChromosomeArm-Level_Gain_Average.rds	model_rf_CPTAC_Gene-Level_Filtered_Gain.rds	0.722222	pcaNNet	ChromosomeArm-Level_Gain_Average	Engineered	All	Gain	Chromosome Arm	Averaged	Log2FC	0.79636	rf	Gene-Level_Filtered_Gain	CPTAC	All	Gain	Gene	Unaveraged	BR
0.565742	model_pcaNNet_Engineered_ChromosomeArm-Level_Gain_Average.rds	model_rf_Engineered_ChromosomeArm-Level_Loss_Average.rds	0.722222	pcaNNet	ChromosomeArm-Level_Gain_Average	Engineered	All	Gain	Chromosome Arm	Averaged	Log2FC	0.627122	rf	ChromosomeArm-Level_Loss_Average	Engineered	All	Loss	Chromosome Arm	Averaged	Log2FC
1	model_pcaNNet_Engineered_ChromosomeArm-Level_Gain_Average.rds	model_rf_Engineered_ChromosomeArm-Level_Gain_Average.rds	0.722222	pcaNNet	ChromosomeArm-Level_Gain_Average	Engineered	All	Gain	Chromosome Arm	Averaged	Log2FC	0.559028	rf	ChromosomeArm-Level_Gain_Average	Engineered	All	Gain	Chromosome Arm	Averaged	Log2FC
0.553631	model_pcaNNet_Engineered_ChromosomeArm-Level_Gain_Average.rds	model_rf_Engineered_ChromosomeArm-Level_Loss_Log2FC.rds	0.722222	pcaNNet	ChromosomeArm-Level_Gain_Average	Engineered	All	Gain	Chromosome Arm	Averaged	Log2FC	0.870094	rf	ChromosomeArm-Level_Loss_Log2FC	Engineered	All	Loss	Chromosome Arm	Unaveraged	Log2FC
0.823529	model_pcaNNet_Engineered_ChromosomeArm-Level_Gain_Average.rds	model_rf_Engineered_ChromosomeArm-Level_Gain_Log2FC.rds	0.722222	pcaNNet	ChromosomeArm-Level_Gain_Average	Engineered	All	Gain	Chromosome Arm	Averaged	Log2FC	0.848976	rf	ChromosomeArm-Level_Gain_Log2FC	Engineered	All	Gain	Chromosome Arm	Unaveraged	Log2FC
0.566567	model_pcaNNet_Engineered_ChromosomeArm-Level_Gain_Average.rds	model_rf_Engineered_ChromosomeArm-Level_Loss.rds	0.722222	pcaNNet	ChromosomeArm-Level_Gain_Average	Engineered	All	Gain	Chromosome Arm	Averaged	Log2FC	0.907492	rf	ChromosomeArm-Level_Loss	Engineered	All	Loss	Chromosome Arm	Unaveraged	BR
0.679045	model_pcaNNet_Engineered_ChromosomeArm-Level_Gain_Average.rds	model_rf_Engineered_ChromosomeArm-Level_Gain.rds	0.722222	pcaNNet	ChromosomeArm-Level_Gain_Average	Engineered	All	Gain	Chromosome Arm	Averaged	Log2FC	0.800663	rf	ChromosomeArm-Level_Gain	Engineered	All	Gain	Chromosome Arm	Unaveraged	BR
0.614101	model_pcaNNet_Engineered_ChromosomeArm-Level_Gain_Average.rds	model_rf_DepMap-NoWGD_ChromosomeArm-Level_Loss_Average.rds	0.722222	pcaNNet	ChromosomeArm-Level_Gain_Average	Engineered	All	Gain	Chromosome Arm	Averaged	Log2FC	0.703125	rf	ChromosomeArm-Level_Loss_Average	DepMap	Non-WGD	Loss	Chromosome Arm	Averaged	Log2FC
0.606309	model_pcaNNet_Engineered_ChromosomeArm-Level_Gain_Average.rds	model_rf_DepMap-NoWGD_ChromosomeArm-Level_Gain_Average.rds	0.722222	pcaNNet	ChromosomeArm-Level_Gain_Average	Engineered	All	Gain	Chromosome Arm	Averaged	Log2FC	0.64347	rf	ChromosomeArm-Level_Gain_Average	DepMap	Non-WGD	Gain	Chromosome Arm	Averaged	Log2FC
0.557135	model_pcaNNet_Engineered_ChromosomeArm-Level_Gain_Average.rds	model_rf_DepMap-NoWGD_ChromosomeArm-Level_Loss_Log2FC.rds	0.722222	pcaNNet	ChromosomeArm-Level_Gain_Average	Engineered	All	Gain	Chromosome Arm	Averaged	Log2FC	0.608564	rf	ChromosomeArm-Level_Loss_Log2FC	DepMap	Non-WGD	Loss	Chromosome Arm	Unaveraged	Log2FC
0.556633	model_pcaNNet_Engineered_ChromosomeArm-Level_Gain_Average.rds	model_rf_DepMap-NoWGD_ChromosomeArm-Level_Gain_Log2FC.rds	0.722222	pcaNNet	ChromosomeArm-Level_Gain_Average	Engineered	All	Gain	Chromosome Arm	Averaged	Log2FC	0.620212	rf	ChromosomeArm-Level_Gain_Log2FC	DepMap	Non-WGD	Gain	Chromosome Arm	Unaveraged	Log2FC
0.57289	model_pcaNNet_Engineered_ChromosomeArm-Level_Gain_Average.rds	model_rf_DepMap-NoWGD_ChromosomeArm-Level_Loss.rds	0.722222	pcaNNet	ChromosomeArm-Level_Gain_Average	Engineered	All	Gain	Chromosome Arm	Averaged	Log2FC	0.631189	rf	ChromosomeArm-Level_Loss	DepMap	Non-WGD	Loss	Chromosome Arm	Unaveraged	BR
0.561446	model_pcaNNet_Engineered_ChromosomeArm-Level_Gain_Average.rds	model_rf_DepMap-NoWGD_ChromosomeArm-Level_Gain.rds	0.722222	pcaNNet	ChromosomeArm-Level_Gain_Average	Engineered	All	Gain	Chromosome Arm	Averaged	Log2FC	0.628902	rf	ChromosomeArm-Level_Gain	DepMap	Non-WGD	Gain	Chromosome Arm	Unaveraged	BR
0.589612	model_pcaNNet_Engineered_ChromosomeArm-Level_Gain_Average.rds	model_rf_DepMap-NoWGD_Gene-Level_Filtered_Loss.rds	0.722222	pcaNNet	ChromosomeArm-Level_Gain_Average	Engineered	All	Gain	Chromosome Arm	Averaged	Log2FC	0.662026	rf	Gene-Level_Filtered_Loss	DepMap	Non-WGD	Loss	Gene	Unaveraged	BR
0.571712	model_pcaNNet_Engineered_ChromosomeArm-Level_Gain_Average.rds	model_rf_DepMap-NoWGD_Gene-Level_Filtered_Gain.rds	0.722222	pcaNNet	ChromosomeArm-Level_Gain_Average	Engineered	All	Gain	Chromosome Arm	Averaged	Log2FC	0.658053	rf	Gene-Level_Filtered_Gain	DepMap	Non-WGD	Gain	Gene	Unaveraged	BR
0.580347	model_pcaNNet_Engineered_ChromosomeArm-Level_Gain_Average.rds	model_rf_DepMap-WGD_ChromosomeArm-Level_Loss_Average.rds	0.722222	pcaNNet	ChromosomeArm-Level_Gain_Average	Engineered	All	Gain	Chromosome Arm	Averaged	Log2FC	0.6288	rf	ChromosomeArm-Level_Loss_Average	DepMap	WGD	Loss	Chromosome Arm	Averaged	Log2FC
0.585489	model_pcaNNet_Engineered_ChromosomeArm-Level_Gain_Average.rds	model_rf_DepMap-WGD_ChromosomeArm-Level_Gain_Average.rds	0.722222	pcaNNet	ChromosomeArm-Level_Gain_Average	Engineered	All	Gain	Chromosome Arm	Averaged	Log2FC	0.638539	rf	ChromosomeArm-Level_Gain_Average	DepMap	WGD	Gain	Chromosome Arm	Averaged	Log2FC
0.548866	model_pcaNNet_Engineered_ChromosomeArm-Level_Gain_Average.rds	model_rf_DepMap-WGD_ChromosomeArm-Level_Loss_Log2FC.rds	0.722222	pcaNNet	ChromosomeArm-Level_Gain_Average	Engineered	All	Gain	Chromosome Arm	Averaged	Log2FC	0.607948	rf	ChromosomeArm-Level_Loss_Log2FC	DepMap	WGD	Loss	Chromosome Arm	Unaveraged	Log2FC
0.556979	model_pcaNNet_Engineered_ChromosomeArm-Level_Gain_Average.rds	model_rf_DepMap-WGD_ChromosomeArm-Level_Gain_Log2FC.rds	0.722222	pcaNNet	ChromosomeArm-Level_Gain_Average	Engineered	All	Gain	Chromosome Arm	Averaged	Log2FC	0.613835	rf	ChromosomeArm-Level_Gain_Log2FC	DepMap	WGD	Gain	Chromosome Arm	Unaveraged	Log2FC
0.550343	model_pcaNNet_Engineered_ChromosomeArm-Level_Gain_Average.rds	model_rf_DepMap-WGD_ChromosomeArm-Level_Loss.rds	0.722222	pcaNNet	ChromosomeArm-Level_Gain_Average	Engineered	All	Gain	Chromosome Arm	Averaged	Log2FC	0.601098	rf	ChromosomeArm-Level_Loss	DepMap	WGD	Loss	Chromosome Arm	Unaveraged	BR
0.551334	model_pcaNNet_Engineered_ChromosomeArm-Level_Gain_Average.rds	model_rf_DepMap-WGD_ChromosomeArm-Level_Gain.rds	0.722222	pcaNNet	ChromosomeArm-Level_Gain_Average	Engineered	All	Gain	Chromosome Arm	Averaged	Log2FC	0.58841	rf	ChromosomeArm-Level_Gain	DepMap	WGD	Gain	Chromosome Arm	Unaveraged	BR
0.554321	model_pcaNNet_Engineered_ChromosomeArm-Level_Gain_Average.rds	model_rf_DepMap-WGD_Gene-Level_Filtered_Loss.rds	0.722222	pcaNNet	ChromosomeArm-Level_Gain_Average	Engineered	All	Gain	Chromosome Arm	Averaged	Log2FC	0.637959	rf	Gene-Level_Filtered_Loss	DepMap	WGD	Loss	Gene	Unaveraged	BR
0.586315	model_pcaNNet_Engineered_ChromosomeArm-Level_Gain_Average.rds	model_rf_DepMap-WGD_Gene-Level_Filtered_Gain.rds	0.722222	pcaNNet	ChromosomeArm-Level_Gain_Average	Engineered	All	Gain	Chromosome Arm	Averaged	Log2FC	0.690237	rf	Gene-Level_Filtered_Gain	DepMap	WGD	Gain	Gene	Unaveraged	BR
0.608319	model_pcaNNet_Engineered_ChromosomeArm-Level_Gain_Average.rds	model_rf_DepMap_ChromosomeArm-Level_Loss_Average.rds	0.722222	pcaNNet	ChromosomeArm-Level_Gain_Average	Engineered	All	Gain	Chromosome Arm	Averaged	Log2FC	0.65348	rf	ChromosomeArm-Level_Loss_Average	DepMap	All	Loss	Chromosome Arm	Averaged	Log2FC
0.620235	model_pcaNNet_Engineered_ChromosomeArm-Level_Gain_Average.rds	model_rf_DepMap_ChromosomeArm-Level_Gain_Average.rds	0.722222	pcaNNet	ChromosomeArm-Level_Gain_Average	Engineered	All	Gain	Chromosome Arm	Averaged	Log2FC	0.702296	rf	ChromosomeArm-Level_Gain_Average	DepMap	All	Gain	Chromosome Arm	Averaged	Log2FC
0.555823	model_pcaNNet_Engineered_ChromosomeArm-Level_Gain_Average.rds	model_rf_DepMap_ChromosomeArm-Level_Loss_Log2FC.rds	0.722222	pcaNNet	ChromosomeArm-Level_Gain_Average	Engineered	All	Gain	Chromosome Arm	Averaged	Log2FC	0.610392	rf	ChromosomeArm-Level_Loss_Log2FC	DepMap	All	Loss	Chromosome Arm	Unaveraged	Log2FC
0.558886	model_pcaNNet_Engineered_ChromosomeArm-Level_Gain_Average.rds	model_rf_DepMap_ChromosomeArm-Level_Gain_Log2FC.rds	0.722222	pcaNNet	ChromosomeArm-Level_Gain_Average	Engineered	All	Gain	Chromosome Arm	Averaged	Log2FC	0.627656	rf	ChromosomeArm-Level_Gain_Log2FC	DepMap	All	Gain	Chromosome Arm	Unaveraged	Log2FC
0.561482	model_pcaNNet_Engineered_ChromosomeArm-Level_Gain_Average.rds	model_rf_DepMap_ChromosomeArm-Level_Loss.rds	0.722222	pcaNNet	ChromosomeArm-Level_Gain_Average	Engineered	All	Gain	Chromosome Arm	Averaged	Log2FC	0.622198	rf	ChromosomeArm-Level_Loss	DepMap	All	Loss	Chromosome Arm	Unaveraged	BR
0.556759	model_pcaNNet_Engineered_ChromosomeArm-Level_Gain_Average.rds	model_rf_DepMap_ChromosomeArm-Level_Gain.rds	0.722222	pcaNNet	ChromosomeArm-Level_Gain_Average	Engineered	All	Gain	Chromosome Arm	Averaged	Log2FC	0.62501	rf	ChromosomeArm-Level_Gain	DepMap	All	Gain	Chromosome Arm	Unaveraged	BR
0.582025	model_pcaNNet_Engineered_ChromosomeArm-Level_Gain_Average.rds	model_rf_DepMap_Gene-Level_Filtered_Loss.rds	0.722222	pcaNNet	ChromosomeArm-Level_Gain_Average	Engineered	All	Gain	Chromosome Arm	Averaged	Log2FC	0.653795	rf	Gene-Level_Filtered_Loss	DepMap	All	Loss	Gene	Unaveraged	BR
0.591805	model_pcaNNet_Engineered_ChromosomeArm-Level_Gain_Average.rds	model_rf_DepMap_Gene-Level_Filtered_Gain.rds	0.722222	pcaNNet	ChromosomeArm-Level_Gain_Average	Engineered	All	Gain	Chromosome Arm	Averaged	Log2FC	0.717943	rf	Gene-Level_Filtered_Gain	DepMap	All	Gain	Gene	Unaveraged	BR
0.567846	model_pcaNNet_Engineered_ChromosomeArm-Level_Gain_Average.rds	model_rf_ProCan_ChromosomeArm-Level_Loss_Average.rds	0.722222	pcaNNet	ChromosomeArm-Level_Gain_Average	Engineered	All	Gain	Chromosome Arm	Averaged	Log2FC	0.671319	rf	ChromosomeArm-Level_Loss_Average	ProCan	All	Loss	Chromosome Arm	Averaged	Log2FC
0.613071	model_pcaNNet_Engineered_ChromosomeArm-Level_Gain_Average.rds	model_rf_ProCan_ChromosomeArm-Level_Gain_Average.rds	0.722222	pcaNNet	ChromosomeArm-Level_Gain_Average	Engineered	All	Gain	Chromosome Arm	Averaged	Log2FC	0.648154	rf	ChromosomeArm-Level_Gain_Average	ProCan	All	Gain	Chromosome Arm	Averaged	Log2FC
0.547632	model_pcaNNet_Engineered_ChromosomeArm-Level_Gain_Average.rds	model_rf_ProCan_ChromosomeArm-Level_Loss_Log2FC.rds	0.722222	pcaNNet	ChromosomeArm-Level_Gain_Average	Engineered	All	Gain	Chromosome Arm	Averaged	Log2FC	0.592926	rf	ChromosomeArm-Level_Loss_Log2FC	ProCan	All	Loss	Chromosome Arm	Unaveraged	Log2FC
0.553533	model_pcaNNet_Engineered_ChromosomeArm-Level_Gain_Average.rds	model_rf_ProCan_ChromosomeArm-Level_Gain_Log2FC.rds	0.722222	pcaNNet	ChromosomeArm-Level_Gain_Average	Engineered	All	Gain	Chromosome Arm	Averaged	Log2FC	0.592916	rf	ChromosomeArm-Level_Gain_Log2FC	ProCan	All	Gain	Chromosome Arm	Unaveraged	Log2FC
0.550354	model_pcaNNet_Engineered_ChromosomeArm-Level_Gain_Average.rds	model_rf_ProCan_ChromosomeArm-Level_Loss.rds	0.722222	pcaNNet	ChromosomeArm-Level_Gain_Average	Engineered	All	Gain	Chromosome Arm	Averaged	Log2FC	0.622231	rf	ChromosomeArm-Level_Loss	ProCan	All	Loss	Chromosome Arm	Unaveraged	BR
0.554217	model_pcaNNet_Engineered_ChromosomeArm-Level_Gain_Average.rds	model_rf_ProCan_ChromosomeArm-Level_Gain.rds	0.722222	pcaNNet	ChromosomeArm-Level_Gain_Average	Engineered	All	Gain	Chromosome Arm	Averaged	Log2FC	0.596759	rf	ChromosomeArm-Level_Gain	ProCan	All	Gain	Chromosome Arm	Unaveraged	BR
0.574856	model_pcaNNet_Engineered_ChromosomeArm-Level_Gain_Average.rds	model_rf_ProCan_Gene-Level_Filtered_Loss.rds	0.722222	pcaNNet	ChromosomeArm-Level_Gain_Average	Engineered	All	Gain	Chromosome Arm	Averaged	Log2FC	0.642238	rf	Gene-Level_Filtered_Loss	ProCan	All	Loss	Gene	Unaveraged	BR
0.600248	model_pcaNNet_Engineered_ChromosomeArm-Level_Gain_Average.rds	model_rf_ProCan_Gene-Level_Filtered_Gain.rds	0.722222	pcaNNet	ChromosomeArm-Level_Gain_Average	Engineered	All	Gain	Chromosome Arm	Averaged	Log2FC	0.664437	rf	Gene-Level_Filtered_Gain	ProCan	All	Gain	Gene	Unaveraged	BR
0.541236	model_pcaNNet_Engineered_ChromosomeArm-Level_Gain_Average.rds	model_xgbLinear_CPTAC_Gene-Level_Filtered_Loss.rds	0.722222	pcaNNet	ChromosomeArm-Level_Gain_Average	Engineered	All	Gain	Chromosome Arm	Averaged	Log2FC	0.811102	xgbLinear	Gene-Level_Filtered_Loss	CPTAC	All	Loss	Gene	Unaveraged	BR
0.516978	model_pcaNNet_Engineered_ChromosomeArm-Level_Gain_Average.rds	model_xgbLinear_CPTAC_Gene-Level_Filtered_Gain.rds	0.722222	pcaNNet	ChromosomeArm-Level_Gain_Average	Engineered	All	Gain	Chromosome Arm	Averaged	Log2FC	0.845607	xgbLinear	Gene-Level_Filtered_Gain	CPTAC	All	Gain	Gene	Unaveraged	BR
0.565742	model_pcaNNet_Engineered_ChromosomeArm-Level_Gain_Average.rds	model_xgbLinear_Engineered_ChromosomeArm-Level_Loss_Average.rds	0.722222	pcaNNet	ChromosomeArm-Level_Gain_Average	Engineered	All	Gain	Chromosome Arm	Averaged	Log2FC	0.617858	xgbLinear	ChromosomeArm-Level_Loss_Average	Engineered	All	Loss	Chromosome Arm	Averaged	Log2FC
1	model_pcaNNet_Engineered_ChromosomeArm-Level_Gain_Average.rds	model_xgbLinear_Engineered_ChromosomeArm-Level_Gain_Average.rds	0.722222	pcaNNet	ChromosomeArm-Level_Gain_Average	Engineered	All	Gain	Chromosome Arm	Averaged	Log2FC	0.402778	xgbLinear	ChromosomeArm-Level_Gain_Average	Engineered	All	Gain	Chromosome Arm	Averaged	Log2FC
0.553631	model_pcaNNet_Engineered_ChromosomeArm-Level_Gain_Average.rds	model_xgbLinear_Engineered_ChromosomeArm-Level_Loss_Log2FC.rds	0.722222	pcaNNet	ChromosomeArm-Level_Gain_Average	Engineered	All	Gain	Chromosome Arm	Averaged	Log2FC	0.870003	xgbLinear	ChromosomeArm-Level_Loss_Log2FC	Engineered	All	Loss	Chromosome Arm	Unaveraged	Log2FC
0.823529	model_pcaNNet_Engineered_ChromosomeArm-Level_Gain_Average.rds	model_xgbLinear_Engineered_ChromosomeArm-Level_Gain_Log2FC.rds	0.722222	pcaNNet	ChromosomeArm-Level_Gain_Average	Engineered	All	Gain	Chromosome Arm	Averaged	Log2FC	0.828982	xgbLinear	ChromosomeArm-Level_Gain_Log2FC	Engineered	All	Gain	Chromosome Arm	Unaveraged	Log2FC
0.566567	model_pcaNNet_Engineered_ChromosomeArm-Level_Gain_Average.rds	model_xgbLinear_Engineered_ChromosomeArm-Level_Loss.rds	0.722222	pcaNNet	ChromosomeArm-Level_Gain_Average	Engineered	All	Gain	Chromosome Arm	Averaged	Log2FC	0.904746	xgbLinear	ChromosomeArm-Level_Loss	Engineered	All	Loss	Chromosome Arm	Unaveraged	BR
0.679045	model_pcaNNet_Engineered_ChromosomeArm-Level_Gain_Average.rds	model_xgbLinear_Engineered_ChromosomeArm-Level_Gain.rds	0.722222	pcaNNet	ChromosomeArm-Level_Gain_Average	Engineered	All	Gain	Chromosome Arm	Averaged	Log2FC	0.79244	xgbLinear	ChromosomeArm-Level_Gain	Engineered	All	Gain	Chromosome Arm	Unaveraged	BR
0.614101	model_pcaNNet_Engineered_ChromosomeArm-Level_Gain_Average.rds	model_xgbLinear_DepMap-NoWGD_ChromosomeArm-Level_Loss_Average.rds	0.722222	pcaNNet	ChromosomeArm-Level_Gain_Average	Engineered	All	Gain	Chromosome Arm	Averaged	Log2FC	0.681747	xgbLinear	ChromosomeArm-Level_Loss_Average	DepMap	Non-WGD	Loss	Chromosome Arm	Averaged	Log2FC
0.606309	model_pcaNNet_Engineered_ChromosomeArm-Level_Gain_Average.rds	model_xgbLinear_DepMap-NoWGD_ChromosomeArm-Level_Gain_Average.rds	0.722222	pcaNNet	ChromosomeArm-Level_Gain_Average	Engineered	All	Gain	Chromosome Arm	Averaged	Log2FC	0.621066	xgbLinear	ChromosomeArm-Level_Gain_Average	DepMap	Non-WGD	Gain	Chromosome Arm	Averaged	Log2FC
0.557135	model_pcaNNet_Engineered_ChromosomeArm-Level_Gain_Average.rds	model_xgbLinear_DepMap-NoWGD_ChromosomeArm-Level_Loss_Log2FC.rds	0.722222	pcaNNet	ChromosomeArm-Level_Gain_Average	Engineered	All	Gain	Chromosome Arm	Averaged	Log2FC	0.61419	xgbLinear	ChromosomeArm-Level_Loss_Log2FC	DepMap	Non-WGD	Loss	Chromosome Arm	Unaveraged	Log2FC
0.556633	model_pcaNNet_Engineered_ChromosomeArm-Level_Gain_Average.rds	model_xgbLinear_DepMap-NoWGD_ChromosomeArm-Level_Gain_Log2FC.rds	0.722222	pcaNNet	ChromosomeArm-Level_Gain_Average	Engineered	All	Gain	Chromosome Arm	Averaged	Log2FC	0.629164	xgbLinear	ChromosomeArm-Level_Gain_Log2FC	DepMap	Non-WGD	Gain	Chromosome Arm	Unaveraged	Log2FC
0.57289	model_pcaNNet_Engineered_ChromosomeArm-Level_Gain_Average.rds	model_xgbLinear_DepMap-NoWGD_ChromosomeArm-Level_Loss.rds	0.722222	pcaNNet	ChromosomeArm-Level_Gain_Average	Engineered	All	Gain	Chromosome Arm	Averaged	Log2FC	0.638363	xgbLinear	ChromosomeArm-Level_Loss	DepMap	Non-WGD	Loss	Chromosome Arm	Unaveraged	BR
0.561446	model_pcaNNet_Engineered_ChromosomeArm-Level_Gain_Average.rds	model_xgbLinear_DepMap-NoWGD_ChromosomeArm-Level_Gain.rds	0.722222	pcaNNet	ChromosomeArm-Level_Gain_Average	Engineered	All	Gain	Chromosome Arm	Averaged	Log2FC	0.633137	xgbLinear	ChromosomeArm-Level_Gain	DepMap	Non-WGD	Gain	Chromosome Arm	Unaveraged	BR
0.589612	model_pcaNNet_Engineered_ChromosomeArm-Level_Gain_Average.rds	model_xgbLinear_DepMap-NoWGD_Gene-Level_Filtered_Loss.rds	0.722222	pcaNNet	ChromosomeArm-Level_Gain_Average	Engineered	All	Gain	Chromosome Arm	Averaged	Log2FC	0.682	xgbLinear	Gene-Level_Filtered_Loss	DepMap	Non-WGD	Loss	Gene	Unaveraged	BR
0.571712	model_pcaNNet_Engineered_ChromosomeArm-Level_Gain_Average.rds	model_xgbLinear_DepMap-NoWGD_Gene-Level_Filtered_Gain.rds	0.722222	pcaNNet	ChromosomeArm-Level_Gain_Average	Engineered	All	Gain	Chromosome Arm	Averaged	Log2FC	0.670397	xgbLinear	Gene-Level_Filtered_Gain	DepMap	Non-WGD	Gain	Gene	Unaveraged	BR
0.580347	model_pcaNNet_Engineered_ChromosomeArm-Level_Gain_Average.rds	model_xgbLinear_DepMap-WGD_ChromosomeArm-Level_Loss_Average.rds	0.722222	pcaNNet	ChromosomeArm-Level_Gain_Average	Engineered	All	Gain	Chromosome Arm	Averaged	Log2FC	0.591755	xgbLinear	ChromosomeArm-Level_Loss_Average	DepMap	WGD	Loss	Chromosome Arm	Averaged	Log2FC
0.585489	model_pcaNNet_Engineered_ChromosomeArm-Level_Gain_Average.rds	model_xgbLinear_DepMap-WGD_ChromosomeArm-Level_Gain_Average.rds	0.722222	pcaNNet	ChromosomeArm-Level_Gain_Average	Engineered	All	Gain	Chromosome Arm	Averaged	Log2FC	0.596419	xgbLinear	ChromosomeArm-Level_Gain_Average	DepMap	WGD	Gain	Chromosome Arm	Averaged	Log2FC
0.548866	model_pcaNNet_Engineered_ChromosomeArm-Level_Gain_Average.rds	model_xgbLinear_DepMap-WGD_ChromosomeArm-Level_Loss_Log2FC.rds	0.722222	pcaNNet	ChromosomeArm-Level_Gain_Average	Engineered	All	Gain	Chromosome Arm	Averaged	Log2FC	0.612193	xgbLinear	ChromosomeArm-Level_Loss_Log2FC	DepMap	WGD	Loss	Chromosome Arm	Unaveraged	Log2FC
0.556979	model_pcaNNet_Engineered_ChromosomeArm-Level_Gain_Average.rds	model_xgbLinear_DepMap-WGD_ChromosomeArm-Level_Gain_Log2FC.rds	0.722222	pcaNNet	ChromosomeArm-Level_Gain_Average	Engineered	All	Gain	Chromosome Arm	Averaged	Log2FC	0.623781	xgbLinear	ChromosomeArm-Level_Gain_Log2FC	DepMap	WGD	Gain	Chromosome Arm	Unaveraged	Log2FC
0.550343	model_pcaNNet_Engineered_ChromosomeArm-Level_Gain_Average.rds	model_xgbLinear_DepMap-WGD_ChromosomeArm-Level_Loss.rds	0.722222	pcaNNet	ChromosomeArm-Level_Gain_Average	Engineered	All	Gain	Chromosome Arm	Averaged	Log2FC	0.606588	xgbLinear	ChromosomeArm-Level_Loss	DepMap	WGD	Loss	Chromosome Arm	Unaveraged	BR
0.551334	model_pcaNNet_Engineered_ChromosomeArm-Level_Gain_Average.rds	model_xgbLinear_DepMap-WGD_ChromosomeArm-Level_Gain.rds	0.722222	pcaNNet	ChromosomeArm-Level_Gain_Average	Engineered	All	Gain	Chromosome Arm	Averaged	Log2FC	0.606426	xgbLinear	ChromosomeArm-Level_Gain	DepMap	WGD	Gain	Chromosome Arm	Unaveraged	BR
0.554321	model_pcaNNet_Engineered_ChromosomeArm-Level_Gain_Average.rds	model_xgbLinear_DepMap-WGD_Gene-Level_Filtered_Loss.rds	0.722222	pcaNNet	ChromosomeArm-Level_Gain_Average	Engineered	All	Gain	Chromosome Arm	Averaged	Log2FC	0.646684	xgbLinear	Gene-Level_Filtered_Loss	DepMap	WGD	Loss	Gene	Unaveraged	BR
0.586315	model_pcaNNet_Engineered_ChromosomeArm-Level_Gain_Average.rds	model_xgbLinear_DepMap-WGD_Gene-Level_Filtered_Gain.rds	0.722222	pcaNNet	ChromosomeArm-Level_Gain_Average	Engineered	All	Gain	Chromosome Arm	Averaged	Log2FC	0.718197	xgbLinear	Gene-Level_Filtered_Gain	DepMap	WGD	Gain	Gene	Unaveraged	BR
0.608319	model_pcaNNet_Engineered_ChromosomeArm-Level_Gain_Average.rds	model_xgbLinear_DepMap_ChromosomeArm-Level_Loss_Average.rds	0.722222	pcaNNet	ChromosomeArm-Level_Gain_Average	Engineered	All	Gain	Chromosome Arm	Averaged	Log2FC	0.636467	xgbLinear	ChromosomeArm-Level_Loss_Average	DepMap	All	Loss	Chromosome Arm	Averaged	Log2FC
0.620235	model_pcaNNet_Engineered_ChromosomeArm-Level_Gain_Average.rds	model_xgbLinear_DepMap_ChromosomeArm-Level_Gain_Average.rds	0.722222	pcaNNet	ChromosomeArm-Level_Gain_Average	Engineered	All	Gain	Chromosome Arm	Averaged	Log2FC	0.637051	xgbLinear	ChromosomeArm-Level_Gain_Average	DepMap	All	Gain	Chromosome Arm	Averaged	Log2FC
0.555823	model_pcaNNet_Engineered_ChromosomeArm-Level_Gain_Average.rds	model_xgbLinear_DepMap_ChromosomeArm-Level_Loss_Log2FC.rds	0.722222	pcaNNet	ChromosomeArm-Level_Gain_Average	Engineered	All	Gain	Chromosome Arm	Averaged	Log2FC	0.618288	xgbLinear	ChromosomeArm-Level_Loss_Log2FC	DepMap	All	Loss	Chromosome Arm	Unaveraged	Log2FC
0.558886	model_pcaNNet_Engineered_ChromosomeArm-Level_Gain_Average.rds	model_xgbLinear_DepMap_ChromosomeArm-Level_Gain_Log2FC.rds	0.722222	pcaNNet	ChromosomeArm-Level_Gain_Average	Engineered	All	Gain	Chromosome Arm	Averaged	Log2FC	0.637227	xgbLinear	ChromosomeArm-Level_Gain_Log2FC	DepMap	All	Gain	Chromosome Arm	Unaveraged	Log2FC
0.561482	model_pcaNNet_Engineered_ChromosomeArm-Level_Gain_Average.rds	model_xgbLinear_DepMap_ChromosomeArm-Level_Loss.rds	0.722222	pcaNNet	ChromosomeArm-Level_Gain_Average	Engineered	All	Gain	Chromosome Arm	Averaged	Log2FC	0.625845	xgbLinear	ChromosomeArm-Level_Loss	DepMap	All	Loss	Chromosome Arm	Unaveraged	BR
0.556759	model_pcaNNet_Engineered_ChromosomeArm-Level_Gain_Average.rds	model_xgbLinear_DepMap_ChromosomeArm-Level_Gain.rds	0.722222	pcaNNet	ChromosomeArm-Level_Gain_Average	Engineered	All	Gain	Chromosome Arm	Averaged	Log2FC	0.631422	xgbLinear	ChromosomeArm-Level_Gain	DepMap	All	Gain	Chromosome Arm	Unaveraged	BR
0.582025	model_pcaNNet_Engineered_ChromosomeArm-Level_Gain_Average.rds	model_xgbLinear_DepMap_Gene-Level_Filtered_Loss.rds	0.722222	pcaNNet	ChromosomeArm-Level_Gain_Average	Engineered	All	Gain	Chromosome Arm	Averaged	Log2FC	0.68396	xgbLinear	Gene-Level_Filtered_Loss	DepMap	All	Loss	Gene	Unaveraged	BR
0.591805	model_pcaNNet_Engineered_ChromosomeArm-Level_Gain_Average.rds	model_xgbLinear_DepMap_Gene-Level_Filtered_Gain.rds	0.722222	pcaNNet	ChromosomeArm-Level_Gain_Average	Engineered	All	Gain	Chromosome Arm	Averaged	Log2FC	0.772914	xgbLinear	Gene-Level_Filtered_Gain	DepMap	All	Gain	Gene	Unaveraged	BR
0.567846	model_pcaNNet_Engineered_ChromosomeArm-Level_Gain_Average.rds	model_xgbLinear_ProCan_ChromosomeArm-Level_Loss_Average.rds	0.722222	pcaNNet	ChromosomeArm-Level_Gain_Average	Engineered	All	Gain	Chromosome Arm	Averaged	Log2FC	0.629296	xgbLinear	ChromosomeArm-Level_Loss_Average	ProCan	All	Loss	Chromosome Arm	Averaged	Log2FC
0.613071	model_pcaNNet_Engineered_ChromosomeArm-Level_Gain_Average.rds	model_xgbLinear_ProCan_ChromosomeArm-Level_Gain_Average.rds	0.722222	pcaNNet	ChromosomeArm-Level_Gain_Average	Engineered	All	Gain	Chromosome Arm	Averaged	Log2FC	0.64511	xgbLinear	ChromosomeArm-Level_Gain_Average	ProCan	All	Gain	Chromosome Arm	Averaged	Log2FC
0.547632	model_pcaNNet_Engineered_ChromosomeArm-Level_Gain_Average.rds	model_xgbLinear_ProCan_ChromosomeArm-Level_Loss_Log2FC.rds	0.722222	pcaNNet	ChromosomeArm-Level_Gain_Average	Engineered	All	Gain	Chromosome Arm	Averaged	Log2FC	0.613167	xgbLinear	ChromosomeArm-Level_Loss_Log2FC	ProCan	All	Loss	Chromosome Arm	Unaveraged	Log2FC
0.553533	model_pcaNNet_Engineered_ChromosomeArm-Level_Gain_Average.rds	model_xgbLinear_ProCan_ChromosomeArm-Level_Gain_Log2FC.rds	0.722222	pcaNNet	ChromosomeArm-Level_Gain_Average	Engineered	All	Gain	Chromosome Arm	Averaged	Log2FC	0.611942	xgbLinear	ChromosomeArm-Level_Gain_Log2FC	ProCan	All	Gain	Chromosome Arm	Unaveraged	Log2FC
0.550354	model_pcaNNet_Engineered_ChromosomeArm-Level_Gain_Average.rds	model_xgbLinear_ProCan_ChromosomeArm-Level_Loss.rds	0.722222	pcaNNet	ChromosomeArm-Level_Gain_Average	Engineered	All	Gain	Chromosome Arm	Averaged	Log2FC	0.623499	xgbLinear	ChromosomeArm-Level_Loss	ProCan	All	Loss	Chromosome Arm	Unaveraged	BR
0.554217	model_pcaNNet_Engineered_ChromosomeArm-Level_Gain_Average.rds	model_xgbLinear_ProCan_ChromosomeArm-Level_Gain.rds	0.722222	pcaNNet	ChromosomeArm-Level_Gain_Average	Engineered	All	Gain	Chromosome Arm	Averaged	Log2FC	0.608333	xgbLinear	ChromosomeArm-Level_Gain	ProCan	All	Gain	Chromosome Arm	Unaveraged	BR
0.574856	model_pcaNNet_Engineered_ChromosomeArm-Level_Gain_Average.rds	model_xgbLinear_ProCan_Gene-Level_Filtered_Loss.rds	0.722222	pcaNNet	ChromosomeArm-Level_Gain_Average	Engineered	All	Gain	Chromosome Arm	Averaged	Log2FC	0.652537	xgbLinear	Gene-Level_Filtered_Loss	ProCan	All	Loss	Gene	Unaveraged	BR
0.600248	model_pcaNNet_Engineered_ChromosomeArm-Level_Gain_Average.rds	model_xgbLinear_ProCan_Gene-Level_Filtered_Gain.rds	0.722222	pcaNNet	ChromosomeArm-Level_Gain_Average	Engineered	All	Gain	Chromosome Arm	Averaged	Log2FC	0.731048	xgbLinear	Gene-Level_Filtered_Gain	ProCan	All	Gain	Gene	Unaveraged	BR
0.565502	model_pcaNNet_Engineered_ChromosomeArm-Level_Loss_Log2FC.rds	model_pcaNNet_CPTAC_Gene-Level_Filtered_Loss.rds	0.838043	pcaNNet	ChromosomeArm-Level_Loss_Log2FC	Engineered	All	Loss	Chromosome Arm	Unaveraged	Log2FC	0.709026	pcaNNet	Gene-Level_Filtered_Loss	CPTAC	All	Loss	Gene	Unaveraged	BR
0.556057	model_pcaNNet_Engineered_ChromosomeArm-Level_Loss_Log2FC.rds	model_pcaNNet_CPTAC_Gene-Level_Filtered_Gain.rds	0.838043	pcaNNet	ChromosomeArm-Level_Loss_Log2FC	Engineered	All	Loss	Chromosome Arm	Unaveraged	Log2FC	0.663743	pcaNNet	Gene-Level_Filtered_Gain	CPTAC	All	Gain	Gene	Unaveraged	BR
0.966292	model_pcaNNet_Engineered_ChromosomeArm-Level_Loss_Log2FC.rds	model_pcaNNet_Engineered_ChromosomeArm-Level_Loss_Average.rds	0.838043	pcaNNet	ChromosomeArm-Level_Loss_Log2FC	Engineered	All	Loss	Chromosome Arm	Unaveraged	Log2FC	0.624074	pcaNNet	ChromosomeArm-Level_Loss_Average	Engineered	All	Loss	Chromosome Arm	Averaged	Log2FC
0.8125	model_pcaNNet_Engineered_ChromosomeArm-Level_Loss_Log2FC.rds	model_pcaNNet_Engineered_ChromosomeArm-Level_Gain_Average.rds	0.838043	pcaNNet	ChromosomeArm-Level_Loss_Log2FC	Engineered	All	Loss	Chromosome Arm	Unaveraged	Log2FC	0.722222	pcaNNet	ChromosomeArm-Level_Gain_Average	Engineered	All	Gain	Chromosome Arm	Averaged	Log2FC
0.926963	model_pcaNNet_Engineered_ChromosomeArm-Level_Loss_Log2FC.rds	model_pcaNNet_Engineered_ChromosomeArm-Level_Loss_Log2FC.rds	0.838043	pcaNNet	ChromosomeArm-Level_Loss_Log2FC	Engineered	All	Loss	Chromosome Arm	Unaveraged	Log2FC	0.838043	pcaNNet	ChromosomeArm-Level_Loss_Log2FC	Engineered	All	Loss	Chromosome Arm	Unaveraged	Log2FC
0.813285	model_pcaNNet_Engineered_ChromosomeArm-Level_Loss_Log2FC.rds	model_pcaNNet_Engineered_ChromosomeArm-Level_Gain_Log2FC.rds	0.838043	pcaNNet	ChromosomeArm-Level_Loss_Log2FC	Engineered	All	Loss	Chromosome Arm	Unaveraged	Log2FC	0.789656	pcaNNet	ChromosomeArm-Level_Gain_Log2FC	Engineered	All	Gain	Chromosome Arm	Unaveraged	Log2FC
0.82831	model_pcaNNet_Engineered_ChromosomeArm-Level_Loss_Log2FC.rds	model_pcaNNet_Engineered_ChromosomeArm-Level_Loss.rds	0.838043	pcaNNet	ChromosomeArm-Level_Loss_Log2FC	Engineered	All	Loss	Chromosome Arm	Unaveraged	Log2FC	0.845367	pcaNNet	ChromosomeArm-Level_Loss	Engineered	All	Loss	Chromosome Arm	Unaveraged	BR
0.75305	model_pcaNNet_Engineered_ChromosomeArm-Level_Loss_Log2FC.rds	model_pcaNNet_Engineered_ChromosomeArm-Level_Gain.rds	0.838043	pcaNNet	ChromosomeArm-Level_Loss_Log2FC	Engineered	All	Loss	Chromosome Arm	Unaveraged	Log2FC	0.797215	pcaNNet	ChromosomeArm-Level_Gain	Engineered	All	Gain	Chromosome Arm	Unaveraged	BR
0.542018	model_pcaNNet_Engineered_ChromosomeArm-Level_Loss_Log2FC.rds	model_pcaNNet_DepMap-NoWGD_ChromosomeArm-Level_Loss_Average.rds	0.838043	pcaNNet	ChromosomeArm-Level_Loss_Log2FC	Engineered	All	Loss	Chromosome Arm	Unaveraged	Log2FC	0.699562	pcaNNet	ChromosomeArm-Level_Loss_Average	DepMap	Non-WGD	Loss	Chromosome Arm	Averaged	Log2FC
0.576623	model_pcaNNet_Engineered_ChromosomeArm-Level_Loss_Log2FC.rds	model_pcaNNet_DepMap-NoWGD_ChromosomeArm-Level_Gain_Average.rds	0.838043	pcaNNet	ChromosomeArm-Level_Loss_Log2FC	Engineered	All	Loss	Chromosome Arm	Unaveraged	Log2FC	0.629934	pcaNNet	ChromosomeArm-Level_Gain_Average	DepMap	Non-WGD	Gain	Chromosome Arm	Averaged	Log2FC
0.527883	model_pcaNNet_Engineered_ChromosomeArm-Level_Loss_Log2FC.rds	model_pcaNNet_DepMap-NoWGD_ChromosomeArm-Level_Loss_Log2FC.rds	0.838043	pcaNNet	ChromosomeArm-Level_Loss_Log2FC	Engineered	All	Loss	Chromosome Arm	Unaveraged	Log2FC	0.593515	pcaNNet	ChromosomeArm-Level_Loss_Log2FC	DepMap	Non-WGD	Loss	Chromosome Arm	Unaveraged	Log2FC
0.533889	model_pcaNNet_Engineered_ChromosomeArm-Level_Loss_Log2FC.rds	model_pcaNNet_DepMap-NoWGD_ChromosomeArm-Level_Gain_Log2FC.rds	0.838043	pcaNNet	ChromosomeArm-Level_Loss_Log2FC	Engineered	All	Loss	Chromosome Arm	Unaveraged	Log2FC	0.599019	pcaNNet	ChromosomeArm-Level_Gain_Log2FC	DepMap	Non-WGD	Gain	Chromosome Arm	Unaveraged	Log2FC
0.527941	model_pcaNNet_Engineered_ChromosomeArm-Level_Loss_Log2FC.rds	model_pcaNNet_DepMap-NoWGD_ChromosomeArm-Level_Loss.rds	0.838043	pcaNNet	ChromosomeArm-Level_Loss_Log2FC	Engineered	All	Loss	Chromosome Arm	Unaveraged	Log2FC	0.609176	pcaNNet	ChromosomeArm-Level_Loss	DepMap	Non-WGD	Loss	Chromosome Arm	Unaveraged	BR
0.535731	model_pcaNNet_Engineered_ChromosomeArm-Level_Loss_Log2FC.rds	model_pcaNNet_DepMap-NoWGD_ChromosomeArm-Level_Gain.rds	0.838043	pcaNNet	ChromosomeArm-Level_Loss_Log2FC	Engineered	All	Loss	Chromosome Arm	Unaveraged	Log2FC	0.607805	pcaNNet	ChromosomeArm-Level_Gain	DepMap	Non-WGD	Gain	Chromosome Arm	Unaveraged	BR
0.541204	model_pcaNNet_Engineered_ChromosomeArm-Level_Loss_Log2FC.rds	model_pcaNNet_DepMap-NoWGD_Gene-Level_Filtered_Loss.rds	0.838043	pcaNNet	ChromosomeArm-Level_Loss_Log2FC	Engineered	All	Loss	Chromosome Arm	Unaveraged	Log2FC	0.642927	pcaNNet	Gene-Level_Filtered_Loss	DepMap	Non-WGD	Loss	Gene	Unaveraged	BR
0.548668	model_pcaNNet_Engineered_ChromosomeArm-Level_Loss_Log2FC.rds	model_pcaNNet_DepMap-NoWGD_Gene-Level_Filtered_Gain.rds	0.838043	pcaNNet	ChromosomeArm-Level_Loss_Log2FC	Engineered	All	Loss	Chromosome Arm	Unaveraged	Log2FC	0.636634	pcaNNet	Gene-Level_Filtered_Gain	DepMap	Non-WGD	Gain	Gene	Unaveraged	BR
0.5678	model_pcaNNet_Engineered_ChromosomeArm-Level_Loss_Log2FC.rds	model_pcaNNet_DepMap-WGD_ChromosomeArm-Level_Loss_Average.rds	0.838043	pcaNNet	ChromosomeArm-Level_Loss_Log2FC	Engineered	All	Loss	Chromosome Arm	Unaveraged	Log2FC	0.64008	pcaNNet	ChromosomeArm-Level_Loss_Average	DepMap	WGD	Loss	Chromosome Arm	Averaged	Log2FC
0.564168	model_pcaNNet_Engineered_ChromosomeArm-Level_Loss_Log2FC.rds	model_pcaNNet_DepMap-WGD_ChromosomeArm-Level_Gain_Average.rds	0.838043	pcaNNet	ChromosomeArm-Level_Loss_Log2FC	Engineered	All	Loss	Chromosome Arm	Unaveraged	Log2FC	0.627191	pcaNNet	ChromosomeArm-Level_Gain_Average	DepMap	WGD	Gain	Chromosome Arm	Averaged	Log2FC
0.527714	model_pcaNNet_Engineered_ChromosomeArm-Level_Loss_Log2FC.rds	model_pcaNNet_DepMap-WGD_ChromosomeArm-Level_Loss_Log2FC.rds	0.838043	pcaNNet	ChromosomeArm-Level_Loss_Log2FC	Engineered	All	Loss	Chromosome Arm	Unaveraged	Log2FC	0.587274	pcaNNet	ChromosomeArm-Level_Loss_Log2FC	DepMap	WGD	Loss	Chromosome Arm	Unaveraged	Log2FC
0.531063	model_pcaNNet_Engineered_ChromosomeArm-Level_Loss_Log2FC.rds	model_pcaNNet_DepMap-WGD_ChromosomeArm-Level_Gain_Log2FC.rds	0.838043	pcaNNet	ChromosomeArm-Level_Loss_Log2FC	Engineered	All	Loss	Chromosome Arm	Unaveraged	Log2FC	0.602296	pcaNNet	ChromosomeArm-Level_Gain_Log2FC	DepMap	WGD	Gain	Chromosome Arm	Unaveraged	Log2FC
0.526295	model_pcaNNet_Engineered_ChromosomeArm-Level_Loss_Log2FC.rds	model_pcaNNet_DepMap-WGD_ChromosomeArm-Level_Loss.rds	0.838043	pcaNNet	ChromosomeArm-Level_Loss_Log2FC	Engineered	All	Loss	Chromosome Arm	Unaveraged	Log2FC	0.585735	pcaNNet	ChromosomeArm-Level_Loss	DepMap	WGD	Loss	Chromosome Arm	Unaveraged	BR
0.530609	model_pcaNNet_Engineered_ChromosomeArm-Level_Loss_Log2FC.rds	model_pcaNNet_DepMap-WGD_ChromosomeArm-Level_Gain.rds	0.838043	pcaNNet	ChromosomeArm-Level_Loss_Log2FC	Engineered	All	Loss	Chromosome Arm	Unaveraged	Log2FC	0.586082	pcaNNet	ChromosomeArm-Level_Gain	DepMap	WGD	Gain	Chromosome Arm	Unaveraged	BR
0.527749	model_pcaNNet_Engineered_ChromosomeArm-Level_Loss_Log2FC.rds	model_pcaNNet_DepMap-WGD_Gene-Level_Filtered_Loss.rds	0.838043	pcaNNet	ChromosomeArm-Level_Loss_Log2FC	Engineered	All	Loss	Chromosome Arm	Unaveraged	Log2FC	0.616803	pcaNNet	Gene-Level_Filtered_Loss	DepMap	WGD	Loss	Gene	Unaveraged	BR
0.547196	model_pcaNNet_Engineered_ChromosomeArm-Level_Loss_Log2FC.rds	model_pcaNNet_DepMap-WGD_Gene-Level_Filtered_Gain.rds	0.838043	pcaNNet	ChromosomeArm-Level_Loss_Log2FC	Engineered	All	Loss	Chromosome Arm	Unaveraged	Log2FC	0.667003	pcaNNet	Gene-Level_Filtered_Gain	DepMap	WGD	Gain	Gene	Unaveraged	BR
0.530612	model_pcaNNet_Engineered_ChromosomeArm-Level_Loss_Log2FC.rds	model_pcaNNet_DepMap_ChromosomeArm-Level_Loss_Average.rds	0.838043	pcaNNet	ChromosomeArm-Level_Loss_Log2FC	Engineered	All	Loss	Chromosome Arm	Unaveraged	Log2FC	0.618075	pcaNNet	ChromosomeArm-Level_Loss_Average	DepMap	All	Loss	Chromosome Arm	Averaged	Log2FC
0.551829	model_pcaNNet_Engineered_ChromosomeArm-Level_Loss_Log2FC.rds	model_pcaNNet_DepMap_ChromosomeArm-Level_Gain_Average.rds	0.838043	pcaNNet	ChromosomeArm-Level_Loss_Log2FC	Engineered	All	Loss	Chromosome Arm	Unaveraged	Log2FC	0.691098	pcaNNet	ChromosomeArm-Level_Gain_Average	DepMap	All	Gain	Chromosome Arm	Averaged	Log2FC
0.524596	model_pcaNNet_Engineered_ChromosomeArm-Level_Loss_Log2FC.rds	model_pcaNNet_DepMap_ChromosomeArm-Level_Loss_Log2FC.rds	0.838043	pcaNNet	ChromosomeArm-Level_Loss_Log2FC	Engineered	All	Loss	Chromosome Arm	Unaveraged	Log2FC	0.591433	pcaNNet	ChromosomeArm-Level_Loss_Log2FC	DepMap	All	Loss	Chromosome Arm	Unaveraged	Log2FC
0.530804	model_pcaNNet_Engineered_ChromosomeArm-Level_Loss_Log2FC.rds	model_pcaNNet_DepMap_ChromosomeArm-Level_Gain_Log2FC.rds	0.838043	pcaNNet	ChromosomeArm-Level_Loss_Log2FC	Engineered	All	Loss	Chromosome Arm	Unaveraged	Log2FC	0.60745	pcaNNet	ChromosomeArm-Level_Gain_Log2FC	DepMap	All	Gain	Chromosome Arm	Unaveraged	Log2FC
0.52224	model_pcaNNet_Engineered_ChromosomeArm-Level_Loss_Log2FC.rds	model_pcaNNet_DepMap_ChromosomeArm-Level_Loss.rds	0.838043	pcaNNet	ChromosomeArm-Level_Loss_Log2FC	Engineered	All	Loss	Chromosome Arm	Unaveraged	Log2FC	0.603258	pcaNNet	ChromosomeArm-Level_Loss	DepMap	All	Loss	Chromosome Arm	Unaveraged	BR
0.529163	model_pcaNNet_Engineered_ChromosomeArm-Level_Loss_Log2FC.rds	model_pcaNNet_DepMap_ChromosomeArm-Level_Gain.rds	0.838043	pcaNNet	ChromosomeArm-Level_Loss_Log2FC	Engineered	All	Loss	Chromosome Arm	Unaveraged	Log2FC	0.604947	pcaNNet	ChromosomeArm-Level_Gain	DepMap	All	Gain	Chromosome Arm	Unaveraged	BR
0.537678	model_pcaNNet_Engineered_ChromosomeArm-Level_Loss_Log2FC.rds	model_pcaNNet_DepMap_Gene-Level_Filtered_Loss.rds	0.838043	pcaNNet	ChromosomeArm-Level_Loss_Log2FC	Engineered	All	Loss	Chromosome Arm	Unaveraged	Log2FC	0.646531	pcaNNet	Gene-Level_Filtered_Loss	DepMap	All	Loss	Gene	Unaveraged	BR
0.554358	model_pcaNNet_Engineered_ChromosomeArm-Level_Loss_Log2FC.rds	model_pcaNNet_DepMap_Gene-Level_Filtered_Gain.rds	0.838043	pcaNNet	ChromosomeArm-Level_Loss_Log2FC	Engineered	All	Loss	Chromosome Arm	Unaveraged	Log2FC	0.719545	pcaNNet	Gene-Level_Filtered_Gain	DepMap	All	Gain	Gene	Unaveraged	BR
0.504597	model_pcaNNet_Engineered_ChromosomeArm-Level_Loss_Log2FC.rds	model_pcaNNet_ProCan_ChromosomeArm-Level_Loss_Average.rds	0.838043	pcaNNet	ChromosomeArm-Level_Loss_Log2FC	Engineered	All	Loss	Chromosome Arm	Unaveraged	Log2FC	0.651105	pcaNNet	ChromosomeArm-Level_Loss_Average	ProCan	All	Loss	Chromosome Arm	Averaged	Log2FC
0.502978	model_pcaNNet_Engineered_ChromosomeArm-Level_Loss_Log2FC.rds	model_pcaNNet_ProCan_ChromosomeArm-Level_Gain_Average.rds	0.838043	pcaNNet	ChromosomeArm-Level_Loss_Log2FC	Engineered	All	Loss	Chromosome Arm	Unaveraged	Log2FC	0.636144	pcaNNet	ChromosomeArm-Level_Gain_Average	ProCan	All	Gain	Chromosome Arm	Averaged	Log2FC
0.51314	model_pcaNNet_Engineered_ChromosomeArm-Level_Loss_Log2FC.rds	model_pcaNNet_ProCan_ChromosomeArm-Level_Loss_Log2FC.rds	0.838043	pcaNNet	ChromosomeArm-Level_Loss_Log2FC	Engineered	All	Loss	Chromosome Arm	Unaveraged	Log2FC	0.570789	pcaNNet	ChromosomeArm-Level_Loss_Log2FC	ProCan	All	Loss	Chromosome Arm	Unaveraged	Log2FC
0.513547	model_pcaNNet_Engineered_ChromosomeArm-Level_Loss_Log2FC.rds	model_pcaNNet_ProCan_ChromosomeArm-Level_Gain_Log2FC.rds	0.838043	pcaNNet	ChromosomeArm-Level_Loss_Log2FC	Engineered	All	Loss	Chromosome Arm	Unaveraged	Log2FC	0.591479	pcaNNet	ChromosomeArm-Level_Gain_Log2FC	ProCan	All	Gain	Chromosome Arm	Unaveraged	Log2FC
0.510184	model_pcaNNet_Engineered_ChromosomeArm-Level_Loss_Log2FC.rds	model_pcaNNet_ProCan_ChromosomeArm-Level_Loss.rds	0.838043	pcaNNet	ChromosomeArm-Level_Loss_Log2FC	Engineered	All	Loss	Chromosome Arm	Unaveraged	Log2FC	0.58814	pcaNNet	ChromosomeArm-Level_Loss	ProCan	All	Loss	Chromosome Arm	Unaveraged	BR
0.511172	model_pcaNNet_Engineered_ChromosomeArm-Level_Loss_Log2FC.rds	model_pcaNNet_ProCan_ChromosomeArm-Level_Gain.rds	0.838043	pcaNNet	ChromosomeArm-Level_Loss_Log2FC	Engineered	All	Loss	Chromosome Arm	Unaveraged	Log2FC	0.588452	pcaNNet	ChromosomeArm-Level_Gain	ProCan	All	Gain	Chromosome Arm	Unaveraged	BR
0.517903	model_pcaNNet_Engineered_ChromosomeArm-Level_Loss_Log2FC.rds	model_pcaNNet_ProCan_Gene-Level_Filtered_Loss.rds	0.838043	pcaNNet	ChromosomeArm-Level_Loss_Log2FC	Engineered	All	Loss	Chromosome Arm	Unaveraged	Log2FC	0.617799	pcaNNet	Gene-Level_Filtered_Loss	ProCan	All	Loss	Gene	Unaveraged	BR
0.51704	model_pcaNNet_Engineered_ChromosomeArm-Level_Loss_Log2FC.rds	model_pcaNNet_ProCan_Gene-Level_Filtered_Gain.rds	0.838043	pcaNNet	ChromosomeArm-Level_Loss_Log2FC	Engineered	All	Loss	Chromosome Arm	Unaveraged	Log2FC	0.670351	pcaNNet	Gene-Level_Filtered_Gain	ProCan	All	Gain	Gene	Unaveraged	BR
0.565502	model_pcaNNet_Engineered_ChromosomeArm-Level_Loss_Log2FC.rds	model_rf_CPTAC_Gene-Level_Filtered_Loss.rds	0.838043	pcaNNet	ChromosomeArm-Level_Loss_Log2FC	Engineered	All	Loss	Chromosome Arm	Unaveraged	Log2FC	0.795401	rf	Gene-Level_Filtered_Loss	CPTAC	All	Loss	Gene	Unaveraged	BR
0.556057	model_pcaNNet_Engineered_ChromosomeArm-Level_Loss_Log2FC.rds	model_rf_CPTAC_Gene-Level_Filtered_Gain.rds	0.838043	pcaNNet	ChromosomeArm-Level_Loss_Log2FC	Engineered	All	Loss	Chromosome Arm	Unaveraged	Log2FC	0.79636	rf	Gene-Level_Filtered_Gain	CPTAC	All	Gain	Gene	Unaveraged	BR
0.966292	model_pcaNNet_Engineered_ChromosomeArm-Level_Loss_Log2FC.rds	model_rf_Engineered_ChromosomeArm-Level_Loss_Average.rds	0.838043	pcaNNet	ChromosomeArm-Level_Loss_Log2FC	Engineered	All	Loss	Chromosome Arm	Unaveraged	Log2FC	0.627122	rf	ChromosomeArm-Level_Loss_Average	Engineered	All	Loss	Chromosome Arm	Averaged	Log2FC
0.8125	model_pcaNNet_Engineered_ChromosomeArm-Level_Loss_Log2FC.rds	model_rf_Engineered_ChromosomeArm-Level_Gain_Average.rds	0.838043	pcaNNet	ChromosomeArm-Level_Loss_Log2FC	Engineered	All	Loss	Chromosome Arm	Unaveraged	Log2FC	0.559028	rf	ChromosomeArm-Level_Gain_Average	Engineered	All	Gain	Chromosome Arm	Averaged	Log2FC
0.926963	model_pcaNNet_Engineered_ChromosomeArm-Level_Loss_Log2FC.rds	model_rf_Engineered_ChromosomeArm-Level_Loss_Log2FC.rds	0.838043	pcaNNet	ChromosomeArm-Level_Loss_Log2FC	Engineered	All	Loss	Chromosome Arm	Unaveraged	Log2FC	0.870094	rf	ChromosomeArm-Level_Loss_Log2FC	Engineered	All	Loss	Chromosome Arm	Unaveraged	Log2FC
0.813285	model_pcaNNet_Engineered_ChromosomeArm-Level_Loss_Log2FC.rds	model_rf_Engineered_ChromosomeArm-Level_Gain_Log2FC.rds	0.838043	pcaNNet	ChromosomeArm-Level_Loss_Log2FC	Engineered	All	Loss	Chromosome Arm	Unaveraged	Log2FC	0.848976	rf	ChromosomeArm-Level_Gain_Log2FC	Engineered	All	Gain	Chromosome Arm	Unaveraged	Log2FC
0.82831	model_pcaNNet_Engineered_ChromosomeArm-Level_Loss_Log2FC.rds	model_rf_Engineered_ChromosomeArm-Level_Loss.rds	0.838043	pcaNNet	ChromosomeArm-Level_Loss_Log2FC	Engineered	All	Loss	Chromosome Arm	Unaveraged	Log2FC	0.907492	rf	ChromosomeArm-Level_Loss	Engineered	All	Loss	Chromosome Arm	Unaveraged	BR
0.75305	model_pcaNNet_Engineered_ChromosomeArm-Level_Loss_Log2FC.rds	model_rf_Engineered_ChromosomeArm-Level_Gain.rds	0.838043	pcaNNet	ChromosomeArm-Level_Loss_Log2FC	Engineered	All	Loss	Chromosome Arm	Unaveraged	Log2FC	0.800663	rf	ChromosomeArm-Level_Gain	Engineered	All	Gain	Chromosome Arm	Unaveraged	BR
0.542018	model_pcaNNet_Engineered_ChromosomeArm-Level_Loss_Log2FC.rds	model_rf_DepMap-NoWGD_ChromosomeArm-Level_Loss_Average.rds	0.838043	pcaNNet	ChromosomeArm-Level_Loss_Log2FC	Engineered	All	Loss	Chromosome Arm	Unaveraged	Log2FC	0.703125	rf	ChromosomeArm-Level_Loss_Average	DepMap	Non-WGD	Loss	Chromosome Arm	Averaged	Log2FC
0.576623	model_pcaNNet_Engineered_ChromosomeArm-Level_Loss_Log2FC.rds	model_rf_DepMap-NoWGD_ChromosomeArm-Level_Gain_Average.rds	0.838043	pcaNNet	ChromosomeArm-Level_Loss_Log2FC	Engineered	All	Loss	Chromosome Arm	Unaveraged	Log2FC	0.64347	rf	ChromosomeArm-Level_Gain_Average	DepMap	Non-WGD	Gain	Chromosome Arm	Averaged	Log2FC
0.527883	model_pcaNNet_Engineered_ChromosomeArm-Level_Loss_Log2FC.rds	model_rf_DepMap-NoWGD_ChromosomeArm-Level_Loss_Log2FC.rds	0.838043	pcaNNet	ChromosomeArm-Level_Loss_Log2FC	Engineered	All	Loss	Chromosome Arm	Unaveraged	Log2FC	0.608564	rf	ChromosomeArm-Level_Loss_Log2FC	DepMap	Non-WGD	Loss	Chromosome Arm	Unaveraged	Log2FC
0.533889	model_pcaNNet_Engineered_ChromosomeArm-Level_Loss_Log2FC.rds	model_rf_DepMap-NoWGD_ChromosomeArm-Level_Gain_Log2FC.rds	0.838043	pcaNNet	ChromosomeArm-Level_Loss_Log2FC	Engineered	All	Loss	Chromosome Arm	Unaveraged	Log2FC	0.620212	rf	ChromosomeArm-Level_Gain_Log2FC	DepMap	Non-WGD	Gain	Chromosome Arm	Unaveraged	Log2FC
0.527941	model_pcaNNet_Engineered_ChromosomeArm-Level_Loss_Log2FC.rds	model_rf_DepMap-NoWGD_ChromosomeArm-Level_Loss.rds	0.838043	pcaNNet	ChromosomeArm-Level_Loss_Log2FC	Engineered	All	Loss	Chromosome Arm	Unaveraged	Log2FC	0.631189	rf	ChromosomeArm-Level_Loss	DepMap	Non-WGD	Loss	Chromosome Arm	Unaveraged	BR
0.535731	model_pcaNNet_Engineered_ChromosomeArm-Level_Loss_Log2FC.rds	model_rf_DepMap-NoWGD_ChromosomeArm-Level_Gain.rds	0.838043	pcaNNet	ChromosomeArm-Level_Loss_Log2FC	Engineered	All	Loss	Chromosome Arm	Unaveraged	Log2FC	0.628902	rf	ChromosomeArm-Level_Gain	DepMap	Non-WGD	Gain	Chromosome Arm	Unaveraged	BR
0.541204	model_pcaNNet_Engineered_ChromosomeArm-Level_Loss_Log2FC.rds	model_rf_DepMap-NoWGD_Gene-Level_Filtered_Loss.rds	0.838043	pcaNNet	ChromosomeArm-Level_Loss_Log2FC	Engineered	All	Loss	Chromosome Arm	Unaveraged	Log2FC	0.662026	rf	Gene-Level_Filtered_Loss	DepMap	Non-WGD	Loss	Gene	Unaveraged	BR
0.548668	model_pcaNNet_Engineered_ChromosomeArm-Level_Loss_Log2FC.rds	model_rf_DepMap-NoWGD_Gene-Level_Filtered_Gain.rds	0.838043	pcaNNet	ChromosomeArm-Level_Loss_Log2FC	Engineered	All	Loss	Chromosome Arm	Unaveraged	Log2FC	0.658053	rf	Gene-Level_Filtered_Gain	DepMap	Non-WGD	Gain	Gene	Unaveraged	BR
0.5678	model_pcaNNet_Engineered_ChromosomeArm-Level_Loss_Log2FC.rds	model_rf_DepMap-WGD_ChromosomeArm-Level_Loss_Average.rds	0.838043	pcaNNet	ChromosomeArm-Level_Loss_Log2FC	Engineered	All	Loss	Chromosome Arm	Unaveraged	Log2FC	0.6288	rf	ChromosomeArm-Level_Loss_Average	DepMap	WGD	Loss	Chromosome Arm	Averaged	Log2FC
0.564168	model_pcaNNet_Engineered_ChromosomeArm-Level_Loss_Log2FC.rds	model_rf_DepMap-WGD_ChromosomeArm-Level_Gain_Average.rds	0.838043	pcaNNet	ChromosomeArm-Level_Loss_Log2FC	Engineered	All	Loss	Chromosome Arm	Unaveraged	Log2FC	0.638539	rf	ChromosomeArm-Level_Gain_Average	DepMap	WGD	Gain	Chromosome Arm	Averaged	Log2FC
0.527714	model_pcaNNet_Engineered_ChromosomeArm-Level_Loss_Log2FC.rds	model_rf_DepMap-WGD_ChromosomeArm-Level_Loss_Log2FC.rds	0.838043	pcaNNet	ChromosomeArm-Level_Loss_Log2FC	Engineered	All	Loss	Chromosome Arm	Unaveraged	Log2FC	0.607948	rf	ChromosomeArm-Level_Loss_Log2FC	DepMap	WGD	Loss	Chromosome Arm	Unaveraged	Log2FC
0.531063	model_pcaNNet_Engineered_ChromosomeArm-Level_Loss_Log2FC.rds	model_rf_DepMap-WGD_ChromosomeArm-Level_Gain_Log2FC.rds	0.838043	pcaNNet	ChromosomeArm-Level_Loss_Log2FC	Engineered	All	Loss	Chromosome Arm	Unaveraged	Log2FC	0.613835	rf	ChromosomeArm-Level_Gain_Log2FC	DepMap	WGD	Gain	Chromosome Arm	Unaveraged	Log2FC
0.526295	model_pcaNNet_Engineered_ChromosomeArm-Level_Loss_Log2FC.rds	model_rf_DepMap-WGD_ChromosomeArm-Level_Loss.rds	0.838043	pcaNNet	ChromosomeArm-Level_Loss_Log2FC	Engineered	All	Loss	Chromosome Arm	Unaveraged	Log2FC	0.601098	rf	ChromosomeArm-Level_Loss	DepMap	WGD	Loss	Chromosome Arm	Unaveraged	BR
0.530609	model_pcaNNet_Engineered_ChromosomeArm-Level_Loss_Log2FC.rds	model_rf_DepMap-WGD_ChromosomeArm-Level_Gain.rds	0.838043	pcaNNet	ChromosomeArm-Level_Loss_Log2FC	Engineered	All	Loss	Chromosome Arm	Unaveraged	Log2FC	0.58841	rf	ChromosomeArm-Level_Gain	DepMap	WGD	Gain	Chromosome Arm	Unaveraged	BR
0.527749	model_pcaNNet_Engineered_ChromosomeArm-Level_Loss_Log2FC.rds	model_rf_DepMap-WGD_Gene-Level_Filtered_Loss.rds	0.838043	pcaNNet	ChromosomeArm-Level_Loss_Log2FC	Engineered	All	Loss	Chromosome Arm	Unaveraged	Log2FC	0.637959	rf	Gene-Level_Filtered_Loss	DepMap	WGD	Loss	Gene	Unaveraged	BR
0.547196	model_pcaNNet_Engineered_ChromosomeArm-Level_Loss_Log2FC.rds	model_rf_DepMap-WGD_Gene-Level_Filtered_Gain.rds	0.838043	pcaNNet	ChromosomeArm-Level_Loss_Log2FC	Engineered	All	Loss	Chromosome Arm	Unaveraged	Log2FC	0.690237	rf	Gene-Level_Filtered_Gain	DepMap	WGD	Gain	Gene	Unaveraged	BR
0.530612	model_pcaNNet_Engineered_ChromosomeArm-Level_Loss_Log2FC.rds	model_rf_DepMap_ChromosomeArm-Level_Loss_Average.rds	0.838043	pcaNNet	ChromosomeArm-Level_Loss_Log2FC	Engineered	All	Loss	Chromosome Arm	Unaveraged	Log2FC	0.65348	rf	ChromosomeArm-Level_Loss_Average	DepMap	All	Loss	Chromosome Arm	Averaged	Log2FC
0.551829	model_pcaNNet_Engineered_ChromosomeArm-Level_Loss_Log2FC.rds	model_rf_DepMap_ChromosomeArm-Level_Gain_Average.rds	0.838043	pcaNNet	ChromosomeArm-Level_Loss_Log2FC	Engineered	All	Loss	Chromosome Arm	Unaveraged	Log2FC	0.702296	rf	ChromosomeArm-Level_Gain_Average	DepMap	All	Gain	Chromosome Arm	Averaged	Log2FC
0.524596	model_pcaNNet_Engineered_ChromosomeArm-Level_Loss_Log2FC.rds	model_rf_DepMap_ChromosomeArm-Level_Loss_Log2FC.rds	0.838043	pcaNNet	ChromosomeArm-Level_Loss_Log2FC	Engineered	All	Loss	Chromosome Arm	Unaveraged	Log2FC	0.610392	rf	ChromosomeArm-Level_Loss_Log2FC	DepMap	All	Loss	Chromosome Arm	Unaveraged	Log2FC
0.530804	model_pcaNNet_Engineered_ChromosomeArm-Level_Loss_Log2FC.rds	model_rf_DepMap_ChromosomeArm-Level_Gain_Log2FC.rds	0.838043	pcaNNet	ChromosomeArm-Level_Loss_Log2FC	Engineered	All	Loss	Chromosome Arm	Unaveraged	Log2FC	0.627656	rf	ChromosomeArm-Level_Gain_Log2FC	DepMap	All	Gain	Chromosome Arm	Unaveraged	Log2FC
0.52224	model_pcaNNet_Engineered_ChromosomeArm-Level_Loss_Log2FC.rds	model_rf_DepMap_ChromosomeArm-Level_Loss.rds	0.838043	pcaNNet	ChromosomeArm-Level_Loss_Log2FC	Engineered	All	Loss	Chromosome Arm	Unaveraged	Log2FC	0.622198	rf	ChromosomeArm-Level_Loss	DepMap	All	Loss	Chromosome Arm	Unaveraged	BR
0.529163	model_pcaNNet_Engineered_ChromosomeArm-Level_Loss_Log2FC.rds	model_rf_DepMap_ChromosomeArm-Level_Gain.rds	0.838043	pcaNNet	ChromosomeArm-Level_Loss_Log2FC	Engineered	All	Loss	Chromosome Arm	Unaveraged	Log2FC	0.62501	rf	ChromosomeArm-Level_Gain	DepMap	All	Gain	Chromosome Arm	Unaveraged	BR
0.537678	model_pcaNNet_Engineered_ChromosomeArm-Level_Loss_Log2FC.rds	model_rf_DepMap_Gene-Level_Filtered_Loss.rds	0.838043	pcaNNet	ChromosomeArm-Level_Loss_Log2FC	Engineered	All	Loss	Chromosome Arm	Unaveraged	Log2FC	0.653795	rf	Gene-Level_Filtered_Loss	DepMap	All	Loss	Gene	Unaveraged	BR
0.554358	model_pcaNNet_Engineered_ChromosomeArm-Level_Loss_Log2FC.rds	model_rf_DepMap_Gene-Level_Filtered_Gain.rds	0.838043	pcaNNet	ChromosomeArm-Level_Loss_Log2FC	Engineered	All	Loss	Chromosome Arm	Unaveraged	Log2FC	0.717943	rf	Gene-Level_Filtered_Gain	DepMap	All	Gain	Gene	Unaveraged	BR
0.504597	model_pcaNNet_Engineered_ChromosomeArm-Level_Loss_Log2FC.rds	model_rf_ProCan_ChromosomeArm-Level_Loss_Average.rds	0.838043	pcaNNet	ChromosomeArm-Level_Loss_Log2FC	Engineered	All	Loss	Chromosome Arm	Unaveraged	Log2FC	0.671319	rf	ChromosomeArm-Level_Loss_Average	ProCan	All	Loss	Chromosome Arm	Averaged	Log2FC
0.502978	model_pcaNNet_Engineered_ChromosomeArm-Level_Loss_Log2FC.rds	model_rf_ProCan_ChromosomeArm-Level_Gain_Average.rds	0.838043	pcaNNet	ChromosomeArm-Level_Loss_Log2FC	Engineered	All	Loss	Chromosome Arm	Unaveraged	Log2FC	0.648154	rf	ChromosomeArm-Level_Gain_Average	ProCan	All	Gain	Chromosome Arm	Averaged	Log2FC
0.51314	model_pcaNNet_Engineered_ChromosomeArm-Level_Loss_Log2FC.rds	model_rf_ProCan_ChromosomeArm-Level_Loss_Log2FC.rds	0.838043	pcaNNet	ChromosomeArm-Level_Loss_Log2FC	Engineered	All	Loss	Chromosome Arm	Unaveraged	Log2FC	0.592926	rf	ChromosomeArm-Level_Loss_Log2FC	ProCan	All	Loss	Chromosome Arm	Unaveraged	Log2FC
0.513547	model_pcaNNet_Engineered_ChromosomeArm-Level_Loss_Log2FC.rds	model_rf_ProCan_ChromosomeArm-Level_Gain_Log2FC.rds	0.838043	pcaNNet	ChromosomeArm-Level_Loss_Log2FC	Engineered	All	Loss	Chromosome Arm	Unaveraged	Log2FC	0.592916	rf	ChromosomeArm-Level_Gain_Log2FC	ProCan	All	Gain	Chromosome Arm	Unaveraged	Log2FC
0.510184	model_pcaNNet_Engineered_ChromosomeArm-Level_Loss_Log2FC.rds	model_rf_ProCan_ChromosomeArm-Level_Loss.rds	0.838043	pcaNNet	ChromosomeArm-Level_Loss_Log2FC	Engineered	All	Loss	Chromosome Arm	Unaveraged	Log2FC	0.622231	rf	ChromosomeArm-Level_Loss	ProCan	All	Loss	Chromosome Arm	Unaveraged	BR
0.511172	model_pcaNNet_Engineered_ChromosomeArm-Level_Loss_Log2FC.rds	model_rf_ProCan_ChromosomeArm-Level_Gain.rds	0.838043	pcaNNet	ChromosomeArm-Level_Loss_Log2FC	Engineered	All	Loss	Chromosome Arm	Unaveraged	Log2FC	0.596759	rf	ChromosomeArm-Level_Gain	ProCan	All	Gain	Chromosome Arm	Unaveraged	BR
0.517903	model_pcaNNet_Engineered_ChromosomeArm-Level_Loss_Log2FC.rds	model_rf_ProCan_Gene-Level_Filtered_Loss.rds	0.838043	pcaNNet	ChromosomeArm-Level_Loss_Log2FC	Engineered	All	Loss	Chromosome Arm	Unaveraged	Log2FC	0.642238	rf	Gene-Level_Filtered_Loss	ProCan	All	Loss	Gene	Unaveraged	BR
0.51704	model_pcaNNet_Engineered_ChromosomeArm-Level_Loss_Log2FC.rds	model_rf_ProCan_Gene-Level_Filtered_Gain.rds	0.838043	pcaNNet	ChromosomeArm-Level_Loss_Log2FC	Engineered	All	Loss	Chromosome Arm	Unaveraged	Log2FC	0.664437	rf	Gene-Level_Filtered_Gain	ProCan	All	Gain	Gene	Unaveraged	BR
0.565502	model_pcaNNet_Engineered_ChromosomeArm-Level_Loss_Log2FC.rds	model_xgbLinear_CPTAC_Gene-Level_Filtered_Loss.rds	0.838043	pcaNNet	ChromosomeArm-Level_Loss_Log2FC	Engineered	All	Loss	Chromosome Arm	Unaveraged	Log2FC	0.811102	xgbLinear	Gene-Level_Filtered_Loss	CPTAC	All	Loss	Gene	Unaveraged	BR
0.556057	model_pcaNNet_Engineered_ChromosomeArm-Level_Loss_Log2FC.rds	model_xgbLinear_CPTAC_Gene-Level_Filtered_Gain.rds	0.838043	pcaNNet	ChromosomeArm-Level_Loss_Log2FC	Engineered	All	Loss	Chromosome Arm	Unaveraged	Log2FC	0.845607	xgbLinear	Gene-Level_Filtered_Gain	CPTAC	All	Gain	Gene	Unaveraged	BR
0.966292	model_pcaNNet_Engineered_ChromosomeArm-Level_Loss_Log2FC.rds	model_xgbLinear_Engineered_ChromosomeArm-Level_Loss_Average.rds	0.838043	pcaNNet	ChromosomeArm-Level_Loss_Log2FC	Engineered	All	Loss	Chromosome Arm	Unaveraged	Log2FC	0.617858	xgbLinear	ChromosomeArm-Level_Loss_Average	Engineered	All	Loss	Chromosome Arm	Averaged	Log2FC
0.8125	model_pcaNNet_Engineered_ChromosomeArm-Level_Loss_Log2FC.rds	model_xgbLinear_Engineered_ChromosomeArm-Level_Gain_Average.rds	0.838043	pcaNNet	ChromosomeArm-Level_Loss_Log2FC	Engineered	All	Loss	Chromosome Arm	Unaveraged	Log2FC	0.402778	xgbLinear	ChromosomeArm-Level_Gain_Average	Engineered	All	Gain	Chromosome Arm	Averaged	Log2FC
0.926963	model_pcaNNet_Engineered_ChromosomeArm-Level_Loss_Log2FC.rds	model_xgbLinear_Engineered_ChromosomeArm-Level_Loss_Log2FC.rds	0.838043	pcaNNet	ChromosomeArm-Level_Loss_Log2FC	Engineered	All	Loss	Chromosome Arm	Unaveraged	Log2FC	0.870003	xgbLinear	ChromosomeArm-Level_Loss_Log2FC	Engineered	All	Loss	Chromosome Arm	Unaveraged	Log2FC
0.813285	model_pcaNNet_Engineered_ChromosomeArm-Level_Loss_Log2FC.rds	model_xgbLinear_Engineered_ChromosomeArm-Level_Gain_Log2FC.rds	0.838043	pcaNNet	ChromosomeArm-Level_Loss_Log2FC	Engineered	All	Loss	Chromosome Arm	Unaveraged	Log2FC	0.828982	xgbLinear	ChromosomeArm-Level_Gain_Log2FC	Engineered	All	Gain	Chromosome Arm	Unaveraged	Log2FC
0.82831	model_pcaNNet_Engineered_ChromosomeArm-Level_Loss_Log2FC.rds	model_xgbLinear_Engineered_ChromosomeArm-Level_Loss.rds	0.838043	pcaNNet	ChromosomeArm-Level_Loss_Log2FC	Engineered	All	Loss	Chromosome Arm	Unaveraged	Log2FC	0.904746	xgbLinear	ChromosomeArm-Level_Loss	Engineered	All	Loss	Chromosome Arm	Unaveraged	BR
0.75305	model_pcaNNet_Engineered_ChromosomeArm-Level_Loss_Log2FC.rds	model_xgbLinear_Engineered_ChromosomeArm-Level_Gain.rds	0.838043	pcaNNet	ChromosomeArm-Level_Loss_Log2FC	Engineered	All	Loss	Chromosome Arm	Unaveraged	Log2FC	0.79244	xgbLinear	ChromosomeArm-Level_Gain	Engineered	All	Gain	Chromosome Arm	Unaveraged	BR
0.542018	model_pcaNNet_Engineered_ChromosomeArm-Level_Loss_Log2FC.rds	model_xgbLinear_DepMap-NoWGD_ChromosomeArm-Level_Loss_Average.rds	0.838043	pcaNNet	ChromosomeArm-Level_Loss_Log2FC	Engineered	All	Loss	Chromosome Arm	Unaveraged	Log2FC	0.681747	xgbLinear	ChromosomeArm-Level_Loss_Average	DepMap	Non-WGD	Loss	Chromosome Arm	Averaged	Log2FC
0.576623	model_pcaNNet_Engineered_ChromosomeArm-Level_Loss_Log2FC.rds	model_xgbLinear_DepMap-NoWGD_ChromosomeArm-Level_Gain_Average.rds	0.838043	pcaNNet	ChromosomeArm-Level_Loss_Log2FC	Engineered	All	Loss	Chromosome Arm	Unaveraged	Log2FC	0.621066	xgbLinear	ChromosomeArm-Level_Gain_Average	DepMap	Non-WGD	Gain	Chromosome Arm	Averaged	Log2FC
0.527883	model_pcaNNet_Engineered_ChromosomeArm-Level_Loss_Log2FC.rds	model_xgbLinear_DepMap-NoWGD_ChromosomeArm-Level_Loss_Log2FC.rds	0.838043	pcaNNet	ChromosomeArm-Level_Loss_Log2FC	Engineered	All	Loss	Chromosome Arm	Unaveraged	Log2FC	0.61419	xgbLinear	ChromosomeArm-Level_Loss_Log2FC	DepMap	Non-WGD	Loss	Chromosome Arm	Unaveraged	Log2FC
0.533889	model_pcaNNet_Engineered_ChromosomeArm-Level_Loss_Log2FC.rds	model_xgbLinear_DepMap-NoWGD_ChromosomeArm-Level_Gain_Log2FC.rds	0.838043	pcaNNet	ChromosomeArm-Level_Loss_Log2FC	Engineered	All	Loss	Chromosome Arm	Unaveraged	Log2FC	0.629164	xgbLinear	ChromosomeArm-Level_Gain_Log2FC	DepMap	Non-WGD	Gain	Chromosome Arm	Unaveraged	Log2FC
0.527941	model_pcaNNet_Engineered_ChromosomeArm-Level_Loss_Log2FC.rds	model_xgbLinear_DepMap-NoWGD_ChromosomeArm-Level_Loss.rds	0.838043	pcaNNet	ChromosomeArm-Level_Loss_Log2FC	Engineered	All	Loss	Chromosome Arm	Unaveraged	Log2FC	0.638363	xgbLinear	ChromosomeArm-Level_Loss	DepMap	Non-WGD	Loss	Chromosome Arm	Unaveraged	BR
0.535731	model_pcaNNet_Engineered_ChromosomeArm-Level_Loss_Log2FC.rds	model_xgbLinear_DepMap-NoWGD_ChromosomeArm-Level_Gain.rds	0.838043	pcaNNet	ChromosomeArm-Level_Loss_Log2FC	Engineered	All	Loss	Chromosome Arm	Unaveraged	Log2FC	0.633137	xgbLinear	ChromosomeArm-Level_Gain	DepMap	Non-WGD	Gain	Chromosome Arm	Unaveraged	BR
0.541204	model_pcaNNet_Engineered_ChromosomeArm-Level_Loss_Log2FC.rds	model_xgbLinear_DepMap-NoWGD_Gene-Level_Filtered_Loss.rds	0.838043	pcaNNet	ChromosomeArm-Level_Loss_Log2FC	Engineered	All	Loss	Chromosome Arm	Unaveraged	Log2FC	0.682	xgbLinear	Gene-Level_Filtered_Loss	DepMap	Non-WGD	Loss	Gene	Unaveraged	BR
0.548668	model_pcaNNet_Engineered_ChromosomeArm-Level_Loss_Log2FC.rds	model_xgbLinear_DepMap-NoWGD_Gene-Level_Filtered_Gain.rds	0.838043	pcaNNet	ChromosomeArm-Level_Loss_Log2FC	Engineered	All	Loss	Chromosome Arm	Unaveraged	Log2FC	0.670397	xgbLinear	Gene-Level_Filtered_Gain	DepMap	Non-WGD	Gain	Gene	Unaveraged	BR
0.5678	model_pcaNNet_Engineered_ChromosomeArm-Level_Loss_Log2FC.rds	model_xgbLinear_DepMap-WGD_ChromosomeArm-Level_Loss_Average.rds	0.838043	pcaNNet	ChromosomeArm-Level_Loss_Log2FC	Engineered	All	Loss	Chromosome Arm	Unaveraged	Log2FC	0.591755	xgbLinear	ChromosomeArm-Level_Loss_Average	DepMap	WGD	Loss	Chromosome Arm	Averaged	Log2FC
0.564168	model_pcaNNet_Engineered_ChromosomeArm-Level_Loss_Log2FC.rds	model_xgbLinear_DepMap-WGD_ChromosomeArm-Level_Gain_Average.rds	0.838043	pcaNNet	ChromosomeArm-Level_Loss_Log2FC	Engineered	All	Loss	Chromosome Arm	Unaveraged	Log2FC	0.596419	xgbLinear	ChromosomeArm-Level_Gain_Average	DepMap	WGD	Gain	Chromosome Arm	Averaged	Log2FC
0.527714	model_pcaNNet_Engineered_ChromosomeArm-Level_Loss_Log2FC.rds	model_xgbLinear_DepMap-WGD_ChromosomeArm-Level_Loss_Log2FC.rds	0.838043	pcaNNet	ChromosomeArm-Level_Loss_Log2FC	Engineered	All	Loss	Chromosome Arm	Unaveraged	Log2FC	0.612193	xgbLinear	ChromosomeArm-Level_Loss_Log2FC	DepMap	WGD	Loss	Chromosome Arm	Unaveraged	Log2FC
0.531063	model_pcaNNet_Engineered_ChromosomeArm-Level_Loss_Log2FC.rds	model_xgbLinear_DepMap-WGD_ChromosomeArm-Level_Gain_Log2FC.rds	0.838043	pcaNNet	ChromosomeArm-Level_Loss_Log2FC	Engineered	All	Loss	Chromosome Arm	Unaveraged	Log2FC	0.623781	xgbLinear	ChromosomeArm-Level_Gain_Log2FC	DepMap	WGD	Gain	Chromosome Arm	Unaveraged	Log2FC
0.526295	model_pcaNNet_Engineered_ChromosomeArm-Level_Loss_Log2FC.rds	model_xgbLinear_DepMap-WGD_ChromosomeArm-Level_Loss.rds	0.838043	pcaNNet	ChromosomeArm-Level_Loss_Log2FC	Engineered	All	Loss	Chromosome Arm	Unaveraged	Log2FC	0.606588	xgbLinear	ChromosomeArm-Level_Loss	DepMap	WGD	Loss	Chromosome Arm	Unaveraged	BR
0.530609	model_pcaNNet_Engineered_ChromosomeArm-Level_Loss_Log2FC.rds	model_xgbLinear_DepMap-WGD_ChromosomeArm-Level_Gain.rds	0.838043	pcaNNet	ChromosomeArm-Level_Loss_Log2FC	Engineered	All	Loss	Chromosome Arm	Unaveraged	Log2FC	0.606426	xgbLinear	ChromosomeArm-Level_Gain	DepMap	WGD	Gain	Chromosome Arm	Unaveraged	BR
0.527749	model_pcaNNet_Engineered_ChromosomeArm-Level_Loss_Log2FC.rds	model_xgbLinear_DepMap-WGD_Gene-Level_Filtered_Loss.rds	0.838043	pcaNNet	ChromosomeArm-Level_Loss_Log2FC	Engineered	All	Loss	Chromosome Arm	Unaveraged	Log2FC	0.646684	xgbLinear	Gene-Level_Filtered_Loss	DepMap	WGD	Loss	Gene	Unaveraged	BR
0.547196	model_pcaNNet_Engineered_ChromosomeArm-Level_Loss_Log2FC.rds	model_xgbLinear_DepMap-WGD_Gene-Level_Filtered_Gain.rds	0.838043	pcaNNet	ChromosomeArm-Level_Loss_Log2FC	Engineered	All	Loss	Chromosome Arm	Unaveraged	Log2FC	0.718197	xgbLinear	Gene-Level_Filtered_Gain	DepMap	WGD	Gain	Gene	Unaveraged	BR
0.530612	model_pcaNNet_Engineered_ChromosomeArm-Level_Loss_Log2FC.rds	model_xgbLinear_DepMap_ChromosomeArm-Level_Loss_Average.rds	0.838043	pcaNNet	ChromosomeArm-Level_Loss_Log2FC	Engineered	All	Loss	Chromosome Arm	Unaveraged	Log2FC	0.636467	xgbLinear	ChromosomeArm-Level_Loss_Average	DepMap	All	Loss	Chromosome Arm	Averaged	Log2FC
0.551829	model_pcaNNet_Engineered_ChromosomeArm-Level_Loss_Log2FC.rds	model_xgbLinear_DepMap_ChromosomeArm-Level_Gain_Average.rds	0.838043	pcaNNet	ChromosomeArm-Level_Loss_Log2FC	Engineered	All	Loss	Chromosome Arm	Unaveraged	Log2FC	0.637051	xgbLinear	ChromosomeArm-Level_Gain_Average	DepMap	All	Gain	Chromosome Arm	Averaged	Log2FC
0.524596	model_pcaNNet_Engineered_ChromosomeArm-Level_Loss_Log2FC.rds	model_xgbLinear_DepMap_ChromosomeArm-Level_Loss_Log2FC.rds	0.838043	pcaNNet	ChromosomeArm-Level_Loss_Log2FC	Engineered	All	Loss	Chromosome Arm	Unaveraged	Log2FC	0.618288	xgbLinear	ChromosomeArm-Level_Loss_Log2FC	DepMap	All	Loss	Chromosome Arm	Unaveraged	Log2FC
0.530804	model_pcaNNet_Engineered_ChromosomeArm-Level_Loss_Log2FC.rds	model_xgbLinear_DepMap_ChromosomeArm-Level_Gain_Log2FC.rds	0.838043	pcaNNet	ChromosomeArm-Level_Loss_Log2FC	Engineered	All	Loss	Chromosome Arm	Unaveraged	Log2FC	0.637227	xgbLinear	ChromosomeArm-Level_Gain_Log2FC	DepMap	All	Gain	Chromosome Arm	Unaveraged	Log2FC
0.52224	model_pcaNNet_Engineered_ChromosomeArm-Level_Loss_Log2FC.rds	model_xgbLinear_DepMap_ChromosomeArm-Level_Loss.rds	0.838043	pcaNNet	ChromosomeArm-Level_Loss_Log2FC	Engineered	All	Loss	Chromosome Arm	Unaveraged	Log2FC	0.625845	xgbLinear	ChromosomeArm-Level_Loss	DepMap	All	Loss	Chromosome Arm	Unaveraged	BR
0.529163	model_pcaNNet_Engineered_ChromosomeArm-Level_Loss_Log2FC.rds	model_xgbLinear_DepMap_ChromosomeArm-Level_Gain.rds	0.838043	pcaNNet	ChromosomeArm-Level_Loss_Log2FC	Engineered	All	Loss	Chromosome Arm	Unaveraged	Log2FC	0.631422	xgbLinear	ChromosomeArm-Level_Gain	DepMap	All	Gain	Chromosome Arm	Unaveraged	BR
0.537678	model_pcaNNet_Engineered_ChromosomeArm-Level_Loss_Log2FC.rds	model_xgbLinear_DepMap_Gene-Level_Filtered_Loss.rds	0.838043	pcaNNet	ChromosomeArm-Level_Loss_Log2FC	Engineered	All	Loss	Chromosome Arm	Unaveraged	Log2FC	0.68396	xgbLinear	Gene-Level_Filtered_Loss	DepMap	All	Loss	Gene	Unaveraged	BR
0.554358	model_pcaNNet_Engineered_ChromosomeArm-Level_Loss_Log2FC.rds	model_xgbLinear_DepMap_Gene-Level_Filtered_Gain.rds	0.838043	pcaNNet	ChromosomeArm-Level_Loss_Log2FC	Engineered	All	Loss	Chromosome Arm	Unaveraged	Log2FC	0.772914	xgbLinear	Gene-Level_Filtered_Gain	DepMap	All	Gain	Gene	Unaveraged	BR
0.504597	model_pcaNNet_Engineered_ChromosomeArm-Level_Loss_Log2FC.rds	model_xgbLinear_ProCan_ChromosomeArm-Level_Loss_Average.rds	0.838043	pcaNNet	ChromosomeArm-Level_Loss_Log2FC	Engineered	All	Loss	Chromosome Arm	Unaveraged	Log2FC	0.629296	xgbLinear	ChromosomeArm-Level_Loss_Average	ProCan	All	Loss	Chromosome Arm	Averaged	Log2FC
0.502978	model_pcaNNet_Engineered_ChromosomeArm-Level_Loss_Log2FC.rds	model_xgbLinear_ProCan_ChromosomeArm-Level_Gain_Average.rds	0.838043	pcaNNet	ChromosomeArm-Level_Loss_Log2FC	Engineered	All	Loss	Chromosome Arm	Unaveraged	Log2FC	0.64511	xgbLinear	ChromosomeArm-Level_Gain_Average	ProCan	All	Gain	Chromosome Arm	Averaged	Log2FC
0.51314	model_pcaNNet_Engineered_ChromosomeArm-Level_Loss_Log2FC.rds	model_xgbLinear_ProCan_ChromosomeArm-Level_Loss_Log2FC.rds	0.838043	pcaNNet	ChromosomeArm-Level_Loss_Log2FC	Engineered	All	Loss	Chromosome Arm	Unaveraged	Log2FC	0.613167	xgbLinear	ChromosomeArm-Level_Loss_Log2FC	ProCan	All	Loss	Chromosome Arm	Unaveraged	Log2FC
0.513547	model_pcaNNet_Engineered_ChromosomeArm-Level_Loss_Log2FC.rds	model_xgbLinear_ProCan_ChromosomeArm-Level_Gain_Log2FC.rds	0.838043	pcaNNet	ChromosomeArm-Level_Loss_Log2FC	Engineered	All	Loss	Chromosome Arm	Unaveraged	Log2FC	0.611942	xgbLinear	ChromosomeArm-Level_Gain_Log2FC	ProCan	All	Gain	Chromosome Arm	Unaveraged	Log2FC
0.510184	model_pcaNNet_Engineered_ChromosomeArm-Level_Loss_Log2FC.rds	model_xgbLinear_ProCan_ChromosomeArm-Level_Loss.rds	0.838043	pcaNNet	ChromosomeArm-Level_Loss_Log2FC	Engineered	All	Loss	Chromosome Arm	Unaveraged	Log2FC	0.623499	xgbLinear	ChromosomeArm-Level_Loss	ProCan	All	Loss	Chromosome Arm	Unaveraged	BR
0.511172	model_pcaNNet_Engineered_ChromosomeArm-Level_Loss_Log2FC.rds	model_xgbLinear_ProCan_ChromosomeArm-Level_Gain.rds	0.838043	pcaNNet	ChromosomeArm-Level_Loss_Log2FC	Engineered	All	Loss	Chromosome Arm	Unaveraged	Log2FC	0.608333	xgbLinear	ChromosomeArm-Level_Gain	ProCan	All	Gain	Chromosome Arm	Unaveraged	BR
0.517903	model_pcaNNet_Engineered_ChromosomeArm-Level_Loss_Log2FC.rds	model_xgbLinear_ProCan_Gene-Level_Filtered_Loss.rds	0.838043	pcaNNet	ChromosomeArm-Level_Loss_Log2FC	Engineered	All	Loss	Chromosome Arm	Unaveraged	Log2FC	0.652537	xgbLinear	Gene-Level_Filtered_Loss	ProCan	All	Loss	Gene	Unaveraged	BR
0.51704	model_pcaNNet_Engineered_ChromosomeArm-Level_Loss_Log2FC.rds	model_xgbLinear_ProCan_Gene-Level_Filtered_Gain.rds	0.838043	pcaNNet	ChromosomeArm-Level_Loss_Log2FC	Engineered	All	Loss	Chromosome Arm	Unaveraged	Log2FC	0.731048	xgbLinear	Gene-Level_Filtered_Gain	ProCan	All	Gain	Gene	Unaveraged	BR
0.56808	model_pcaNNet_Engineered_ChromosomeArm-Level_Gain_Log2FC.rds	model_pcaNNet_CPTAC_Gene-Level_Filtered_Loss.rds	0.789656	pcaNNet	ChromosomeArm-Level_Gain_Log2FC	Engineered	All	Gain	Chromosome Arm	Unaveraged	Log2FC	0.709026	pcaNNet	Gene-Level_Filtered_Loss	CPTAC	All	Loss	Gene	Unaveraged	BR
0.528322	model_pcaNNet_Engineered_ChromosomeArm-Level_Gain_Log2FC.rds	model_pcaNNet_CPTAC_Gene-Level_Filtered_Gain.rds	0.789656	pcaNNet	ChromosomeArm-Level_Gain_Log2FC	Engineered	All	Gain	Chromosome Arm	Unaveraged	Log2FC	0.663743	pcaNNet	Gene-Level_Filtered_Gain	CPTAC	All	Gain	Gene	Unaveraged	BR
0.610328	model_pcaNNet_Engineered_ChromosomeArm-Level_Gain_Log2FC.rds	model_pcaNNet_Engineered_ChromosomeArm-Level_Loss_Average.rds	0.789656	pcaNNet	ChromosomeArm-Level_Gain_Log2FC	Engineered	All	Gain	Chromosome Arm	Unaveraged	Log2FC	0.624074	pcaNNet	ChromosomeArm-Level_Loss_Average	Engineered	All	Loss	Chromosome Arm	Averaged	Log2FC
1	model_pcaNNet_Engineered_ChromosomeArm-Level_Gain_Log2FC.rds	model_pcaNNet_Engineered_ChromosomeArm-Level_Gain_Average.rds	0.789656	pcaNNet	ChromosomeArm-Level_Gain_Log2FC	Engineered	All	Gain	Chromosome Arm	Unaveraged	Log2FC	0.722222	pcaNNet	ChromosomeArm-Level_Gain_Average	Engineered	All	Gain	Chromosome Arm	Averaged	Log2FC
0.591082	model_pcaNNet_Engineered_ChromosomeArm-Level_Gain_Log2FC.rds	model_pcaNNet_Engineered_ChromosomeArm-Level_Loss_Log2FC.rds	0.789656	pcaNNet	ChromosomeArm-Level_Gain_Log2FC	Engineered	All	Gain	Chromosome Arm	Unaveraged	Log2FC	0.838043	pcaNNet	ChromosomeArm-Level_Loss_Log2FC	Engineered	All	Loss	Chromosome Arm	Unaveraged	Log2FC
0.957039	model_pcaNNet_Engineered_ChromosomeArm-Level_Gain_Log2FC.rds	model_pcaNNet_Engineered_ChromosomeArm-Level_Gain_Log2FC.rds	0.789656	pcaNNet	ChromosomeArm-Level_Gain_Log2FC	Engineered	All	Gain	Chromosome Arm	Unaveraged	Log2FC	0.789656	pcaNNet	ChromosomeArm-Level_Gain_Log2FC	Engineered	All	Gain	Chromosome Arm	Unaveraged	Log2FC
0.717339	model_pcaNNet_Engineered_ChromosomeArm-Level_Gain_Log2FC.rds	model_pcaNNet_Engineered_ChromosomeArm-Level_Loss.rds	0.789656	pcaNNet	ChromosomeArm-Level_Gain_Log2FC	Engineered	All	Gain	Chromosome Arm	Unaveraged	Log2FC	0.845367	pcaNNet	ChromosomeArm-Level_Loss	Engineered	All	Loss	Chromosome Arm	Unaveraged	BR
0.802387	model_pcaNNet_Engineered_ChromosomeArm-Level_Gain_Log2FC.rds	model_pcaNNet_Engineered_ChromosomeArm-Level_Gain.rds	0.789656	pcaNNet	ChromosomeArm-Level_Gain_Log2FC	Engineered	All	Gain	Chromosome Arm	Unaveraged	Log2FC	0.797215	pcaNNet	ChromosomeArm-Level_Gain	Engineered	All	Gain	Chromosome Arm	Unaveraged	BR
0.621248	model_pcaNNet_Engineered_ChromosomeArm-Level_Gain_Log2FC.rds	model_pcaNNet_DepMap-NoWGD_ChromosomeArm-Level_Loss_Average.rds	0.789656	pcaNNet	ChromosomeArm-Level_Gain_Log2FC	Engineered	All	Gain	Chromosome Arm	Unaveraged	Log2FC	0.699562	pcaNNet	ChromosomeArm-Level_Loss_Average	DepMap	Non-WGD	Loss	Chromosome Arm	Averaged	Log2FC
0.602037	model_pcaNNet_Engineered_ChromosomeArm-Level_Gain_Log2FC.rds	model_pcaNNet_DepMap-NoWGD_ChromosomeArm-Level_Gain_Average.rds	0.789656	pcaNNet	ChromosomeArm-Level_Gain_Log2FC	Engineered	All	Gain	Chromosome Arm	Unaveraged	Log2FC	0.629934	pcaNNet	ChromosomeArm-Level_Gain_Average	DepMap	Non-WGD	Gain	Chromosome Arm	Averaged	Log2FC
0.561079	model_pcaNNet_Engineered_ChromosomeArm-Level_Gain_Log2FC.rds	model_pcaNNet_DepMap-NoWGD_ChromosomeArm-Level_Loss_Log2FC.rds	0.789656	pcaNNet	ChromosomeArm-Level_Gain_Log2FC	Engineered	All	Gain	Chromosome Arm	Unaveraged	Log2FC	0.593515	pcaNNet	ChromosomeArm-Level_Loss_Log2FC	DepMap	Non-WGD	Loss	Chromosome Arm	Unaveraged	Log2FC
0.560345	model_pcaNNet_Engineered_ChromosomeArm-Level_Gain_Log2FC.rds	model_pcaNNet_DepMap-NoWGD_ChromosomeArm-Level_Gain_Log2FC.rds	0.789656	pcaNNet	ChromosomeArm-Level_Gain_Log2FC	Engineered	All	Gain	Chromosome Arm	Unaveraged	Log2FC	0.599019	pcaNNet	ChromosomeArm-Level_Gain_Log2FC	DepMap	Non-WGD	Gain	Chromosome Arm	Unaveraged	Log2FC
0.580406	model_pcaNNet_Engineered_ChromosomeArm-Level_Gain_Log2FC.rds	model_pcaNNet_DepMap-NoWGD_ChromosomeArm-Level_Loss.rds	0.789656	pcaNNet	ChromosomeArm-Level_Gain_Log2FC	Engineered	All	Gain	Chromosome Arm	Unaveraged	Log2FC	0.609176	pcaNNet	ChromosomeArm-Level_Loss	DepMap	Non-WGD	Loss	Chromosome Arm	Unaveraged	BR
0.563818	model_pcaNNet_Engineered_ChromosomeArm-Level_Gain_Log2FC.rds	model_pcaNNet_DepMap-NoWGD_ChromosomeArm-Level_Gain.rds	0.789656	pcaNNet	ChromosomeArm-Level_Gain_Log2FC	Engineered	All	Gain	Chromosome Arm	Unaveraged	Log2FC	0.607805	pcaNNet	ChromosomeArm-Level_Gain	DepMap	Non-WGD	Gain	Chromosome Arm	Unaveraged	BR
0.595056	model_pcaNNet_Engineered_ChromosomeArm-Level_Gain_Log2FC.rds	model_pcaNNet_DepMap-NoWGD_Gene-Level_Filtered_Loss.rds	0.789656	pcaNNet	ChromosomeArm-Level_Gain_Log2FC	Engineered	All	Gain	Chromosome Arm	Unaveraged	Log2FC	0.642927	pcaNNet	Gene-Level_Filtered_Loss	DepMap	Non-WGD	Loss	Gene	Unaveraged	BR
0.584519	model_pcaNNet_Engineered_ChromosomeArm-Level_Gain_Log2FC.rds	model_pcaNNet_DepMap-NoWGD_Gene-Level_Filtered_Gain.rds	0.789656	pcaNNet	ChromosomeArm-Level_Gain_Log2FC	Engineered	All	Gain	Chromosome Arm	Unaveraged	Log2FC	0.636634	pcaNNet	Gene-Level_Filtered_Gain	DepMap	Non-WGD	Gain	Gene	Unaveraged	BR
0.597671	model_pcaNNet_Engineered_ChromosomeArm-Level_Gain_Log2FC.rds	model_pcaNNet_DepMap-WGD_ChromosomeArm-Level_Loss_Average.rds	0.789656	pcaNNet	ChromosomeArm-Level_Gain_Log2FC	Engineered	All	Gain	Chromosome Arm	Unaveraged	Log2FC	0.64008	pcaNNet	ChromosomeArm-Level_Loss_Average	DepMap	WGD	Loss	Chromosome Arm	Averaged	Log2FC
0.580827	model_pcaNNet_Engineered_ChromosomeArm-Level_Gain_Log2FC.rds	model_pcaNNet_DepMap-WGD_ChromosomeArm-Level_Gain_Average.rds	0.789656	pcaNNet	ChromosomeArm-Level_Gain_Log2FC	Engineered	All	Gain	Chromosome Arm	Unaveraged	Log2FC	0.627191	pcaNNet	ChromosomeArm-Level_Gain_Average	DepMap	WGD	Gain	Chromosome Arm	Averaged	Log2FC
0.554722	model_pcaNNet_Engineered_ChromosomeArm-Level_Gain_Log2FC.rds	model_pcaNNet_DepMap-WGD_ChromosomeArm-Level_Loss_Log2FC.rds	0.789656	pcaNNet	ChromosomeArm-Level_Gain_Log2FC	Engineered	All	Gain	Chromosome Arm	Unaveraged	Log2FC	0.587274	pcaNNet	ChromosomeArm-Level_Loss_Log2FC	DepMap	WGD	Loss	Chromosome Arm	Unaveraged	Log2FC
0.562162	model_pcaNNet_Engineered_ChromosomeArm-Level_Gain_Log2FC.rds	model_pcaNNet_DepMap-WGD_ChromosomeArm-Level_Gain_Log2FC.rds	0.789656	pcaNNet	ChromosomeArm-Level_Gain_Log2FC	Engineered	All	Gain	Chromosome Arm	Unaveraged	Log2FC	0.602296	pcaNNet	ChromosomeArm-Level_Gain_Log2FC	DepMap	WGD	Gain	Chromosome Arm	Unaveraged	Log2FC
0.555736	model_pcaNNet_Engineered_ChromosomeArm-Level_Gain_Log2FC.rds	model_pcaNNet_DepMap-WGD_ChromosomeArm-Level_Loss.rds	0.789656	pcaNNet	ChromosomeArm-Level_Gain_Log2FC	Engineered	All	Gain	Chromosome Arm	Unaveraged	Log2FC	0.585735	pcaNNet	ChromosomeArm-Level_Loss	DepMap	WGD	Loss	Chromosome Arm	Unaveraged	BR
0.557054	model_pcaNNet_Engineered_ChromosomeArm-Level_Gain_Log2FC.rds	model_pcaNNet_DepMap-WGD_ChromosomeArm-Level_Gain.rds	0.789656	pcaNNet	ChromosomeArm-Level_Gain_Log2FC	Engineered	All	Gain	Chromosome Arm	Unaveraged	Log2FC	0.586082	pcaNNet	ChromosomeArm-Level_Gain	DepMap	WGD	Gain	Chromosome Arm	Unaveraged	BR
0.560663	model_pcaNNet_Engineered_ChromosomeArm-Level_Gain_Log2FC.rds	model_pcaNNet_DepMap-WGD_Gene-Level_Filtered_Loss.rds	0.789656	pcaNNet	ChromosomeArm-Level_Gain_Log2FC	Engineered	All	Gain	Chromosome Arm	Unaveraged	Log2FC	0.616803	pcaNNet	Gene-Level_Filtered_Loss	DepMap	WGD	Loss	Gene	Unaveraged	BR
0.596726	model_pcaNNet_Engineered_ChromosomeArm-Level_Gain_Log2FC.rds	model_pcaNNet_DepMap-WGD_Gene-Level_Filtered_Gain.rds	0.789656	pcaNNet	ChromosomeArm-Level_Gain_Log2FC	Engineered	All	Gain	Chromosome Arm	Unaveraged	Log2FC	0.667003	pcaNNet	Gene-Level_Filtered_Gain	DepMap	WGD	Gain	Gene	Unaveraged	BR
0.607093	model_pcaNNet_Engineered_ChromosomeArm-Level_Gain_Log2FC.rds	model_pcaNNet_DepMap_ChromosomeArm-Level_Loss_Average.rds	0.789656	pcaNNet	ChromosomeArm-Level_Gain_Log2FC	Engineered	All	Gain	Chromosome Arm	Unaveraged	Log2FC	0.618075	pcaNNet	ChromosomeArm-Level_Loss_Average	DepMap	All	Loss	Chromosome Arm	Averaged	Log2FC
0.6118	model_pcaNNet_Engineered_ChromosomeArm-Level_Gain_Log2FC.rds	model_pcaNNet_DepMap_ChromosomeArm-Level_Gain_Average.rds	0.789656	pcaNNet	ChromosomeArm-Level_Gain_Log2FC	Engineered	All	Gain	Chromosome Arm	Unaveraged	Log2FC	0.691098	pcaNNet	ChromosomeArm-Level_Gain_Average	DepMap	All	Gain	Chromosome Arm	Averaged	Log2FC
0.558477	model_pcaNNet_Engineered_ChromosomeArm-Level_Gain_Log2FC.rds	model_pcaNNet_DepMap_ChromosomeArm-Level_Loss_Log2FC.rds	0.789656	pcaNNet	ChromosomeArm-Level_Gain_Log2FC	Engineered	All	Gain	Chromosome Arm	Unaveraged	Log2FC	0.591433	pcaNNet	ChromosomeArm-Level_Loss_Log2FC	DepMap	All	Loss	Chromosome Arm	Unaveraged	Log2FC
0.56302	model_pcaNNet_Engineered_ChromosomeArm-Level_Gain_Log2FC.rds	model_pcaNNet_DepMap_ChromosomeArm-Level_Gain_Log2FC.rds	0.789656	pcaNNet	ChromosomeArm-Level_Gain_Log2FC	Engineered	All	Gain	Chromosome Arm	Unaveraged	Log2FC	0.60745	pcaNNet	ChromosomeArm-Level_Gain_Log2FC	DepMap	All	Gain	Chromosome Arm	Unaveraged	Log2FC
0.565981	model_pcaNNet_Engineered_ChromosomeArm-Level_Gain_Log2FC.rds	model_pcaNNet_DepMap_ChromosomeArm-Level_Loss.rds	0.789656	pcaNNet	ChromosomeArm-Level_Gain_Log2FC	Engineered	All	Gain	Chromosome Arm	Unaveraged	Log2FC	0.603258	pcaNNet	ChromosomeArm-Level_Loss	DepMap	All	Loss	Chromosome Arm	Unaveraged	BR
0.560146	model_pcaNNet_Engineered_ChromosomeArm-Level_Gain_Log2FC.rds	model_pcaNNet_DepMap_ChromosomeArm-Level_Gain.rds	0.789656	pcaNNet	ChromosomeArm-Level_Gain_Log2FC	Engineered	All	Gain	Chromosome Arm	Unaveraged	Log2FC	0.604947	pcaNNet	ChromosomeArm-Level_Gain	DepMap	All	Gain	Chromosome Arm	Unaveraged	BR
0.587782	model_pcaNNet_Engineered_ChromosomeArm-Level_Gain_Log2FC.rds	model_pcaNNet_DepMap_Gene-Level_Filtered_Loss.rds	0.789656	pcaNNet	ChromosomeArm-Level_Gain_Log2FC	Engineered	All	Gain	Chromosome Arm	Unaveraged	Log2FC	0.646531	pcaNNet	Gene-Level_Filtered_Loss	DepMap	All	Loss	Gene	Unaveraged	BR
0.606823	model_pcaNNet_Engineered_ChromosomeArm-Level_Gain_Log2FC.rds	model_pcaNNet_DepMap_Gene-Level_Filtered_Gain.rds	0.789656	pcaNNet	ChromosomeArm-Level_Gain_Log2FC	Engineered	All	Gain	Chromosome Arm	Unaveraged	Log2FC	0.719545	pcaNNet	Gene-Level_Filtered_Gain	DepMap	All	Gain	Gene	Unaveraged	BR
0.560694	model_pcaNNet_Engineered_ChromosomeArm-Level_Gain_Log2FC.rds	model_pcaNNet_ProCan_ChromosomeArm-Level_Loss_Average.rds	0.789656	pcaNNet	ChromosomeArm-Level_Gain_Log2FC	Engineered	All	Gain	Chromosome Arm	Unaveraged	Log2FC	0.651105	pcaNNet	ChromosomeArm-Level_Loss_Average	ProCan	All	Loss	Chromosome Arm	Averaged	Log2FC
0.60408	model_pcaNNet_Engineered_ChromosomeArm-Level_Gain_Log2FC.rds	model_pcaNNet_ProCan_ChromosomeArm-Level_Gain_Average.rds	0.789656	pcaNNet	ChromosomeArm-Level_Gain_Log2FC	Engineered	All	Gain	Chromosome Arm	Unaveraged	Log2FC	0.636144	pcaNNet	ChromosomeArm-Level_Gain_Average	ProCan	All	Gain	Chromosome Arm	Averaged	Log2FC
0.544325	model_pcaNNet_Engineered_ChromosomeArm-Level_Gain_Log2FC.rds	model_pcaNNet_ProCan_ChromosomeArm-Level_Loss_Log2FC.rds	0.789656	pcaNNet	ChromosomeArm-Level_Gain_Log2FC	Engineered	All	Gain	Chromosome Arm	Unaveraged	Log2FC	0.570789	pcaNNet	ChromosomeArm-Level_Loss_Log2FC	ProCan	All	Loss	Chromosome Arm	Unaveraged	Log2FC
0.550814	model_pcaNNet_Engineered_ChromosomeArm-Level_Gain_Log2FC.rds	model_pcaNNet_ProCan_ChromosomeArm-Level_Gain_Log2FC.rds	0.789656	pcaNNet	ChromosomeArm-Level_Gain_Log2FC	Engineered	All	Gain	Chromosome Arm	Unaveraged	Log2FC	0.591479	pcaNNet	ChromosomeArm-Level_Gain_Log2FC	ProCan	All	Gain	Chromosome Arm	Unaveraged	Log2FC
0.547342	model_pcaNNet_Engineered_ChromosomeArm-Level_Gain_Log2FC.rds	model_pcaNNet_ProCan_ChromosomeArm-Level_Loss.rds	0.789656	pcaNNet	ChromosomeArm-Level_Gain_Log2FC	Engineered	All	Gain	Chromosome Arm	Unaveraged	Log2FC	0.58814	pcaNNet	ChromosomeArm-Level_Loss	ProCan	All	Loss	Chromosome Arm	Unaveraged	BR
0.552279	model_pcaNNet_Engineered_ChromosomeArm-Level_Gain_Log2FC.rds	model_pcaNNet_ProCan_ChromosomeArm-Level_Gain.rds	0.789656	pcaNNet	ChromosomeArm-Level_Gain_Log2FC	Engineered	All	Gain	Chromosome Arm	Unaveraged	Log2FC	0.588452	pcaNNet	ChromosomeArm-Level_Gain	ProCan	All	Gain	Chromosome Arm	Unaveraged	BR
0.571137	model_pcaNNet_Engineered_ChromosomeArm-Level_Gain_Log2FC.rds	model_pcaNNet_ProCan_Gene-Level_Filtered_Loss.rds	0.789656	pcaNNet	ChromosomeArm-Level_Gain_Log2FC	Engineered	All	Gain	Chromosome Arm	Unaveraged	Log2FC	0.617799	pcaNNet	Gene-Level_Filtered_Loss	ProCan	All	Loss	Gene	Unaveraged	BR
0.598345	model_pcaNNet_Engineered_ChromosomeArm-Level_Gain_Log2FC.rds	model_pcaNNet_ProCan_Gene-Level_Filtered_Gain.rds	0.789656	pcaNNet	ChromosomeArm-Level_Gain_Log2FC	Engineered	All	Gain	Chromosome Arm	Unaveraged	Log2FC	0.670351	pcaNNet	Gene-Level_Filtered_Gain	ProCan	All	Gain	Gene	Unaveraged	BR
0.56808	model_pcaNNet_Engineered_ChromosomeArm-Level_Gain_Log2FC.rds	model_rf_CPTAC_Gene-Level_Filtered_Loss.rds	0.789656	pcaNNet	ChromosomeArm-Level_Gain_Log2FC	Engineered	All	Gain	Chromosome Arm	Unaveraged	Log2FC	0.795401	rf	Gene-Level_Filtered_Loss	CPTAC	All	Loss	Gene	Unaveraged	BR
0.528322	model_pcaNNet_Engineered_ChromosomeArm-Level_Gain_Log2FC.rds	model_rf_CPTAC_Gene-Level_Filtered_Gain.rds	0.789656	pcaNNet	ChromosomeArm-Level_Gain_Log2FC	Engineered	All	Gain	Chromosome Arm	Unaveraged	Log2FC	0.79636	rf	Gene-Level_Filtered_Gain	CPTAC	All	Gain	Gene	Unaveraged	BR
0.610328	model_pcaNNet_Engineered_ChromosomeArm-Level_Gain_Log2FC.rds	model_rf_Engineered_ChromosomeArm-Level_Loss_Average.rds	0.789656	pcaNNet	ChromosomeArm-Level_Gain_Log2FC	Engineered	All	Gain	Chromosome Arm	Unaveraged	Log2FC	0.627122	rf	ChromosomeArm-Level_Loss_Average	Engineered	All	Loss	Chromosome Arm	Averaged	Log2FC
1	model_pcaNNet_Engineered_ChromosomeArm-Level_Gain_Log2FC.rds	model_rf_Engineered_ChromosomeArm-Level_Gain_Average.rds	0.789656	pcaNNet	ChromosomeArm-Level_Gain_Log2FC	Engineered	All	Gain	Chromosome Arm	Unaveraged	Log2FC	0.559028	rf	ChromosomeArm-Level_Gain_Average	Engineered	All	Gain	Chromosome Arm	Averaged	Log2FC
0.591082	model_pcaNNet_Engineered_ChromosomeArm-Level_Gain_Log2FC.rds	model_rf_Engineered_ChromosomeArm-Level_Loss_Log2FC.rds	0.789656	pcaNNet	ChromosomeArm-Level_Gain_Log2FC	Engineered	All	Gain	Chromosome Arm	Unaveraged	Log2FC	0.870094	rf	ChromosomeArm-Level_Loss_Log2FC	Engineered	All	Loss	Chromosome Arm	Unaveraged	Log2FC
0.957039	model_pcaNNet_Engineered_ChromosomeArm-Level_Gain_Log2FC.rds	model_rf_Engineered_ChromosomeArm-Level_Gain_Log2FC.rds	0.789656	pcaNNet	ChromosomeArm-Level_Gain_Log2FC	Engineered	All	Gain	Chromosome Arm	Unaveraged	Log2FC	0.848976	rf	ChromosomeArm-Level_Gain_Log2FC	Engineered	All	Gain	Chromosome Arm	Unaveraged	Log2FC
0.717339	model_pcaNNet_Engineered_ChromosomeArm-Level_Gain_Log2FC.rds	model_rf_Engineered_ChromosomeArm-Level_Loss.rds	0.789656	pcaNNet	ChromosomeArm-Level_Gain_Log2FC	Engineered	All	Gain	Chromosome Arm	Unaveraged	Log2FC	0.907492	rf	ChromosomeArm-Level_Loss	Engineered	All	Loss	Chromosome Arm	Unaveraged	BR
0.802387	model_pcaNNet_Engineered_ChromosomeArm-Level_Gain_Log2FC.rds	model_rf_Engineered_ChromosomeArm-Level_Gain.rds	0.789656	pcaNNet	ChromosomeArm-Level_Gain_Log2FC	Engineered	All	Gain	Chromosome Arm	Unaveraged	Log2FC	0.800663	rf	ChromosomeArm-Level_Gain	Engineered	All	Gain	Chromosome Arm	Unaveraged	BR
0.621248	model_pcaNNet_Engineered_ChromosomeArm-Level_Gain_Log2FC.rds	model_rf_DepMap-NoWGD_ChromosomeArm-Level_Loss_Average.rds	0.789656	pcaNNet	ChromosomeArm-Level_Gain_Log2FC	Engineered	All	Gain	Chromosome Arm	Unaveraged	Log2FC	0.703125	rf	ChromosomeArm-Level_Loss_Average	DepMap	Non-WGD	Loss	Chromosome Arm	Averaged	Log2FC
0.602037	model_pcaNNet_Engineered_ChromosomeArm-Level_Gain_Log2FC.rds	model_rf_DepMap-NoWGD_ChromosomeArm-Level_Gain_Average.rds	0.789656	pcaNNet	ChromosomeArm-Level_Gain_Log2FC	Engineered	All	Gain	Chromosome Arm	Unaveraged	Log2FC	0.64347	rf	ChromosomeArm-Level_Gain_Average	DepMap	Non-WGD	Gain	Chromosome Arm	Averaged	Log2FC
0.561079	model_pcaNNet_Engineered_ChromosomeArm-Level_Gain_Log2FC.rds	model_rf_DepMap-NoWGD_ChromosomeArm-Level_Loss_Log2FC.rds	0.789656	pcaNNet	ChromosomeArm-Level_Gain_Log2FC	Engineered	All	Gain	Chromosome Arm	Unaveraged	Log2FC	0.608564	rf	ChromosomeArm-Level_Loss_Log2FC	DepMap	Non-WGD	Loss	Chromosome Arm	Unaveraged	Log2FC
0.560345	model_pcaNNet_Engineered_ChromosomeArm-Level_Gain_Log2FC.rds	model_rf_DepMap-NoWGD_ChromosomeArm-Level_Gain_Log2FC.rds	0.789656	pcaNNet	ChromosomeArm-Level_Gain_Log2FC	Engineered	All	Gain	Chromosome Arm	Unaveraged	Log2FC	0.620212	rf	ChromosomeArm-Level_Gain_Log2FC	DepMap	Non-WGD	Gain	Chromosome Arm	Unaveraged	Log2FC
0.580406	model_pcaNNet_Engineered_ChromosomeArm-Level_Gain_Log2FC.rds	model_rf_DepMap-NoWGD_ChromosomeArm-Level_Loss.rds	0.789656	pcaNNet	ChromosomeArm-Level_Gain_Log2FC	Engineered	All	Gain	Chromosome Arm	Unaveraged	Log2FC	0.631189	rf	ChromosomeArm-Level_Loss	DepMap	Non-WGD	Loss	Chromosome Arm	Unaveraged	BR
0.563818	model_pcaNNet_Engineered_ChromosomeArm-Level_Gain_Log2FC.rds	model_rf_DepMap-NoWGD_ChromosomeArm-Level_Gain.rds	0.789656	pcaNNet	ChromosomeArm-Level_Gain_Log2FC	Engineered	All	Gain	Chromosome Arm	Unaveraged	Log2FC	0.628902	rf	ChromosomeArm-Level_Gain	DepMap	Non-WGD	Gain	Chromosome Arm	Unaveraged	BR
0.595056	model_pcaNNet_Engineered_ChromosomeArm-Level_Gain_Log2FC.rds	model_rf_DepMap-NoWGD_Gene-Level_Filtered_Loss.rds	0.789656	pcaNNet	ChromosomeArm-Level_Gain_Log2FC	Engineered	All	Gain	Chromosome Arm	Unaveraged	Log2FC	0.662026	rf	Gene-Level_Filtered_Loss	DepMap	Non-WGD	Loss	Gene	Unaveraged	BR
0.584519	model_pcaNNet_Engineered_ChromosomeArm-Level_Gain_Log2FC.rds	model_rf_DepMap-NoWGD_Gene-Level_Filtered_Gain.rds	0.789656	pcaNNet	ChromosomeArm-Level_Gain_Log2FC	Engineered	All	Gain	Chromosome Arm	Unaveraged	Log2FC	0.658053	rf	Gene-Level_Filtered_Gain	DepMap	Non-WGD	Gain	Gene	Unaveraged	BR
0.597671	model_pcaNNet_Engineered_ChromosomeArm-Level_Gain_Log2FC.rds	model_rf_DepMap-WGD_ChromosomeArm-Level_Loss_Average.rds	0.789656	pcaNNet	ChromosomeArm-Level_Gain_Log2FC	Engineered	All	Gain	Chromosome Arm	Unaveraged	Log2FC	0.6288	rf	ChromosomeArm-Level_Loss_Average	DepMap	WGD	Loss	Chromosome Arm	Averaged	Log2FC
0.580827	model_pcaNNet_Engineered_ChromosomeArm-Level_Gain_Log2FC.rds	model_rf_DepMap-WGD_ChromosomeArm-Level_Gain_Average.rds	0.789656	pcaNNet	ChromosomeArm-Level_Gain_Log2FC	Engineered	All	Gain	Chromosome Arm	Unaveraged	Log2FC	0.638539	rf	ChromosomeArm-Level_Gain_Average	DepMap	WGD	Gain	Chromosome Arm	Averaged	Log2FC
0.554722	model_pcaNNet_Engineered_ChromosomeArm-Level_Gain_Log2FC.rds	model_rf_DepMap-WGD_ChromosomeArm-Level_Loss_Log2FC.rds	0.789656	pcaNNet	ChromosomeArm-Level_Gain_Log2FC	Engineered	All	Gain	Chromosome Arm	Unaveraged	Log2FC	0.607948	rf	ChromosomeArm-Level_Loss_Log2FC	DepMap	WGD	Loss	Chromosome Arm	Unaveraged	Log2FC
0.562162	model_pcaNNet_Engineered_ChromosomeArm-Level_Gain_Log2FC.rds	model_rf_DepMap-WGD_ChromosomeArm-Level_Gain_Log2FC.rds	0.789656	pcaNNet	ChromosomeArm-Level_Gain_Log2FC	Engineered	All	Gain	Chromosome Arm	Unaveraged	Log2FC	0.613835	rf	ChromosomeArm-Level_Gain_Log2FC	DepMap	WGD	Gain	Chromosome Arm	Unaveraged	Log2FC
0.555736	model_pcaNNet_Engineered_ChromosomeArm-Level_Gain_Log2FC.rds	model_rf_DepMap-WGD_ChromosomeArm-Level_Loss.rds	0.789656	pcaNNet	ChromosomeArm-Level_Gain_Log2FC	Engineered	All	Gain	Chromosome Arm	Unaveraged	Log2FC	0.601098	rf	ChromosomeArm-Level_Loss	DepMap	WGD	Loss	Chromosome Arm	Unaveraged	BR
0.557054	model_pcaNNet_Engineered_ChromosomeArm-Level_Gain_Log2FC.rds	model_rf_DepMap-WGD_ChromosomeArm-Level_Gain.rds	0.789656	pcaNNet	ChromosomeArm-Level_Gain_Log2FC	Engineered	All	Gain	Chromosome Arm	Unaveraged	Log2FC	0.58841	rf	ChromosomeArm-Level_Gain	DepMap	WGD	Gain	Chromosome Arm	Unaveraged	BR
0.560663	model_pcaNNet_Engineered_ChromosomeArm-Level_Gain_Log2FC.rds	model_rf_DepMap-WGD_Gene-Level_Filtered_Loss.rds	0.789656	pcaNNet	ChromosomeArm-Level_Gain_Log2FC	Engineered	All	Gain	Chromosome Arm	Unaveraged	Log2FC	0.637959	rf	Gene-Level_Filtered_Loss	DepMap	WGD	Loss	Gene	Unaveraged	BR
0.596726	model_pcaNNet_Engineered_ChromosomeArm-Level_Gain_Log2FC.rds	model_rf_DepMap-WGD_Gene-Level_Filtered_Gain.rds	0.789656	pcaNNet	ChromosomeArm-Level_Gain_Log2FC	Engineered	All	Gain	Chromosome Arm	Unaveraged	Log2FC	0.690237	rf	Gene-Level_Filtered_Gain	DepMap	WGD	Gain	Gene	Unaveraged	BR
0.607093	model_pcaNNet_Engineered_ChromosomeArm-Level_Gain_Log2FC.rds	model_rf_DepMap_ChromosomeArm-Level_Loss_Average.rds	0.789656	pcaNNet	ChromosomeArm-Level_Gain_Log2FC	Engineered	All	Gain	Chromosome Arm	Unaveraged	Log2FC	0.65348	rf	ChromosomeArm-Level_Loss_Average	DepMap	All	Loss	Chromosome Arm	Averaged	Log2FC
0.6118	model_pcaNNet_Engineered_ChromosomeArm-Level_Gain_Log2FC.rds	model_rf_DepMap_ChromosomeArm-Level_Gain_Average.rds	0.789656	pcaNNet	ChromosomeArm-Level_Gain_Log2FC	Engineered	All	Gain	Chromosome Arm	Unaveraged	Log2FC	0.702296	rf	ChromosomeArm-Level_Gain_Average	DepMap	All	Gain	Chromosome Arm	Averaged	Log2FC
0.558477	model_pcaNNet_Engineered_ChromosomeArm-Level_Gain_Log2FC.rds	model_rf_DepMap_ChromosomeArm-Level_Loss_Log2FC.rds	0.789656	pcaNNet	ChromosomeArm-Level_Gain_Log2FC	Engineered	All	Gain	Chromosome Arm	Unaveraged	Log2FC	0.610392	rf	ChromosomeArm-Level_Loss_Log2FC	DepMap	All	Loss	Chromosome Arm	Unaveraged	Log2FC
0.56302	model_pcaNNet_Engineered_ChromosomeArm-Level_Gain_Log2FC.rds	model_rf_DepMap_ChromosomeArm-Level_Gain_Log2FC.rds	0.789656	pcaNNet	ChromosomeArm-Level_Gain_Log2FC	Engineered	All	Gain	Chromosome Arm	Unaveraged	Log2FC	0.627656	rf	ChromosomeArm-Level_Gain_Log2FC	DepMap	All	Gain	Chromosome Arm	Unaveraged	Log2FC
0.565981	model_pcaNNet_Engineered_ChromosomeArm-Level_Gain_Log2FC.rds	model_rf_DepMap_ChromosomeArm-Level_Loss.rds	0.789656	pcaNNet	ChromosomeArm-Level_Gain_Log2FC	Engineered	All	Gain	Chromosome Arm	Unaveraged	Log2FC	0.622198	rf	ChromosomeArm-Level_Loss	DepMap	All	Loss	Chromosome Arm	Unaveraged	BR
0.560146	model_pcaNNet_Engineered_ChromosomeArm-Level_Gain_Log2FC.rds	model_rf_DepMap_ChromosomeArm-Level_Gain.rds	0.789656	pcaNNet	ChromosomeArm-Level_Gain_Log2FC	Engineered	All	Gain	Chromosome Arm	Unaveraged	Log2FC	0.62501	rf	ChromosomeArm-Level_Gain	DepMap	All	Gain	Chromosome Arm	Unaveraged	BR
0.587782	model_pcaNNet_Engineered_ChromosomeArm-Level_Gain_Log2FC.rds	model_rf_DepMap_Gene-Level_Filtered_Loss.rds	0.789656	pcaNNet	ChromosomeArm-Level_Gain_Log2FC	Engineered	All	Gain	Chromosome Arm	Unaveraged	Log2FC	0.653795	rf	Gene-Level_Filtered_Loss	DepMap	All	Loss	Gene	Unaveraged	BR
0.606823	model_pcaNNet_Engineered_ChromosomeArm-Level_Gain_Log2FC.rds	model_rf_DepMap_Gene-Level_Filtered_Gain.rds	0.789656	pcaNNet	ChromosomeArm-Level_Gain_Log2FC	Engineered	All	Gain	Chromosome Arm	Unaveraged	Log2FC	0.717943	rf	Gene-Level_Filtered_Gain	DepMap	All	Gain	Gene	Unaveraged	BR
0.560694	model_pcaNNet_Engineered_ChromosomeArm-Level_Gain_Log2FC.rds	model_rf_ProCan_ChromosomeArm-Level_Loss_Average.rds	0.789656	pcaNNet	ChromosomeArm-Level_Gain_Log2FC	Engineered	All	Gain	Chromosome Arm	Unaveraged	Log2FC	0.671319	rf	ChromosomeArm-Level_Loss_Average	ProCan	All	Loss	Chromosome Arm	Averaged	Log2FC
0.60408	model_pcaNNet_Engineered_ChromosomeArm-Level_Gain_Log2FC.rds	model_rf_ProCan_ChromosomeArm-Level_Gain_Average.rds	0.789656	pcaNNet	ChromosomeArm-Level_Gain_Log2FC	Engineered	All	Gain	Chromosome Arm	Unaveraged	Log2FC	0.648154	rf	ChromosomeArm-Level_Gain_Average	ProCan	All	Gain	Chromosome Arm	Averaged	Log2FC
0.544325	model_pcaNNet_Engineered_ChromosomeArm-Level_Gain_Log2FC.rds	model_rf_ProCan_ChromosomeArm-Level_Loss_Log2FC.rds	0.789656	pcaNNet	ChromosomeArm-Level_Gain_Log2FC	Engineered	All	Gain	Chromosome Arm	Unaveraged	Log2FC	0.592926	rf	ChromosomeArm-Level_Loss_Log2FC	ProCan	All	Loss	Chromosome Arm	Unaveraged	Log2FC
0.550814	model_pcaNNet_Engineered_ChromosomeArm-Level_Gain_Log2FC.rds	model_rf_ProCan_ChromosomeArm-Level_Gain_Log2FC.rds	0.789656	pcaNNet	ChromosomeArm-Level_Gain_Log2FC	Engineered	All	Gain	Chromosome Arm	Unaveraged	Log2FC	0.592916	rf	ChromosomeArm-Level_Gain_Log2FC	ProCan	All	Gain	Chromosome Arm	Unaveraged	Log2FC
0.547342	model_pcaNNet_Engineered_ChromosomeArm-Level_Gain_Log2FC.rds	model_rf_ProCan_ChromosomeArm-Level_Loss.rds	0.789656	pcaNNet	ChromosomeArm-Level_Gain_Log2FC	Engineered	All	Gain	Chromosome Arm	Unaveraged	Log2FC	0.622231	rf	ChromosomeArm-Level_Loss	ProCan	All	Loss	Chromosome Arm	Unaveraged	BR
0.552279	model_pcaNNet_Engineered_ChromosomeArm-Level_Gain_Log2FC.rds	model_rf_ProCan_ChromosomeArm-Level_Gain.rds	0.789656	pcaNNet	ChromosomeArm-Level_Gain_Log2FC	Engineered	All	Gain	Chromosome Arm	Unaveraged	Log2FC	0.596759	rf	ChromosomeArm-Level_Gain	ProCan	All	Gain	Chromosome Arm	Unaveraged	BR
0.571137	model_pcaNNet_Engineered_ChromosomeArm-Level_Gain_Log2FC.rds	model_rf_ProCan_Gene-Level_Filtered_Loss.rds	0.789656	pcaNNet	ChromosomeArm-Level_Gain_Log2FC	Engineered	All	Gain	Chromosome Arm	Unaveraged	Log2FC	0.642238	rf	Gene-Level_Filtered_Loss	ProCan	All	Loss	Gene	Unaveraged	BR
0.598345	model_pcaNNet_Engineered_ChromosomeArm-Level_Gain_Log2FC.rds	model_rf_ProCan_Gene-Level_Filtered_Gain.rds	0.789656	pcaNNet	ChromosomeArm-Level_Gain_Log2FC	Engineered	All	Gain	Chromosome Arm	Unaveraged	Log2FC	0.664437	rf	Gene-Level_Filtered_Gain	ProCan	All	Gain	Gene	Unaveraged	BR
0.56808	model_pcaNNet_Engineered_ChromosomeArm-Level_Gain_Log2FC.rds	model_xgbLinear_CPTAC_Gene-Level_Filtered_Loss.rds	0.789656	pcaNNet	ChromosomeArm-Level_Gain_Log2FC	Engineered	All	Gain	Chromosome Arm	Unaveraged	Log2FC	0.811102	xgbLinear	Gene-Level_Filtered_Loss	CPTAC	All	Loss	Gene	Unaveraged	BR
0.528322	model_pcaNNet_Engineered_ChromosomeArm-Level_Gain_Log2FC.rds	model_xgbLinear_CPTAC_Gene-Level_Filtered_Gain.rds	0.789656	pcaNNet	ChromosomeArm-Level_Gain_Log2FC	Engineered	All	Gain	Chromosome Arm	Unaveraged	Log2FC	0.845607	xgbLinear	Gene-Level_Filtered_Gain	CPTAC	All	Gain	Gene	Unaveraged	BR
0.610328	model_pcaNNet_Engineered_ChromosomeArm-Level_Gain_Log2FC.rds	model_xgbLinear_Engineered_ChromosomeArm-Level_Loss_Average.rds	0.789656	pcaNNet	ChromosomeArm-Level_Gain_Log2FC	Engineered	All	Gain	Chromosome Arm	Unaveraged	Log2FC	0.617858	xgbLinear	ChromosomeArm-Level_Loss_Average	Engineered	All	Loss	Chromosome Arm	Averaged	Log2FC
1	model_pcaNNet_Engineered_ChromosomeArm-Level_Gain_Log2FC.rds	model_xgbLinear_Engineered_ChromosomeArm-Level_Gain_Average.rds	0.789656	pcaNNet	ChromosomeArm-Level_Gain_Log2FC	Engineered	All	Gain	Chromosome Arm	Unaveraged	Log2FC	0.402778	xgbLinear	ChromosomeArm-Level_Gain_Average	Engineered	All	Gain	Chromosome Arm	Averaged	Log2FC
0.591082	model_pcaNNet_Engineered_ChromosomeArm-Level_Gain_Log2FC.rds	model_xgbLinear_Engineered_ChromosomeArm-Level_Loss_Log2FC.rds	0.789656	pcaNNet	ChromosomeArm-Level_Gain_Log2FC	Engineered	All	Gain	Chromosome Arm	Unaveraged	Log2FC	0.870003	xgbLinear	ChromosomeArm-Level_Loss_Log2FC	Engineered	All	Loss	Chromosome Arm	Unaveraged	Log2FC
0.957039	model_pcaNNet_Engineered_ChromosomeArm-Level_Gain_Log2FC.rds	model_xgbLinear_Engineered_ChromosomeArm-Level_Gain_Log2FC.rds	0.789656	pcaNNet	ChromosomeArm-Level_Gain_Log2FC	Engineered	All	Gain	Chromosome Arm	Unaveraged	Log2FC	0.828982	xgbLinear	ChromosomeArm-Level_Gain_Log2FC	Engineered	All	Gain	Chromosome Arm	Unaveraged	Log2FC
0.717339	model_pcaNNet_Engineered_ChromosomeArm-Level_Gain_Log2FC.rds	model_xgbLinear_Engineered_ChromosomeArm-Level_Loss.rds	0.789656	pcaNNet	ChromosomeArm-Level_Gain_Log2FC	Engineered	All	Gain	Chromosome Arm	Unaveraged	Log2FC	0.904746	xgbLinear	ChromosomeArm-Level_Loss	Engineered	All	Loss	Chromosome Arm	Unaveraged	BR
0.802387	model_pcaNNet_Engineered_ChromosomeArm-Level_Gain_Log2FC.rds	model_xgbLinear_Engineered_ChromosomeArm-Level_Gain.rds	0.789656	pcaNNet	ChromosomeArm-Level_Gain_Log2FC	Engineered	All	Gain	Chromosome Arm	Unaveraged	Log2FC	0.79244	xgbLinear	ChromosomeArm-Level_Gain	Engineered	All	Gain	Chromosome Arm	Unaveraged	BR
0.621248	model_pcaNNet_Engineered_ChromosomeArm-Level_Gain_Log2FC.rds	model_xgbLinear_DepMap-NoWGD_ChromosomeArm-Level_Loss_Average.rds	0.789656	pcaNNet	ChromosomeArm-Level_Gain_Log2FC	Engineered	All	Gain	Chromosome Arm	Unaveraged	Log2FC	0.681747	xgbLinear	ChromosomeArm-Level_Loss_Average	DepMap	Non-WGD	Loss	Chromosome Arm	Averaged	Log2FC
0.602037	model_pcaNNet_Engineered_ChromosomeArm-Level_Gain_Log2FC.rds	model_xgbLinear_DepMap-NoWGD_ChromosomeArm-Level_Gain_Average.rds	0.789656	pcaNNet	ChromosomeArm-Level_Gain_Log2FC	Engineered	All	Gain	Chromosome Arm	Unaveraged	Log2FC	0.621066	xgbLinear	ChromosomeArm-Level_Gain_Average	DepMap	Non-WGD	Gain	Chromosome Arm	Averaged	Log2FC
0.561079	model_pcaNNet_Engineered_ChromosomeArm-Level_Gain_Log2FC.rds	model_xgbLinear_DepMap-NoWGD_ChromosomeArm-Level_Loss_Log2FC.rds	0.789656	pcaNNet	ChromosomeArm-Level_Gain_Log2FC	Engineered	All	Gain	Chromosome Arm	Unaveraged	Log2FC	0.61419	xgbLinear	ChromosomeArm-Level_Loss_Log2FC	DepMap	Non-WGD	Loss	Chromosome Arm	Unaveraged	Log2FC
0.560345	model_pcaNNet_Engineered_ChromosomeArm-Level_Gain_Log2FC.rds	model_xgbLinear_DepMap-NoWGD_ChromosomeArm-Level_Gain_Log2FC.rds	0.789656	pcaNNet	ChromosomeArm-Level_Gain_Log2FC	Engineered	All	Gain	Chromosome Arm	Unaveraged	Log2FC	0.629164	xgbLinear	ChromosomeArm-Level_Gain_Log2FC	DepMap	Non-WGD	Gain	Chromosome Arm	Unaveraged	Log2FC
0.580406	model_pcaNNet_Engineered_ChromosomeArm-Level_Gain_Log2FC.rds	model_xgbLinear_DepMap-NoWGD_ChromosomeArm-Level_Loss.rds	0.789656	pcaNNet	ChromosomeArm-Level_Gain_Log2FC	Engineered	All	Gain	Chromosome Arm	Unaveraged	Log2FC	0.638363	xgbLinear	ChromosomeArm-Level_Loss	DepMap	Non-WGD	Loss	Chromosome Arm	Unaveraged	BR
0.563818	model_pcaNNet_Engineered_ChromosomeArm-Level_Gain_Log2FC.rds	model_xgbLinear_DepMap-NoWGD_ChromosomeArm-Level_Gain.rds	0.789656	pcaNNet	ChromosomeArm-Level_Gain_Log2FC	Engineered	All	Gain	Chromosome Arm	Unaveraged	Log2FC	0.633137	xgbLinear	ChromosomeArm-Level_Gain	DepMap	Non-WGD	Gain	Chromosome Arm	Unaveraged	BR
0.595056	model_pcaNNet_Engineered_ChromosomeArm-Level_Gain_Log2FC.rds	model_xgbLinear_DepMap-NoWGD_Gene-Level_Filtered_Loss.rds	0.789656	pcaNNet	ChromosomeArm-Level_Gain_Log2FC	Engineered	All	Gain	Chromosome Arm	Unaveraged	Log2FC	0.682	xgbLinear	Gene-Level_Filtered_Loss	DepMap	Non-WGD	Loss	Gene	Unaveraged	BR
0.584519	model_pcaNNet_Engineered_ChromosomeArm-Level_Gain_Log2FC.rds	model_xgbLinear_DepMap-NoWGD_Gene-Level_Filtered_Gain.rds	0.789656	pcaNNet	ChromosomeArm-Level_Gain_Log2FC	Engineered	All	Gain	Chromosome Arm	Unaveraged	Log2FC	0.670397	xgbLinear	Gene-Level_Filtered_Gain	DepMap	Non-WGD	Gain	Gene	Unaveraged	BR
0.597671	model_pcaNNet_Engineered_ChromosomeArm-Level_Gain_Log2FC.rds	model_xgbLinear_DepMap-WGD_ChromosomeArm-Level_Loss_Average.rds	0.789656	pcaNNet	ChromosomeArm-Level_Gain_Log2FC	Engineered	All	Gain	Chromosome Arm	Unaveraged	Log2FC	0.591755	xgbLinear	ChromosomeArm-Level_Loss_Average	DepMap	WGD	Loss	Chromosome Arm	Averaged	Log2FC
0.580827	model_pcaNNet_Engineered_ChromosomeArm-Level_Gain_Log2FC.rds	model_xgbLinear_DepMap-WGD_ChromosomeArm-Level_Gain_Average.rds	0.789656	pcaNNet	ChromosomeArm-Level_Gain_Log2FC	Engineered	All	Gain	Chromosome Arm	Unaveraged	Log2FC	0.596419	xgbLinear	ChromosomeArm-Level_Gain_Average	DepMap	WGD	Gain	Chromosome Arm	Averaged	Log2FC
0.554722	model_pcaNNet_Engineered_ChromosomeArm-Level_Gain_Log2FC.rds	model_xgbLinear_DepMap-WGD_ChromosomeArm-Level_Loss_Log2FC.rds	0.789656	pcaNNet	ChromosomeArm-Level_Gain_Log2FC	Engineered	All	Gain	Chromosome Arm	Unaveraged	Log2FC	0.612193	xgbLinear	ChromosomeArm-Level_Loss_Log2FC	DepMap	WGD	Loss	Chromosome Arm	Unaveraged	Log2FC
0.562162	model_pcaNNet_Engineered_ChromosomeArm-Level_Gain_Log2FC.rds	model_xgbLinear_DepMap-WGD_ChromosomeArm-Level_Gain_Log2FC.rds	0.789656	pcaNNet	ChromosomeArm-Level_Gain_Log2FC	Engineered	All	Gain	Chromosome Arm	Unaveraged	Log2FC	0.623781	xgbLinear	ChromosomeArm-Level_Gain_Log2FC	DepMap	WGD	Gain	Chromosome Arm	Unaveraged	Log2FC
0.555736	model_pcaNNet_Engineered_ChromosomeArm-Level_Gain_Log2FC.rds	model_xgbLinear_DepMap-WGD_ChromosomeArm-Level_Loss.rds	0.789656	pcaNNet	ChromosomeArm-Level_Gain_Log2FC	Engineered	All	Gain	Chromosome Arm	Unaveraged	Log2FC	0.606588	xgbLinear	ChromosomeArm-Level_Loss	DepMap	WGD	Loss	Chromosome Arm	Unaveraged	BR
0.557054	model_pcaNNet_Engineered_ChromosomeArm-Level_Gain_Log2FC.rds	model_xgbLinear_DepMap-WGD_ChromosomeArm-Level_Gain.rds	0.789656	pcaNNet	ChromosomeArm-Level_Gain_Log2FC	Engineered	All	Gain	Chromosome Arm	Unaveraged	Log2FC	0.606426	xgbLinear	ChromosomeArm-Level_Gain	DepMap	WGD	Gain	Chromosome Arm	Unaveraged	BR
0.560663	model_pcaNNet_Engineered_ChromosomeArm-Level_Gain_Log2FC.rds	model_xgbLinear_DepMap-WGD_Gene-Level_Filtered_Loss.rds	0.789656	pcaNNet	ChromosomeArm-Level_Gain_Log2FC	Engineered	All	Gain	Chromosome Arm	Unaveraged	Log2FC	0.646684	xgbLinear	Gene-Level_Filtered_Loss	DepMap	WGD	Loss	Gene	Unaveraged	BR
0.596726	model_pcaNNet_Engineered_ChromosomeArm-Level_Gain_Log2FC.rds	model_xgbLinear_DepMap-WGD_Gene-Level_Filtered_Gain.rds	0.789656	pcaNNet	ChromosomeArm-Level_Gain_Log2FC	Engineered	All	Gain	Chromosome Arm	Unaveraged	Log2FC	0.718197	xgbLinear	Gene-Level_Filtered_Gain	DepMap	WGD	Gain	Gene	Unaveraged	BR
0.607093	model_pcaNNet_Engineered_ChromosomeArm-Level_Gain_Log2FC.rds	model_xgbLinear_DepMap_ChromosomeArm-Level_Loss_Average.rds	0.789656	pcaNNet	ChromosomeArm-Level_Gain_Log2FC	Engineered	All	Gain	Chromosome Arm	Unaveraged	Log2FC	0.636467	xgbLinear	ChromosomeArm-Level_Loss_Average	DepMap	All	Loss	Chromosome Arm	Averaged	Log2FC
0.6118	model_pcaNNet_Engineered_ChromosomeArm-Level_Gain_Log2FC.rds	model_xgbLinear_DepMap_ChromosomeArm-Level_Gain_Average.rds	0.789656	pcaNNet	ChromosomeArm-Level_Gain_Log2FC	Engineered	All	Gain	Chromosome Arm	Unaveraged	Log2FC	0.637051	xgbLinear	ChromosomeArm-Level_Gain_Average	DepMap	All	Gain	Chromosome Arm	Averaged	Log2FC
0.558477	model_pcaNNet_Engineered_ChromosomeArm-Level_Gain_Log2FC.rds	model_xgbLinear_DepMap_ChromosomeArm-Level_Loss_Log2FC.rds	0.789656	pcaNNet	ChromosomeArm-Level_Gain_Log2FC	Engineered	All	Gain	Chromosome Arm	Unaveraged	Log2FC	0.618288	xgbLinear	ChromosomeArm-Level_Loss_Log2FC	DepMap	All	Loss	Chromosome Arm	Unaveraged	Log2FC
0.56302	model_pcaNNet_Engineered_ChromosomeArm-Level_Gain_Log2FC.rds	model_xgbLinear_DepMap_ChromosomeArm-Level_Gain_Log2FC.rds	0.789656	pcaNNet	ChromosomeArm-Level_Gain_Log2FC	Engineered	All	Gain	Chromosome Arm	Unaveraged	Log2FC	0.637227	xgbLinear	ChromosomeArm-Level_Gain_Log2FC	DepMap	All	Gain	Chromosome Arm	Unaveraged	Log2FC
0.565981	model_pcaNNet_Engineered_ChromosomeArm-Level_Gain_Log2FC.rds	model_xgbLinear_DepMap_ChromosomeArm-Level_Loss.rds	0.789656	pcaNNet	ChromosomeArm-Level_Gain_Log2FC	Engineered	All	Gain	Chromosome Arm	Unaveraged	Log2FC	0.625845	xgbLinear	ChromosomeArm-Level_Loss	DepMap	All	Loss	Chromosome Arm	Unaveraged	BR
0.560146	model_pcaNNet_Engineered_ChromosomeArm-Level_Gain_Log2FC.rds	model_xgbLinear_DepMap_ChromosomeArm-Level_Gain.rds	0.789656	pcaNNet	ChromosomeArm-Level_Gain_Log2FC	Engineered	All	Gain	Chromosome Arm	Unaveraged	Log2FC	0.631422	xgbLinear	ChromosomeArm-Level_Gain	DepMap	All	Gain	Chromosome Arm	Unaveraged	BR
0.587782	model_pcaNNet_Engineered_ChromosomeArm-Level_Gain_Log2FC.rds	model_xgbLinear_DepMap_Gene-Level_Filtered_Loss.rds	0.789656	pcaNNet	ChromosomeArm-Level_Gain_Log2FC	Engineered	All	Gain	Chromosome Arm	Unaveraged	Log2FC	0.68396	xgbLinear	Gene-Level_Filtered_Loss	DepMap	All	Loss	Gene	Unaveraged	BR
0.606823	model_pcaNNet_Engineered_ChromosomeArm-Level_Gain_Log2FC.rds	model_xgbLinear_DepMap_Gene-Level_Filtered_Gain.rds	0.789656	pcaNNet	ChromosomeArm-Level_Gain_Log2FC	Engineered	All	Gain	Chromosome Arm	Unaveraged	Log2FC	0.772914	xgbLinear	Gene-Level_Filtered_Gain	DepMap	All	Gain	Gene	Unaveraged	BR
0.560694	model_pcaNNet_Engineered_ChromosomeArm-Level_Gain_Log2FC.rds	model_xgbLinear_ProCan_ChromosomeArm-Level_Loss_Average.rds	0.789656	pcaNNet	ChromosomeArm-Level_Gain_Log2FC	Engineered	All	Gain	Chromosome Arm	Unaveraged	Log2FC	0.629296	xgbLinear	ChromosomeArm-Level_Loss_Average	ProCan	All	Loss	Chromosome Arm	Averaged	Log2FC
0.60408	model_pcaNNet_Engineered_ChromosomeArm-Level_Gain_Log2FC.rds	model_xgbLinear_ProCan_ChromosomeArm-Level_Gain_Average.rds	0.789656	pcaNNet	ChromosomeArm-Level_Gain_Log2FC	Engineered	All	Gain	Chromosome Arm	Unaveraged	Log2FC	0.64511	xgbLinear	ChromosomeArm-Level_Gain_Average	ProCan	All	Gain	Chromosome Arm	Averaged	Log2FC
0.544325	model_pcaNNet_Engineered_ChromosomeArm-Level_Gain_Log2FC.rds	model_xgbLinear_ProCan_ChromosomeArm-Level_Loss_Log2FC.rds	0.789656	pcaNNet	ChromosomeArm-Level_Gain_Log2FC	Engineered	All	Gain	Chromosome Arm	Unaveraged	Log2FC	0.613167	xgbLinear	ChromosomeArm-Level_Loss_Log2FC	ProCan	All	Loss	Chromosome Arm	Unaveraged	Log2FC
0.550814	model_pcaNNet_Engineered_ChromosomeArm-Level_Gain_Log2FC.rds	model_xgbLinear_ProCan_ChromosomeArm-Level_Gain_Log2FC.rds	0.789656	pcaNNet	ChromosomeArm-Level_Gain_Log2FC	Engineered	All	Gain	Chromosome Arm	Unaveraged	Log2FC	0.611942	xgbLinear	ChromosomeArm-Level_Gain_Log2FC	ProCan	All	Gain	Chromosome Arm	Unaveraged	Log2FC
0.547342	model_pcaNNet_Engineered_ChromosomeArm-Level_Gain_Log2FC.rds	model_xgbLinear_ProCan_ChromosomeArm-Level_Loss.rds	0.789656	pcaNNet	ChromosomeArm-Level_Gain_Log2FC	Engineered	All	Gain	Chromosome Arm	Unaveraged	Log2FC	0.623499	xgbLinear	ChromosomeArm-Level_Loss	ProCan	All	Loss	Chromosome Arm	Unaveraged	BR
0.552279	model_pcaNNet_Engineered_ChromosomeArm-Level_Gain_Log2FC.rds	model_xgbLinear_ProCan_ChromosomeArm-Level_Gain.rds	0.789656	pcaNNet	ChromosomeArm-Level_Gain_Log2FC	Engineered	All	Gain	Chromosome Arm	Unaveraged	Log2FC	0.608333	xgbLinear	ChromosomeArm-Level_Gain	ProCan	All	Gain	Chromosome Arm	Unaveraged	BR
0.571137	model_pcaNNet_Engineered_ChromosomeArm-Level_Gain_Log2FC.rds	model_xgbLinear_ProCan_Gene-Level_Filtered_Loss.rds	0.789656	pcaNNet	ChromosomeArm-Level_Gain_Log2FC	Engineered	All	Gain	Chromosome Arm	Unaveraged	Log2FC	0.652537	xgbLinear	Gene-Level_Filtered_Loss	ProCan	All	Loss	Gene	Unaveraged	BR
0.598345	model_pcaNNet_Engineered_ChromosomeArm-Level_Gain_Log2FC.rds	model_xgbLinear_ProCan_Gene-Level_Filtered_Gain.rds	0.789656	pcaNNet	ChromosomeArm-Level_Gain_Log2FC	Engineered	All	Gain	Chromosome Arm	Unaveraged	Log2FC	0.731048	xgbLinear	Gene-Level_Filtered_Gain	ProCan	All	Gain	Gene	Unaveraged	BR
0.488804	model_pcaNNet_Engineered_ChromosomeArm-Level_Loss.rds	model_pcaNNet_CPTAC_Gene-Level_Filtered_Loss.rds	0.845367	pcaNNet	ChromosomeArm-Level_Loss	Engineered	All	Loss	Chromosome Arm	Unaveraged	BR	0.709026	pcaNNet	Gene-Level_Filtered_Loss	CPTAC	All	Loss	Gene	Unaveraged	BR
0.544182	model_pcaNNet_Engineered_ChromosomeArm-Level_Loss.rds	model_pcaNNet_CPTAC_Gene-Level_Filtered_Gain.rds	0.845367	pcaNNet	ChromosomeArm-Level_Loss	Engineered	All	Loss	Chromosome Arm	Unaveraged	BR	0.663743	pcaNNet	Gene-Level_Filtered_Gain	CPTAC	All	Gain	Gene	Unaveraged	BR
0.615706	model_pcaNNet_Engineered_ChromosomeArm-Level_Loss.rds	model_pcaNNet_Engineered_ChromosomeArm-Level_Loss_Average.rds	0.845367	pcaNNet	ChromosomeArm-Level_Loss	Engineered	All	Loss	Chromosome Arm	Unaveraged	BR	0.624074	pcaNNet	ChromosomeArm-Level_Loss_Average	Engineered	All	Loss	Chromosome Arm	Averaged	Log2FC
0.607639	model_pcaNNet_Engineered_ChromosomeArm-Level_Loss.rds	model_pcaNNet_Engineered_ChromosomeArm-Level_Gain_Average.rds	0.845367	pcaNNet	ChromosomeArm-Level_Loss	Engineered	All	Loss	Chromosome Arm	Unaveraged	BR	0.722222	pcaNNet	ChromosomeArm-Level_Gain_Average	Engineered	All	Gain	Chromosome Arm	Averaged	Log2FC
0.586612	model_pcaNNet_Engineered_ChromosomeArm-Level_Loss.rds	model_pcaNNet_Engineered_ChromosomeArm-Level_Loss_Log2FC.rds	0.845367	pcaNNet	ChromosomeArm-Level_Loss	Engineered	All	Loss	Chromosome Arm	Unaveraged	BR	0.838043	pcaNNet	ChromosomeArm-Level_Loss_Log2FC	Engineered	All	Loss	Chromosome Arm	Unaveraged	Log2FC
0.524455	model_pcaNNet_Engineered_ChromosomeArm-Level_Loss.rds	model_pcaNNet_Engineered_ChromosomeArm-Level_Gain_Log2FC.rds	0.845367	pcaNNet	ChromosomeArm-Level_Loss	Engineered	All	Loss	Chromosome Arm	Unaveraged	BR	0.789656	pcaNNet	ChromosomeArm-Level_Gain_Log2FC	Engineered	All	Gain	Chromosome Arm	Unaveraged	Log2FC
0.947067	model_pcaNNet_Engineered_ChromosomeArm-Level_Loss.rds	model_pcaNNet_Engineered_ChromosomeArm-Level_Loss.rds	0.845367	pcaNNet	ChromosomeArm-Level_Loss	Engineered	All	Loss	Chromosome Arm	Unaveraged	BR	0.845367	pcaNNet	ChromosomeArm-Level_Loss	Engineered	All	Loss	Chromosome Arm	Unaveraged	BR
0.597082	model_pcaNNet_Engineered_ChromosomeArm-Level_Loss.rds	model_pcaNNet_Engineered_ChromosomeArm-Level_Gain.rds	0.845367	pcaNNet	ChromosomeArm-Level_Loss	Engineered	All	Loss	Chromosome Arm	Unaveraged	BR	0.797215	pcaNNet	ChromosomeArm-Level_Gain	Engineered	All	Gain	Chromosome Arm	Unaveraged	BR
0.514356	model_pcaNNet_Engineered_ChromosomeArm-Level_Loss.rds	model_pcaNNet_DepMap-NoWGD_ChromosomeArm-Level_Loss_Average.rds	0.845367	pcaNNet	ChromosomeArm-Level_Loss	Engineered	All	Loss	Chromosome Arm	Unaveraged	BR	0.699562	pcaNNet	ChromosomeArm-Level_Loss_Average	DepMap	Non-WGD	Loss	Chromosome Arm	Averaged	Log2FC
0.557725	model_pcaNNet_Engineered_ChromosomeArm-Level_Loss.rds	model_pcaNNet_DepMap-NoWGD_ChromosomeArm-Level_Gain_Average.rds	0.845367	pcaNNet	ChromosomeArm-Level_Loss	Engineered	All	Loss	Chromosome Arm	Unaveraged	BR	0.629934	pcaNNet	ChromosomeArm-Level_Gain_Average	DepMap	Non-WGD	Gain	Chromosome Arm	Averaged	Log2FC
0.510486	model_pcaNNet_Engineered_ChromosomeArm-Level_Loss.rds	model_pcaNNet_DepMap-NoWGD_ChromosomeArm-Level_Loss_Log2FC.rds	0.845367	pcaNNet	ChromosomeArm-Level_Loss	Engineered	All	Loss	Chromosome Arm	Unaveraged	BR	0.593515	pcaNNet	ChromosomeArm-Level_Loss_Log2FC	DepMap	Non-WGD	Loss	Chromosome Arm	Unaveraged	Log2FC
0.51221	model_pcaNNet_Engineered_ChromosomeArm-Level_Loss.rds	model_pcaNNet_DepMap-NoWGD_ChromosomeArm-Level_Gain_Log2FC.rds	0.845367	pcaNNet	ChromosomeArm-Level_Loss	Engineered	All	Loss	Chromosome Arm	Unaveraged	BR	0.599019	pcaNNet	ChromosomeArm-Level_Gain_Log2FC	DepMap	Non-WGD	Gain	Chromosome Arm	Unaveraged	Log2FC
0.503631	model_pcaNNet_Engineered_ChromosomeArm-Level_Loss.rds	model_pcaNNet_DepMap-NoWGD_ChromosomeArm-Level_Loss.rds	0.845367	pcaNNet	ChromosomeArm-Level_Loss	Engineered	All	Loss	Chromosome Arm	Unaveraged	BR	0.609176	pcaNNet	ChromosomeArm-Level_Loss	DepMap	Non-WGD	Loss	Chromosome Arm	Unaveraged	BR
0.512564	model_pcaNNet_Engineered_ChromosomeArm-Level_Loss.rds	model_pcaNNet_DepMap-NoWGD_ChromosomeArm-Level_Gain.rds	0.845367	pcaNNet	ChromosomeArm-Level_Loss	Engineered	All	Loss	Chromosome Arm	Unaveraged	BR	0.607805	pcaNNet	ChromosomeArm-Level_Gain	DepMap	Non-WGD	Gain	Chromosome Arm	Unaveraged	BR
0.51278	model_pcaNNet_Engineered_ChromosomeArm-Level_Loss.rds	model_pcaNNet_DepMap-NoWGD_Gene-Level_Filtered_Loss.rds	0.845367	pcaNNet	ChromosomeArm-Level_Loss	Engineered	All	Loss	Chromosome Arm	Unaveraged	BR	0.642927	pcaNNet	Gene-Level_Filtered_Loss	DepMap	Non-WGD	Loss	Gene	Unaveraged	BR
0.51439	model_pcaNNet_Engineered_ChromosomeArm-Level_Loss.rds	model_pcaNNet_DepMap-NoWGD_Gene-Level_Filtered_Gain.rds	0.845367	pcaNNet	ChromosomeArm-Level_Loss	Engineered	All	Loss	Chromosome Arm	Unaveraged	BR	0.636634	pcaNNet	Gene-Level_Filtered_Gain	DepMap	Non-WGD	Gain	Gene	Unaveraged	BR
0.519551	model_pcaNNet_Engineered_ChromosomeArm-Level_Loss.rds	model_pcaNNet_DepMap-WGD_ChromosomeArm-Level_Loss_Average.rds	0.845367	pcaNNet	ChromosomeArm-Level_Loss	Engineered	All	Loss	Chromosome Arm	Unaveraged	BR	0.64008	pcaNNet	ChromosomeArm-Level_Loss_Average	DepMap	WGD	Loss	Chromosome Arm	Averaged	Log2FC
0.538017	model_pcaNNet_Engineered_ChromosomeArm-Level_Loss.rds	model_pcaNNet_DepMap-WGD_ChromosomeArm-Level_Gain_Average.rds	0.845367	pcaNNet	ChromosomeArm-Level_Loss	Engineered	All	Loss	Chromosome Arm	Unaveraged	BR	0.627191	pcaNNet	ChromosomeArm-Level_Gain_Average	DepMap	WGD	Gain	Chromosome Arm	Averaged	Log2FC
0.514019	model_pcaNNet_Engineered_ChromosomeArm-Level_Loss.rds	model_pcaNNet_DepMap-WGD_ChromosomeArm-Level_Loss_Log2FC.rds	0.845367	pcaNNet	ChromosomeArm-Level_Loss	Engineered	All	Loss	Chromosome Arm	Unaveraged	BR	0.587274	pcaNNet	ChromosomeArm-Level_Loss_Log2FC	DepMap	WGD	Loss	Chromosome Arm	Unaveraged	Log2FC
0.510966	model_pcaNNet_Engineered_ChromosomeArm-Level_Loss.rds	model_pcaNNet_DepMap-WGD_ChromosomeArm-Level_Gain_Log2FC.rds	0.845367	pcaNNet	ChromosomeArm-Level_Loss	Engineered	All	Loss	Chromosome Arm	Unaveraged	BR	0.602296	pcaNNet	ChromosomeArm-Level_Gain_Log2FC	DepMap	WGD	Gain	Chromosome Arm	Unaveraged	Log2FC
0.511378	model_pcaNNet_Engineered_ChromosomeArm-Level_Loss.rds	model_pcaNNet_DepMap-WGD_ChromosomeArm-Level_Loss.rds	0.845367	pcaNNet	ChromosomeArm-Level_Loss	Engineered	All	Loss	Chromosome Arm	Unaveraged	BR	0.585735	pcaNNet	ChromosomeArm-Level_Loss	DepMap	WGD	Loss	Chromosome Arm	Unaveraged	BR
0.511256	model_pcaNNet_Engineered_ChromosomeArm-Level_Loss.rds	model_pcaNNet_DepMap-WGD_ChromosomeArm-Level_Gain.rds	0.845367	pcaNNet	ChromosomeArm-Level_Loss	Engineered	All	Loss	Chromosome Arm	Unaveraged	BR	0.586082	pcaNNet	ChromosomeArm-Level_Gain	DepMap	WGD	Gain	Chromosome Arm	Unaveraged	BR
0.514064	model_pcaNNet_Engineered_ChromosomeArm-Level_Loss.rds	model_pcaNNet_DepMap-WGD_Gene-Level_Filtered_Loss.rds	0.845367	pcaNNet	ChromosomeArm-Level_Loss	Engineered	All	Loss	Chromosome Arm	Unaveraged	BR	0.616803	pcaNNet	Gene-Level_Filtered_Loss	DepMap	WGD	Loss	Gene	Unaveraged	BR
0.51544	model_pcaNNet_Engineered_ChromosomeArm-Level_Loss.rds	model_pcaNNet_DepMap-WGD_Gene-Level_Filtered_Gain.rds	0.845367	pcaNNet	ChromosomeArm-Level_Loss	Engineered	All	Loss	Chromosome Arm	Unaveraged	BR	0.667003	pcaNNet	Gene-Level_Filtered_Gain	DepMap	WGD	Gain	Gene	Unaveraged	BR
0.523703	model_pcaNNet_Engineered_ChromosomeArm-Level_Loss.rds	model_pcaNNet_DepMap_ChromosomeArm-Level_Loss_Average.rds	0.845367	pcaNNet	ChromosomeArm-Level_Loss	Engineered	All	Loss	Chromosome Arm	Unaveraged	BR	0.618075	pcaNNet	ChromosomeArm-Level_Loss_Average	DepMap	All	Loss	Chromosome Arm	Averaged	Log2FC
0.539083	model_pcaNNet_Engineered_ChromosomeArm-Level_Loss.rds	model_pcaNNet_DepMap_ChromosomeArm-Level_Gain_Average.rds	0.845367	pcaNNet	ChromosomeArm-Level_Loss	Engineered	All	Loss	Chromosome Arm	Unaveraged	BR	0.691098	pcaNNet	ChromosomeArm-Level_Gain_Average	DepMap	All	Gain	Chromosome Arm	Averaged	Log2FC
0.509925	model_pcaNNet_Engineered_ChromosomeArm-Level_Loss.rds	model_pcaNNet_DepMap_ChromosomeArm-Level_Loss_Log2FC.rds	0.845367	pcaNNet	ChromosomeArm-Level_Loss	Engineered	All	Loss	Chromosome Arm	Unaveraged	BR	0.591433	pcaNNet	ChromosomeArm-Level_Loss_Log2FC	DepMap	All	Loss	Chromosome Arm	Unaveraged	Log2FC
0.5106	model_pcaNNet_Engineered_ChromosomeArm-Level_Loss.rds	model_pcaNNet_DepMap_ChromosomeArm-Level_Gain_Log2FC.rds	0.845367	pcaNNet	ChromosomeArm-Level_Loss	Engineered	All	Loss	Chromosome Arm	Unaveraged	BR	0.60745	pcaNNet	ChromosomeArm-Level_Gain_Log2FC	DepMap	All	Gain	Chromosome Arm	Unaveraged	Log2FC
0.50456	model_pcaNNet_Engineered_ChromosomeArm-Level_Loss.rds	model_pcaNNet_DepMap_ChromosomeArm-Level_Loss.rds	0.845367	pcaNNet	ChromosomeArm-Level_Loss	Engineered	All	Loss	Chromosome Arm	Unaveraged	BR	0.603258	pcaNNet	ChromosomeArm-Level_Loss	DepMap	All	Loss	Chromosome Arm	Unaveraged	BR
0.50932	model_pcaNNet_Engineered_ChromosomeArm-Level_Loss.rds	model_pcaNNet_DepMap_ChromosomeArm-Level_Gain.rds	0.845367	pcaNNet	ChromosomeArm-Level_Loss	Engineered	All	Loss	Chromosome Arm	Unaveraged	BR	0.604947	pcaNNet	ChromosomeArm-Level_Gain	DepMap	All	Gain	Chromosome Arm	Unaveraged	BR
0.512939	model_pcaNNet_Engineered_ChromosomeArm-Level_Loss.rds	model_pcaNNet_DepMap_Gene-Level_Filtered_Loss.rds	0.845367	pcaNNet	ChromosomeArm-Level_Loss	Engineered	All	Loss	Chromosome Arm	Unaveraged	BR	0.646531	pcaNNet	Gene-Level_Filtered_Loss	DepMap	All	Loss	Gene	Unaveraged	BR
0.505282	model_pcaNNet_Engineered_ChromosomeArm-Level_Loss.rds	model_pcaNNet_DepMap_Gene-Level_Filtered_Gain.rds	0.845367	pcaNNet	ChromosomeArm-Level_Loss	Engineered	All	Loss	Chromosome Arm	Unaveraged	BR	0.719545	pcaNNet	Gene-Level_Filtered_Gain	DepMap	All	Gain	Gene	Unaveraged	BR
0.516071	model_pcaNNet_Engineered_ChromosomeArm-Level_Loss.rds	model_pcaNNet_ProCan_ChromosomeArm-Level_Loss_Average.rds	0.845367	pcaNNet	ChromosomeArm-Level_Loss	Engineered	All	Loss	Chromosome Arm	Unaveraged	BR	0.651105	pcaNNet	ChromosomeArm-Level_Loss_Average	ProCan	All	Loss	Chromosome Arm	Averaged	Log2FC
0.500456	model_pcaNNet_Engineered_ChromosomeArm-Level_Loss.rds	model_pcaNNet_ProCan_ChromosomeArm-Level_Gain_Average.rds	0.845367	pcaNNet	ChromosomeArm-Level_Loss	Engineered	All	Loss	Chromosome Arm	Unaveraged	BR	0.636144	pcaNNet	ChromosomeArm-Level_Gain_Average	ProCan	All	Gain	Chromosome Arm	Averaged	Log2FC
0.511129	model_pcaNNet_Engineered_ChromosomeArm-Level_Loss.rds	model_pcaNNet_ProCan_ChromosomeArm-Level_Loss_Log2FC.rds	0.845367	pcaNNet	ChromosomeArm-Level_Loss	Engineered	All	Loss	Chromosome Arm	Unaveraged	BR	0.570789	pcaNNet	ChromosomeArm-Level_Loss_Log2FC	ProCan	All	Loss	Chromosome Arm	Unaveraged	Log2FC
0.505941	model_pcaNNet_Engineered_ChromosomeArm-Level_Loss.rds	model_pcaNNet_ProCan_ChromosomeArm-Level_Gain_Log2FC.rds	0.845367	pcaNNet	ChromosomeArm-Level_Loss	Engineered	All	Loss	Chromosome Arm	Unaveraged	BR	0.591479	pcaNNet	ChromosomeArm-Level_Gain_Log2FC	ProCan	All	Gain	Chromosome Arm	Unaveraged	Log2FC
0.508178	model_pcaNNet_Engineered_ChromosomeArm-Level_Loss.rds	model_pcaNNet_ProCan_ChromosomeArm-Level_Loss.rds	0.845367	pcaNNet	ChromosomeArm-Level_Loss	Engineered	All	Loss	Chromosome Arm	Unaveraged	BR	0.58814	pcaNNet	ChromosomeArm-Level_Loss	ProCan	All	Loss	Chromosome Arm	Unaveraged	BR
0.504776	model_pcaNNet_Engineered_ChromosomeArm-Level_Loss.rds	model_pcaNNet_ProCan_ChromosomeArm-Level_Gain.rds	0.845367	pcaNNet	ChromosomeArm-Level_Loss	Engineered	All	Loss	Chromosome Arm	Unaveraged	BR	0.588452	pcaNNet	ChromosomeArm-Level_Gain	ProCan	All	Gain	Chromosome Arm	Unaveraged	BR
0.510866	model_pcaNNet_Engineered_ChromosomeArm-Level_Loss.rds	model_pcaNNet_ProCan_Gene-Level_Filtered_Loss.rds	0.845367	pcaNNet	ChromosomeArm-Level_Loss	Engineered	All	Loss	Chromosome Arm	Unaveraged	BR	0.617799	pcaNNet	Gene-Level_Filtered_Loss	ProCan	All	Loss	Gene	Unaveraged	BR
0.504439	model_pcaNNet_Engineered_ChromosomeArm-Level_Loss.rds	model_pcaNNet_ProCan_Gene-Level_Filtered_Gain.rds	0.845367	pcaNNet	ChromosomeArm-Level_Loss	Engineered	All	Loss	Chromosome Arm	Unaveraged	BR	0.670351	pcaNNet	Gene-Level_Filtered_Gain	ProCan	All	Gain	Gene	Unaveraged	BR
0.488804	model_pcaNNet_Engineered_ChromosomeArm-Level_Loss.rds	model_rf_CPTAC_Gene-Level_Filtered_Loss.rds	0.845367	pcaNNet	ChromosomeArm-Level_Loss	Engineered	All	Loss	Chromosome Arm	Unaveraged	BR	0.795401	rf	Gene-Level_Filtered_Loss	CPTAC	All	Loss	Gene	Unaveraged	BR
0.544182	model_pcaNNet_Engineered_ChromosomeArm-Level_Loss.rds	model_rf_CPTAC_Gene-Level_Filtered_Gain.rds	0.845367	pcaNNet	ChromosomeArm-Level_Loss	Engineered	All	Loss	Chromosome Arm	Unaveraged	BR	0.79636	rf	Gene-Level_Filtered_Gain	CPTAC	All	Gain	Gene	Unaveraged	BR
0.615706	model_pcaNNet_Engineered_ChromosomeArm-Level_Loss.rds	model_rf_Engineered_ChromosomeArm-Level_Loss_Average.rds	0.845367	pcaNNet	ChromosomeArm-Level_Loss	Engineered	All	Loss	Chromosome Arm	Unaveraged	BR	0.627122	rf	ChromosomeArm-Level_Loss_Average	Engineered	All	Loss	Chromosome Arm	Averaged	Log2FC
0.607639	model_pcaNNet_Engineered_ChromosomeArm-Level_Loss.rds	model_rf_Engineered_ChromosomeArm-Level_Gain_Average.rds	0.845367	pcaNNet	ChromosomeArm-Level_Loss	Engineered	All	Loss	Chromosome Arm	Unaveraged	BR	0.559028	rf	ChromosomeArm-Level_Gain_Average	Engineered	All	Gain	Chromosome Arm	Averaged	Log2FC
0.586612	model_pcaNNet_Engineered_ChromosomeArm-Level_Loss.rds	model_rf_Engineered_ChromosomeArm-Level_Loss_Log2FC.rds	0.845367	pcaNNet	ChromosomeArm-Level_Loss	Engineered	All	Loss	Chromosome Arm	Unaveraged	BR	0.870094	rf	ChromosomeArm-Level_Loss_Log2FC	Engineered	All	Loss	Chromosome Arm	Unaveraged	Log2FC
0.524455	model_pcaNNet_Engineered_ChromosomeArm-Level_Loss.rds	model_rf_Engineered_ChromosomeArm-Level_Gain_Log2FC.rds	0.845367	pcaNNet	ChromosomeArm-Level_Loss	Engineered	All	Loss	Chromosome Arm	Unaveraged	BR	0.848976	rf	ChromosomeArm-Level_Gain_Log2FC	Engineered	All	Gain	Chromosome Arm	Unaveraged	Log2FC
0.947067	model_pcaNNet_Engineered_ChromosomeArm-Level_Loss.rds	model_rf_Engineered_ChromosomeArm-Level_Loss.rds	0.845367	pcaNNet	ChromosomeArm-Level_Loss	Engineered	All	Loss	Chromosome Arm	Unaveraged	BR	0.907492	rf	ChromosomeArm-Level_Loss	Engineered	All	Loss	Chromosome Arm	Unaveraged	BR
0.597082	model_pcaNNet_Engineered_ChromosomeArm-Level_Loss.rds	model_rf_Engineered_ChromosomeArm-Level_Gain.rds	0.845367	pcaNNet	ChromosomeArm-Level_Loss	Engineered	All	Loss	Chromosome Arm	Unaveraged	BR	0.800663	rf	ChromosomeArm-Level_Gain	Engineered	All	Gain	Chromosome Arm	Unaveraged	BR
0.514356	model_pcaNNet_Engineered_ChromosomeArm-Level_Loss.rds	model_rf_DepMap-NoWGD_ChromosomeArm-Level_Loss_Average.rds	0.845367	pcaNNet	ChromosomeArm-Level_Loss	Engineered	All	Loss	Chromosome Arm	Unaveraged	BR	0.703125	rf	ChromosomeArm-Level_Loss_Average	DepMap	Non-WGD	Loss	Chromosome Arm	Averaged	Log2FC
0.557725	model_pcaNNet_Engineered_ChromosomeArm-Level_Loss.rds	model_rf_DepMap-NoWGD_ChromosomeArm-Level_Gain_Average.rds	0.845367	pcaNNet	ChromosomeArm-Level_Loss	Engineered	All	Loss	Chromosome Arm	Unaveraged	BR	0.64347	rf	ChromosomeArm-Level_Gain_Average	DepMap	Non-WGD	Gain	Chromosome Arm	Averaged	Log2FC
0.510486	model_pcaNNet_Engineered_ChromosomeArm-Level_Loss.rds	model_rf_DepMap-NoWGD_ChromosomeArm-Level_Loss_Log2FC.rds	0.845367	pcaNNet	ChromosomeArm-Level_Loss	Engineered	All	Loss	Chromosome Arm	Unaveraged	BR	0.608564	rf	ChromosomeArm-Level_Loss_Log2FC	DepMap	Non-WGD	Loss	Chromosome Arm	Unaveraged	Log2FC
0.51221	model_pcaNNet_Engineered_ChromosomeArm-Level_Loss.rds	model_rf_DepMap-NoWGD_ChromosomeArm-Level_Gain_Log2FC.rds	0.845367	pcaNNet	ChromosomeArm-Level_Loss	Engineered	All	Loss	Chromosome Arm	Unaveraged	BR	0.620212	rf	ChromosomeArm-Level_Gain_Log2FC	DepMap	Non-WGD	Gain	Chromosome Arm	Unaveraged	Log2FC
0.503631	model_pcaNNet_Engineered_ChromosomeArm-Level_Loss.rds	model_rf_DepMap-NoWGD_ChromosomeArm-Level_Loss.rds	0.845367	pcaNNet	ChromosomeArm-Level_Loss	Engineered	All	Loss	Chromosome Arm	Unaveraged	BR	0.631189	rf	ChromosomeArm-Level_Loss	DepMap	Non-WGD	Loss	Chromosome Arm	Unaveraged	BR
0.512564	model_pcaNNet_Engineered_ChromosomeArm-Level_Loss.rds	model_rf_DepMap-NoWGD_ChromosomeArm-Level_Gain.rds	0.845367	pcaNNet	ChromosomeArm-Level_Loss	Engineered	All	Loss	Chromosome Arm	Unaveraged	BR	0.628902	rf	ChromosomeArm-Level_Gain	DepMap	Non-WGD	Gain	Chromosome Arm	Unaveraged	BR
0.51278	model_pcaNNet_Engineered_ChromosomeArm-Level_Loss.rds	model_rf_DepMap-NoWGD_Gene-Level_Filtered_Loss.rds	0.845367	pcaNNet	ChromosomeArm-Level_Loss	Engineered	All	Loss	Chromosome Arm	Unaveraged	BR	0.662026	rf	Gene-Level_Filtered_Loss	DepMap	Non-WGD	Loss	Gene	Unaveraged	BR
0.51439	model_pcaNNet_Engineered_ChromosomeArm-Level_Loss.rds	model_rf_DepMap-NoWGD_Gene-Level_Filtered_Gain.rds	0.845367	pcaNNet	ChromosomeArm-Level_Loss	Engineered	All	Loss	Chromosome Arm	Unaveraged	BR	0.658053	rf	Gene-Level_Filtered_Gain	DepMap	Non-WGD	Gain	Gene	Unaveraged	BR
0.519551	model_pcaNNet_Engineered_ChromosomeArm-Level_Loss.rds	model_rf_DepMap-WGD_ChromosomeArm-Level_Loss_Average.rds	0.845367	pcaNNet	ChromosomeArm-Level_Loss	Engineered	All	Loss	Chromosome Arm	Unaveraged	BR	0.6288	rf	ChromosomeArm-Level_Loss_Average	DepMap	WGD	Loss	Chromosome Arm	Averaged	Log2FC
0.538017	model_pcaNNet_Engineered_ChromosomeArm-Level_Loss.rds	model_rf_DepMap-WGD_ChromosomeArm-Level_Gain_Average.rds	0.845367	pcaNNet	ChromosomeArm-Level_Loss	Engineered	All	Loss	Chromosome Arm	Unaveraged	BR	0.638539	rf	ChromosomeArm-Level_Gain_Average	DepMap	WGD	Gain	Chromosome Arm	Averaged	Log2FC
0.514019	model_pcaNNet_Engineered_ChromosomeArm-Level_Loss.rds	model_rf_DepMap-WGD_ChromosomeArm-Level_Loss_Log2FC.rds	0.845367	pcaNNet	ChromosomeArm-Level_Loss	Engineered	All	Loss	Chromosome Arm	Unaveraged	BR	0.607948	rf	ChromosomeArm-Level_Loss_Log2FC	DepMap	WGD	Loss	Chromosome Arm	Unaveraged	Log2FC
0.510966	model_pcaNNet_Engineered_ChromosomeArm-Level_Loss.rds	model_rf_DepMap-WGD_ChromosomeArm-Level_Gain_Log2FC.rds	0.845367	pcaNNet	ChromosomeArm-Level_Loss	Engineered	All	Loss	Chromosome Arm	Unaveraged	BR	0.613835	rf	ChromosomeArm-Level_Gain_Log2FC	DepMap	WGD	Gain	Chromosome Arm	Unaveraged	Log2FC
0.511378	model_pcaNNet_Engineered_ChromosomeArm-Level_Loss.rds	model_rf_DepMap-WGD_ChromosomeArm-Level_Loss.rds	0.845367	pcaNNet	ChromosomeArm-Level_Loss	Engineered	All	Loss	Chromosome Arm	Unaveraged	BR	0.601098	rf	ChromosomeArm-Level_Loss	DepMap	WGD	Loss	Chromosome Arm	Unaveraged	BR
0.511256	model_pcaNNet_Engineered_ChromosomeArm-Level_Loss.rds	model_rf_DepMap-WGD_ChromosomeArm-Level_Gain.rds	0.845367	pcaNNet	ChromosomeArm-Level_Loss	Engineered	All	Loss	Chromosome Arm	Unaveraged	BR	0.58841	rf	ChromosomeArm-Level_Gain	DepMap	WGD	Gain	Chromosome Arm	Unaveraged	BR
0.514064	model_pcaNNet_Engineered_ChromosomeArm-Level_Loss.rds	model_rf_DepMap-WGD_Gene-Level_Filtered_Loss.rds	0.845367	pcaNNet	ChromosomeArm-Level_Loss	Engineered	All	Loss	Chromosome Arm	Unaveraged	BR	0.637959	rf	Gene-Level_Filtered_Loss	DepMap	WGD	Loss	Gene	Unaveraged	BR
0.51544	model_pcaNNet_Engineered_ChromosomeArm-Level_Loss.rds	model_rf_DepMap-WGD_Gene-Level_Filtered_Gain.rds	0.845367	pcaNNet	ChromosomeArm-Level_Loss	Engineered	All	Loss	Chromosome Arm	Unaveraged	BR	0.690237	rf	Gene-Level_Filtered_Gain	DepMap	WGD	Gain	Gene	Unaveraged	BR
0.523703	model_pcaNNet_Engineered_ChromosomeArm-Level_Loss.rds	model_rf_DepMap_ChromosomeArm-Level_Loss_Average.rds	0.845367	pcaNNet	ChromosomeArm-Level_Loss	Engineered	All	Loss	Chromosome Arm	Unaveraged	BR	0.65348	rf	ChromosomeArm-Level_Loss_Average	DepMap	All	Loss	Chromosome Arm	Averaged	Log2FC
0.539083	model_pcaNNet_Engineered_ChromosomeArm-Level_Loss.rds	model_rf_DepMap_ChromosomeArm-Level_Gain_Average.rds	0.845367	pcaNNet	ChromosomeArm-Level_Loss	Engineered	All	Loss	Chromosome Arm	Unaveraged	BR	0.702296	rf	ChromosomeArm-Level_Gain_Average	DepMap	All	Gain	Chromosome Arm	Averaged	Log2FC
0.509925	model_pcaNNet_Engineered_ChromosomeArm-Level_Loss.rds	model_rf_DepMap_ChromosomeArm-Level_Loss_Log2FC.rds	0.845367	pcaNNet	ChromosomeArm-Level_Loss	Engineered	All	Loss	Chromosome Arm	Unaveraged	BR	0.610392	rf	ChromosomeArm-Level_Loss_Log2FC	DepMap	All	Loss	Chromosome Arm	Unaveraged	Log2FC
0.5106	model_pcaNNet_Engineered_ChromosomeArm-Level_Loss.rds	model_rf_DepMap_ChromosomeArm-Level_Gain_Log2FC.rds	0.845367	pcaNNet	ChromosomeArm-Level_Loss	Engineered	All	Loss	Chromosome Arm	Unaveraged	BR	0.627656	rf	ChromosomeArm-Level_Gain_Log2FC	DepMap	All	Gain	Chromosome Arm	Unaveraged	Log2FC
0.50456	model_pcaNNet_Engineered_ChromosomeArm-Level_Loss.rds	model_rf_DepMap_ChromosomeArm-Level_Loss.rds	0.845367	pcaNNet	ChromosomeArm-Level_Loss	Engineered	All	Loss	Chromosome Arm	Unaveraged	BR	0.622198	rf	ChromosomeArm-Level_Loss	DepMap	All	Loss	Chromosome Arm	Unaveraged	BR
0.50932	model_pcaNNet_Engineered_ChromosomeArm-Level_Loss.rds	model_rf_DepMap_ChromosomeArm-Level_Gain.rds	0.845367	pcaNNet	ChromosomeArm-Level_Loss	Engineered	All	Loss	Chromosome Arm	Unaveraged	BR	0.62501	rf	ChromosomeArm-Level_Gain	DepMap	All	Gain	Chromosome Arm	Unaveraged	BR
0.512939	model_pcaNNet_Engineered_ChromosomeArm-Level_Loss.rds	model_rf_DepMap_Gene-Level_Filtered_Loss.rds	0.845367	pcaNNet	ChromosomeArm-Level_Loss	Engineered	All	Loss	Chromosome Arm	Unaveraged	BR	0.653795	rf	Gene-Level_Filtered_Loss	DepMap	All	Loss	Gene	Unaveraged	BR
0.505282	model_pcaNNet_Engineered_ChromosomeArm-Level_Loss.rds	model_rf_DepMap_Gene-Level_Filtered_Gain.rds	0.845367	pcaNNet	ChromosomeArm-Level_Loss	Engineered	All	Loss	Chromosome Arm	Unaveraged	BR	0.717943	rf	Gene-Level_Filtered_Gain	DepMap	All	Gain	Gene	Unaveraged	BR
0.516071	model_pcaNNet_Engineered_ChromosomeArm-Level_Loss.rds	model_rf_ProCan_ChromosomeArm-Level_Loss_Average.rds	0.845367	pcaNNet	ChromosomeArm-Level_Loss	Engineered	All	Loss	Chromosome Arm	Unaveraged	BR	0.671319	rf	ChromosomeArm-Level_Loss_Average	ProCan	All	Loss	Chromosome Arm	Averaged	Log2FC
0.500456	model_pcaNNet_Engineered_ChromosomeArm-Level_Loss.rds	model_rf_ProCan_ChromosomeArm-Level_Gain_Average.rds	0.845367	pcaNNet	ChromosomeArm-Level_Loss	Engineered	All	Loss	Chromosome Arm	Unaveraged	BR	0.648154	rf	ChromosomeArm-Level_Gain_Average	ProCan	All	Gain	Chromosome Arm	Averaged	Log2FC
0.511129	model_pcaNNet_Engineered_ChromosomeArm-Level_Loss.rds	model_rf_ProCan_ChromosomeArm-Level_Loss_Log2FC.rds	0.845367	pcaNNet	ChromosomeArm-Level_Loss	Engineered	All	Loss	Chromosome Arm	Unaveraged	BR	0.592926	rf	ChromosomeArm-Level_Loss_Log2FC	ProCan	All	Loss	Chromosome Arm	Unaveraged	Log2FC
0.505941	model_pcaNNet_Engineered_ChromosomeArm-Level_Loss.rds	model_rf_ProCan_ChromosomeArm-Level_Gain_Log2FC.rds	0.845367	pcaNNet	ChromosomeArm-Level_Loss	Engineered	All	Loss	Chromosome Arm	Unaveraged	BR	0.592916	rf	ChromosomeArm-Level_Gain_Log2FC	ProCan	All	Gain	Chromosome Arm	Unaveraged	Log2FC
0.508178	model_pcaNNet_Engineered_ChromosomeArm-Level_Loss.rds	model_rf_ProCan_ChromosomeArm-Level_Loss.rds	0.845367	pcaNNet	ChromosomeArm-Level_Loss	Engineered	All	Loss	Chromosome Arm	Unaveraged	BR	0.622231	rf	ChromosomeArm-Level_Loss	ProCan	All	Loss	Chromosome Arm	Unaveraged	BR
0.504776	model_pcaNNet_Engineered_ChromosomeArm-Level_Loss.rds	model_rf_ProCan_ChromosomeArm-Level_Gain.rds	0.845367	pcaNNet	ChromosomeArm-Level_Loss	Engineered	All	Loss	Chromosome Arm	Unaveraged	BR	0.596759	rf	ChromosomeArm-Level_Gain	ProCan	All	Gain	Chromosome Arm	Unaveraged	BR
0.510866	model_pcaNNet_Engineered_ChromosomeArm-Level_Loss.rds	model_rf_ProCan_Gene-Level_Filtered_Loss.rds	0.845367	pcaNNet	ChromosomeArm-Level_Loss	Engineered	All	Loss	Chromosome Arm	Unaveraged	BR	0.642238	rf	Gene-Level_Filtered_Loss	ProCan	All	Loss	Gene	Unaveraged	BR
0.504439	model_pcaNNet_Engineered_ChromosomeArm-Level_Loss.rds	model_rf_ProCan_Gene-Level_Filtered_Gain.rds	0.845367	pcaNNet	ChromosomeArm-Level_Loss	Engineered	All	Loss	Chromosome Arm	Unaveraged	BR	0.664437	rf	Gene-Level_Filtered_Gain	ProCan	All	Gain	Gene	Unaveraged	BR
0.488804	model_pcaNNet_Engineered_ChromosomeArm-Level_Loss.rds	model_xgbLinear_CPTAC_Gene-Level_Filtered_Loss.rds	0.845367	pcaNNet	ChromosomeArm-Level_Loss	Engineered	All	Loss	Chromosome Arm	Unaveraged	BR	0.811102	xgbLinear	Gene-Level_Filtered_Loss	CPTAC	All	Loss	Gene	Unaveraged	BR
0.544182	model_pcaNNet_Engineered_ChromosomeArm-Level_Loss.rds	model_xgbLinear_CPTAC_Gene-Level_Filtered_Gain.rds	0.845367	pcaNNet	ChromosomeArm-Level_Loss	Engineered	All	Loss	Chromosome Arm	Unaveraged	BR	0.845607	xgbLinear	Gene-Level_Filtered_Gain	CPTAC	All	Gain	Gene	Unaveraged	BR
0.615706	model_pcaNNet_Engineered_ChromosomeArm-Level_Loss.rds	model_xgbLinear_Engineered_ChromosomeArm-Level_Loss_Average.rds	0.845367	pcaNNet	ChromosomeArm-Level_Loss	Engineered	All	Loss	Chromosome Arm	Unaveraged	BR	0.617858	xgbLinear	ChromosomeArm-Level_Loss_Average	Engineered	All	Loss	Chromosome Arm	Averaged	Log2FC
0.607639	model_pcaNNet_Engineered_ChromosomeArm-Level_Loss.rds	model_xgbLinear_Engineered_ChromosomeArm-Level_Gain_Average.rds	0.845367	pcaNNet	ChromosomeArm-Level_Loss	Engineered	All	Loss	Chromosome Arm	Unaveraged	BR	0.402778	xgbLinear	ChromosomeArm-Level_Gain_Average	Engineered	All	Gain	Chromosome Arm	Averaged	Log2FC
0.586612	model_pcaNNet_Engineered_ChromosomeArm-Level_Loss.rds	model_xgbLinear_Engineered_ChromosomeArm-Level_Loss_Log2FC.rds	0.845367	pcaNNet	ChromosomeArm-Level_Loss	Engineered	All	Loss	Chromosome Arm	Unaveraged	BR	0.870003	xgbLinear	ChromosomeArm-Level_Loss_Log2FC	Engineered	All	Loss	Chromosome Arm	Unaveraged	Log2FC
0.524455	model_pcaNNet_Engineered_ChromosomeArm-Level_Loss.rds	model_xgbLinear_Engineered_ChromosomeArm-Level_Gain_Log2FC.rds	0.845367	pcaNNet	ChromosomeArm-Level_Loss	Engineered	All	Loss	Chromosome Arm	Unaveraged	BR	0.828982	xgbLinear	ChromosomeArm-Level_Gain_Log2FC	Engineered	All	Gain	Chromosome Arm	Unaveraged	Log2FC
0.947067	model_pcaNNet_Engineered_ChromosomeArm-Level_Loss.rds	model_xgbLinear_Engineered_ChromosomeArm-Level_Loss.rds	0.845367	pcaNNet	ChromosomeArm-Level_Loss	Engineered	All	Loss	Chromosome Arm	Unaveraged	BR	0.904746	xgbLinear	ChromosomeArm-Level_Loss	Engineered	All	Loss	Chromosome Arm	Unaveraged	BR
0.597082	model_pcaNNet_Engineered_ChromosomeArm-Level_Loss.rds	model_xgbLinear_Engineered_ChromosomeArm-Level_Gain.rds	0.845367	pcaNNet	ChromosomeArm-Level_Loss	Engineered	All	Loss	Chromosome Arm	Unaveraged	BR	0.79244	xgbLinear	ChromosomeArm-Level_Gain	Engineered	All	Gain	Chromosome Arm	Unaveraged	BR
0.514356	model_pcaNNet_Engineered_ChromosomeArm-Level_Loss.rds	model_xgbLinear_DepMap-NoWGD_ChromosomeArm-Level_Loss_Average.rds	0.845367	pcaNNet	ChromosomeArm-Level_Loss	Engineered	All	Loss	Chromosome Arm	Unaveraged	BR	0.681747	xgbLinear	ChromosomeArm-Level_Loss_Average	DepMap	Non-WGD	Loss	Chromosome Arm	Averaged	Log2FC
0.557725	model_pcaNNet_Engineered_ChromosomeArm-Level_Loss.rds	model_xgbLinear_DepMap-NoWGD_ChromosomeArm-Level_Gain_Average.rds	0.845367	pcaNNet	ChromosomeArm-Level_Loss	Engineered	All	Loss	Chromosome Arm	Unaveraged	BR	0.621066	xgbLinear	ChromosomeArm-Level_Gain_Average	DepMap	Non-WGD	Gain	Chromosome Arm	Averaged	Log2FC
0.510486	model_pcaNNet_Engineered_ChromosomeArm-Level_Loss.rds	model_xgbLinear_DepMap-NoWGD_ChromosomeArm-Level_Loss_Log2FC.rds	0.845367	pcaNNet	ChromosomeArm-Level_Loss	Engineered	All	Loss	Chromosome Arm	Unaveraged	BR	0.61419	xgbLinear	ChromosomeArm-Level_Loss_Log2FC	DepMap	Non-WGD	Loss	Chromosome Arm	Unaveraged	Log2FC
0.51221	model_pcaNNet_Engineered_ChromosomeArm-Level_Loss.rds	model_xgbLinear_DepMap-NoWGD_ChromosomeArm-Level_Gain_Log2FC.rds	0.845367	pcaNNet	ChromosomeArm-Level_Loss	Engineered	All	Loss	Chromosome Arm	Unaveraged	BR	0.629164	xgbLinear	ChromosomeArm-Level_Gain_Log2FC	DepMap	Non-WGD	Gain	Chromosome Arm	Unaveraged	Log2FC
0.503631	model_pcaNNet_Engineered_ChromosomeArm-Level_Loss.rds	model_xgbLinear_DepMap-NoWGD_ChromosomeArm-Level_Loss.rds	0.845367	pcaNNet	ChromosomeArm-Level_Loss	Engineered	All	Loss	Chromosome Arm	Unaveraged	BR	0.638363	xgbLinear	ChromosomeArm-Level_Loss	DepMap	Non-WGD	Loss	Chromosome Arm	Unaveraged	BR
0.512564	model_pcaNNet_Engineered_ChromosomeArm-Level_Loss.rds	model_xgbLinear_DepMap-NoWGD_ChromosomeArm-Level_Gain.rds	0.845367	pcaNNet	ChromosomeArm-Level_Loss	Engineered	All	Loss	Chromosome Arm	Unaveraged	BR	0.633137	xgbLinear	ChromosomeArm-Level_Gain	DepMap	Non-WGD	Gain	Chromosome Arm	Unaveraged	BR
0.51278	model_pcaNNet_Engineered_ChromosomeArm-Level_Loss.rds	model_xgbLinear_DepMap-NoWGD_Gene-Level_Filtered_Loss.rds	0.845367	pcaNNet	ChromosomeArm-Level_Loss	Engineered	All	Loss	Chromosome Arm	Unaveraged	BR	0.682	xgbLinear	Gene-Level_Filtered_Loss	DepMap	Non-WGD	Loss	Gene	Unaveraged	BR
0.51439	model_pcaNNet_Engineered_ChromosomeArm-Level_Loss.rds	model_xgbLinear_DepMap-NoWGD_Gene-Level_Filtered_Gain.rds	0.845367	pcaNNet	ChromosomeArm-Level_Loss	Engineered	All	Loss	Chromosome Arm	Unaveraged	BR	0.670397	xgbLinear	Gene-Level_Filtered_Gain	DepMap	Non-WGD	Gain	Gene	Unaveraged	BR
0.519551	model_pcaNNet_Engineered_ChromosomeArm-Level_Loss.rds	model_xgbLinear_DepMap-WGD_ChromosomeArm-Level_Loss_Average.rds	0.845367	pcaNNet	ChromosomeArm-Level_Loss	Engineered	All	Loss	Chromosome Arm	Unaveraged	BR	0.591755	xgbLinear	ChromosomeArm-Level_Loss_Average	DepMap	WGD	Loss	Chromosome Arm	Averaged	Log2FC
0.538017	model_pcaNNet_Engineered_ChromosomeArm-Level_Loss.rds	model_xgbLinear_DepMap-WGD_ChromosomeArm-Level_Gain_Average.rds	0.845367	pcaNNet	ChromosomeArm-Level_Loss	Engineered	All	Loss	Chromosome Arm	Unaveraged	BR	0.596419	xgbLinear	ChromosomeArm-Level_Gain_Average	DepMap	WGD	Gain	Chromosome Arm	Averaged	Log2FC
0.514019	model_pcaNNet_Engineered_ChromosomeArm-Level_Loss.rds	model_xgbLinear_DepMap-WGD_ChromosomeArm-Level_Loss_Log2FC.rds	0.845367	pcaNNet	ChromosomeArm-Level_Loss	Engineered	All	Loss	Chromosome Arm	Unaveraged	BR	0.612193	xgbLinear	ChromosomeArm-Level_Loss_Log2FC	DepMap	WGD	Loss	Chromosome Arm	Unaveraged	Log2FC
0.510966	model_pcaNNet_Engineered_ChromosomeArm-Level_Loss.rds	model_xgbLinear_DepMap-WGD_ChromosomeArm-Level_Gain_Log2FC.rds	0.845367	pcaNNet	ChromosomeArm-Level_Loss	Engineered	All	Loss	Chromosome Arm	Unaveraged	BR	0.623781	xgbLinear	ChromosomeArm-Level_Gain_Log2FC	DepMap	WGD	Gain	Chromosome Arm	Unaveraged	Log2FC
0.511378	model_pcaNNet_Engineered_ChromosomeArm-Level_Loss.rds	model_xgbLinear_DepMap-WGD_ChromosomeArm-Level_Loss.rds	0.845367	pcaNNet	ChromosomeArm-Level_Loss	Engineered	All	Loss	Chromosome Arm	Unaveraged	BR	0.606588	xgbLinear	ChromosomeArm-Level_Loss	DepMap	WGD	Loss	Chromosome Arm	Unaveraged	BR
0.511256	model_pcaNNet_Engineered_ChromosomeArm-Level_Loss.rds	model_xgbLinear_DepMap-WGD_ChromosomeArm-Level_Gain.rds	0.845367	pcaNNet	ChromosomeArm-Level_Loss	Engineered	All	Loss	Chromosome Arm	Unaveraged	BR	0.606426	xgbLinear	ChromosomeArm-Level_Gain	DepMap	WGD	Gain	Chromosome Arm	Unaveraged	BR
0.514064	model_pcaNNet_Engineered_ChromosomeArm-Level_Loss.rds	model_xgbLinear_DepMap-WGD_Gene-Level_Filtered_Loss.rds	0.845367	pcaNNet	ChromosomeArm-Level_Loss	Engineered	All	Loss	Chromosome Arm	Unaveraged	BR	0.646684	xgbLinear	Gene-Level_Filtered_Loss	DepMap	WGD	Loss	Gene	Unaveraged	BR
0.51544	model_pcaNNet_Engineered_ChromosomeArm-Level_Loss.rds	model_xgbLinear_DepMap-WGD_Gene-Level_Filtered_Gain.rds	0.845367	pcaNNet	ChromosomeArm-Level_Loss	Engineered	All	Loss	Chromosome Arm	Unaveraged	BR	0.718197	xgbLinear	Gene-Level_Filtered_Gain	DepMap	WGD	Gain	Gene	Unaveraged	BR
0.523703	model_pcaNNet_Engineered_ChromosomeArm-Level_Loss.rds	model_xgbLinear_DepMap_ChromosomeArm-Level_Loss_Average.rds	0.845367	pcaNNet	ChromosomeArm-Level_Loss	Engineered	All	Loss	Chromosome Arm	Unaveraged	BR	0.636467	xgbLinear	ChromosomeArm-Level_Loss_Average	DepMap	All	Loss	Chromosome Arm	Averaged	Log2FC
0.539083	model_pcaNNet_Engineered_ChromosomeArm-Level_Loss.rds	model_xgbLinear_DepMap_ChromosomeArm-Level_Gain_Average.rds	0.845367	pcaNNet	ChromosomeArm-Level_Loss	Engineered	All	Loss	Chromosome Arm	Unaveraged	BR	0.637051	xgbLinear	ChromosomeArm-Level_Gain_Average	DepMap	All	Gain	Chromosome Arm	Averaged	Log2FC
0.509925	model_pcaNNet_Engineered_ChromosomeArm-Level_Loss.rds	model_xgbLinear_DepMap_ChromosomeArm-Level_Loss_Log2FC.rds	0.845367	pcaNNet	ChromosomeArm-Level_Loss	Engineered	All	Loss	Chromosome Arm	Unaveraged	BR	0.618288	xgbLinear	ChromosomeArm-Level_Loss_Log2FC	DepMap	All	Loss	Chromosome Arm	Unaveraged	Log2FC
0.5106	model_pcaNNet_Engineered_ChromosomeArm-Level_Loss.rds	model_xgbLinear_DepMap_ChromosomeArm-Level_Gain_Log2FC.rds	0.845367	pcaNNet	ChromosomeArm-Level_Loss	Engineered	All	Loss	Chromosome Arm	Unaveraged	BR	0.637227	xgbLinear	ChromosomeArm-Level_Gain_Log2FC	DepMap	All	Gain	Chromosome Arm	Unaveraged	Log2FC
0.50456	model_pcaNNet_Engineered_ChromosomeArm-Level_Loss.rds	model_xgbLinear_DepMap_ChromosomeArm-Level_Loss.rds	0.845367	pcaNNet	ChromosomeArm-Level_Loss	Engineered	All	Loss	Chromosome Arm	Unaveraged	BR	0.625845	xgbLinear	ChromosomeArm-Level_Loss	DepMap	All	Loss	Chromosome Arm	Unaveraged	BR
0.50932	model_pcaNNet_Engineered_ChromosomeArm-Level_Loss.rds	model_xgbLinear_DepMap_ChromosomeArm-Level_Gain.rds	0.845367	pcaNNet	ChromosomeArm-Level_Loss	Engineered	All	Loss	Chromosome Arm	Unaveraged	BR	0.631422	xgbLinear	ChromosomeArm-Level_Gain	DepMap	All	Gain	Chromosome Arm	Unaveraged	BR
0.512939	model_pcaNNet_Engineered_ChromosomeArm-Level_Loss.rds	model_xgbLinear_DepMap_Gene-Level_Filtered_Loss.rds	0.845367	pcaNNet	ChromosomeArm-Level_Loss	Engineered	All	Loss	Chromosome Arm	Unaveraged	BR	0.68396	xgbLinear	Gene-Level_Filtered_Loss	DepMap	All	Loss	Gene	Unaveraged	BR
0.505282	model_pcaNNet_Engineered_ChromosomeArm-Level_Loss.rds	model_xgbLinear_DepMap_Gene-Level_Filtered_Gain.rds	0.845367	pcaNNet	ChromosomeArm-Level_Loss	Engineered	All	Loss	Chromosome Arm	Unaveraged	BR	0.772914	xgbLinear	Gene-Level_Filtered_Gain	DepMap	All	Gain	Gene	Unaveraged	BR
0.516071	model_pcaNNet_Engineered_ChromosomeArm-Level_Loss.rds	model_xgbLinear_ProCan_ChromosomeArm-Level_Loss_Average.rds	0.845367	pcaNNet	ChromosomeArm-Level_Loss	Engineered	All	Loss	Chromosome Arm	Unaveraged	BR	0.629296	xgbLinear	ChromosomeArm-Level_Loss_Average	ProCan	All	Loss	Chromosome Arm	Averaged	Log2FC
0.500456	model_pcaNNet_Engineered_ChromosomeArm-Level_Loss.rds	model_xgbLinear_ProCan_ChromosomeArm-Level_Gain_Average.rds	0.845367	pcaNNet	ChromosomeArm-Level_Loss	Engineered	All	Loss	Chromosome Arm	Unaveraged	BR	0.64511	xgbLinear	ChromosomeArm-Level_Gain_Average	ProCan	All	Gain	Chromosome Arm	Averaged	Log2FC
0.511129	model_pcaNNet_Engineered_ChromosomeArm-Level_Loss.rds	model_xgbLinear_ProCan_ChromosomeArm-Level_Loss_Log2FC.rds	0.845367	pcaNNet	ChromosomeArm-Level_Loss	Engineered	All	Loss	Chromosome Arm	Unaveraged	BR	0.613167	xgbLinear	ChromosomeArm-Level_Loss_Log2FC	ProCan	All	Loss	Chromosome Arm	Unaveraged	Log2FC
0.505941	model_pcaNNet_Engineered_ChromosomeArm-Level_Loss.rds	model_xgbLinear_ProCan_ChromosomeArm-Level_Gain_Log2FC.rds	0.845367	pcaNNet	ChromosomeArm-Level_Loss	Engineered	All	Loss	Chromosome Arm	Unaveraged	BR	0.611942	xgbLinear	ChromosomeArm-Level_Gain_Log2FC	ProCan	All	Gain	Chromosome Arm	Unaveraged	Log2FC
0.508178	model_pcaNNet_Engineered_ChromosomeArm-Level_Loss.rds	model_xgbLinear_ProCan_ChromosomeArm-Level_Loss.rds	0.845367	pcaNNet	ChromosomeArm-Level_Loss	Engineered	All	Loss	Chromosome Arm	Unaveraged	BR	0.623499	xgbLinear	ChromosomeArm-Level_Loss	ProCan	All	Loss	Chromosome Arm	Unaveraged	BR
0.504776	model_pcaNNet_Engineered_ChromosomeArm-Level_Loss.rds	model_xgbLinear_ProCan_ChromosomeArm-Level_Gain.rds	0.845367	pcaNNet	ChromosomeArm-Level_Loss	Engineered	All	Loss	Chromosome Arm	Unaveraged	BR	0.608333	xgbLinear	ChromosomeArm-Level_Gain	ProCan	All	Gain	Chromosome Arm	Unaveraged	BR
0.510866	model_pcaNNet_Engineered_ChromosomeArm-Level_Loss.rds	model_xgbLinear_ProCan_Gene-Level_Filtered_Loss.rds	0.845367	pcaNNet	ChromosomeArm-Level_Loss	Engineered	All	Loss	Chromosome Arm	Unaveraged	BR	0.652537	xgbLinear	Gene-Level_Filtered_Loss	ProCan	All	Loss	Gene	Unaveraged	BR
0.504439	model_pcaNNet_Engineered_ChromosomeArm-Level_Loss.rds	model_xgbLinear_ProCan_Gene-Level_Filtered_Gain.rds	0.845367	pcaNNet	ChromosomeArm-Level_Loss	Engineered	All	Loss	Chromosome Arm	Unaveraged	BR	0.731048	xgbLinear	Gene-Level_Filtered_Gain	ProCan	All	Gain	Gene	Unaveraged	BR
0.541333	model_pcaNNet_Engineered_ChromosomeArm-Level_Gain.rds	model_pcaNNet_CPTAC_Gene-Level_Filtered_Loss.rds	0.797215	pcaNNet	ChromosomeArm-Level_Gain	Engineered	All	Gain	Chromosome Arm	Unaveraged	BR	0.709026	pcaNNet	Gene-Level_Filtered_Loss	CPTAC	All	Loss	Gene	Unaveraged	BR
0.509896	model_pcaNNet_Engineered_ChromosomeArm-Level_Gain.rds	model_pcaNNet_CPTAC_Gene-Level_Filtered_Gain.rds	0.797215	pcaNNet	ChromosomeArm-Level_Gain	Engineered	All	Gain	Chromosome Arm	Unaveraged	BR	0.663743	pcaNNet	Gene-Level_Filtered_Gain	CPTAC	All	Gain	Gene	Unaveraged	BR
0.657423	model_pcaNNet_Engineered_ChromosomeArm-Level_Gain.rds	model_pcaNNet_Engineered_ChromosomeArm-Level_Loss_Average.rds	0.797215	pcaNNet	ChromosomeArm-Level_Gain	Engineered	All	Gain	Chromosome Arm	Unaveraged	BR	0.624074	pcaNNet	ChromosomeArm-Level_Loss_Average	Engineered	All	Loss	Chromosome Arm	Averaged	Log2FC
0.796875	model_pcaNNet_Engineered_ChromosomeArm-Level_Gain.rds	model_pcaNNet_Engineered_ChromosomeArm-Level_Gain_Average.rds	0.797215	pcaNNet	ChromosomeArm-Level_Gain	Engineered	All	Gain	Chromosome Arm	Unaveraged	BR	0.722222	pcaNNet	ChromosomeArm-Level_Gain_Average	Engineered	All	Gain	Chromosome Arm	Averaged	Log2FC
0.621645	model_pcaNNet_Engineered_ChromosomeArm-Level_Gain.rds	model_pcaNNet_Engineered_ChromosomeArm-Level_Loss_Log2FC.rds	0.797215	pcaNNet	ChromosomeArm-Level_Gain	Engineered	All	Gain	Chromosome Arm	Unaveraged	BR	0.838043	pcaNNet	ChromosomeArm-Level_Loss_Log2FC	Engineered	All	Loss	Chromosome Arm	Unaveraged	Log2FC
0.787508	model_pcaNNet_Engineered_ChromosomeArm-Level_Gain.rds	model_pcaNNet_Engineered_ChromosomeArm-Level_Gain_Log2FC.rds	0.797215	pcaNNet	ChromosomeArm-Level_Gain	Engineered	All	Gain	Chromosome Arm	Unaveraged	BR	0.789656	pcaNNet	ChromosomeArm-Level_Gain_Log2FC	Engineered	All	Gain	Chromosome Arm	Unaveraged	Log2FC
0.647332	model_pcaNNet_Engineered_ChromosomeArm-Level_Gain.rds	model_pcaNNet_Engineered_ChromosomeArm-Level_Loss.rds	0.797215	pcaNNet	ChromosomeArm-Level_Gain	Engineered	All	Gain	Chromosome Arm	Unaveraged	BR	0.845367	pcaNNet	ChromosomeArm-Level_Loss	Engineered	All	Loss	Chromosome Arm	Unaveraged	BR
0.896286	model_pcaNNet_Engineered_ChromosomeArm-Level_Gain.rds	model_pcaNNet_Engineered_ChromosomeArm-Level_Gain.rds	0.797215	pcaNNet	ChromosomeArm-Level_Gain	Engineered	All	Gain	Chromosome Arm	Unaveraged	BR	0.797215	pcaNNet	ChromosomeArm-Level_Gain	Engineered	All	Gain	Chromosome Arm	Unaveraged	BR
0.586485	model_pcaNNet_Engineered_ChromosomeArm-Level_Gain.rds	model_pcaNNet_DepMap-NoWGD_ChromosomeArm-Level_Loss_Average.rds	0.797215	pcaNNet	ChromosomeArm-Level_Gain	Engineered	All	Gain	Chromosome Arm	Unaveraged	BR	0.699562	pcaNNet	ChromosomeArm-Level_Loss_Average	DepMap	Non-WGD	Loss	Chromosome Arm	Averaged	Log2FC
0.573274	model_pcaNNet_Engineered_ChromosomeArm-Level_Gain.rds	model_pcaNNet_DepMap-NoWGD_ChromosomeArm-Level_Gain_Average.rds	0.797215	pcaNNet	ChromosomeArm-Level_Gain	Engineered	All	Gain	Chromosome Arm	Unaveraged	BR	0.629934	pcaNNet	ChromosomeArm-Level_Gain_Average	DepMap	Non-WGD	Gain	Chromosome Arm	Averaged	Log2FC
0.54205	model_pcaNNet_Engineered_ChromosomeArm-Level_Gain.rds	model_pcaNNet_DepMap-NoWGD_ChromosomeArm-Level_Loss_Log2FC.rds	0.797215	pcaNNet	ChromosomeArm-Level_Gain	Engineered	All	Gain	Chromosome Arm	Unaveraged	BR	0.593515	pcaNNet	ChromosomeArm-Level_Loss_Log2FC	DepMap	Non-WGD	Loss	Chromosome Arm	Unaveraged	Log2FC
0.546938	model_pcaNNet_Engineered_ChromosomeArm-Level_Gain.rds	model_pcaNNet_DepMap-NoWGD_ChromosomeArm-Level_Gain_Log2FC.rds	0.797215	pcaNNet	ChromosomeArm-Level_Gain	Engineered	All	Gain	Chromosome Arm	Unaveraged	BR	0.599019	pcaNNet	ChromosomeArm-Level_Gain_Log2FC	DepMap	Non-WGD	Gain	Chromosome Arm	Unaveraged	Log2FC
0.557192	model_pcaNNet_Engineered_ChromosomeArm-Level_Gain.rds	model_pcaNNet_DepMap-NoWGD_ChromosomeArm-Level_Loss.rds	0.797215	pcaNNet	ChromosomeArm-Level_Gain	Engineered	All	Gain	Chromosome Arm	Unaveraged	BR	0.609176	pcaNNet	ChromosomeArm-Level_Loss	DepMap	Non-WGD	Loss	Chromosome Arm	Unaveraged	BR
0.549884	model_pcaNNet_Engineered_ChromosomeArm-Level_Gain.rds	model_pcaNNet_DepMap-NoWGD_ChromosomeArm-Level_Gain.rds	0.797215	pcaNNet	ChromosomeArm-Level_Gain	Engineered	All	Gain	Chromosome Arm	Unaveraged	BR	0.607805	pcaNNet	ChromosomeArm-Level_Gain	DepMap	Non-WGD	Gain	Chromosome Arm	Unaveraged	BR
0.565721	model_pcaNNet_Engineered_ChromosomeArm-Level_Gain.rds	model_pcaNNet_DepMap-NoWGD_Gene-Level_Filtered_Loss.rds	0.797215	pcaNNet	ChromosomeArm-Level_Gain	Engineered	All	Gain	Chromosome Arm	Unaveraged	BR	0.642927	pcaNNet	Gene-Level_Filtered_Loss	DepMap	Non-WGD	Loss	Gene	Unaveraged	BR
0.560837	model_pcaNNet_Engineered_ChromosomeArm-Level_Gain.rds	model_pcaNNet_DepMap-NoWGD_Gene-Level_Filtered_Gain.rds	0.797215	pcaNNet	ChromosomeArm-Level_Gain	Engineered	All	Gain	Chromosome Arm	Unaveraged	BR	0.636634	pcaNNet	Gene-Level_Filtered_Gain	DepMap	Non-WGD	Gain	Gene	Unaveraged	BR
0.564005	model_pcaNNet_Engineered_ChromosomeArm-Level_Gain.rds	model_pcaNNet_DepMap-WGD_ChromosomeArm-Level_Loss_Average.rds	0.797215	pcaNNet	ChromosomeArm-Level_Gain	Engineered	All	Gain	Chromosome Arm	Unaveraged	BR	0.64008	pcaNNet	ChromosomeArm-Level_Loss_Average	DepMap	WGD	Loss	Chromosome Arm	Averaged	Log2FC
0.57678	model_pcaNNet_Engineered_ChromosomeArm-Level_Gain.rds	model_pcaNNet_DepMap-WGD_ChromosomeArm-Level_Gain_Average.rds	0.797215	pcaNNet	ChromosomeArm-Level_Gain	Engineered	All	Gain	Chromosome Arm	Unaveraged	BR	0.627191	pcaNNet	ChromosomeArm-Level_Gain_Average	DepMap	WGD	Gain	Chromosome Arm	Averaged	Log2FC
0.539543	model_pcaNNet_Engineered_ChromosomeArm-Level_Gain.rds	model_pcaNNet_DepMap-WGD_ChromosomeArm-Level_Loss_Log2FC.rds	0.797215	pcaNNet	ChromosomeArm-Level_Gain	Engineered	All	Gain	Chromosome Arm	Unaveraged	BR	0.587274	pcaNNet	ChromosomeArm-Level_Loss_Log2FC	DepMap	WGD	Loss	Chromosome Arm	Unaveraged	Log2FC
0.547876	model_pcaNNet_Engineered_ChromosomeArm-Level_Gain.rds	model_pcaNNet_DepMap-WGD_ChromosomeArm-Level_Gain_Log2FC.rds	0.797215	pcaNNet	ChromosomeArm-Level_Gain	Engineered	All	Gain	Chromosome Arm	Unaveraged	BR	0.602296	pcaNNet	ChromosomeArm-Level_Gain_Log2FC	DepMap	WGD	Gain	Chromosome Arm	Unaveraged	Log2FC
0.540326	model_pcaNNet_Engineered_ChromosomeArm-Level_Gain.rds	model_pcaNNet_DepMap-WGD_ChromosomeArm-Level_Loss.rds	0.797215	pcaNNet	ChromosomeArm-Level_Gain	Engineered	All	Gain	Chromosome Arm	Unaveraged	BR	0.585735	pcaNNet	ChromosomeArm-Level_Loss	DepMap	WGD	Loss	Chromosome Arm	Unaveraged	BR
0.541853	model_pcaNNet_Engineered_ChromosomeArm-Level_Gain.rds	model_pcaNNet_DepMap-WGD_ChromosomeArm-Level_Gain.rds	0.797215	pcaNNet	ChromosomeArm-Level_Gain	Engineered	All	Gain	Chromosome Arm	Unaveraged	BR	0.586082	pcaNNet	ChromosomeArm-Level_Gain	DepMap	WGD	Gain	Chromosome Arm	Unaveraged	BR
0.56461	model_pcaNNet_Engineered_ChromosomeArm-Level_Gain.rds	model_pcaNNet_DepMap-WGD_Gene-Level_Filtered_Loss.rds	0.797215	pcaNNet	ChromosomeArm-Level_Gain	Engineered	All	Gain	Chromosome Arm	Unaveraged	BR	0.616803	pcaNNet	Gene-Level_Filtered_Loss	DepMap	WGD	Loss	Gene	Unaveraged	BR
0.579266	model_pcaNNet_Engineered_ChromosomeArm-Level_Gain.rds	model_pcaNNet_DepMap-WGD_Gene-Level_Filtered_Gain.rds	0.797215	pcaNNet	ChromosomeArm-Level_Gain	Engineered	All	Gain	Chromosome Arm	Unaveraged	BR	0.667003	pcaNNet	Gene-Level_Filtered_Gain	DepMap	WGD	Gain	Gene	Unaveraged	BR
0.582477	model_pcaNNet_Engineered_ChromosomeArm-Level_Gain.rds	model_pcaNNet_DepMap_ChromosomeArm-Level_Loss_Average.rds	0.797215	pcaNNet	ChromosomeArm-Level_Gain	Engineered	All	Gain	Chromosome Arm	Unaveraged	BR	0.618075	pcaNNet	ChromosomeArm-Level_Loss_Average	DepMap	All	Loss	Chromosome Arm	Averaged	Log2FC
0.597719	model_pcaNNet_Engineered_ChromosomeArm-Level_Gain.rds	model_pcaNNet_DepMap_ChromosomeArm-Level_Gain_Average.rds	0.797215	pcaNNet	ChromosomeArm-Level_Gain	Engineered	All	Gain	Chromosome Arm	Unaveraged	BR	0.691098	pcaNNet	ChromosomeArm-Level_Gain_Average	DepMap	All	Gain	Chromosome Arm	Averaged	Log2FC
0.541263	model_pcaNNet_Engineered_ChromosomeArm-Level_Gain.rds	model_pcaNNet_DepMap_ChromosomeArm-Level_Loss_Log2FC.rds	0.797215	pcaNNet	ChromosomeArm-Level_Gain	Engineered	All	Gain	Chromosome Arm	Unaveraged	BR	0.591433	pcaNNet	ChromosomeArm-Level_Loss_Log2FC	DepMap	All	Loss	Chromosome Arm	Unaveraged	Log2FC
0.549332	model_pcaNNet_Engineered_ChromosomeArm-Level_Gain.rds	model_pcaNNet_DepMap_ChromosomeArm-Level_Gain_Log2FC.rds	0.797215	pcaNNet	ChromosomeArm-Level_Gain	Engineered	All	Gain	Chromosome Arm	Unaveraged	BR	0.60745	pcaNNet	ChromosomeArm-Level_Gain_Log2FC	DepMap	All	Gain	Chromosome Arm	Unaveraged	Log2FC
0.545597	model_pcaNNet_Engineered_ChromosomeArm-Level_Gain.rds	model_pcaNNet_DepMap_ChromosomeArm-Level_Loss.rds	0.797215	pcaNNet	ChromosomeArm-Level_Gain	Engineered	All	Gain	Chromosome Arm	Unaveraged	BR	0.603258	pcaNNet	ChromosomeArm-Level_Loss	DepMap	All	Loss	Chromosome Arm	Unaveraged	BR
0.547217	model_pcaNNet_Engineered_ChromosomeArm-Level_Gain.rds	model_pcaNNet_DepMap_ChromosomeArm-Level_Gain.rds	0.797215	pcaNNet	ChromosomeArm-Level_Gain	Engineered	All	Gain	Chromosome Arm	Unaveraged	BR	0.604947	pcaNNet	ChromosomeArm-Level_Gain	DepMap	All	Gain	Chromosome Arm	Unaveraged	BR
0.562346	model_pcaNNet_Engineered_ChromosomeArm-Level_Gain.rds	model_pcaNNet_DepMap_Gene-Level_Filtered_Loss.rds	0.797215	pcaNNet	ChromosomeArm-Level_Gain	Engineered	All	Gain	Chromosome Arm	Unaveraged	BR	0.646531	pcaNNet	Gene-Level_Filtered_Loss	DepMap	All	Loss	Gene	Unaveraged	BR
0.581963	model_pcaNNet_Engineered_ChromosomeArm-Level_Gain.rds	model_pcaNNet_DepMap_Gene-Level_Filtered_Gain.rds	0.797215	pcaNNet	ChromosomeArm-Level_Gain	Engineered	All	Gain	Chromosome Arm	Unaveraged	BR	0.719545	pcaNNet	Gene-Level_Filtered_Gain	DepMap	All	Gain	Gene	Unaveraged	BR
0.527759	model_pcaNNet_Engineered_ChromosomeArm-Level_Gain.rds	model_pcaNNet_ProCan_ChromosomeArm-Level_Loss_Average.rds	0.797215	pcaNNet	ChromosomeArm-Level_Gain	Engineered	All	Gain	Chromosome Arm	Unaveraged	BR	0.651105	pcaNNet	ChromosomeArm-Level_Loss_Average	ProCan	All	Loss	Chromosome Arm	Averaged	Log2FC
0.603483	model_pcaNNet_Engineered_ChromosomeArm-Level_Gain.rds	model_pcaNNet_ProCan_ChromosomeArm-Level_Gain_Average.rds	0.797215	pcaNNet	ChromosomeArm-Level_Gain	Engineered	All	Gain	Chromosome Arm	Unaveraged	BR	0.636144	pcaNNet	ChromosomeArm-Level_Gain_Average	ProCan	All	Gain	Chromosome Arm	Averaged	Log2FC
0.532532	model_pcaNNet_Engineered_ChromosomeArm-Level_Gain.rds	model_pcaNNet_ProCan_ChromosomeArm-Level_Loss_Log2FC.rds	0.797215	pcaNNet	ChromosomeArm-Level_Gain	Engineered	All	Gain	Chromosome Arm	Unaveraged	BR	0.570789	pcaNNet	ChromosomeArm-Level_Loss_Log2FC	ProCan	All	Loss	Chromosome Arm	Unaveraged	Log2FC
0.547276	model_pcaNNet_Engineered_ChromosomeArm-Level_Gain.rds	model_pcaNNet_ProCan_ChromosomeArm-Level_Gain_Log2FC.rds	0.797215	pcaNNet	ChromosomeArm-Level_Gain	Engineered	All	Gain	Chromosome Arm	Unaveraged	BR	0.591479	pcaNNet	ChromosomeArm-Level_Gain_Log2FC	ProCan	All	Gain	Chromosome Arm	Unaveraged	Log2FC
0.535887	model_pcaNNet_Engineered_ChromosomeArm-Level_Gain.rds	model_pcaNNet_ProCan_ChromosomeArm-Level_Loss.rds	0.797215	pcaNNet	ChromosomeArm-Level_Gain	Engineered	All	Gain	Chromosome Arm	Unaveraged	BR	0.58814	pcaNNet	ChromosomeArm-Level_Loss	ProCan	All	Loss	Chromosome Arm	Unaveraged	BR
0.549028	model_pcaNNet_Engineered_ChromosomeArm-Level_Gain.rds	model_pcaNNet_ProCan_ChromosomeArm-Level_Gain.rds	0.797215	pcaNNet	ChromosomeArm-Level_Gain	Engineered	All	Gain	Chromosome Arm	Unaveraged	BR	0.588452	pcaNNet	ChromosomeArm-Level_Gain	ProCan	All	Gain	Chromosome Arm	Unaveraged	BR
0.556547	model_pcaNNet_Engineered_ChromosomeArm-Level_Gain.rds	model_pcaNNet_ProCan_Gene-Level_Filtered_Loss.rds	0.797215	pcaNNet	ChromosomeArm-Level_Gain	Engineered	All	Gain	Chromosome Arm	Unaveraged	BR	0.617799	pcaNNet	Gene-Level_Filtered_Loss	ProCan	All	Loss	Gene	Unaveraged	BR
0.595616	model_pcaNNet_Engineered_ChromosomeArm-Level_Gain.rds	model_pcaNNet_ProCan_Gene-Level_Filtered_Gain.rds	0.797215	pcaNNet	ChromosomeArm-Level_Gain	Engineered	All	Gain	Chromosome Arm	Unaveraged	BR	0.670351	pcaNNet	Gene-Level_Filtered_Gain	ProCan	All	Gain	Gene	Unaveraged	BR
0.541333	model_pcaNNet_Engineered_ChromosomeArm-Level_Gain.rds	model_rf_CPTAC_Gene-Level_Filtered_Loss.rds	0.797215	pcaNNet	ChromosomeArm-Level_Gain	Engineered	All	Gain	Chromosome Arm	Unaveraged	BR	0.795401	rf	Gene-Level_Filtered_Loss	CPTAC	All	Loss	Gene	Unaveraged	BR
0.509896	model_pcaNNet_Engineered_ChromosomeArm-Level_Gain.rds	model_rf_CPTAC_Gene-Level_Filtered_Gain.rds	0.797215	pcaNNet	ChromosomeArm-Level_Gain	Engineered	All	Gain	Chromosome Arm	Unaveraged	BR	0.79636	rf	Gene-Level_Filtered_Gain	CPTAC	All	Gain	Gene	Unaveraged	BR
0.657423	model_pcaNNet_Engineered_ChromosomeArm-Level_Gain.rds	model_rf_Engineered_ChromosomeArm-Level_Loss_Average.rds	0.797215	pcaNNet	ChromosomeArm-Level_Gain	Engineered	All	Gain	Chromosome Arm	Unaveraged	BR	0.627122	rf	ChromosomeArm-Level_Loss_Average	Engineered	All	Loss	Chromosome Arm	Averaged	Log2FC
0.796875	model_pcaNNet_Engineered_ChromosomeArm-Level_Gain.rds	model_rf_Engineered_ChromosomeArm-Level_Gain_Average.rds	0.797215	pcaNNet	ChromosomeArm-Level_Gain	Engineered	All	Gain	Chromosome Arm	Unaveraged	BR	0.559028	rf	ChromosomeArm-Level_Gain_Average	Engineered	All	Gain	Chromosome Arm	Averaged	Log2FC
0.621645	model_pcaNNet_Engineered_ChromosomeArm-Level_Gain.rds	model_rf_Engineered_ChromosomeArm-Level_Loss_Log2FC.rds	0.797215	pcaNNet	ChromosomeArm-Level_Gain	Engineered	All	Gain	Chromosome Arm	Unaveraged	BR	0.870094	rf	ChromosomeArm-Level_Loss_Log2FC	Engineered	All	Loss	Chromosome Arm	Unaveraged	Log2FC
0.787508	model_pcaNNet_Engineered_ChromosomeArm-Level_Gain.rds	model_rf_Engineered_ChromosomeArm-Level_Gain_Log2FC.rds	0.797215	pcaNNet	ChromosomeArm-Level_Gain	Engineered	All	Gain	Chromosome Arm	Unaveraged	BR	0.848976	rf	ChromosomeArm-Level_Gain_Log2FC	Engineered	All	Gain	Chromosome Arm	Unaveraged	Log2FC
0.647332	model_pcaNNet_Engineered_ChromosomeArm-Level_Gain.rds	model_rf_Engineered_ChromosomeArm-Level_Loss.rds	0.797215	pcaNNet	ChromosomeArm-Level_Gain	Engineered	All	Gain	Chromosome Arm	Unaveraged	BR	0.907492	rf	ChromosomeArm-Level_Loss	Engineered	All	Loss	Chromosome Arm	Unaveraged	BR
0.896286	model_pcaNNet_Engineered_ChromosomeArm-Level_Gain.rds	model_rf_Engineered_ChromosomeArm-Level_Gain.rds	0.797215	pcaNNet	ChromosomeArm-Level_Gain	Engineered	All	Gain	Chromosome Arm	Unaveraged	BR	0.800663	rf	ChromosomeArm-Level_Gain	Engineered	All	Gain	Chromosome Arm	Unaveraged	BR
0.586485	model_pcaNNet_Engineered_ChromosomeArm-Level_Gain.rds	model_rf_DepMap-NoWGD_ChromosomeArm-Level_Loss_Average.rds	0.797215	pcaNNet	ChromosomeArm-Level_Gain	Engineered	All	Gain	Chromosome Arm	Unaveraged	BR	0.703125	rf	ChromosomeArm-Level_Loss_Average	DepMap	Non-WGD	Loss	Chromosome Arm	Averaged	Log2FC
0.573274	model_pcaNNet_Engineered_ChromosomeArm-Level_Gain.rds	model_rf_DepMap-NoWGD_ChromosomeArm-Level_Gain_Average.rds	0.797215	pcaNNet	ChromosomeArm-Level_Gain	Engineered	All	Gain	Chromosome Arm	Unaveraged	BR	0.64347	rf	ChromosomeArm-Level_Gain_Average	DepMap	Non-WGD	Gain	Chromosome Arm	Averaged	Log2FC
0.54205	model_pcaNNet_Engineered_ChromosomeArm-Level_Gain.rds	model_rf_DepMap-NoWGD_ChromosomeArm-Level_Loss_Log2FC.rds	0.797215	pcaNNet	ChromosomeArm-Level_Gain	Engineered	All	Gain	Chromosome Arm	Unaveraged	BR	0.608564	rf	ChromosomeArm-Level_Loss_Log2FC	DepMap	Non-WGD	Loss	Chromosome Arm	Unaveraged	Log2FC
0.546938	model_pcaNNet_Engineered_ChromosomeArm-Level_Gain.rds	model_rf_DepMap-NoWGD_ChromosomeArm-Level_Gain_Log2FC.rds	0.797215	pcaNNet	ChromosomeArm-Level_Gain	Engineered	All	Gain	Chromosome Arm	Unaveraged	BR	0.620212	rf	ChromosomeArm-Level_Gain_Log2FC	DepMap	Non-WGD	Gain	Chromosome Arm	Unaveraged	Log2FC
0.557192	model_pcaNNet_Engineered_ChromosomeArm-Level_Gain.rds	model_rf_DepMap-NoWGD_ChromosomeArm-Level_Loss.rds	0.797215	pcaNNet	ChromosomeArm-Level_Gain	Engineered	All	Gain	Chromosome Arm	Unaveraged	BR	0.631189	rf	ChromosomeArm-Level_Loss	DepMap	Non-WGD	Loss	Chromosome Arm	Unaveraged	BR
0.549884	model_pcaNNet_Engineered_ChromosomeArm-Level_Gain.rds	model_rf_DepMap-NoWGD_ChromosomeArm-Level_Gain.rds	0.797215	pcaNNet	ChromosomeArm-Level_Gain	Engineered	All	Gain	Chromosome Arm	Unaveraged	BR	0.628902	rf	ChromosomeArm-Level_Gain	DepMap	Non-WGD	Gain	Chromosome Arm	Unaveraged	BR
0.565721	model_pcaNNet_Engineered_ChromosomeArm-Level_Gain.rds	model_rf_DepMap-NoWGD_Gene-Level_Filtered_Loss.rds	0.797215	pcaNNet	ChromosomeArm-Level_Gain	Engineered	All	Gain	Chromosome Arm	Unaveraged	BR	0.662026	rf	Gene-Level_Filtered_Loss	DepMap	Non-WGD	Loss	Gene	Unaveraged	BR
0.560837	model_pcaNNet_Engineered_ChromosomeArm-Level_Gain.rds	model_rf_DepMap-NoWGD_Gene-Level_Filtered_Gain.rds	0.797215	pcaNNet	ChromosomeArm-Level_Gain	Engineered	All	Gain	Chromosome Arm	Unaveraged	BR	0.658053	rf	Gene-Level_Filtered_Gain	DepMap	Non-WGD	Gain	Gene	Unaveraged	BR
0.564005	model_pcaNNet_Engineered_ChromosomeArm-Level_Gain.rds	model_rf_DepMap-WGD_ChromosomeArm-Level_Loss_Average.rds	0.797215	pcaNNet	ChromosomeArm-Level_Gain	Engineered	All	Gain	Chromosome Arm	Unaveraged	BR	0.6288	rf	ChromosomeArm-Level_Loss_Average	DepMap	WGD	Loss	Chromosome Arm	Averaged	Log2FC
0.57678	model_pcaNNet_Engineered_ChromosomeArm-Level_Gain.rds	model_rf_DepMap-WGD_ChromosomeArm-Level_Gain_Average.rds	0.797215	pcaNNet	ChromosomeArm-Level_Gain	Engineered	All	Gain	Chromosome Arm	Unaveraged	BR	0.638539	rf	ChromosomeArm-Level_Gain_Average	DepMap	WGD	Gain	Chromosome Arm	Averaged	Log2FC
0.539543	model_pcaNNet_Engineered_ChromosomeArm-Level_Gain.rds	model_rf_DepMap-WGD_ChromosomeArm-Level_Loss_Log2FC.rds	0.797215	pcaNNet	ChromosomeArm-Level_Gain	Engineered	All	Gain	Chromosome Arm	Unaveraged	BR	0.607948	rf	ChromosomeArm-Level_Loss_Log2FC	DepMap	WGD	Loss	Chromosome Arm	Unaveraged	Log2FC
0.547876	model_pcaNNet_Engineered_ChromosomeArm-Level_Gain.rds	model_rf_DepMap-WGD_ChromosomeArm-Level_Gain_Log2FC.rds	0.797215	pcaNNet	ChromosomeArm-Level_Gain	Engineered	All	Gain	Chromosome Arm	Unaveraged	BR	0.613835	rf	ChromosomeArm-Level_Gain_Log2FC	DepMap	WGD	Gain	Chromosome Arm	Unaveraged	Log2FC
0.540326	model_pcaNNet_Engineered_ChromosomeArm-Level_Gain.rds	model_rf_DepMap-WGD_ChromosomeArm-Level_Loss.rds	0.797215	pcaNNet	ChromosomeArm-Level_Gain	Engineered	All	Gain	Chromosome Arm	Unaveraged	BR	0.601098	rf	ChromosomeArm-Level_Loss	DepMap	WGD	Loss	Chromosome Arm	Unaveraged	BR
0.541853	model_pcaNNet_Engineered_ChromosomeArm-Level_Gain.rds	model_rf_DepMap-WGD_ChromosomeArm-Level_Gain.rds	0.797215	pcaNNet	ChromosomeArm-Level_Gain	Engineered	All	Gain	Chromosome Arm	Unaveraged	BR	0.58841	rf	ChromosomeArm-Level_Gain	DepMap	WGD	Gain	Chromosome Arm	Unaveraged	BR
0.56461	model_pcaNNet_Engineered_ChromosomeArm-Level_Gain.rds	model_rf_DepMap-WGD_Gene-Level_Filtered_Loss.rds	0.797215	pcaNNet	ChromosomeArm-Level_Gain	Engineered	All	Gain	Chromosome Arm	Unaveraged	BR	0.637959	rf	Gene-Level_Filtered_Loss	DepMap	WGD	Loss	Gene	Unaveraged	BR
0.579266	model_pcaNNet_Engineered_ChromosomeArm-Level_Gain.rds	model_rf_DepMap-WGD_Gene-Level_Filtered_Gain.rds	0.797215	pcaNNet	ChromosomeArm-Level_Gain	Engineered	All	Gain	Chromosome Arm	Unaveraged	BR	0.690237	rf	Gene-Level_Filtered_Gain	DepMap	WGD	Gain	Gene	Unaveraged	BR
0.582477	model_pcaNNet_Engineered_ChromosomeArm-Level_Gain.rds	model_rf_DepMap_ChromosomeArm-Level_Loss_Average.rds	0.797215	pcaNNet	ChromosomeArm-Level_Gain	Engineered	All	Gain	Chromosome Arm	Unaveraged	BR	0.65348	rf	ChromosomeArm-Level_Loss_Average	DepMap	All	Loss	Chromosome Arm	Averaged	Log2FC
0.597719	model_pcaNNet_Engineered_ChromosomeArm-Level_Gain.rds	model_rf_DepMap_ChromosomeArm-Level_Gain_Average.rds	0.797215	pcaNNet	ChromosomeArm-Level_Gain	Engineered	All	Gain	Chromosome Arm	Unaveraged	BR	0.702296	rf	ChromosomeArm-Level_Gain_Average	DepMap	All	Gain	Chromosome Arm	Averaged	Log2FC
0.541263	model_pcaNNet_Engineered_ChromosomeArm-Level_Gain.rds	model_rf_DepMap_ChromosomeArm-Level_Loss_Log2FC.rds	0.797215	pcaNNet	ChromosomeArm-Level_Gain	Engineered	All	Gain	Chromosome Arm	Unaveraged	BR	0.610392	rf	ChromosomeArm-Level_Loss_Log2FC	DepMap	All	Loss	Chromosome Arm	Unaveraged	Log2FC
0.549332	model_pcaNNet_Engineered_ChromosomeArm-Level_Gain.rds	model_rf_DepMap_ChromosomeArm-Level_Gain_Log2FC.rds	0.797215	pcaNNet	ChromosomeArm-Level_Gain	Engineered	All	Gain	Chromosome Arm	Unaveraged	BR	0.627656	rf	ChromosomeArm-Level_Gain_Log2FC	DepMap	All	Gain	Chromosome Arm	Unaveraged	Log2FC
0.545597	model_pcaNNet_Engineered_ChromosomeArm-Level_Gain.rds	model_rf_DepMap_ChromosomeArm-Level_Loss.rds	0.797215	pcaNNet	ChromosomeArm-Level_Gain	Engineered	All	Gain	Chromosome Arm	Unaveraged	BR	0.622198	rf	ChromosomeArm-Level_Loss	DepMap	All	Loss	Chromosome Arm	Unaveraged	BR
0.547217	model_pcaNNet_Engineered_ChromosomeArm-Level_Gain.rds	model_rf_DepMap_ChromosomeArm-Level_Gain.rds	0.797215	pcaNNet	ChromosomeArm-Level_Gain	Engineered	All	Gain	Chromosome Arm	Unaveraged	BR	0.62501	rf	ChromosomeArm-Level_Gain	DepMap	All	Gain	Chromosome Arm	Unaveraged	BR
0.562346	model_pcaNNet_Engineered_ChromosomeArm-Level_Gain.rds	model_rf_DepMap_Gene-Level_Filtered_Loss.rds	0.797215	pcaNNet	ChromosomeArm-Level_Gain	Engineered	All	Gain	Chromosome Arm	Unaveraged	BR	0.653795	rf	Gene-Level_Filtered_Loss	DepMap	All	Loss	Gene	Unaveraged	BR
0.581963	model_pcaNNet_Engineered_ChromosomeArm-Level_Gain.rds	model_rf_DepMap_Gene-Level_Filtered_Gain.rds	0.797215	pcaNNet	ChromosomeArm-Level_Gain	Engineered	All	Gain	Chromosome Arm	Unaveraged	BR	0.717943	rf	Gene-Level_Filtered_Gain	DepMap	All	Gain	Gene	Unaveraged	BR
0.527759	model_pcaNNet_Engineered_ChromosomeArm-Level_Gain.rds	model_rf_ProCan_ChromosomeArm-Level_Loss_Average.rds	0.797215	pcaNNet	ChromosomeArm-Level_Gain	Engineered	All	Gain	Chromosome Arm	Unaveraged	BR	0.671319	rf	ChromosomeArm-Level_Loss_Average	ProCan	All	Loss	Chromosome Arm	Averaged	Log2FC
0.603483	model_pcaNNet_Engineered_ChromosomeArm-Level_Gain.rds	model_rf_ProCan_ChromosomeArm-Level_Gain_Average.rds	0.797215	pcaNNet	ChromosomeArm-Level_Gain	Engineered	All	Gain	Chromosome Arm	Unaveraged	BR	0.648154	rf	ChromosomeArm-Level_Gain_Average	ProCan	All	Gain	Chromosome Arm	Averaged	Log2FC
0.532532	model_pcaNNet_Engineered_ChromosomeArm-Level_Gain.rds	model_rf_ProCan_ChromosomeArm-Level_Loss_Log2FC.rds	0.797215	pcaNNet	ChromosomeArm-Level_Gain	Engineered	All	Gain	Chromosome Arm	Unaveraged	BR	0.592926	rf	ChromosomeArm-Level_Loss_Log2FC	ProCan	All	Loss	Chromosome Arm	Unaveraged	Log2FC
0.547276	model_pcaNNet_Engineered_ChromosomeArm-Level_Gain.rds	model_rf_ProCan_ChromosomeArm-Level_Gain_Log2FC.rds	0.797215	pcaNNet	ChromosomeArm-Level_Gain	Engineered	All	Gain	Chromosome Arm	Unaveraged	BR	0.592916	rf	ChromosomeArm-Level_Gain_Log2FC	ProCan	All	Gain	Chromosome Arm	Unaveraged	Log2FC
0.535887	model_pcaNNet_Engineered_ChromosomeArm-Level_Gain.rds	model_rf_ProCan_ChromosomeArm-Level_Loss.rds	0.797215	pcaNNet	ChromosomeArm-Level_Gain	Engineered	All	Gain	Chromosome Arm	Unaveraged	BR	0.622231	rf	ChromosomeArm-Level_Loss	ProCan	All	Loss	Chromosome Arm	Unaveraged	BR
0.549028	model_pcaNNet_Engineered_ChromosomeArm-Level_Gain.rds	model_rf_ProCan_ChromosomeArm-Level_Gain.rds	0.797215	pcaNNet	ChromosomeArm-Level_Gain	Engineered	All	Gain	Chromosome Arm	Unaveraged	BR	0.596759	rf	ChromosomeArm-Level_Gain	ProCan	All	Gain	Chromosome Arm	Unaveraged	BR
0.556547	model_pcaNNet_Engineered_ChromosomeArm-Level_Gain.rds	model_rf_ProCan_Gene-Level_Filtered_Loss.rds	0.797215	pcaNNet	ChromosomeArm-Level_Gain	Engineered	All	Gain	Chromosome Arm	Unaveraged	BR	0.642238	rf	Gene-Level_Filtered_Loss	ProCan	All	Loss	Gene	Unaveraged	BR
0.595616	model_pcaNNet_Engineered_ChromosomeArm-Level_Gain.rds	model_rf_ProCan_Gene-Level_Filtered_Gain.rds	0.797215	pcaNNet	ChromosomeArm-Level_Gain	Engineered	All	Gain	Chromosome Arm	Unaveraged	BR	0.664437	rf	Gene-Level_Filtered_Gain	ProCan	All	Gain	Gene	Unaveraged	BR
0.541333	model_pcaNNet_Engineered_ChromosomeArm-Level_Gain.rds	model_xgbLinear_CPTAC_Gene-Level_Filtered_Loss.rds	0.797215	pcaNNet	ChromosomeArm-Level_Gain	Engineered	All	Gain	Chromosome Arm	Unaveraged	BR	0.811102	xgbLinear	Gene-Level_Filtered_Loss	CPTAC	All	Loss	Gene	Unaveraged	BR
0.509896	model_pcaNNet_Engineered_ChromosomeArm-Level_Gain.rds	model_xgbLinear_CPTAC_Gene-Level_Filtered_Gain.rds	0.797215	pcaNNet	ChromosomeArm-Level_Gain	Engineered	All	Gain	Chromosome Arm	Unaveraged	BR	0.845607	xgbLinear	Gene-Level_Filtered_Gain	CPTAC	All	Gain	Gene	Unaveraged	BR
0.657423	model_pcaNNet_Engineered_ChromosomeArm-Level_Gain.rds	model_xgbLinear_Engineered_ChromosomeArm-Level_Loss_Average.rds	0.797215	pcaNNet	ChromosomeArm-Level_Gain	Engineered	All	Gain	Chromosome Arm	Unaveraged	BR	0.617858	xgbLinear	ChromosomeArm-Level_Loss_Average	Engineered	All	Loss	Chromosome Arm	Averaged	Log2FC
0.796875	model_pcaNNet_Engineered_ChromosomeArm-Level_Gain.rds	model_xgbLinear_Engineered_ChromosomeArm-Level_Gain_Average.rds	0.797215	pcaNNet	ChromosomeArm-Level_Gain	Engineered	All	Gain	Chromosome Arm	Unaveraged	BR	0.402778	xgbLinear	ChromosomeArm-Level_Gain_Average	Engineered	All	Gain	Chromosome Arm	Averaged	Log2FC
0.621645	model_pcaNNet_Engineered_ChromosomeArm-Level_Gain.rds	model_xgbLinear_Engineered_ChromosomeArm-Level_Loss_Log2FC.rds	0.797215	pcaNNet	ChromosomeArm-Level_Gain	Engineered	All	Gain	Chromosome Arm	Unaveraged	BR	0.870003	xgbLinear	ChromosomeArm-Level_Loss_Log2FC	Engineered	All	Loss	Chromosome Arm	Unaveraged	Log2FC
0.787508	model_pcaNNet_Engineered_ChromosomeArm-Level_Gain.rds	model_xgbLinear_Engineered_ChromosomeArm-Level_Gain_Log2FC.rds	0.797215	pcaNNet	ChromosomeArm-Level_Gain	Engineered	All	Gain	Chromosome Arm	Unaveraged	BR	0.828982	xgbLinear	ChromosomeArm-Level_Gain_Log2FC	Engineered	All	Gain	Chromosome Arm	Unaveraged	Log2FC
0.647332	model_pcaNNet_Engineered_ChromosomeArm-Level_Gain.rds	model_xgbLinear_Engineered_ChromosomeArm-Level_Loss.rds	0.797215	pcaNNet	ChromosomeArm-Level_Gain	Engineered	All	Gain	Chromosome Arm	Unaveraged	BR	0.904746	xgbLinear	ChromosomeArm-Level_Loss	Engineered	All	Loss	Chromosome Arm	Unaveraged	BR
0.896286	model_pcaNNet_Engineered_ChromosomeArm-Level_Gain.rds	model_xgbLinear_Engineered_ChromosomeArm-Level_Gain.rds	0.797215	pcaNNet	ChromosomeArm-Level_Gain	Engineered	All	Gain	Chromosome Arm	Unaveraged	BR	0.79244	xgbLinear	ChromosomeArm-Level_Gain	Engineered	All	Gain	Chromosome Arm	Unaveraged	BR
0.586485	model_pcaNNet_Engineered_ChromosomeArm-Level_Gain.rds	model_xgbLinear_DepMap-NoWGD_ChromosomeArm-Level_Loss_Average.rds	0.797215	pcaNNet	ChromosomeArm-Level_Gain	Engineered	All	Gain	Chromosome Arm	Unaveraged	BR	0.681747	xgbLinear	ChromosomeArm-Level_Loss_Average	DepMap	Non-WGD	Loss	Chromosome Arm	Averaged	Log2FC
0.573274	model_pcaNNet_Engineered_ChromosomeArm-Level_Gain.rds	model_xgbLinear_DepMap-NoWGD_ChromosomeArm-Level_Gain_Average.rds	0.797215	pcaNNet	ChromosomeArm-Level_Gain	Engineered	All	Gain	Chromosome Arm	Unaveraged	BR	0.621066	xgbLinear	ChromosomeArm-Level_Gain_Average	DepMap	Non-WGD	Gain	Chromosome Arm	Averaged	Log2FC
0.54205	model_pcaNNet_Engineered_ChromosomeArm-Level_Gain.rds	model_xgbLinear_DepMap-NoWGD_ChromosomeArm-Level_Loss_Log2FC.rds	0.797215	pcaNNet	ChromosomeArm-Level_Gain	Engineered	All	Gain	Chromosome Arm	Unaveraged	BR	0.61419	xgbLinear	ChromosomeArm-Level_Loss_Log2FC	DepMap	Non-WGD	Loss	Chromosome Arm	Unaveraged	Log2FC
0.546938	model_pcaNNet_Engineered_ChromosomeArm-Level_Gain.rds	model_xgbLinear_DepMap-NoWGD_ChromosomeArm-Level_Gain_Log2FC.rds	0.797215	pcaNNet	ChromosomeArm-Level_Gain	Engineered	All	Gain	Chromosome Arm	Unaveraged	BR	0.629164	xgbLinear	ChromosomeArm-Level_Gain_Log2FC	DepMap	Non-WGD	Gain	Chromosome Arm	Unaveraged	Log2FC
0.557192	model_pcaNNet_Engineered_ChromosomeArm-Level_Gain.rds	model_xgbLinear_DepMap-NoWGD_ChromosomeArm-Level_Loss.rds	0.797215	pcaNNet	ChromosomeArm-Level_Gain	Engineered	All	Gain	Chromosome Arm	Unaveraged	BR	0.638363	xgbLinear	ChromosomeArm-Level_Loss	DepMap	Non-WGD	Loss	Chromosome Arm	Unaveraged	BR
0.549884	model_pcaNNet_Engineered_ChromosomeArm-Level_Gain.rds	model_xgbLinear_DepMap-NoWGD_ChromosomeArm-Level_Gain.rds	0.797215	pcaNNet	ChromosomeArm-Level_Gain	Engineered	All	Gain	Chromosome Arm	Unaveraged	BR	0.633137	xgbLinear	ChromosomeArm-Level_Gain	DepMap	Non-WGD	Gain	Chromosome Arm	Unaveraged	BR
0.565721	model_pcaNNet_Engineered_ChromosomeArm-Level_Gain.rds	model_xgbLinear_DepMap-NoWGD_Gene-Level_Filtered_Loss.rds	0.797215	pcaNNet	ChromosomeArm-Level_Gain	Engineered	All	Gain	Chromosome Arm	Unaveraged	BR	0.682	xgbLinear	Gene-Level_Filtered_Loss	DepMap	Non-WGD	Loss	Gene	Unaveraged	BR
0.560837	model_pcaNNet_Engineered_ChromosomeArm-Level_Gain.rds	model_xgbLinear_DepMap-NoWGD_Gene-Level_Filtered_Gain.rds	0.797215	pcaNNet	ChromosomeArm-Level_Gain	Engineered	All	Gain	Chromosome Arm	Unaveraged	BR	0.670397	xgbLinear	Gene-Level_Filtered_Gain	DepMap	Non-WGD	Gain	Gene	Unaveraged	BR
0.564005	model_pcaNNet_Engineered_ChromosomeArm-Level_Gain.rds	model_xgbLinear_DepMap-WGD_ChromosomeArm-Level_Loss_Average.rds	0.797215	pcaNNet	ChromosomeArm-Level_Gain	Engineered	All	Gain	Chromosome Arm	Unaveraged	BR	0.591755	xgbLinear	ChromosomeArm-Level_Loss_Average	DepMap	WGD	Loss	Chromosome Arm	Averaged	Log2FC
0.57678	model_pcaNNet_Engineered_ChromosomeArm-Level_Gain.rds	model_xgbLinear_DepMap-WGD_ChromosomeArm-Level_Gain_Average.rds	0.797215	pcaNNet	ChromosomeArm-Level_Gain	Engineered	All	Gain	Chromosome Arm	Unaveraged	BR	0.596419	xgbLinear	ChromosomeArm-Level_Gain_Average	DepMap	WGD	Gain	Chromosome Arm	Averaged	Log2FC
0.539543	model_pcaNNet_Engineered_ChromosomeArm-Level_Gain.rds	model_xgbLinear_DepMap-WGD_ChromosomeArm-Level_Loss_Log2FC.rds	0.797215	pcaNNet	ChromosomeArm-Level_Gain	Engineered	All	Gain	Chromosome Arm	Unaveraged	BR	0.612193	xgbLinear	ChromosomeArm-Level_Loss_Log2FC	DepMap	WGD	Loss	Chromosome Arm	Unaveraged	Log2FC
0.547876	model_pcaNNet_Engineered_ChromosomeArm-Level_Gain.rds	model_xgbLinear_DepMap-WGD_ChromosomeArm-Level_Gain_Log2FC.rds	0.797215	pcaNNet	ChromosomeArm-Level_Gain	Engineered	All	Gain	Chromosome Arm	Unaveraged	BR	0.623781	xgbLinear	ChromosomeArm-Level_Gain_Log2FC	DepMap	WGD	Gain	Chromosome Arm	Unaveraged	Log2FC
0.540326	model_pcaNNet_Engineered_ChromosomeArm-Level_Gain.rds	model_xgbLinear_DepMap-WGD_ChromosomeArm-Level_Loss.rds	0.797215	pcaNNet	ChromosomeArm-Level_Gain	Engineered	All	Gain	Chromosome Arm	Unaveraged	BR	0.606588	xgbLinear	ChromosomeArm-Level_Loss	DepMap	WGD	Loss	Chromosome Arm	Unaveraged	BR
0.541853	model_pcaNNet_Engineered_ChromosomeArm-Level_Gain.rds	model_xgbLinear_DepMap-WGD_ChromosomeArm-Level_Gain.rds	0.797215	pcaNNet	ChromosomeArm-Level_Gain	Engineered	All	Gain	Chromosome Arm	Unaveraged	BR	0.606426	xgbLinear	ChromosomeArm-Level_Gain	DepMap	WGD	Gain	Chromosome Arm	Unaveraged	BR
0.56461	model_pcaNNet_Engineered_ChromosomeArm-Level_Gain.rds	model_xgbLinear_DepMap-WGD_Gene-Level_Filtered_Loss.rds	0.797215	pcaNNet	ChromosomeArm-Level_Gain	Engineered	All	Gain	Chromosome Arm	Unaveraged	BR	0.646684	xgbLinear	Gene-Level_Filtered_Loss	DepMap	WGD	Loss	Gene	Unaveraged	BR
0.579266	model_pcaNNet_Engineered_ChromosomeArm-Level_Gain.rds	model_xgbLinear_DepMap-WGD_Gene-Level_Filtered_Gain.rds	0.797215	pcaNNet	ChromosomeArm-Level_Gain	Engineered	All	Gain	Chromosome Arm	Unaveraged	BR	0.718197	xgbLinear	Gene-Level_Filtered_Gain	DepMap	WGD	Gain	Gene	Unaveraged	BR
0.582477	model_pcaNNet_Engineered_ChromosomeArm-Level_Gain.rds	model_xgbLinear_DepMap_ChromosomeArm-Level_Loss_Average.rds	0.797215	pcaNNet	ChromosomeArm-Level_Gain	Engineered	All	Gain	Chromosome Arm	Unaveraged	BR	0.636467	xgbLinear	ChromosomeArm-Level_Loss_Average	DepMap	All	Loss	Chromosome Arm	Averaged	Log2FC
0.597719	model_pcaNNet_Engineered_ChromosomeArm-Level_Gain.rds	model_xgbLinear_DepMap_ChromosomeArm-Level_Gain_Average.rds	0.797215	pcaNNet	ChromosomeArm-Level_Gain	Engineered	All	Gain	Chromosome Arm	Unaveraged	BR	0.637051	xgbLinear	ChromosomeArm-Level_Gain_Average	DepMap	All	Gain	Chromosome Arm	Averaged	Log2FC
0.541263	model_pcaNNet_Engineered_ChromosomeArm-Level_Gain.rds	model_xgbLinear_DepMap_ChromosomeArm-Level_Loss_Log2FC.rds	0.797215	pcaNNet	ChromosomeArm-Level_Gain	Engineered	All	Gain	Chromosome Arm	Unaveraged	BR	0.618288	xgbLinear	ChromosomeArm-Level_Loss_Log2FC	DepMap	All	Loss	Chromosome Arm	Unaveraged	Log2FC
0.549332	model_pcaNNet_Engineered_ChromosomeArm-Level_Gain.rds	model_xgbLinear_DepMap_ChromosomeArm-Level_Gain_Log2FC.rds	0.797215	pcaNNet	ChromosomeArm-Level_Gain	Engineered	All	Gain	Chromosome Arm	Unaveraged	BR	0.637227	xgbLinear	ChromosomeArm-Level_Gain_Log2FC	DepMap	All	Gain	Chromosome Arm	Unaveraged	Log2FC
0.545597	model_pcaNNet_Engineered_ChromosomeArm-Level_Gain.rds	model_xgbLinear_DepMap_ChromosomeArm-Level_Loss.rds	0.797215	pcaNNet	ChromosomeArm-Level_Gain	Engineered	All	Gain	Chromosome Arm	Unaveraged	BR	0.625845	xgbLinear	ChromosomeArm-Level_Loss	DepMap	All	Loss	Chromosome Arm	Unaveraged	BR
0.547217	model_pcaNNet_Engineered_ChromosomeArm-Level_Gain.rds	model_xgbLinear_DepMap_ChromosomeArm-Level_Gain.rds	0.797215	pcaNNet	ChromosomeArm-Level_Gain	Engineered	All	Gain	Chromosome Arm	Unaveraged	BR	0.631422	xgbLinear	ChromosomeArm-Level_Gain	DepMap	All	Gain	Chromosome Arm	Unaveraged	BR
0.562346	model_pcaNNet_Engineered_ChromosomeArm-Level_Gain.rds	model_xgbLinear_DepMap_Gene-Level_Filtered_Loss.rds	0.797215	pcaNNet	ChromosomeArm-Level_Gain	Engineered	All	Gain	Chromosome Arm	Unaveraged	BR	0.68396	xgbLinear	Gene-Level_Filtered_Loss	DepMap	All	Loss	Gene	Unaveraged	BR
0.581963	model_pcaNNet_Engineered_ChromosomeArm-Level_Gain.rds	model_xgbLinear_DepMap_Gene-Level_Filtered_Gain.rds	0.797215	pcaNNet	ChromosomeArm-Level_Gain	Engineered	All	Gain	Chromosome Arm	Unaveraged	BR	0.772914	xgbLinear	Gene-Level_Filtered_Gain	DepMap	All	Gain	Gene	Unaveraged	BR
0.527759	model_pcaNNet_Engineered_ChromosomeArm-Level_Gain.rds	model_xgbLinear_ProCan_ChromosomeArm-Level_Loss_Average.rds	0.797215	pcaNNet	ChromosomeArm-Level_Gain	Engineered	All	Gain	Chromosome Arm	Unaveraged	BR	0.629296	xgbLinear	ChromosomeArm-Level_Loss_Average	ProCan	All	Loss	Chromosome Arm	Averaged	Log2FC
0.603483	model_pcaNNet_Engineered_ChromosomeArm-Level_Gain.rds	model_xgbLinear_ProCan_ChromosomeArm-Level_Gain_Average.rds	0.797215	pcaNNet	ChromosomeArm-Level_Gain	Engineered	All	Gain	Chromosome Arm	Unaveraged	BR	0.64511	xgbLinear	ChromosomeArm-Level_Gain_Average	ProCan	All	Gain	Chromosome Arm	Averaged	Log2FC
0.532532	model_pcaNNet_Engineered_ChromosomeArm-Level_Gain.rds	model_xgbLinear_ProCan_ChromosomeArm-Level_Loss_Log2FC.rds	0.797215	pcaNNet	ChromosomeArm-Level_Gain	Engineered	All	Gain	Chromosome Arm	Unaveraged	BR	0.613167	xgbLinear	ChromosomeArm-Level_Loss_Log2FC	ProCan	All	Loss	Chromosome Arm	Unaveraged	Log2FC
0.547276	model_pcaNNet_Engineered_ChromosomeArm-Level_Gain.rds	model_xgbLinear_ProCan_ChromosomeArm-Level_Gain_Log2FC.rds	0.797215	pcaNNet	ChromosomeArm-Level_Gain	Engineered	All	Gain	Chromosome Arm	Unaveraged	BR	0.611942	xgbLinear	ChromosomeArm-Level_Gain_Log2FC	ProCan	All	Gain	Chromosome Arm	Unaveraged	Log2FC
0.535887	model_pcaNNet_Engineered_ChromosomeArm-Level_Gain.rds	model_xgbLinear_ProCan_ChromosomeArm-Level_Loss.rds	0.797215	pcaNNet	ChromosomeArm-Level_Gain	Engineered	All	Gain	Chromosome Arm	Unaveraged	BR	0.623499	xgbLinear	ChromosomeArm-Level_Loss	ProCan	All	Loss	Chromosome Arm	Unaveraged	BR
0.549028	model_pcaNNet_Engineered_ChromosomeArm-Level_Gain.rds	model_xgbLinear_ProCan_ChromosomeArm-Level_Gain.rds	0.797215	pcaNNet	ChromosomeArm-Level_Gain	Engineered	All	Gain	Chromosome Arm	Unaveraged	BR	0.608333	xgbLinear	ChromosomeArm-Level_Gain	ProCan	All	Gain	Chromosome Arm	Unaveraged	BR
0.556547	model_pcaNNet_Engineered_ChromosomeArm-Level_Gain.rds	model_xgbLinear_ProCan_Gene-Level_Filtered_Loss.rds	0.797215	pcaNNet	ChromosomeArm-Level_Gain	Engineered	All	Gain	Chromosome Arm	Unaveraged	BR	0.652537	xgbLinear	Gene-Level_Filtered_Loss	ProCan	All	Loss	Gene	Unaveraged	BR
0.595616	model_pcaNNet_Engineered_ChromosomeArm-Level_Gain.rds	model_xgbLinear_ProCan_Gene-Level_Filtered_Gain.rds	0.797215	pcaNNet	ChromosomeArm-Level_Gain	Engineered	All	Gain	Chromosome Arm	Unaveraged	BR	0.731048	xgbLinear	Gene-Level_Filtered_Gain	ProCan	All	Gain	Gene	Unaveraged	BR
0.574919	model_pcaNNet_DepMap-NoWGD_ChromosomeArm-Level_Loss_Average.rds	model_pcaNNet_CPTAC_Gene-Level_Filtered_Loss.rds	0.699562	pcaNNet	ChromosomeArm-Level_Loss_Average	DepMap	Non-WGD	Loss	Chromosome Arm	Averaged	Log2FC	0.709026	pcaNNet	Gene-Level_Filtered_Loss	CPTAC	All	Loss	Gene	Unaveraged	BR
0.556791	model_pcaNNet_DepMap-NoWGD_ChromosomeArm-Level_Loss_Average.rds	model_pcaNNet_CPTAC_Gene-Level_Filtered_Gain.rds	0.699562	pcaNNet	ChromosomeArm-Level_Loss_Average	DepMap	Non-WGD	Loss	Chromosome Arm	Averaged	Log2FC	0.663743	pcaNNet	Gene-Level_Filtered_Gain	CPTAC	All	Gain	Gene	Unaveraged	BR
0.510638	model_pcaNNet_DepMap-NoWGD_ChromosomeArm-Level_Loss_Average.rds	model_pcaNNet_Engineered_ChromosomeArm-Level_Loss_Average.rds	0.699562	pcaNNet	ChromosomeArm-Level_Loss_Average	DepMap	Non-WGD	Loss	Chromosome Arm	Averaged	Log2FC	0.624074	pcaNNet	ChromosomeArm-Level_Loss_Average	Engineered	All	Loss	Chromosome Arm	Averaged	Log2FC
0.604167	model_pcaNNet_DepMap-NoWGD_ChromosomeArm-Level_Loss_Average.rds	model_pcaNNet_Engineered_ChromosomeArm-Level_Gain_Average.rds	0.699562	pcaNNet	ChromosomeArm-Level_Loss_Average	DepMap	Non-WGD	Loss	Chromosome Arm	Averaged	Log2FC	0.722222	pcaNNet	ChromosomeArm-Level_Gain_Average	Engineered	All	Gain	Chromosome Arm	Averaged	Log2FC
0.503386	model_pcaNNet_DepMap-NoWGD_ChromosomeArm-Level_Loss_Average.rds	model_pcaNNet_Engineered_ChromosomeArm-Level_Loss_Log2FC.rds	0.699562	pcaNNet	ChromosomeArm-Level_Loss_Average	DepMap	Non-WGD	Loss	Chromosome Arm	Averaged	Log2FC	0.838043	pcaNNet	ChromosomeArm-Level_Loss_Log2FC	Engineered	All	Loss	Chromosome Arm	Unaveraged	Log2FC
0.587244	model_pcaNNet_DepMap-NoWGD_ChromosomeArm-Level_Loss_Average.rds	model_pcaNNet_Engineered_ChromosomeArm-Level_Gain_Log2FC.rds	0.699562	pcaNNet	ChromosomeArm-Level_Loss_Average	DepMap	Non-WGD	Loss	Chromosome Arm	Averaged	Log2FC	0.789656	pcaNNet	ChromosomeArm-Level_Gain_Log2FC	Engineered	All	Gain	Chromosome Arm	Unaveraged	Log2FC
0.548814	model_pcaNNet_DepMap-NoWGD_ChromosomeArm-Level_Loss_Average.rds	model_pcaNNet_Engineered_ChromosomeArm-Level_Loss.rds	0.699562	pcaNNet	ChromosomeArm-Level_Loss_Average	DepMap	Non-WGD	Loss	Chromosome Arm	Averaged	Log2FC	0.845367	pcaNNet	ChromosomeArm-Level_Loss	Engineered	All	Loss	Chromosome Arm	Unaveraged	BR
0.532626	model_pcaNNet_DepMap-NoWGD_ChromosomeArm-Level_Loss_Average.rds	model_pcaNNet_Engineered_ChromosomeArm-Level_Gain.rds	0.699562	pcaNNet	ChromosomeArm-Level_Loss_Average	DepMap	Non-WGD	Loss	Chromosome Arm	Averaged	Log2FC	0.797215	pcaNNet	ChromosomeArm-Level_Gain	Engineered	All	Gain	Chromosome Arm	Unaveraged	BR
0.674487	model_pcaNNet_DepMap-NoWGD_ChromosomeArm-Level_Loss_Average.rds	model_pcaNNet_DepMap-NoWGD_ChromosomeArm-Level_Loss_Average.rds	0.699562	pcaNNet	ChromosomeArm-Level_Loss_Average	DepMap	Non-WGD	Loss	Chromosome Arm	Averaged	Log2FC	0.699562	pcaNNet	ChromosomeArm-Level_Loss_Average	DepMap	Non-WGD	Loss	Chromosome Arm	Averaged	Log2FC
0.601557	model_pcaNNet_DepMap-NoWGD_ChromosomeArm-Level_Loss_Average.rds	model_pcaNNet_DepMap-NoWGD_ChromosomeArm-Level_Gain_Average.rds	0.699562	pcaNNet	ChromosomeArm-Level_Loss_Average	DepMap	Non-WGD	Loss	Chromosome Arm	Averaged	Log2FC	0.629934	pcaNNet	ChromosomeArm-Level_Gain_Average	DepMap	Non-WGD	Gain	Chromosome Arm	Averaged	Log2FC
0.567502	model_pcaNNet_DepMap-NoWGD_ChromosomeArm-Level_Loss_Average.rds	model_pcaNNet_DepMap-NoWGD_ChromosomeArm-Level_Loss_Log2FC.rds	0.699562	pcaNNet	ChromosomeArm-Level_Loss_Average	DepMap	Non-WGD	Loss	Chromosome Arm	Averaged	Log2FC	0.593515	pcaNNet	ChromosomeArm-Level_Loss_Log2FC	DepMap	Non-WGD	Loss	Chromosome Arm	Unaveraged	Log2FC
0.565079	model_pcaNNet_DepMap-NoWGD_ChromosomeArm-Level_Loss_Average.rds	model_pcaNNet_DepMap-NoWGD_ChromosomeArm-Level_Gain_Log2FC.rds	0.699562	pcaNNet	ChromosomeArm-Level_Loss_Average	DepMap	Non-WGD	Loss	Chromosome Arm	Averaged	Log2FC	0.599019	pcaNNet	ChromosomeArm-Level_Gain_Log2FC	DepMap	Non-WGD	Gain	Chromosome Arm	Unaveraged	Log2FC
0.583367	model_pcaNNet_DepMap-NoWGD_ChromosomeArm-Level_Loss_Average.rds	model_pcaNNet_DepMap-NoWGD_ChromosomeArm-Level_Loss.rds	0.699562	pcaNNet	ChromosomeArm-Level_Loss_Average	DepMap	Non-WGD	Loss	Chromosome Arm	Averaged	Log2FC	0.609176	pcaNNet	ChromosomeArm-Level_Loss	DepMap	Non-WGD	Loss	Chromosome Arm	Unaveraged	BR
0.568653	model_pcaNNet_DepMap-NoWGD_ChromosomeArm-Level_Loss_Average.rds	model_pcaNNet_DepMap-NoWGD_ChromosomeArm-Level_Gain.rds	0.699562	pcaNNet	ChromosomeArm-Level_Loss_Average	DepMap	Non-WGD	Loss	Chromosome Arm	Averaged	Log2FC	0.607805	pcaNNet	ChromosomeArm-Level_Gain	DepMap	Non-WGD	Gain	Chromosome Arm	Unaveraged	BR
0.601572	model_pcaNNet_DepMap-NoWGD_ChromosomeArm-Level_Loss_Average.rds	model_pcaNNet_DepMap-NoWGD_Gene-Level_Filtered_Loss.rds	0.699562	pcaNNet	ChromosomeArm-Level_Loss_Average	DepMap	Non-WGD	Loss	Chromosome Arm	Averaged	Log2FC	0.642927	pcaNNet	Gene-Level_Filtered_Loss	DepMap	Non-WGD	Loss	Gene	Unaveraged	BR
0.585312	model_pcaNNet_DepMap-NoWGD_ChromosomeArm-Level_Loss_Average.rds	model_pcaNNet_DepMap-NoWGD_Gene-Level_Filtered_Gain.rds	0.699562	pcaNNet	ChromosomeArm-Level_Loss_Average	DepMap	Non-WGD	Loss	Chromosome Arm	Averaged	Log2FC	0.636634	pcaNNet	Gene-Level_Filtered_Gain	DepMap	Non-WGD	Gain	Gene	Unaveraged	BR
0.609925	model_pcaNNet_DepMap-NoWGD_ChromosomeArm-Level_Loss_Average.rds	model_pcaNNet_DepMap-WGD_ChromosomeArm-Level_Loss_Average.rds	0.699562	pcaNNet	ChromosomeArm-Level_Loss_Average	DepMap	Non-WGD	Loss	Chromosome Arm	Averaged	Log2FC	0.64008	pcaNNet	ChromosomeArm-Level_Loss_Average	DepMap	WGD	Loss	Chromosome Arm	Averaged	Log2FC
0.614232	model_pcaNNet_DepMap-NoWGD_ChromosomeArm-Level_Loss_Average.rds	model_pcaNNet_DepMap-WGD_ChromosomeArm-Level_Gain_Average.rds	0.699562	pcaNNet	ChromosomeArm-Level_Loss_Average	DepMap	Non-WGD	Loss	Chromosome Arm	Averaged	Log2FC	0.627191	pcaNNet	ChromosomeArm-Level_Gain_Average	DepMap	WGD	Gain	Chromosome Arm	Averaged	Log2FC
0.563785	model_pcaNNet_DepMap-NoWGD_ChromosomeArm-Level_Loss_Average.rds	model_pcaNNet_DepMap-WGD_ChromosomeArm-Level_Loss_Log2FC.rds	0.699562	pcaNNet	ChromosomeArm-Level_Loss_Average	DepMap	Non-WGD	Loss	Chromosome Arm	Averaged	Log2FC	0.587274	pcaNNet	ChromosomeArm-Level_Loss_Log2FC	DepMap	WGD	Loss	Chromosome Arm	Unaveraged	Log2FC
0.57065	model_pcaNNet_DepMap-NoWGD_ChromosomeArm-Level_Loss_Average.rds	model_pcaNNet_DepMap-WGD_ChromosomeArm-Level_Gain_Log2FC.rds	0.699562	pcaNNet	ChromosomeArm-Level_Loss_Average	DepMap	Non-WGD	Loss	Chromosome Arm	Averaged	Log2FC	0.602296	pcaNNet	ChromosomeArm-Level_Gain_Log2FC	DepMap	WGD	Gain	Chromosome Arm	Unaveraged	Log2FC
0.564261	model_pcaNNet_DepMap-NoWGD_ChromosomeArm-Level_Loss_Average.rds	model_pcaNNet_DepMap-WGD_ChromosomeArm-Level_Loss.rds	0.699562	pcaNNet	ChromosomeArm-Level_Loss_Average	DepMap	Non-WGD	Loss	Chromosome Arm	Averaged	Log2FC	0.585735	pcaNNet	ChromosomeArm-Level_Loss	DepMap	WGD	Loss	Chromosome Arm	Unaveraged	BR
0.56183	model_pcaNNet_DepMap-NoWGD_ChromosomeArm-Level_Loss_Average.rds	model_pcaNNet_DepMap-WGD_ChromosomeArm-Level_Gain.rds	0.699562	pcaNNet	ChromosomeArm-Level_Loss_Average	DepMap	Non-WGD	Loss	Chromosome Arm	Averaged	Log2FC	0.586082	pcaNNet	ChromosomeArm-Level_Gain	DepMap	WGD	Gain	Chromosome Arm	Unaveraged	BR
0.571617	model_pcaNNet_DepMap-NoWGD_ChromosomeArm-Level_Loss_Average.rds	model_pcaNNet_DepMap-WGD_Gene-Level_Filtered_Loss.rds	0.699562	pcaNNet	ChromosomeArm-Level_Loss_Average	DepMap	Non-WGD	Loss	Chromosome Arm	Averaged	Log2FC	0.616803	pcaNNet	Gene-Level_Filtered_Loss	DepMap	WGD	Loss	Gene	Unaveraged	BR
0.617206	model_pcaNNet_DepMap-NoWGD_ChromosomeArm-Level_Loss_Average.rds	model_pcaNNet_DepMap-WGD_Gene-Level_Filtered_Gain.rds	0.699562	pcaNNet	ChromosomeArm-Level_Loss_Average	DepMap	Non-WGD	Loss	Chromosome Arm	Averaged	Log2FC	0.667003	pcaNNet	Gene-Level_Filtered_Gain	DepMap	WGD	Gain	Gene	Unaveraged	BR
0.660748	model_pcaNNet_DepMap-NoWGD_ChromosomeArm-Level_Loss_Average.rds	model_pcaNNet_DepMap_ChromosomeArm-Level_Loss_Average.rds	0.699562	pcaNNet	ChromosomeArm-Level_Loss_Average	DepMap	Non-WGD	Loss	Chromosome Arm	Averaged	Log2FC	0.618075	pcaNNet	ChromosomeArm-Level_Loss_Average	DepMap	All	Loss	Chromosome Arm	Averaged	Log2FC
0.614671	model_pcaNNet_DepMap-NoWGD_ChromosomeArm-Level_Loss_Average.rds	model_pcaNNet_DepMap_ChromosomeArm-Level_Gain_Average.rds	0.699562	pcaNNet	ChromosomeArm-Level_Loss_Average	DepMap	Non-WGD	Loss	Chromosome Arm	Averaged	Log2FC	0.691098	pcaNNet	ChromosomeArm-Level_Gain_Average	DepMap	All	Gain	Chromosome Arm	Averaged	Log2FC
0.566972	model_pcaNNet_DepMap-NoWGD_ChromosomeArm-Level_Loss_Average.rds	model_pcaNNet_DepMap_ChromosomeArm-Level_Loss_Log2FC.rds	0.699562	pcaNNet	ChromosomeArm-Level_Loss_Average	DepMap	Non-WGD	Loss	Chromosome Arm	Averaged	Log2FC	0.591433	pcaNNet	ChromosomeArm-Level_Loss_Log2FC	DepMap	All	Loss	Chromosome Arm	Unaveraged	Log2FC
0.570051	model_pcaNNet_DepMap-NoWGD_ChromosomeArm-Level_Loss_Average.rds	model_pcaNNet_DepMap_ChromosomeArm-Level_Gain_Log2FC.rds	0.699562	pcaNNet	ChromosomeArm-Level_Loss_Average	DepMap	Non-WGD	Loss	Chromosome Arm	Averaged	Log2FC	0.60745	pcaNNet	ChromosomeArm-Level_Gain_Log2FC	DepMap	All	Gain	Chromosome Arm	Unaveraged	Log2FC
0.570968	model_pcaNNet_DepMap-NoWGD_ChromosomeArm-Level_Loss_Average.rds	model_pcaNNet_DepMap_ChromosomeArm-Level_Loss.rds	0.699562	pcaNNet	ChromosomeArm-Level_Loss_Average	DepMap	Non-WGD	Loss	Chromosome Arm	Averaged	Log2FC	0.603258	pcaNNet	ChromosomeArm-Level_Loss	DepMap	All	Loss	Chromosome Arm	Unaveraged	BR
0.566736	model_pcaNNet_DepMap-NoWGD_ChromosomeArm-Level_Loss_Average.rds	model_pcaNNet_DepMap_ChromosomeArm-Level_Gain.rds	0.699562	pcaNNet	ChromosomeArm-Level_Loss_Average	DepMap	Non-WGD	Loss	Chromosome Arm	Averaged	Log2FC	0.604947	pcaNNet	ChromosomeArm-Level_Gain	DepMap	All	Gain	Chromosome Arm	Unaveraged	BR
0.600697	model_pcaNNet_DepMap-NoWGD_ChromosomeArm-Level_Loss_Average.rds	model_pcaNNet_DepMap_Gene-Level_Filtered_Loss.rds	0.699562	pcaNNet	ChromosomeArm-Level_Loss_Average	DepMap	Non-WGD	Loss	Chromosome Arm	Averaged	Log2FC	0.646531	pcaNNet	Gene-Level_Filtered_Loss	DepMap	All	Loss	Gene	Unaveraged	BR
0.622309	model_pcaNNet_DepMap-NoWGD_ChromosomeArm-Level_Loss_Average.rds	model_pcaNNet_DepMap_Gene-Level_Filtered_Gain.rds	0.699562	pcaNNet	ChromosomeArm-Level_Loss_Average	DepMap	Non-WGD	Loss	Chromosome Arm	Averaged	Log2FC	0.719545	pcaNNet	Gene-Level_Filtered_Gain	DepMap	All	Gain	Gene	Unaveraged	BR
0.603123	model_pcaNNet_DepMap-NoWGD_ChromosomeArm-Level_Loss_Average.rds	model_pcaNNet_ProCan_ChromosomeArm-Level_Loss_Average.rds	0.699562	pcaNNet	ChromosomeArm-Level_Loss_Average	DepMap	Non-WGD	Loss	Chromosome Arm	Averaged	Log2FC	0.651105	pcaNNet	ChromosomeArm-Level_Loss_Average	ProCan	All	Loss	Chromosome Arm	Averaged	Log2FC
0.60427	model_pcaNNet_DepMap-NoWGD_ChromosomeArm-Level_Loss_Average.rds	model_pcaNNet_ProCan_ChromosomeArm-Level_Gain_Average.rds	0.699562	pcaNNet	ChromosomeArm-Level_Loss_Average	DepMap	Non-WGD	Loss	Chromosome Arm	Averaged	Log2FC	0.636144	pcaNNet	ChromosomeArm-Level_Gain_Average	ProCan	All	Gain	Chromosome Arm	Averaged	Log2FC
0.560676	model_pcaNNet_DepMap-NoWGD_ChromosomeArm-Level_Loss_Average.rds	model_pcaNNet_ProCan_ChromosomeArm-Level_Loss_Log2FC.rds	0.699562	pcaNNet	ChromosomeArm-Level_Loss_Average	DepMap	Non-WGD	Loss	Chromosome Arm	Averaged	Log2FC	0.570789	pcaNNet	ChromosomeArm-Level_Loss_Log2FC	ProCan	All	Loss	Chromosome Arm	Unaveraged	Log2FC
0.558537	model_pcaNNet_DepMap-NoWGD_ChromosomeArm-Level_Loss_Average.rds	model_pcaNNet_ProCan_ChromosomeArm-Level_Gain_Log2FC.rds	0.699562	pcaNNet	ChromosomeArm-Level_Loss_Average	DepMap	Non-WGD	Loss	Chromosome Arm	Averaged	Log2FC	0.591479	pcaNNet	ChromosomeArm-Level_Gain_Log2FC	ProCan	All	Gain	Chromosome Arm	Unaveraged	Log2FC
0.562985	model_pcaNNet_DepMap-NoWGD_ChromosomeArm-Level_Loss_Average.rds	model_pcaNNet_ProCan_ChromosomeArm-Level_Loss.rds	0.699562	pcaNNet	ChromosomeArm-Level_Loss_Average	DepMap	Non-WGD	Loss	Chromosome Arm	Averaged	Log2FC	0.58814	pcaNNet	ChromosomeArm-Level_Loss	ProCan	All	Loss	Chromosome Arm	Unaveraged	BR
0.558864	model_pcaNNet_DepMap-NoWGD_ChromosomeArm-Level_Loss_Average.rds	model_pcaNNet_ProCan_ChromosomeArm-Level_Gain.rds	0.699562	pcaNNet	ChromosomeArm-Level_Loss_Average	DepMap	Non-WGD	Loss	Chromosome Arm	Averaged	Log2FC	0.588452	pcaNNet	ChromosomeArm-Level_Gain	ProCan	All	Gain	Chromosome Arm	Unaveraged	BR
0.590224	model_pcaNNet_DepMap-NoWGD_ChromosomeArm-Level_Loss_Average.rds	model_pcaNNet_ProCan_Gene-Level_Filtered_Loss.rds	0.699562	pcaNNet	ChromosomeArm-Level_Loss_Average	DepMap	Non-WGD	Loss	Chromosome Arm	Averaged	Log2FC	0.617799	pcaNNet	Gene-Level_Filtered_Loss	ProCan	All	Loss	Gene	Unaveraged	BR
0.614473	model_pcaNNet_DepMap-NoWGD_ChromosomeArm-Level_Loss_Average.rds	model_pcaNNet_ProCan_Gene-Level_Filtered_Gain.rds	0.699562	pcaNNet	ChromosomeArm-Level_Loss_Average	DepMap	Non-WGD	Loss	Chromosome Arm	Averaged	Log2FC	0.670351	pcaNNet	Gene-Level_Filtered_Gain	ProCan	All	Gain	Gene	Unaveraged	BR
0.574919	model_pcaNNet_DepMap-NoWGD_ChromosomeArm-Level_Loss_Average.rds	model_rf_CPTAC_Gene-Level_Filtered_Loss.rds	0.699562	pcaNNet	ChromosomeArm-Level_Loss_Average	DepMap	Non-WGD	Loss	Chromosome Arm	Averaged	Log2FC	0.795401	rf	Gene-Level_Filtered_Loss	CPTAC	All	Loss	Gene	Unaveraged	BR
0.556791	model_pcaNNet_DepMap-NoWGD_ChromosomeArm-Level_Loss_Average.rds	model_rf_CPTAC_Gene-Level_Filtered_Gain.rds	0.699562	pcaNNet	ChromosomeArm-Level_Loss_Average	DepMap	Non-WGD	Loss	Chromosome Arm	Averaged	Log2FC	0.79636	rf	Gene-Level_Filtered_Gain	CPTAC	All	Gain	Gene	Unaveraged	BR
0.510638	model_pcaNNet_DepMap-NoWGD_ChromosomeArm-Level_Loss_Average.rds	model_rf_Engineered_ChromosomeArm-Level_Loss_Average.rds	0.699562	pcaNNet	ChromosomeArm-Level_Loss_Average	DepMap	Non-WGD	Loss	Chromosome Arm	Averaged	Log2FC	0.627122	rf	ChromosomeArm-Level_Loss_Average	Engineered	All	Loss	Chromosome Arm	Averaged	Log2FC
0.604167	model_pcaNNet_DepMap-NoWGD_ChromosomeArm-Level_Loss_Average.rds	model_rf_Engineered_ChromosomeArm-Level_Gain_Average.rds	0.699562	pcaNNet	ChromosomeArm-Level_Loss_Average	DepMap	Non-WGD	Loss	Chromosome Arm	Averaged	Log2FC	0.559028	rf	ChromosomeArm-Level_Gain_Average	Engineered	All	Gain	Chromosome Arm	Averaged	Log2FC
0.503386	model_pcaNNet_DepMap-NoWGD_ChromosomeArm-Level_Loss_Average.rds	model_rf_Engineered_ChromosomeArm-Level_Loss_Log2FC.rds	0.699562	pcaNNet	ChromosomeArm-Level_Loss_Average	DepMap	Non-WGD	Loss	Chromosome Arm	Averaged	Log2FC	0.870094	rf	ChromosomeArm-Level_Loss_Log2FC	Engineered	All	Loss	Chromosome Arm	Unaveraged	Log2FC
0.587244	model_pcaNNet_DepMap-NoWGD_ChromosomeArm-Level_Loss_Average.rds	model_rf_Engineered_ChromosomeArm-Level_Gain_Log2FC.rds	0.699562	pcaNNet	ChromosomeArm-Level_Loss_Average	DepMap	Non-WGD	Loss	Chromosome Arm	Averaged	Log2FC	0.848976	rf	ChromosomeArm-Level_Gain_Log2FC	Engineered	All	Gain	Chromosome Arm	Unaveraged	Log2FC
0.548814	model_pcaNNet_DepMap-NoWGD_ChromosomeArm-Level_Loss_Average.rds	model_rf_Engineered_ChromosomeArm-Level_Loss.rds	0.699562	pcaNNet	ChromosomeArm-Level_Loss_Average	DepMap	Non-WGD	Loss	Chromosome Arm	Averaged	Log2FC	0.907492	rf	ChromosomeArm-Level_Loss	Engineered	All	Loss	Chromosome Arm	Unaveraged	BR
0.532626	model_pcaNNet_DepMap-NoWGD_ChromosomeArm-Level_Loss_Average.rds	model_rf_Engineered_ChromosomeArm-Level_Gain.rds	0.699562	pcaNNet	ChromosomeArm-Level_Loss_Average	DepMap	Non-WGD	Loss	Chromosome Arm	Averaged	Log2FC	0.800663	rf	ChromosomeArm-Level_Gain	Engineered	All	Gain	Chromosome Arm	Unaveraged	BR
0.674487	model_pcaNNet_DepMap-NoWGD_ChromosomeArm-Level_Loss_Average.rds	model_rf_DepMap-NoWGD_ChromosomeArm-Level_Loss_Average.rds	0.699562	pcaNNet	ChromosomeArm-Level_Loss_Average	DepMap	Non-WGD	Loss	Chromosome Arm	Averaged	Log2FC	0.703125	rf	ChromosomeArm-Level_Loss_Average	DepMap	Non-WGD	Loss	Chromosome Arm	Averaged	Log2FC
0.601557	model_pcaNNet_DepMap-NoWGD_ChromosomeArm-Level_Loss_Average.rds	model_rf_DepMap-NoWGD_ChromosomeArm-Level_Gain_Average.rds	0.699562	pcaNNet	ChromosomeArm-Level_Loss_Average	DepMap	Non-WGD	Loss	Chromosome Arm	Averaged	Log2FC	0.64347	rf	ChromosomeArm-Level_Gain_Average	DepMap	Non-WGD	Gain	Chromosome Arm	Averaged	Log2FC
0.567502	model_pcaNNet_DepMap-NoWGD_ChromosomeArm-Level_Loss_Average.rds	model_rf_DepMap-NoWGD_ChromosomeArm-Level_Loss_Log2FC.rds	0.699562	pcaNNet	ChromosomeArm-Level_Loss_Average	DepMap	Non-WGD	Loss	Chromosome Arm	Averaged	Log2FC	0.608564	rf	ChromosomeArm-Level_Loss_Log2FC	DepMap	Non-WGD	Loss	Chromosome Arm	Unaveraged	Log2FC
0.565079	model_pcaNNet_DepMap-NoWGD_ChromosomeArm-Level_Loss_Average.rds	model_rf_DepMap-NoWGD_ChromosomeArm-Level_Gain_Log2FC.rds	0.699562	pcaNNet	ChromosomeArm-Level_Loss_Average	DepMap	Non-WGD	Loss	Chromosome Arm	Averaged	Log2FC	0.620212	rf	ChromosomeArm-Level_Gain_Log2FC	DepMap	Non-WGD	Gain	Chromosome Arm	Unaveraged	Log2FC
0.583367	model_pcaNNet_DepMap-NoWGD_ChromosomeArm-Level_Loss_Average.rds	model_rf_DepMap-NoWGD_ChromosomeArm-Level_Loss.rds	0.699562	pcaNNet	ChromosomeArm-Level_Loss_Average	DepMap	Non-WGD	Loss	Chromosome Arm	Averaged	Log2FC	0.631189	rf	ChromosomeArm-Level_Loss	DepMap	Non-WGD	Loss	Chromosome Arm	Unaveraged	BR
0.568653	model_pcaNNet_DepMap-NoWGD_ChromosomeArm-Level_Loss_Average.rds	model_rf_DepMap-NoWGD_ChromosomeArm-Level_Gain.rds	0.699562	pcaNNet	ChromosomeArm-Level_Loss_Average	DepMap	Non-WGD	Loss	Chromosome Arm	Averaged	Log2FC	0.628902	rf	ChromosomeArm-Level_Gain	DepMap	Non-WGD	Gain	Chromosome Arm	Unaveraged	BR
0.601572	model_pcaNNet_DepMap-NoWGD_ChromosomeArm-Level_Loss_Average.rds	model_rf_DepMap-NoWGD_Gene-Level_Filtered_Loss.rds	0.699562	pcaNNet	ChromosomeArm-Level_Loss_Average	DepMap	Non-WGD	Loss	Chromosome Arm	Averaged	Log2FC	0.662026	rf	Gene-Level_Filtered_Loss	DepMap	Non-WGD	Loss	Gene	Unaveraged	BR
0.585312	model_pcaNNet_DepMap-NoWGD_ChromosomeArm-Level_Loss_Average.rds	model_rf_DepMap-NoWGD_Gene-Level_Filtered_Gain.rds	0.699562	pcaNNet	ChromosomeArm-Level_Loss_Average	DepMap	Non-WGD	Loss	Chromosome Arm	Averaged	Log2FC	0.658053	rf	Gene-Level_Filtered_Gain	DepMap	Non-WGD	Gain	Gene	Unaveraged	BR
0.609925	model_pcaNNet_DepMap-NoWGD_ChromosomeArm-Level_Loss_Average.rds	model_rf_DepMap-WGD_ChromosomeArm-Level_Loss_Average.rds	0.699562	pcaNNet	ChromosomeArm-Level_Loss_Average	DepMap	Non-WGD	Loss	Chromosome Arm	Averaged	Log2FC	0.6288	rf	ChromosomeArm-Level_Loss_Average	DepMap	WGD	Loss	Chromosome Arm	Averaged	Log2FC
0.614232	model_pcaNNet_DepMap-NoWGD_ChromosomeArm-Level_Loss_Average.rds	model_rf_DepMap-WGD_ChromosomeArm-Level_Gain_Average.rds	0.699562	pcaNNet	ChromosomeArm-Level_Loss_Average	DepMap	Non-WGD	Loss	Chromosome Arm	Averaged	Log2FC	0.638539	rf	ChromosomeArm-Level_Gain_Average	DepMap	WGD	Gain	Chromosome Arm	Averaged	Log2FC
0.563785	model_pcaNNet_DepMap-NoWGD_ChromosomeArm-Level_Loss_Average.rds	model_rf_DepMap-WGD_ChromosomeArm-Level_Loss_Log2FC.rds	0.699562	pcaNNet	ChromosomeArm-Level_Loss_Average	DepMap	Non-WGD	Loss	Chromosome Arm	Averaged	Log2FC	0.607948	rf	ChromosomeArm-Level_Loss_Log2FC	DepMap	WGD	Loss	Chromosome Arm	Unaveraged	Log2FC
0.57065	model_pcaNNet_DepMap-NoWGD_ChromosomeArm-Level_Loss_Average.rds	model_rf_DepMap-WGD_ChromosomeArm-Level_Gain_Log2FC.rds	0.699562	pcaNNet	ChromosomeArm-Level_Loss_Average	DepMap	Non-WGD	Loss	Chromosome Arm	Averaged	Log2FC	0.613835	rf	ChromosomeArm-Level_Gain_Log2FC	DepMap	WGD	Gain	Chromosome Arm	Unaveraged	Log2FC
0.564261	model_pcaNNet_DepMap-NoWGD_ChromosomeArm-Level_Loss_Average.rds	model_rf_DepMap-WGD_ChromosomeArm-Level_Loss.rds	0.699562	pcaNNet	ChromosomeArm-Level_Loss_Average	DepMap	Non-WGD	Loss	Chromosome Arm	Averaged	Log2FC	0.601098	rf	ChromosomeArm-Level_Loss	DepMap	WGD	Loss	Chromosome Arm	Unaveraged	BR
0.56183	model_pcaNNet_DepMap-NoWGD_ChromosomeArm-Level_Loss_Average.rds	model_rf_DepMap-WGD_ChromosomeArm-Level_Gain.rds	0.699562	pcaNNet	ChromosomeArm-Level_Loss_Average	DepMap	Non-WGD	Loss	Chromosome Arm	Averaged	Log2FC	0.58841	rf	ChromosomeArm-Level_Gain	DepMap	WGD	Gain	Chromosome Arm	Unaveraged	BR
0.571617	model_pcaNNet_DepMap-NoWGD_ChromosomeArm-Level_Loss_Average.rds	model_rf_DepMap-WGD_Gene-Level_Filtered_Loss.rds	0.699562	pcaNNet	ChromosomeArm-Level_Loss_Average	DepMap	Non-WGD	Loss	Chromosome Arm	Averaged	Log2FC	0.637959	rf	Gene-Level_Filtered_Loss	DepMap	WGD	Loss	Gene	Unaveraged	BR
0.617206	model_pcaNNet_DepMap-NoWGD_ChromosomeArm-Level_Loss_Average.rds	model_rf_DepMap-WGD_Gene-Level_Filtered_Gain.rds	0.699562	pcaNNet	ChromosomeArm-Level_Loss_Average	DepMap	Non-WGD	Loss	Chromosome Arm	Averaged	Log2FC	0.690237	rf	Gene-Level_Filtered_Gain	DepMap	WGD	Gain	Gene	Unaveraged	BR
0.660748	model_pcaNNet_DepMap-NoWGD_ChromosomeArm-Level_Loss_Average.rds	model_rf_DepMap_ChromosomeArm-Level_Loss_Average.rds	0.699562	pcaNNet	ChromosomeArm-Level_Loss_Average	DepMap	Non-WGD	Loss	Chromosome Arm	Averaged	Log2FC	0.65348	rf	ChromosomeArm-Level_Loss_Average	DepMap	All	Loss	Chromosome Arm	Averaged	Log2FC
0.614671	model_pcaNNet_DepMap-NoWGD_ChromosomeArm-Level_Loss_Average.rds	model_rf_DepMap_ChromosomeArm-Level_Gain_Average.rds	0.699562	pcaNNet	ChromosomeArm-Level_Loss_Average	DepMap	Non-WGD	Loss	Chromosome Arm	Averaged	Log2FC	0.702296	rf	ChromosomeArm-Level_Gain_Average	DepMap	All	Gain	Chromosome Arm	Averaged	Log2FC
0.566972	model_pcaNNet_DepMap-NoWGD_ChromosomeArm-Level_Loss_Average.rds	model_rf_DepMap_ChromosomeArm-Level_Loss_Log2FC.rds	0.699562	pcaNNet	ChromosomeArm-Level_Loss_Average	DepMap	Non-WGD	Loss	Chromosome Arm	Averaged	Log2FC	0.610392	rf	ChromosomeArm-Level_Loss_Log2FC	DepMap	All	Loss	Chromosome Arm	Unaveraged	Log2FC
0.570051	model_pcaNNet_DepMap-NoWGD_ChromosomeArm-Level_Loss_Average.rds	model_rf_DepMap_ChromosomeArm-Level_Gain_Log2FC.rds	0.699562	pcaNNet	ChromosomeArm-Level_Loss_Average	DepMap	Non-WGD	Loss	Chromosome Arm	Averaged	Log2FC	0.627656	rf	ChromosomeArm-Level_Gain_Log2FC	DepMap	All	Gain	Chromosome Arm	Unaveraged	Log2FC
0.570968	model_pcaNNet_DepMap-NoWGD_ChromosomeArm-Level_Loss_Average.rds	model_rf_DepMap_ChromosomeArm-Level_Loss.rds	0.699562	pcaNNet	ChromosomeArm-Level_Loss_Average	DepMap	Non-WGD	Loss	Chromosome Arm	Averaged	Log2FC	0.622198	rf	ChromosomeArm-Level_Loss	DepMap	All	Loss	Chromosome Arm	Unaveraged	BR
0.566736	model_pcaNNet_DepMap-NoWGD_ChromosomeArm-Level_Loss_Average.rds	model_rf_DepMap_ChromosomeArm-Level_Gain.rds	0.699562	pcaNNet	ChromosomeArm-Level_Loss_Average	DepMap	Non-WGD	Loss	Chromosome Arm	Averaged	Log2FC	0.62501	rf	ChromosomeArm-Level_Gain	DepMap	All	Gain	Chromosome Arm	Unaveraged	BR
0.600697	model_pcaNNet_DepMap-NoWGD_ChromosomeArm-Level_Loss_Average.rds	model_rf_DepMap_Gene-Level_Filtered_Loss.rds	0.699562	pcaNNet	ChromosomeArm-Level_Loss_Average	DepMap	Non-WGD	Loss	Chromosome Arm	Averaged	Log2FC	0.653795	rf	Gene-Level_Filtered_Loss	DepMap	All	Loss	Gene	Unaveraged	BR
0.622309	model_pcaNNet_DepMap-NoWGD_ChromosomeArm-Level_Loss_Average.rds	model_rf_DepMap_Gene-Level_Filtered_Gain.rds	0.699562	pcaNNet	ChromosomeArm-Level_Loss_Average	DepMap	Non-WGD	Loss	Chromosome Arm	Averaged	Log2FC	0.717943	rf	Gene-Level_Filtered_Gain	DepMap	All	Gain	Gene	Unaveraged	BR
0.603123	model_pcaNNet_DepMap-NoWGD_ChromosomeArm-Level_Loss_Average.rds	model_rf_ProCan_ChromosomeArm-Level_Loss_Average.rds	0.699562	pcaNNet	ChromosomeArm-Level_Loss_Average	DepMap	Non-WGD	Loss	Chromosome Arm	Averaged	Log2FC	0.671319	rf	ChromosomeArm-Level_Loss_Average	ProCan	All	Loss	Chromosome Arm	Averaged	Log2FC
0.60427	model_pcaNNet_DepMap-NoWGD_ChromosomeArm-Level_Loss_Average.rds	model_rf_ProCan_ChromosomeArm-Level_Gain_Average.rds	0.699562	pcaNNet	ChromosomeArm-Level_Loss_Average	DepMap	Non-WGD	Loss	Chromosome Arm	Averaged	Log2FC	0.648154	rf	ChromosomeArm-Level_Gain_Average	ProCan	All	Gain	Chromosome Arm	Averaged	Log2FC
0.560676	model_pcaNNet_DepMap-NoWGD_ChromosomeArm-Level_Loss_Average.rds	model_rf_ProCan_ChromosomeArm-Level_Loss_Log2FC.rds	0.699562	pcaNNet	ChromosomeArm-Level_Loss_Average	DepMap	Non-WGD	Loss	Chromosome Arm	Averaged	Log2FC	0.592926	rf	ChromosomeArm-Level_Loss_Log2FC	ProCan	All	Loss	Chromosome Arm	Unaveraged	Log2FC
0.558537	model_pcaNNet_DepMap-NoWGD_ChromosomeArm-Level_Loss_Average.rds	model_rf_ProCan_ChromosomeArm-Level_Gain_Log2FC.rds	0.699562	pcaNNet	ChromosomeArm-Level_Loss_Average	DepMap	Non-WGD	Loss	Chromosome Arm	Averaged	Log2FC	0.592916	rf	ChromosomeArm-Level_Gain_Log2FC	ProCan	All	Gain	Chromosome Arm	Unaveraged	Log2FC
0.562985	model_pcaNNet_DepMap-NoWGD_ChromosomeArm-Level_Loss_Average.rds	model_rf_ProCan_ChromosomeArm-Level_Loss.rds	0.699562	pcaNNet	ChromosomeArm-Level_Loss_Average	DepMap	Non-WGD	Loss	Chromosome Arm	Averaged	Log2FC	0.622231	rf	ChromosomeArm-Level_Loss	ProCan	All	Loss	Chromosome Arm	Unaveraged	BR
0.558864	model_pcaNNet_DepMap-NoWGD_ChromosomeArm-Level_Loss_Average.rds	model_rf_ProCan_ChromosomeArm-Level_Gain.rds	0.699562	pcaNNet	ChromosomeArm-Level_Loss_Average	DepMap	Non-WGD	Loss	Chromosome Arm	Averaged	Log2FC	0.596759	rf	ChromosomeArm-Level_Gain	ProCan	All	Gain	Chromosome Arm	Unaveraged	BR
0.590224	model_pcaNNet_DepMap-NoWGD_ChromosomeArm-Level_Loss_Average.rds	model_rf_ProCan_Gene-Level_Filtered_Loss.rds	0.699562	pcaNNet	ChromosomeArm-Level_Loss_Average	DepMap	Non-WGD	Loss	Chromosome Arm	Averaged	Log2FC	0.642238	rf	Gene-Level_Filtered_Loss	ProCan	All	Loss	Gene	Unaveraged	BR
0.614473	model_pcaNNet_DepMap-NoWGD_ChromosomeArm-Level_Loss_Average.rds	model_rf_ProCan_Gene-Level_Filtered_Gain.rds	0.699562	pcaNNet	ChromosomeArm-Level_Loss_Average	DepMap	Non-WGD	Loss	Chromosome Arm	Averaged	Log2FC	0.664437	rf	Gene-Level_Filtered_Gain	ProCan	All	Gain	Gene	Unaveraged	BR
0.574919	model_pcaNNet_DepMap-NoWGD_ChromosomeArm-Level_Loss_Average.rds	model_xgbLinear_CPTAC_Gene-Level_Filtered_Loss.rds	0.699562	pcaNNet	ChromosomeArm-Level_Loss_Average	DepMap	Non-WGD	Loss	Chromosome Arm	Averaged	Log2FC	0.811102	xgbLinear	Gene-Level_Filtered_Loss	CPTAC	All	Loss	Gene	Unaveraged	BR
0.556791	model_pcaNNet_DepMap-NoWGD_ChromosomeArm-Level_Loss_Average.rds	model_xgbLinear_CPTAC_Gene-Level_Filtered_Gain.rds	0.699562	pcaNNet	ChromosomeArm-Level_Loss_Average	DepMap	Non-WGD	Loss	Chromosome Arm	Averaged	Log2FC	0.845607	xgbLinear	Gene-Level_Filtered_Gain	CPTAC	All	Gain	Gene	Unaveraged	BR
0.510638	model_pcaNNet_DepMap-NoWGD_ChromosomeArm-Level_Loss_Average.rds	model_xgbLinear_Engineered_ChromosomeArm-Level_Loss_Average.rds	0.699562	pcaNNet	ChromosomeArm-Level_Loss_Average	DepMap	Non-WGD	Loss	Chromosome Arm	Averaged	Log2FC	0.617858	xgbLinear	ChromosomeArm-Level_Loss_Average	Engineered	All	Loss	Chromosome Arm	Averaged	Log2FC
0.604167	model_pcaNNet_DepMap-NoWGD_ChromosomeArm-Level_Loss_Average.rds	model_xgbLinear_Engineered_ChromosomeArm-Level_Gain_Average.rds	0.699562	pcaNNet	ChromosomeArm-Level_Loss_Average	DepMap	Non-WGD	Loss	Chromosome Arm	Averaged	Log2FC	0.402778	xgbLinear	ChromosomeArm-Level_Gain_Average	Engineered	All	Gain	Chromosome Arm	Averaged	Log2FC
0.503386	model_pcaNNet_DepMap-NoWGD_ChromosomeArm-Level_Loss_Average.rds	model_xgbLinear_Engineered_ChromosomeArm-Level_Loss_Log2FC.rds	0.699562	pcaNNet	ChromosomeArm-Level_Loss_Average	DepMap	Non-WGD	Loss	Chromosome Arm	Averaged	Log2FC	0.870003	xgbLinear	ChromosomeArm-Level_Loss_Log2FC	Engineered	All	Loss	Chromosome Arm	Unaveraged	Log2FC
0.587244	model_pcaNNet_DepMap-NoWGD_ChromosomeArm-Level_Loss_Average.rds	model_xgbLinear_Engineered_ChromosomeArm-Level_Gain_Log2FC.rds	0.699562	pcaNNet	ChromosomeArm-Level_Loss_Average	DepMap	Non-WGD	Loss	Chromosome Arm	Averaged	Log2FC	0.828982	xgbLinear	ChromosomeArm-Level_Gain_Log2FC	Engineered	All	Gain	Chromosome Arm	Unaveraged	Log2FC
0.548814	model_pcaNNet_DepMap-NoWGD_ChromosomeArm-Level_Loss_Average.rds	model_xgbLinear_Engineered_ChromosomeArm-Level_Loss.rds	0.699562	pcaNNet	ChromosomeArm-Level_Loss_Average	DepMap	Non-WGD	Loss	Chromosome Arm	Averaged	Log2FC	0.904746	xgbLinear	ChromosomeArm-Level_Loss	Engineered	All	Loss	Chromosome Arm	Unaveraged	BR
0.532626	model_pcaNNet_DepMap-NoWGD_ChromosomeArm-Level_Loss_Average.rds	model_xgbLinear_Engineered_ChromosomeArm-Level_Gain.rds	0.699562	pcaNNet	ChromosomeArm-Level_Loss_Average	DepMap	Non-WGD	Loss	Chromosome Arm	Averaged	Log2FC	0.79244	xgbLinear	ChromosomeArm-Level_Gain	Engineered	All	Gain	Chromosome Arm	Unaveraged	BR
0.674487	model_pcaNNet_DepMap-NoWGD_ChromosomeArm-Level_Loss_Average.rds	model_xgbLinear_DepMap-NoWGD_ChromosomeArm-Level_Loss_Average.rds	0.699562	pcaNNet	ChromosomeArm-Level_Loss_Average	DepMap	Non-WGD	Loss	Chromosome Arm	Averaged	Log2FC	0.681747	xgbLinear	ChromosomeArm-Level_Loss_Average	DepMap	Non-WGD	Loss	Chromosome Arm	Averaged	Log2FC
0.601557	model_pcaNNet_DepMap-NoWGD_ChromosomeArm-Level_Loss_Average.rds	model_xgbLinear_DepMap-NoWGD_ChromosomeArm-Level_Gain_Average.rds	0.699562	pcaNNet	ChromosomeArm-Level_Loss_Average	DepMap	Non-WGD	Loss	Chromosome Arm	Averaged	Log2FC	0.621066	xgbLinear	ChromosomeArm-Level_Gain_Average	DepMap	Non-WGD	Gain	Chromosome Arm	Averaged	Log2FC
0.567502	model_pcaNNet_DepMap-NoWGD_ChromosomeArm-Level_Loss_Average.rds	model_xgbLinear_DepMap-NoWGD_ChromosomeArm-Level_Loss_Log2FC.rds	0.699562	pcaNNet	ChromosomeArm-Level_Loss_Average	DepMap	Non-WGD	Loss	Chromosome Arm	Averaged	Log2FC	0.61419	xgbLinear	ChromosomeArm-Level_Loss_Log2FC	DepMap	Non-WGD	Loss	Chromosome Arm	Unaveraged	Log2FC
0.565079	model_pcaNNet_DepMap-NoWGD_ChromosomeArm-Level_Loss_Average.rds	model_xgbLinear_DepMap-NoWGD_ChromosomeArm-Level_Gain_Log2FC.rds	0.699562	pcaNNet	ChromosomeArm-Level_Loss_Average	DepMap	Non-WGD	Loss	Chromosome Arm	Averaged	Log2FC	0.629164	xgbLinear	ChromosomeArm-Level_Gain_Log2FC	DepMap	Non-WGD	Gain	Chromosome Arm	Unaveraged	Log2FC
0.583367	model_pcaNNet_DepMap-NoWGD_ChromosomeArm-Level_Loss_Average.rds	model_xgbLinear_DepMap-NoWGD_ChromosomeArm-Level_Loss.rds	0.699562	pcaNNet	ChromosomeArm-Level_Loss_Average	DepMap	Non-WGD	Loss	Chromosome Arm	Averaged	Log2FC	0.638363	xgbLinear	ChromosomeArm-Level_Loss	DepMap	Non-WGD	Loss	Chromosome Arm	Unaveraged	BR
0.568653	model_pcaNNet_DepMap-NoWGD_ChromosomeArm-Level_Loss_Average.rds	model_xgbLinear_DepMap-NoWGD_ChromosomeArm-Level_Gain.rds	0.699562	pcaNNet	ChromosomeArm-Level_Loss_Average	DepMap	Non-WGD	Loss	Chromosome Arm	Averaged	Log2FC	0.633137	xgbLinear	ChromosomeArm-Level_Gain	DepMap	Non-WGD	Gain	Chromosome Arm	Unaveraged	BR
0.601572	model_pcaNNet_DepMap-NoWGD_ChromosomeArm-Level_Loss_Average.rds	model_xgbLinear_DepMap-NoWGD_Gene-Level_Filtered_Loss.rds	0.699562	pcaNNet	ChromosomeArm-Level_Loss_Average	DepMap	Non-WGD	Loss	Chromosome Arm	Averaged	Log2FC	0.682	xgbLinear	Gene-Level_Filtered_Loss	DepMap	Non-WGD	Loss	Gene	Unaveraged	BR
0.585312	model_pcaNNet_DepMap-NoWGD_ChromosomeArm-Level_Loss_Average.rds	model_xgbLinear_DepMap-NoWGD_Gene-Level_Filtered_Gain.rds	0.699562	pcaNNet	ChromosomeArm-Level_Loss_Average	DepMap	Non-WGD	Loss	Chromosome Arm	Averaged	Log2FC	0.670397	xgbLinear	Gene-Level_Filtered_Gain	DepMap	Non-WGD	Gain	Gene	Unaveraged	BR
0.609925	model_pcaNNet_DepMap-NoWGD_ChromosomeArm-Level_Loss_Average.rds	model_xgbLinear_DepMap-WGD_ChromosomeArm-Level_Loss_Average.rds	0.699562	pcaNNet	ChromosomeArm-Level_Loss_Average	DepMap	Non-WGD	Loss	Chromosome Arm	Averaged	Log2FC	0.591755	xgbLinear	ChromosomeArm-Level_Loss_Average	DepMap	WGD	Loss	Chromosome Arm	Averaged	Log2FC
0.614232	model_pcaNNet_DepMap-NoWGD_ChromosomeArm-Level_Loss_Average.rds	model_xgbLinear_DepMap-WGD_ChromosomeArm-Level_Gain_Average.rds	0.699562	pcaNNet	ChromosomeArm-Level_Loss_Average	DepMap	Non-WGD	Loss	Chromosome Arm	Averaged	Log2FC	0.596419	xgbLinear	ChromosomeArm-Level_Gain_Average	DepMap	WGD	Gain	Chromosome Arm	Averaged	Log2FC
0.563785	model_pcaNNet_DepMap-NoWGD_ChromosomeArm-Level_Loss_Average.rds	model_xgbLinear_DepMap-WGD_ChromosomeArm-Level_Loss_Log2FC.rds	0.699562	pcaNNet	ChromosomeArm-Level_Loss_Average	DepMap	Non-WGD	Loss	Chromosome Arm	Averaged	Log2FC	0.612193	xgbLinear	ChromosomeArm-Level_Loss_Log2FC	DepMap	WGD	Loss	Chromosome Arm	Unaveraged	Log2FC
0.57065	model_pcaNNet_DepMap-NoWGD_ChromosomeArm-Level_Loss_Average.rds	model_xgbLinear_DepMap-WGD_ChromosomeArm-Level_Gain_Log2FC.rds	0.699562	pcaNNet	ChromosomeArm-Level_Loss_Average	DepMap	Non-WGD	Loss	Chromosome Arm	Averaged	Log2FC	0.623781	xgbLinear	ChromosomeArm-Level_Gain_Log2FC	DepMap	WGD	Gain	Chromosome Arm	Unaveraged	Log2FC
0.564261	model_pcaNNet_DepMap-NoWGD_ChromosomeArm-Level_Loss_Average.rds	model_xgbLinear_DepMap-WGD_ChromosomeArm-Level_Loss.rds	0.699562	pcaNNet	ChromosomeArm-Level_Loss_Average	DepMap	Non-WGD	Loss	Chromosome Arm	Averaged	Log2FC	0.606588	xgbLinear	ChromosomeArm-Level_Loss	DepMap	WGD	Loss	Chromosome Arm	Unaveraged	BR
0.56183	model_pcaNNet_DepMap-NoWGD_ChromosomeArm-Level_Loss_Average.rds	model_xgbLinear_DepMap-WGD_ChromosomeArm-Level_Gain.rds	0.699562	pcaNNet	ChromosomeArm-Level_Loss_Average	DepMap	Non-WGD	Loss	Chromosome Arm	Averaged	Log2FC	0.606426	xgbLinear	ChromosomeArm-Level_Gain	DepMap	WGD	Gain	Chromosome Arm	Unaveraged	BR
0.571617	model_pcaNNet_DepMap-NoWGD_ChromosomeArm-Level_Loss_Average.rds	model_xgbLinear_DepMap-WGD_Gene-Level_Filtered_Loss.rds	0.699562	pcaNNet	ChromosomeArm-Level_Loss_Average	DepMap	Non-WGD	Loss	Chromosome Arm	Averaged	Log2FC	0.646684	xgbLinear	Gene-Level_Filtered_Loss	DepMap	WGD	Loss	Gene	Unaveraged	BR
0.617206	model_pcaNNet_DepMap-NoWGD_ChromosomeArm-Level_Loss_Average.rds	model_xgbLinear_DepMap-WGD_Gene-Level_Filtered_Gain.rds	0.699562	pcaNNet	ChromosomeArm-Level_Loss_Average	DepMap	Non-WGD	Loss	Chromosome Arm	Averaged	Log2FC	0.718197	xgbLinear	Gene-Level_Filtered_Gain	DepMap	WGD	Gain	Gene	Unaveraged	BR
0.660748	model_pcaNNet_DepMap-NoWGD_ChromosomeArm-Level_Loss_Average.rds	model_xgbLinear_DepMap_ChromosomeArm-Level_Loss_Average.rds	0.699562	pcaNNet	ChromosomeArm-Level_Loss_Average	DepMap	Non-WGD	Loss	Chromosome Arm	Averaged	Log2FC	0.636467	xgbLinear	ChromosomeArm-Level_Loss_Average	DepMap	All	Loss	Chromosome Arm	Averaged	Log2FC
0.614671	model_pcaNNet_DepMap-NoWGD_ChromosomeArm-Level_Loss_Average.rds	model_xgbLinear_DepMap_ChromosomeArm-Level_Gain_Average.rds	0.699562	pcaNNet	ChromosomeArm-Level_Loss_Average	DepMap	Non-WGD	Loss	Chromosome Arm	Averaged	Log2FC	0.637051	xgbLinear	ChromosomeArm-Level_Gain_Average	DepMap	All	Gain	Chromosome Arm	Averaged	Log2FC
0.566972	model_pcaNNet_DepMap-NoWGD_ChromosomeArm-Level_Loss_Average.rds	model_xgbLinear_DepMap_ChromosomeArm-Level_Loss_Log2FC.rds	0.699562	pcaNNet	ChromosomeArm-Level_Loss_Average	DepMap	Non-WGD	Loss	Chromosome Arm	Averaged	Log2FC	0.618288	xgbLinear	ChromosomeArm-Level_Loss_Log2FC	DepMap	All	Loss	Chromosome Arm	Unaveraged	Log2FC
0.570051	model_pcaNNet_DepMap-NoWGD_ChromosomeArm-Level_Loss_Average.rds	model_xgbLinear_DepMap_ChromosomeArm-Level_Gain_Log2FC.rds	0.699562	pcaNNet	ChromosomeArm-Level_Loss_Average	DepMap	Non-WGD	Loss	Chromosome Arm	Averaged	Log2FC	0.637227	xgbLinear	ChromosomeArm-Level_Gain_Log2FC	DepMap	All	Gain	Chromosome Arm	Unaveraged	Log2FC
0.570968	model_pcaNNet_DepMap-NoWGD_ChromosomeArm-Level_Loss_Average.rds	model_xgbLinear_DepMap_ChromosomeArm-Level_Loss.rds	0.699562	pcaNNet	ChromosomeArm-Level_Loss_Average	DepMap	Non-WGD	Loss	Chromosome Arm	Averaged	Log2FC	0.625845	xgbLinear	ChromosomeArm-Level_Loss	DepMap	All	Loss	Chromosome Arm	Unaveraged	BR
0.566736	model_pcaNNet_DepMap-NoWGD_ChromosomeArm-Level_Loss_Average.rds	model_xgbLinear_DepMap_ChromosomeArm-Level_Gain.rds	0.699562	pcaNNet	ChromosomeArm-Level_Loss_Average	DepMap	Non-WGD	Loss	Chromosome Arm	Averaged	Log2FC	0.631422	xgbLinear	ChromosomeArm-Level_Gain	DepMap	All	Gain	Chromosome Arm	Unaveraged	BR
0.600697	model_pcaNNet_DepMap-NoWGD_ChromosomeArm-Level_Loss_Average.rds	model_xgbLinear_DepMap_Gene-Level_Filtered_Loss.rds	0.699562	pcaNNet	ChromosomeArm-Level_Loss_Average	DepMap	Non-WGD	Loss	Chromosome Arm	Averaged	Log2FC	0.68396	xgbLinear	Gene-Level_Filtered_Loss	DepMap	All	Loss	Gene	Unaveraged	BR
0.622309	model_pcaNNet_DepMap-NoWGD_ChromosomeArm-Level_Loss_Average.rds	model_xgbLinear_DepMap_Gene-Level_Filtered_Gain.rds	0.699562	pcaNNet	ChromosomeArm-Level_Loss_Average	DepMap	Non-WGD	Loss	Chromosome Arm	Averaged	Log2FC	0.772914	xgbLinear	Gene-Level_Filtered_Gain	DepMap	All	Gain	Gene	Unaveraged	BR
0.603123	model_pcaNNet_DepMap-NoWGD_ChromosomeArm-Level_Loss_Average.rds	model_xgbLinear_ProCan_ChromosomeArm-Level_Loss_Average.rds	0.699562	pcaNNet	ChromosomeArm-Level_Loss_Average	DepMap	Non-WGD	Loss	Chromosome Arm	Averaged	Log2FC	0.629296	xgbLinear	ChromosomeArm-Level_Loss_Average	ProCan	All	Loss	Chromosome Arm	Averaged	Log2FC
0.60427	model_pcaNNet_DepMap-NoWGD_ChromosomeArm-Level_Loss_Average.rds	model_xgbLinear_ProCan_ChromosomeArm-Level_Gain_Average.rds	0.699562	pcaNNet	ChromosomeArm-Level_Loss_Average	DepMap	Non-WGD	Loss	Chromosome Arm	Averaged	Log2FC	0.64511	xgbLinear	ChromosomeArm-Level_Gain_Average	ProCan	All	Gain	Chromosome Arm	Averaged	Log2FC
0.560676	model_pcaNNet_DepMap-NoWGD_ChromosomeArm-Level_Loss_Average.rds	model_xgbLinear_ProCan_ChromosomeArm-Level_Loss_Log2FC.rds	0.699562	pcaNNet	ChromosomeArm-Level_Loss_Average	DepMap	Non-WGD	Loss	Chromosome Arm	Averaged	Log2FC	0.613167	xgbLinear	ChromosomeArm-Level_Loss_Log2FC	ProCan	All	Loss	Chromosome Arm	Unaveraged	Log2FC
0.558537	model_pcaNNet_DepMap-NoWGD_ChromosomeArm-Level_Loss_Average.rds	model_xgbLinear_ProCan_ChromosomeArm-Level_Gain_Log2FC.rds	0.699562	pcaNNet	ChromosomeArm-Level_Loss_Average	DepMap	Non-WGD	Loss	Chromosome Arm	Averaged	Log2FC	0.611942	xgbLinear	ChromosomeArm-Level_Gain_Log2FC	ProCan	All	Gain	Chromosome Arm	Unaveraged	Log2FC
0.562985	model_pcaNNet_DepMap-NoWGD_ChromosomeArm-Level_Loss_Average.rds	model_xgbLinear_ProCan_ChromosomeArm-Level_Loss.rds	0.699562	pcaNNet	ChromosomeArm-Level_Loss_Average	DepMap	Non-WGD	Loss	Chromosome Arm	Averaged	Log2FC	0.623499	xgbLinear	ChromosomeArm-Level_Loss	ProCan	All	Loss	Chromosome Arm	Unaveraged	BR
0.558864	model_pcaNNet_DepMap-NoWGD_ChromosomeArm-Level_Loss_Average.rds	model_xgbLinear_ProCan_ChromosomeArm-Level_Gain.rds	0.699562	pcaNNet	ChromosomeArm-Level_Loss_Average	DepMap	Non-WGD	Loss	Chromosome Arm	Averaged	Log2FC	0.608333	xgbLinear	ChromosomeArm-Level_Gain	ProCan	All	Gain	Chromosome Arm	Unaveraged	BR
0.590224	model_pcaNNet_DepMap-NoWGD_ChromosomeArm-Level_Loss_Average.rds	model_xgbLinear_ProCan_Gene-Level_Filtered_Loss.rds	0.699562	pcaNNet	ChromosomeArm-Level_Loss_Average	DepMap	Non-WGD	Loss	Chromosome Arm	Averaged	Log2FC	0.652537	xgbLinear	Gene-Level_Filtered_Loss	ProCan	All	Loss	Gene	Unaveraged	BR
0.614473	model_pcaNNet_DepMap-NoWGD_ChromosomeArm-Level_Loss_Average.rds	model_xgbLinear_ProCan_Gene-Level_Filtered_Gain.rds	0.699562	pcaNNet	ChromosomeArm-Level_Loss_Average	DepMap	Non-WGD	Loss	Chromosome Arm	Averaged	Log2FC	0.731048	xgbLinear	Gene-Level_Filtered_Gain	ProCan	All	Gain	Gene	Unaveraged	BR
0.620682	model_pcaNNet_DepMap-NoWGD_ChromosomeArm-Level_Gain_Average.rds	model_pcaNNet_CPTAC_Gene-Level_Filtered_Loss.rds	0.629934	pcaNNet	ChromosomeArm-Level_Gain_Average	DepMap	Non-WGD	Gain	Chromosome Arm	Averaged	Log2FC	0.709026	pcaNNet	Gene-Level_Filtered_Loss	CPTAC	All	Loss	Gene	Unaveraged	BR
0.576737	model_pcaNNet_DepMap-NoWGD_ChromosomeArm-Level_Gain_Average.rds	model_pcaNNet_CPTAC_Gene-Level_Filtered_Gain.rds	0.629934	pcaNNet	ChromosomeArm-Level_Gain_Average	DepMap	Non-WGD	Gain	Chromosome Arm	Averaged	Log2FC	0.663743	pcaNNet	Gene-Level_Filtered_Gain	CPTAC	All	Gain	Gene	Unaveraged	BR
0.553191	model_pcaNNet_DepMap-NoWGD_ChromosomeArm-Level_Gain_Average.rds	model_pcaNNet_Engineered_ChromosomeArm-Level_Loss_Average.rds	0.629934	pcaNNet	ChromosomeArm-Level_Gain_Average	DepMap	Non-WGD	Gain	Chromosome Arm	Averaged	Log2FC	0.624074	pcaNNet	ChromosomeArm-Level_Loss_Average	Engineered	All	Loss	Chromosome Arm	Averaged	Log2FC
0.550347	model_pcaNNet_DepMap-NoWGD_ChromosomeArm-Level_Gain_Average.rds	model_pcaNNet_Engineered_ChromosomeArm-Level_Gain_Average.rds	0.629934	pcaNNet	ChromosomeArm-Level_Gain_Average	DepMap	Non-WGD	Gain	Chromosome Arm	Averaged	Log2FC	0.722222	pcaNNet	ChromosomeArm-Level_Gain_Average	Engineered	All	Gain	Chromosome Arm	Averaged	Log2FC
0.535686	model_pcaNNet_DepMap-NoWGD_ChromosomeArm-Level_Gain_Average.rds	model_pcaNNet_Engineered_ChromosomeArm-Level_Loss_Log2FC.rds	0.629934	pcaNNet	ChromosomeArm-Level_Gain_Average	DepMap	Non-WGD	Gain	Chromosome Arm	Averaged	Log2FC	0.838043	pcaNNet	ChromosomeArm-Level_Loss_Log2FC	Engineered	All	Loss	Chromosome Arm	Unaveraged	Log2FC
0.493721	model_pcaNNet_DepMap-NoWGD_ChromosomeArm-Level_Gain_Average.rds	model_pcaNNet_Engineered_ChromosomeArm-Level_Gain_Log2FC.rds	0.629934	pcaNNet	ChromosomeArm-Level_Gain_Average	DepMap	Non-WGD	Gain	Chromosome Arm	Averaged	Log2FC	0.789656	pcaNNet	ChromosomeArm-Level_Gain_Log2FC	Engineered	All	Gain	Chromosome Arm	Unaveraged	Log2FC
0.557682	model_pcaNNet_DepMap-NoWGD_ChromosomeArm-Level_Gain_Average.rds	model_pcaNNet_Engineered_ChromosomeArm-Level_Loss.rds	0.629934	pcaNNet	ChromosomeArm-Level_Gain_Average	DepMap	Non-WGD	Gain	Chromosome Arm	Averaged	Log2FC	0.845367	pcaNNet	ChromosomeArm-Level_Loss	Engineered	All	Loss	Chromosome Arm	Unaveraged	BR
0.536074	model_pcaNNet_DepMap-NoWGD_ChromosomeArm-Level_Gain_Average.rds	model_pcaNNet_Engineered_ChromosomeArm-Level_Gain.rds	0.629934	pcaNNet	ChromosomeArm-Level_Gain_Average	DepMap	Non-WGD	Gain	Chromosome Arm	Averaged	Log2FC	0.797215	pcaNNet	ChromosomeArm-Level_Gain	Engineered	All	Gain	Chromosome Arm	Unaveraged	BR
0.608486	model_pcaNNet_DepMap-NoWGD_ChromosomeArm-Level_Gain_Average.rds	model_pcaNNet_DepMap-NoWGD_ChromosomeArm-Level_Loss_Average.rds	0.629934	pcaNNet	ChromosomeArm-Level_Gain_Average	DepMap	Non-WGD	Gain	Chromosome Arm	Averaged	Log2FC	0.699562	pcaNNet	ChromosomeArm-Level_Loss_Average	DepMap	Non-WGD	Loss	Chromosome Arm	Averaged	Log2FC
0.662546	model_pcaNNet_DepMap-NoWGD_ChromosomeArm-Level_Gain_Average.rds	model_pcaNNet_DepMap-NoWGD_ChromosomeArm-Level_Gain_Average.rds	0.629934	pcaNNet	ChromosomeArm-Level_Gain_Average	DepMap	Non-WGD	Gain	Chromosome Arm	Averaged	Log2FC	0.629934	pcaNNet	ChromosomeArm-Level_Gain_Average	DepMap	Non-WGD	Gain	Chromosome Arm	Averaged	Log2FC
0.565	model_pcaNNet_DepMap-NoWGD_ChromosomeArm-Level_Gain_Average.rds	model_pcaNNet_DepMap-NoWGD_ChromosomeArm-Level_Loss_Log2FC.rds	0.629934	pcaNNet	ChromosomeArm-Level_Gain_Average	DepMap	Non-WGD	Gain	Chromosome Arm	Averaged	Log2FC	0.593515	pcaNNet	ChromosomeArm-Level_Loss_Log2FC	DepMap	Non-WGD	Loss	Chromosome Arm	Unaveraged	Log2FC
0.573392	model_pcaNNet_DepMap-NoWGD_ChromosomeArm-Level_Gain_Average.rds	model_pcaNNet_DepMap-NoWGD_ChromosomeArm-Level_Gain_Log2FC.rds	0.629934	pcaNNet	ChromosomeArm-Level_Gain_Average	DepMap	Non-WGD	Gain	Chromosome Arm	Averaged	Log2FC	0.599019	pcaNNet	ChromosomeArm-Level_Gain_Log2FC	DepMap	Non-WGD	Gain	Chromosome Arm	Unaveraged	Log2FC
0.577096	model_pcaNNet_DepMap-NoWGD_ChromosomeArm-Level_Gain_Average.rds	model_pcaNNet_DepMap-NoWGD_ChromosomeArm-Level_Loss.rds	0.629934	pcaNNet	ChromosomeArm-Level_Gain_Average	DepMap	Non-WGD	Gain	Chromosome Arm	Averaged	Log2FC	0.609176	pcaNNet	ChromosomeArm-Level_Loss	DepMap	Non-WGD	Loss	Chromosome Arm	Unaveraged	BR
0.57692	model_pcaNNet_DepMap-NoWGD_ChromosomeArm-Level_Gain_Average.rds	model_pcaNNet_DepMap-NoWGD_ChromosomeArm-Level_Gain.rds	0.629934	pcaNNet	ChromosomeArm-Level_Gain_Average	DepMap	Non-WGD	Gain	Chromosome Arm	Averaged	Log2FC	0.607805	pcaNNet	ChromosomeArm-Level_Gain	DepMap	Non-WGD	Gain	Chromosome Arm	Unaveraged	BR
0.595159	model_pcaNNet_DepMap-NoWGD_ChromosomeArm-Level_Gain_Average.rds	model_pcaNNet_DepMap-NoWGD_Gene-Level_Filtered_Loss.rds	0.629934	pcaNNet	ChromosomeArm-Level_Gain_Average	DepMap	Non-WGD	Gain	Chromosome Arm	Averaged	Log2FC	0.642927	pcaNNet	Gene-Level_Filtered_Loss	DepMap	Non-WGD	Loss	Gene	Unaveraged	BR
0.594371	model_pcaNNet_DepMap-NoWGD_ChromosomeArm-Level_Gain_Average.rds	model_pcaNNet_DepMap-NoWGD_Gene-Level_Filtered_Gain.rds	0.629934	pcaNNet	ChromosomeArm-Level_Gain_Average	DepMap	Non-WGD	Gain	Chromosome Arm	Averaged	Log2FC	0.636634	pcaNNet	Gene-Level_Filtered_Gain	DepMap	Non-WGD	Gain	Gene	Unaveraged	BR
0.61501	model_pcaNNet_DepMap-NoWGD_ChromosomeArm-Level_Gain_Average.rds	model_pcaNNet_DepMap-WGD_ChromosomeArm-Level_Loss_Average.rds	0.629934	pcaNNet	ChromosomeArm-Level_Gain_Average	DepMap	Non-WGD	Gain	Chromosome Arm	Averaged	Log2FC	0.64008	pcaNNet	ChromosomeArm-Level_Loss_Average	DepMap	WGD	Loss	Chromosome Arm	Averaged	Log2FC
0.622553	model_pcaNNet_DepMap-NoWGD_ChromosomeArm-Level_Gain_Average.rds	model_pcaNNet_DepMap-WGD_ChromosomeArm-Level_Gain_Average.rds	0.629934	pcaNNet	ChromosomeArm-Level_Gain_Average	DepMap	Non-WGD	Gain	Chromosome Arm	Averaged	Log2FC	0.627191	pcaNNet	ChromosomeArm-Level_Gain_Average	DepMap	WGD	Gain	Chromosome Arm	Averaged	Log2FC
0.567998	model_pcaNNet_DepMap-NoWGD_ChromosomeArm-Level_Gain_Average.rds	model_pcaNNet_DepMap-WGD_ChromosomeArm-Level_Loss_Log2FC.rds	0.629934	pcaNNet	ChromosomeArm-Level_Gain_Average	DepMap	Non-WGD	Gain	Chromosome Arm	Averaged	Log2FC	0.587274	pcaNNet	ChromosomeArm-Level_Loss_Log2FC	DepMap	WGD	Loss	Chromosome Arm	Unaveraged	Log2FC
0.573746	model_pcaNNet_DepMap-NoWGD_ChromosomeArm-Level_Gain_Average.rds	model_pcaNNet_DepMap-WGD_ChromosomeArm-Level_Gain_Log2FC.rds	0.629934	pcaNNet	ChromosomeArm-Level_Gain_Average	DepMap	Non-WGD	Gain	Chromosome Arm	Averaged	Log2FC	0.602296	pcaNNet	ChromosomeArm-Level_Gain_Log2FC	DepMap	WGD	Gain	Chromosome Arm	Unaveraged	Log2FC
0.565191	model_pcaNNet_DepMap-NoWGD_ChromosomeArm-Level_Gain_Average.rds	model_pcaNNet_DepMap-WGD_ChromosomeArm-Level_Loss.rds	0.629934	pcaNNet	ChromosomeArm-Level_Gain_Average	DepMap	Non-WGD	Gain	Chromosome Arm	Averaged	Log2FC	0.585735	pcaNNet	ChromosomeArm-Level_Loss	DepMap	WGD	Loss	Chromosome Arm	Unaveraged	BR
0.564505	model_pcaNNet_DepMap-NoWGD_ChromosomeArm-Level_Gain_Average.rds	model_pcaNNet_DepMap-WGD_ChromosomeArm-Level_Gain.rds	0.629934	pcaNNet	ChromosomeArm-Level_Gain_Average	DepMap	Non-WGD	Gain	Chromosome Arm	Averaged	Log2FC	0.586082	pcaNNet	ChromosomeArm-Level_Gain	DepMap	WGD	Gain	Chromosome Arm	Unaveraged	BR
0.582626	model_pcaNNet_DepMap-NoWGD_ChromosomeArm-Level_Gain_Average.rds	model_pcaNNet_DepMap-WGD_Gene-Level_Filtered_Loss.rds	0.629934	pcaNNet	ChromosomeArm-Level_Gain_Average	DepMap	Non-WGD	Gain	Chromosome Arm	Averaged	Log2FC	0.616803	pcaNNet	Gene-Level_Filtered_Loss	DepMap	WGD	Loss	Gene	Unaveraged	BR
0.626009	model_pcaNNet_DepMap-NoWGD_ChromosomeArm-Level_Gain_Average.rds	model_pcaNNet_DepMap-WGD_Gene-Level_Filtered_Gain.rds	0.629934	pcaNNet	ChromosomeArm-Level_Gain_Average	DepMap	Non-WGD	Gain	Chromosome Arm	Averaged	Log2FC	0.667003	pcaNNet	Gene-Level_Filtered_Gain	DepMap	WGD	Gain	Gene	Unaveraged	BR
0.609879	model_pcaNNet_DepMap-NoWGD_ChromosomeArm-Level_Gain_Average.rds	model_pcaNNet_DepMap_ChromosomeArm-Level_Loss_Average.rds	0.629934	pcaNNet	ChromosomeArm-Level_Gain_Average	DepMap	Non-WGD	Gain	Chromosome Arm	Averaged	Log2FC	0.618075	pcaNNet	ChromosomeArm-Level_Loss_Average	DepMap	All	Loss	Chromosome Arm	Averaged	Log2FC
0.659066	model_pcaNNet_DepMap-NoWGD_ChromosomeArm-Level_Gain_Average.rds	model_pcaNNet_DepMap_ChromosomeArm-Level_Gain_Average.rds	0.629934	pcaNNet	ChromosomeArm-Level_Gain_Average	DepMap	Non-WGD	Gain	Chromosome Arm	Averaged	Log2FC	0.691098	pcaNNet	ChromosomeArm-Level_Gain_Average	DepMap	All	Gain	Chromosome Arm	Averaged	Log2FC
0.564056	model_pcaNNet_DepMap-NoWGD_ChromosomeArm-Level_Gain_Average.rds	model_pcaNNet_DepMap_ChromosomeArm-Level_Loss_Log2FC.rds	0.629934	pcaNNet	ChromosomeArm-Level_Gain_Average	DepMap	Non-WGD	Gain	Chromosome Arm	Averaged	Log2FC	0.591433	pcaNNet	ChromosomeArm-Level_Loss_Log2FC	DepMap	All	Loss	Chromosome Arm	Unaveraged	Log2FC
0.57394	model_pcaNNet_DepMap-NoWGD_ChromosomeArm-Level_Gain_Average.rds	model_pcaNNet_DepMap_ChromosomeArm-Level_Gain_Log2FC.rds	0.629934	pcaNNet	ChromosomeArm-Level_Gain_Average	DepMap	Non-WGD	Gain	Chromosome Arm	Averaged	Log2FC	0.60745	pcaNNet	ChromosomeArm-Level_Gain_Log2FC	DepMap	All	Gain	Chromosome Arm	Unaveraged	Log2FC
0.565551	model_pcaNNet_DepMap-NoWGD_ChromosomeArm-Level_Gain_Average.rds	model_pcaNNet_DepMap_ChromosomeArm-Level_Loss.rds	0.629934	pcaNNet	ChromosomeArm-Level_Gain_Average	DepMap	Non-WGD	Gain	Chromosome Arm	Averaged	Log2FC	0.603258	pcaNNet	ChromosomeArm-Level_Loss	DepMap	All	Loss	Chromosome Arm	Unaveraged	BR
0.568921	model_pcaNNet_DepMap-NoWGD_ChromosomeArm-Level_Gain_Average.rds	model_pcaNNet_DepMap_ChromosomeArm-Level_Gain.rds	0.629934	pcaNNet	ChromosomeArm-Level_Gain_Average	DepMap	Non-WGD	Gain	Chromosome Arm	Averaged	Log2FC	0.604947	pcaNNet	ChromosomeArm-Level_Gain	DepMap	All	Gain	Chromosome Arm	Unaveraged	BR
0.592873	model_pcaNNet_DepMap-NoWGD_ChromosomeArm-Level_Gain_Average.rds	model_pcaNNet_DepMap_Gene-Level_Filtered_Loss.rds	0.629934	pcaNNet	ChromosomeArm-Level_Gain_Average	DepMap	Non-WGD	Gain	Chromosome Arm	Averaged	Log2FC	0.646531	pcaNNet	Gene-Level_Filtered_Loss	DepMap	All	Loss	Gene	Unaveraged	BR
0.624352	model_pcaNNet_DepMap-NoWGD_ChromosomeArm-Level_Gain_Average.rds	model_pcaNNet_DepMap_Gene-Level_Filtered_Gain.rds	0.629934	pcaNNet	ChromosomeArm-Level_Gain_Average	DepMap	Non-WGD	Gain	Chromosome Arm	Averaged	Log2FC	0.719545	pcaNNet	Gene-Level_Filtered_Gain	DepMap	All	Gain	Gene	Unaveraged	BR
0.509246	model_pcaNNet_DepMap-NoWGD_ChromosomeArm-Level_Gain_Average.rds	model_pcaNNet_ProCan_ChromosomeArm-Level_Loss_Average.rds	0.629934	pcaNNet	ChromosomeArm-Level_Gain_Average	DepMap	Non-WGD	Gain	Chromosome Arm	Averaged	Log2FC	0.651105	pcaNNet	ChromosomeArm-Level_Loss_Average	ProCan	All	Loss	Chromosome Arm	Averaged	Log2FC
0.604784	model_pcaNNet_DepMap-NoWGD_ChromosomeArm-Level_Gain_Average.rds	model_pcaNNet_ProCan_ChromosomeArm-Level_Gain_Average.rds	0.629934	pcaNNet	ChromosomeArm-Level_Gain_Average	DepMap	Non-WGD	Gain	Chromosome Arm	Averaged	Log2FC	0.636144	pcaNNet	ChromosomeArm-Level_Gain_Average	ProCan	All	Gain	Chromosome Arm	Averaged	Log2FC
0.53965	model_pcaNNet_DepMap-NoWGD_ChromosomeArm-Level_Gain_Average.rds	model_pcaNNet_ProCan_ChromosomeArm-Level_Loss_Log2FC.rds	0.629934	pcaNNet	ChromosomeArm-Level_Gain_Average	DepMap	Non-WGD	Gain	Chromosome Arm	Averaged	Log2FC	0.570789	pcaNNet	ChromosomeArm-Level_Loss_Log2FC	ProCan	All	Loss	Chromosome Arm	Unaveraged	Log2FC
0.556097	model_pcaNNet_DepMap-NoWGD_ChromosomeArm-Level_Gain_Average.rds	model_pcaNNet_ProCan_ChromosomeArm-Level_Gain_Log2FC.rds	0.629934	pcaNNet	ChromosomeArm-Level_Gain_Average	DepMap	Non-WGD	Gain	Chromosome Arm	Averaged	Log2FC	0.591479	pcaNNet	ChromosomeArm-Level_Gain_Log2FC	ProCan	All	Gain	Chromosome Arm	Unaveraged	Log2FC
0.540232	model_pcaNNet_DepMap-NoWGD_ChromosomeArm-Level_Gain_Average.rds	model_pcaNNet_ProCan_ChromosomeArm-Level_Loss.rds	0.629934	pcaNNet	ChromosomeArm-Level_Gain_Average	DepMap	Non-WGD	Gain	Chromosome Arm	Averaged	Log2FC	0.58814	pcaNNet	ChromosomeArm-Level_Loss	ProCan	All	Loss	Chromosome Arm	Unaveraged	BR
0.554018	model_pcaNNet_DepMap-NoWGD_ChromosomeArm-Level_Gain_Average.rds	model_pcaNNet_ProCan_ChromosomeArm-Level_Gain.rds	0.629934	pcaNNet	ChromosomeArm-Level_Gain_Average	DepMap	Non-WGD	Gain	Chromosome Arm	Averaged	Log2FC	0.588452	pcaNNet	ChromosomeArm-Level_Gain	ProCan	All	Gain	Chromosome Arm	Unaveraged	BR
0.563256	model_pcaNNet_DepMap-NoWGD_ChromosomeArm-Level_Gain_Average.rds	model_pcaNNet_ProCan_Gene-Level_Filtered_Loss.rds	0.629934	pcaNNet	ChromosomeArm-Level_Gain_Average	DepMap	Non-WGD	Gain	Chromosome Arm	Averaged	Log2FC	0.617799	pcaNNet	Gene-Level_Filtered_Loss	ProCan	All	Loss	Gene	Unaveraged	BR
0.599607	model_pcaNNet_DepMap-NoWGD_ChromosomeArm-Level_Gain_Average.rds	model_pcaNNet_ProCan_Gene-Level_Filtered_Gain.rds	0.629934	pcaNNet	ChromosomeArm-Level_Gain_Average	DepMap	Non-WGD	Gain	Chromosome Arm	Averaged	Log2FC	0.670351	pcaNNet	Gene-Level_Filtered_Gain	ProCan	All	Gain	Gene	Unaveraged	BR
0.620682	model_pcaNNet_DepMap-NoWGD_ChromosomeArm-Level_Gain_Average.rds	model_rf_CPTAC_Gene-Level_Filtered_Loss.rds	0.629934	pcaNNet	ChromosomeArm-Level_Gain_Average	DepMap	Non-WGD	Gain	Chromosome Arm	Averaged	Log2FC	0.795401	rf	Gene-Level_Filtered_Loss	CPTAC	All	Loss	Gene	Unaveraged	BR
0.576737	model_pcaNNet_DepMap-NoWGD_ChromosomeArm-Level_Gain_Average.rds	model_rf_CPTAC_Gene-Level_Filtered_Gain.rds	0.629934	pcaNNet	ChromosomeArm-Level_Gain_Average	DepMap	Non-WGD	Gain	Chromosome Arm	Averaged	Log2FC	0.79636	rf	Gene-Level_Filtered_Gain	CPTAC	All	Gain	Gene	Unaveraged	BR
0.553191	model_pcaNNet_DepMap-NoWGD_ChromosomeArm-Level_Gain_Average.rds	model_rf_Engineered_ChromosomeArm-Level_Loss_Average.rds	0.629934	pcaNNet	ChromosomeArm-Level_Gain_Average	DepMap	Non-WGD	Gain	Chromosome Arm	Averaged	Log2FC	0.627122	rf	ChromosomeArm-Level_Loss_Average	Engineered	All	Loss	Chromosome Arm	Averaged	Log2FC
0.550347	model_pcaNNet_DepMap-NoWGD_ChromosomeArm-Level_Gain_Average.rds	model_rf_Engineered_ChromosomeArm-Level_Gain_Average.rds	0.629934	pcaNNet	ChromosomeArm-Level_Gain_Average	DepMap	Non-WGD	Gain	Chromosome Arm	Averaged	Log2FC	0.559028	rf	ChromosomeArm-Level_Gain_Average	Engineered	All	Gain	Chromosome Arm	Averaged	Log2FC
0.535686	model_pcaNNet_DepMap-NoWGD_ChromosomeArm-Level_Gain_Average.rds	model_rf_Engineered_ChromosomeArm-Level_Loss_Log2FC.rds	0.629934	pcaNNet	ChromosomeArm-Level_Gain_Average	DepMap	Non-WGD	Gain	Chromosome Arm	Averaged	Log2FC	0.870094	rf	ChromosomeArm-Level_Loss_Log2FC	Engineered	All	Loss	Chromosome Arm	Unaveraged	Log2FC
0.493721	model_pcaNNet_DepMap-NoWGD_ChromosomeArm-Level_Gain_Average.rds	model_rf_Engineered_ChromosomeArm-Level_Gain_Log2FC.rds	0.629934	pcaNNet	ChromosomeArm-Level_Gain_Average	DepMap	Non-WGD	Gain	Chromosome Arm	Averaged	Log2FC	0.848976	rf	ChromosomeArm-Level_Gain_Log2FC	Engineered	All	Gain	Chromosome Arm	Unaveraged	Log2FC
0.557682	model_pcaNNet_DepMap-NoWGD_ChromosomeArm-Level_Gain_Average.rds	model_rf_Engineered_ChromosomeArm-Level_Loss.rds	0.629934	pcaNNet	ChromosomeArm-Level_Gain_Average	DepMap	Non-WGD	Gain	Chromosome Arm	Averaged	Log2FC	0.907492	rf	ChromosomeArm-Level_Loss	Engineered	All	Loss	Chromosome Arm	Unaveraged	BR
0.536074	model_pcaNNet_DepMap-NoWGD_ChromosomeArm-Level_Gain_Average.rds	model_rf_Engineered_ChromosomeArm-Level_Gain.rds	0.629934	pcaNNet	ChromosomeArm-Level_Gain_Average	DepMap	Non-WGD	Gain	Chromosome Arm	Averaged	Log2FC	0.800663	rf	ChromosomeArm-Level_Gain	Engineered	All	Gain	Chromosome Arm	Unaveraged	BR
0.608486	model_pcaNNet_DepMap-NoWGD_ChromosomeArm-Level_Gain_Average.rds	model_rf_DepMap-NoWGD_ChromosomeArm-Level_Loss_Average.rds	0.629934	pcaNNet	ChromosomeArm-Level_Gain_Average	DepMap	Non-WGD	Gain	Chromosome Arm	Averaged	Log2FC	0.703125	rf	ChromosomeArm-Level_Loss_Average	DepMap	Non-WGD	Loss	Chromosome Arm	Averaged	Log2FC
0.662546	model_pcaNNet_DepMap-NoWGD_ChromosomeArm-Level_Gain_Average.rds	model_rf_DepMap-NoWGD_ChromosomeArm-Level_Gain_Average.rds	0.629934	pcaNNet	ChromosomeArm-Level_Gain_Average	DepMap	Non-WGD	Gain	Chromosome Arm	Averaged	Log2FC	0.64347	rf	ChromosomeArm-Level_Gain_Average	DepMap	Non-WGD	Gain	Chromosome Arm	Averaged	Log2FC
0.565	model_pcaNNet_DepMap-NoWGD_ChromosomeArm-Level_Gain_Average.rds	model_rf_DepMap-NoWGD_ChromosomeArm-Level_Loss_Log2FC.rds	0.629934	pcaNNet	ChromosomeArm-Level_Gain_Average	DepMap	Non-WGD	Gain	Chromosome Arm	Averaged	Log2FC	0.608564	rf	ChromosomeArm-Level_Loss_Log2FC	DepMap	Non-WGD	Loss	Chromosome Arm	Unaveraged	Log2FC
0.573392	model_pcaNNet_DepMap-NoWGD_ChromosomeArm-Level_Gain_Average.rds	model_rf_DepMap-NoWGD_ChromosomeArm-Level_Gain_Log2FC.rds	0.629934	pcaNNet	ChromosomeArm-Level_Gain_Average	DepMap	Non-WGD	Gain	Chromosome Arm	Averaged	Log2FC	0.620212	rf	ChromosomeArm-Level_Gain_Log2FC	DepMap	Non-WGD	Gain	Chromosome Arm	Unaveraged	Log2FC
0.577096	model_pcaNNet_DepMap-NoWGD_ChromosomeArm-Level_Gain_Average.rds	model_rf_DepMap-NoWGD_ChromosomeArm-Level_Loss.rds	0.629934	pcaNNet	ChromosomeArm-Level_Gain_Average	DepMap	Non-WGD	Gain	Chromosome Arm	Averaged	Log2FC	0.631189	rf	ChromosomeArm-Level_Loss	DepMap	Non-WGD	Loss	Chromosome Arm	Unaveraged	BR
0.57692	model_pcaNNet_DepMap-NoWGD_ChromosomeArm-Level_Gain_Average.rds	model_rf_DepMap-NoWGD_ChromosomeArm-Level_Gain.rds	0.629934	pcaNNet	ChromosomeArm-Level_Gain_Average	DepMap	Non-WGD	Gain	Chromosome Arm	Averaged	Log2FC	0.628902	rf	ChromosomeArm-Level_Gain	DepMap	Non-WGD	Gain	Chromosome Arm	Unaveraged	BR
0.595159	model_pcaNNet_DepMap-NoWGD_ChromosomeArm-Level_Gain_Average.rds	model_rf_DepMap-NoWGD_Gene-Level_Filtered_Loss.rds	0.629934	pcaNNet	ChromosomeArm-Level_Gain_Average	DepMap	Non-WGD	Gain	Chromosome Arm	Averaged	Log2FC	0.662026	rf	Gene-Level_Filtered_Loss	DepMap	Non-WGD	Loss	Gene	Unaveraged	BR
0.594371	model_pcaNNet_DepMap-NoWGD_ChromosomeArm-Level_Gain_Average.rds	model_rf_DepMap-NoWGD_Gene-Level_Filtered_Gain.rds	0.629934	pcaNNet	ChromosomeArm-Level_Gain_Average	DepMap	Non-WGD	Gain	Chromosome Arm	Averaged	Log2FC	0.658053	rf	Gene-Level_Filtered_Gain	DepMap	Non-WGD	Gain	Gene	Unaveraged	BR
0.61501	model_pcaNNet_DepMap-NoWGD_ChromosomeArm-Level_Gain_Average.rds	model_rf_DepMap-WGD_ChromosomeArm-Level_Loss_Average.rds	0.629934	pcaNNet	ChromosomeArm-Level_Gain_Average	DepMap	Non-WGD	Gain	Chromosome Arm	Averaged	Log2FC	0.6288	rf	ChromosomeArm-Level_Loss_Average	DepMap	WGD	Loss	Chromosome Arm	Averaged	Log2FC
0.622553	model_pcaNNet_DepMap-NoWGD_ChromosomeArm-Level_Gain_Average.rds	model_rf_DepMap-WGD_ChromosomeArm-Level_Gain_Average.rds	0.629934	pcaNNet	ChromosomeArm-Level_Gain_Average	DepMap	Non-WGD	Gain	Chromosome Arm	Averaged	Log2FC	0.638539	rf	ChromosomeArm-Level_Gain_Average	DepMap	WGD	Gain	Chromosome Arm	Averaged	Log2FC
0.567998	model_pcaNNet_DepMap-NoWGD_ChromosomeArm-Level_Gain_Average.rds	model_rf_DepMap-WGD_ChromosomeArm-Level_Loss_Log2FC.rds	0.629934	pcaNNet	ChromosomeArm-Level_Gain_Average	DepMap	Non-WGD	Gain	Chromosome Arm	Averaged	Log2FC	0.607948	rf	ChromosomeArm-Level_Loss_Log2FC	DepMap	WGD	Loss	Chromosome Arm	Unaveraged	Log2FC
0.573746	model_pcaNNet_DepMap-NoWGD_ChromosomeArm-Level_Gain_Average.rds	model_rf_DepMap-WGD_ChromosomeArm-Level_Gain_Log2FC.rds	0.629934	pcaNNet	ChromosomeArm-Level_Gain_Average	DepMap	Non-WGD	Gain	Chromosome Arm	Averaged	Log2FC	0.613835	rf	ChromosomeArm-Level_Gain_Log2FC	DepMap	WGD	Gain	Chromosome Arm	Unaveraged	Log2FC
0.565191	model_pcaNNet_DepMap-NoWGD_ChromosomeArm-Level_Gain_Average.rds	model_rf_DepMap-WGD_ChromosomeArm-Level_Loss.rds	0.629934	pcaNNet	ChromosomeArm-Level_Gain_Average	DepMap	Non-WGD	Gain	Chromosome Arm	Averaged	Log2FC	0.601098	rf	ChromosomeArm-Level_Loss	DepMap	WGD	Loss	Chromosome Arm	Unaveraged	BR
0.564505	model_pcaNNet_DepMap-NoWGD_ChromosomeArm-Level_Gain_Average.rds	model_rf_DepMap-WGD_ChromosomeArm-Level_Gain.rds	0.629934	pcaNNet	ChromosomeArm-Level_Gain_Average	DepMap	Non-WGD	Gain	Chromosome Arm	Averaged	Log2FC	0.58841	rf	ChromosomeArm-Level_Gain	DepMap	WGD	Gain	Chromosome Arm	Unaveraged	BR
0.582626	model_pcaNNet_DepMap-NoWGD_ChromosomeArm-Level_Gain_Average.rds	model_rf_DepMap-WGD_Gene-Level_Filtered_Loss.rds	0.629934	pcaNNet	ChromosomeArm-Level_Gain_Average	DepMap	Non-WGD	Gain	Chromosome Arm	Averaged	Log2FC	0.637959	rf	Gene-Level_Filtered_Loss	DepMap	WGD	Loss	Gene	Unaveraged	BR
0.626009	model_pcaNNet_DepMap-NoWGD_ChromosomeArm-Level_Gain_Average.rds	model_rf_DepMap-WGD_Gene-Level_Filtered_Gain.rds	0.629934	pcaNNet	ChromosomeArm-Level_Gain_Average	DepMap	Non-WGD	Gain	Chromosome Arm	Averaged	Log2FC	0.690237	rf	Gene-Level_Filtered_Gain	DepMap	WGD	Gain	Gene	Unaveraged	BR
0.609879	model_pcaNNet_DepMap-NoWGD_ChromosomeArm-Level_Gain_Average.rds	model_rf_DepMap_ChromosomeArm-Level_Loss_Average.rds	0.629934	pcaNNet	ChromosomeArm-Level_Gain_Average	DepMap	Non-WGD	Gain	Chromosome Arm	Averaged	Log2FC	0.65348	rf	ChromosomeArm-Level_Loss_Average	DepMap	All	Loss	Chromosome Arm	Averaged	Log2FC
0.659066	model_pcaNNet_DepMap-NoWGD_ChromosomeArm-Level_Gain_Average.rds	model_rf_DepMap_ChromosomeArm-Level_Gain_Average.rds	0.629934	pcaNNet	ChromosomeArm-Level_Gain_Average	DepMap	Non-WGD	Gain	Chromosome Arm	Averaged	Log2FC	0.702296	rf	ChromosomeArm-Level_Gain_Average	DepMap	All	Gain	Chromosome Arm	Averaged	Log2FC
0.564056	model_pcaNNet_DepMap-NoWGD_ChromosomeArm-Level_Gain_Average.rds	model_rf_DepMap_ChromosomeArm-Level_Loss_Log2FC.rds	0.629934	pcaNNet	ChromosomeArm-Level_Gain_Average	DepMap	Non-WGD	Gain	Chromosome Arm	Averaged	Log2FC	0.610392	rf	ChromosomeArm-Level_Loss_Log2FC	DepMap	All	Loss	Chromosome Arm	Unaveraged	Log2FC
0.57394	model_pcaNNet_DepMap-NoWGD_ChromosomeArm-Level_Gain_Average.rds	model_rf_DepMap_ChromosomeArm-Level_Gain_Log2FC.rds	0.629934	pcaNNet	ChromosomeArm-Level_Gain_Average	DepMap	Non-WGD	Gain	Chromosome Arm	Averaged	Log2FC	0.627656	rf	ChromosomeArm-Level_Gain_Log2FC	DepMap	All	Gain	Chromosome Arm	Unaveraged	Log2FC
0.565551	model_pcaNNet_DepMap-NoWGD_ChromosomeArm-Level_Gain_Average.rds	model_rf_DepMap_ChromosomeArm-Level_Loss.rds	0.629934	pcaNNet	ChromosomeArm-Level_Gain_Average	DepMap	Non-WGD	Gain	Chromosome Arm	Averaged	Log2FC	0.622198	rf	ChromosomeArm-Level_Loss	DepMap	All	Loss	Chromosome Arm	Unaveraged	BR
0.568921	model_pcaNNet_DepMap-NoWGD_ChromosomeArm-Level_Gain_Average.rds	model_rf_DepMap_ChromosomeArm-Level_Gain.rds	0.629934	pcaNNet	ChromosomeArm-Level_Gain_Average	DepMap	Non-WGD	Gain	Chromosome Arm	Averaged	Log2FC	0.62501	rf	ChromosomeArm-Level_Gain	DepMap	All	Gain	Chromosome Arm	Unaveraged	BR
0.592873	model_pcaNNet_DepMap-NoWGD_ChromosomeArm-Level_Gain_Average.rds	model_rf_DepMap_Gene-Level_Filtered_Loss.rds	0.629934	pcaNNet	ChromosomeArm-Level_Gain_Average	DepMap	Non-WGD	Gain	Chromosome Arm	Averaged	Log2FC	0.653795	rf	Gene-Level_Filtered_Loss	DepMap	All	Loss	Gene	Unaveraged	BR
0.624352	model_pcaNNet_DepMap-NoWGD_ChromosomeArm-Level_Gain_Average.rds	model_rf_DepMap_Gene-Level_Filtered_Gain.rds	0.629934	pcaNNet	ChromosomeArm-Level_Gain_Average	DepMap	Non-WGD	Gain	Chromosome Arm	Averaged	Log2FC	0.717943	rf	Gene-Level_Filtered_Gain	DepMap	All	Gain	Gene	Unaveraged	BR
0.509246	model_pcaNNet_DepMap-NoWGD_ChromosomeArm-Level_Gain_Average.rds	model_rf_ProCan_ChromosomeArm-Level_Loss_Average.rds	0.629934	pcaNNet	ChromosomeArm-Level_Gain_Average	DepMap	Non-WGD	Gain	Chromosome Arm	Averaged	Log2FC	0.671319	rf	ChromosomeArm-Level_Loss_Average	ProCan	All	Loss	Chromosome Arm	Averaged	Log2FC
0.604784	model_pcaNNet_DepMap-NoWGD_ChromosomeArm-Level_Gain_Average.rds	model_rf_ProCan_ChromosomeArm-Level_Gain_Average.rds	0.629934	pcaNNet	ChromosomeArm-Level_Gain_Average	DepMap	Non-WGD	Gain	Chromosome Arm	Averaged	Log2FC	0.648154	rf	ChromosomeArm-Level_Gain_Average	ProCan	All	Gain	Chromosome Arm	Averaged	Log2FC
0.53965	model_pcaNNet_DepMap-NoWGD_ChromosomeArm-Level_Gain_Average.rds	model_rf_ProCan_ChromosomeArm-Level_Loss_Log2FC.rds	0.629934	pcaNNet	ChromosomeArm-Level_Gain_Average	DepMap	Non-WGD	Gain	Chromosome Arm	Averaged	Log2FC	0.592926	rf	ChromosomeArm-Level_Loss_Log2FC	ProCan	All	Loss	Chromosome Arm	Unaveraged	Log2FC
0.556097	model_pcaNNet_DepMap-NoWGD_ChromosomeArm-Level_Gain_Average.rds	model_rf_ProCan_ChromosomeArm-Level_Gain_Log2FC.rds	0.629934	pcaNNet	ChromosomeArm-Level_Gain_Average	DepMap	Non-WGD	Gain	Chromosome Arm	Averaged	Log2FC	0.592916	rf	ChromosomeArm-Level_Gain_Log2FC	ProCan	All	Gain	Chromosome Arm	Unaveraged	Log2FC
0.540232	model_pcaNNet_DepMap-NoWGD_ChromosomeArm-Level_Gain_Average.rds	model_rf_ProCan_ChromosomeArm-Level_Loss.rds	0.629934	pcaNNet	ChromosomeArm-Level_Gain_Average	DepMap	Non-WGD	Gain	Chromosome Arm	Averaged	Log2FC	0.622231	rf	ChromosomeArm-Level_Loss	ProCan	All	Loss	Chromosome Arm	Unaveraged	BR
0.554018	model_pcaNNet_DepMap-NoWGD_ChromosomeArm-Level_Gain_Average.rds	model_rf_ProCan_ChromosomeArm-Level_Gain.rds	0.629934	pcaNNet	ChromosomeArm-Level_Gain_Average	DepMap	Non-WGD	Gain	Chromosome Arm	Averaged	Log2FC	0.596759	rf	ChromosomeArm-Level_Gain	ProCan	All	Gain	Chromosome Arm	Unaveraged	BR
0.563256	model_pcaNNet_DepMap-NoWGD_ChromosomeArm-Level_Gain_Average.rds	model_rf_ProCan_Gene-Level_Filtered_Loss.rds	0.629934	pcaNNet	ChromosomeArm-Level_Gain_Average	DepMap	Non-WGD	Gain	Chromosome Arm	Averaged	Log2FC	0.642238	rf	Gene-Level_Filtered_Loss	ProCan	All	Loss	Gene	Unaveraged	BR
0.599607	model_pcaNNet_DepMap-NoWGD_ChromosomeArm-Level_Gain_Average.rds	model_rf_ProCan_Gene-Level_Filtered_Gain.rds	0.629934	pcaNNet	ChromosomeArm-Level_Gain_Average	DepMap	Non-WGD	Gain	Chromosome Arm	Averaged	Log2FC	0.664437	rf	Gene-Level_Filtered_Gain	ProCan	All	Gain	Gene	Unaveraged	BR
0.620682	model_pcaNNet_DepMap-NoWGD_ChromosomeArm-Level_Gain_Average.rds	model_xgbLinear_CPTAC_Gene-Level_Filtered_Loss.rds	0.629934	pcaNNet	ChromosomeArm-Level_Gain_Average	DepMap	Non-WGD	Gain	Chromosome Arm	Averaged	Log2FC	0.811102	xgbLinear	Gene-Level_Filtered_Loss	CPTAC	All	Loss	Gene	Unaveraged	BR
0.576737	model_pcaNNet_DepMap-NoWGD_ChromosomeArm-Level_Gain_Average.rds	model_xgbLinear_CPTAC_Gene-Level_Filtered_Gain.rds	0.629934	pcaNNet	ChromosomeArm-Level_Gain_Average	DepMap	Non-WGD	Gain	Chromosome Arm	Averaged	Log2FC	0.845607	xgbLinear	Gene-Level_Filtered_Gain	CPTAC	All	Gain	Gene	Unaveraged	BR
0.553191	model_pcaNNet_DepMap-NoWGD_ChromosomeArm-Level_Gain_Average.rds	model_xgbLinear_Engineered_ChromosomeArm-Level_Loss_Average.rds	0.629934	pcaNNet	ChromosomeArm-Level_Gain_Average	DepMap	Non-WGD	Gain	Chromosome Arm	Averaged	Log2FC	0.617858	xgbLinear	ChromosomeArm-Level_Loss_Average	Engineered	All	Loss	Chromosome Arm	Averaged	Log2FC
0.550347	model_pcaNNet_DepMap-NoWGD_ChromosomeArm-Level_Gain_Average.rds	model_xgbLinear_Engineered_ChromosomeArm-Level_Gain_Average.rds	0.629934	pcaNNet	ChromosomeArm-Level_Gain_Average	DepMap	Non-WGD	Gain	Chromosome Arm	Averaged	Log2FC	0.402778	xgbLinear	ChromosomeArm-Level_Gain_Average	Engineered	All	Gain	Chromosome Arm	Averaged	Log2FC
0.535686	model_pcaNNet_DepMap-NoWGD_ChromosomeArm-Level_Gain_Average.rds	model_xgbLinear_Engineered_ChromosomeArm-Level_Loss_Log2FC.rds	0.629934	pcaNNet	ChromosomeArm-Level_Gain_Average	DepMap	Non-WGD	Gain	Chromosome Arm	Averaged	Log2FC	0.870003	xgbLinear	ChromosomeArm-Level_Loss_Log2FC	Engineered	All	Loss	Chromosome Arm	Unaveraged	Log2FC
0.493721	model_pcaNNet_DepMap-NoWGD_ChromosomeArm-Level_Gain_Average.rds	model_xgbLinear_Engineered_ChromosomeArm-Level_Gain_Log2FC.rds	0.629934	pcaNNet	ChromosomeArm-Level_Gain_Average	DepMap	Non-WGD	Gain	Chromosome Arm	Averaged	Log2FC	0.828982	xgbLinear	ChromosomeArm-Level_Gain_Log2FC	Engineered	All	Gain	Chromosome Arm	Unaveraged	Log2FC
0.557682	model_pcaNNet_DepMap-NoWGD_ChromosomeArm-Level_Gain_Average.rds	model_xgbLinear_Engineered_ChromosomeArm-Level_Loss.rds	0.629934	pcaNNet	ChromosomeArm-Level_Gain_Average	DepMap	Non-WGD	Gain	Chromosome Arm	Averaged	Log2FC	0.904746	xgbLinear	ChromosomeArm-Level_Loss	Engineered	All	Loss	Chromosome Arm	Unaveraged	BR
0.536074	model_pcaNNet_DepMap-NoWGD_ChromosomeArm-Level_Gain_Average.rds	model_xgbLinear_Engineered_ChromosomeArm-Level_Gain.rds	0.629934	pcaNNet	ChromosomeArm-Level_Gain_Average	DepMap	Non-WGD	Gain	Chromosome Arm	Averaged	Log2FC	0.79244	xgbLinear	ChromosomeArm-Level_Gain	Engineered	All	Gain	Chromosome Arm	Unaveraged	BR
0.608486	model_pcaNNet_DepMap-NoWGD_ChromosomeArm-Level_Gain_Average.rds	model_xgbLinear_DepMap-NoWGD_ChromosomeArm-Level_Loss_Average.rds	0.629934	pcaNNet	ChromosomeArm-Level_Gain_Average	DepMap	Non-WGD	Gain	Chromosome Arm	Averaged	Log2FC	0.681747	xgbLinear	ChromosomeArm-Level_Loss_Average	DepMap	Non-WGD	Loss	Chromosome Arm	Averaged	Log2FC
0.662546	model_pcaNNet_DepMap-NoWGD_ChromosomeArm-Level_Gain_Average.rds	model_xgbLinear_DepMap-NoWGD_ChromosomeArm-Level_Gain_Average.rds	0.629934	pcaNNet	ChromosomeArm-Level_Gain_Average	DepMap	Non-WGD	Gain	Chromosome Arm	Averaged	Log2FC	0.621066	xgbLinear	ChromosomeArm-Level_Gain_Average	DepMap	Non-WGD	Gain	Chromosome Arm	Averaged	Log2FC
0.565	model_pcaNNet_DepMap-NoWGD_ChromosomeArm-Level_Gain_Average.rds	model_xgbLinear_DepMap-NoWGD_ChromosomeArm-Level_Loss_Log2FC.rds	0.629934	pcaNNet	ChromosomeArm-Level_Gain_Average	DepMap	Non-WGD	Gain	Chromosome Arm	Averaged	Log2FC	0.61419	xgbLinear	ChromosomeArm-Level_Loss_Log2FC	DepMap	Non-WGD	Loss	Chromosome Arm	Unaveraged	Log2FC
0.573392	model_pcaNNet_DepMap-NoWGD_ChromosomeArm-Level_Gain_Average.rds	model_xgbLinear_DepMap-NoWGD_ChromosomeArm-Level_Gain_Log2FC.rds	0.629934	pcaNNet	ChromosomeArm-Level_Gain_Average	DepMap	Non-WGD	Gain	Chromosome Arm	Averaged	Log2FC	0.629164	xgbLinear	ChromosomeArm-Level_Gain_Log2FC	DepMap	Non-WGD	Gain	Chromosome Arm	Unaveraged	Log2FC
0.577096	model_pcaNNet_DepMap-NoWGD_ChromosomeArm-Level_Gain_Average.rds	model_xgbLinear_DepMap-NoWGD_ChromosomeArm-Level_Loss.rds	0.629934	pcaNNet	ChromosomeArm-Level_Gain_Average	DepMap	Non-WGD	Gain	Chromosome Arm	Averaged	Log2FC	0.638363	xgbLinear	ChromosomeArm-Level_Loss	DepMap	Non-WGD	Loss	Chromosome Arm	Unaveraged	BR
0.57692	model_pcaNNet_DepMap-NoWGD_ChromosomeArm-Level_Gain_Average.rds	model_xgbLinear_DepMap-NoWGD_ChromosomeArm-Level_Gain.rds	0.629934	pcaNNet	ChromosomeArm-Level_Gain_Average	DepMap	Non-WGD	Gain	Chromosome Arm	Averaged	Log2FC	0.633137	xgbLinear	ChromosomeArm-Level_Gain	DepMap	Non-WGD	Gain	Chromosome Arm	Unaveraged	BR
0.595159	model_pcaNNet_DepMap-NoWGD_ChromosomeArm-Level_Gain_Average.rds	model_xgbLinear_DepMap-NoWGD_Gene-Level_Filtered_Loss.rds	0.629934	pcaNNet	ChromosomeArm-Level_Gain_Average	DepMap	Non-WGD	Gain	Chromosome Arm	Averaged	Log2FC	0.682	xgbLinear	Gene-Level_Filtered_Loss	DepMap	Non-WGD	Loss	Gene	Unaveraged	BR
0.594371	model_pcaNNet_DepMap-NoWGD_ChromosomeArm-Level_Gain_Average.rds	model_xgbLinear_DepMap-NoWGD_Gene-Level_Filtered_Gain.rds	0.629934	pcaNNet	ChromosomeArm-Level_Gain_Average	DepMap	Non-WGD	Gain	Chromosome Arm	Averaged	Log2FC	0.670397	xgbLinear	Gene-Level_Filtered_Gain	DepMap	Non-WGD	Gain	Gene	Unaveraged	BR
0.61501	model_pcaNNet_DepMap-NoWGD_ChromosomeArm-Level_Gain_Average.rds	model_xgbLinear_DepMap-WGD_ChromosomeArm-Level_Loss_Average.rds	0.629934	pcaNNet	ChromosomeArm-Level_Gain_Average	DepMap	Non-WGD	Gain	Chromosome Arm	Averaged	Log2FC	0.591755	xgbLinear	ChromosomeArm-Level_Loss_Average	DepMap	WGD	Loss	Chromosome Arm	Averaged	Log2FC
0.622553	model_pcaNNet_DepMap-NoWGD_ChromosomeArm-Level_Gain_Average.rds	model_xgbLinear_DepMap-WGD_ChromosomeArm-Level_Gain_Average.rds	0.629934	pcaNNet	ChromosomeArm-Level_Gain_Average	DepMap	Non-WGD	Gain	Chromosome Arm	Averaged	Log2FC	0.596419	xgbLinear	ChromosomeArm-Level_Gain_Average	DepMap	WGD	Gain	Chromosome Arm	Averaged	Log2FC
0.567998	model_pcaNNet_DepMap-NoWGD_ChromosomeArm-Level_Gain_Average.rds	model_xgbLinear_DepMap-WGD_ChromosomeArm-Level_Loss_Log2FC.rds	0.629934	pcaNNet	ChromosomeArm-Level_Gain_Average	DepMap	Non-WGD	Gain	Chromosome Arm	Averaged	Log2FC	0.612193	xgbLinear	ChromosomeArm-Level_Loss_Log2FC	DepMap	WGD	Loss	Chromosome Arm	Unaveraged	Log2FC
0.573746	model_pcaNNet_DepMap-NoWGD_ChromosomeArm-Level_Gain_Average.rds	model_xgbLinear_DepMap-WGD_ChromosomeArm-Level_Gain_Log2FC.rds	0.629934	pcaNNet	ChromosomeArm-Level_Gain_Average	DepMap	Non-WGD	Gain	Chromosome Arm	Averaged	Log2FC	0.623781	xgbLinear	ChromosomeArm-Level_Gain_Log2FC	DepMap	WGD	Gain	Chromosome Arm	Unaveraged	Log2FC
0.565191	model_pcaNNet_DepMap-NoWGD_ChromosomeArm-Level_Gain_Average.rds	model_xgbLinear_DepMap-WGD_ChromosomeArm-Level_Loss.rds	0.629934	pcaNNet	ChromosomeArm-Level_Gain_Average	DepMap	Non-WGD	Gain	Chromosome Arm	Averaged	Log2FC	0.606588	xgbLinear	ChromosomeArm-Level_Loss	DepMap	WGD	Loss	Chromosome Arm	Unaveraged	BR
0.564505	model_pcaNNet_DepMap-NoWGD_ChromosomeArm-Level_Gain_Average.rds	model_xgbLinear_DepMap-WGD_ChromosomeArm-Level_Gain.rds	0.629934	pcaNNet	ChromosomeArm-Level_Gain_Average	DepMap	Non-WGD	Gain	Chromosome Arm	Averaged	Log2FC	0.606426	xgbLinear	ChromosomeArm-Level_Gain	DepMap	WGD	Gain	Chromosome Arm	Unaveraged	BR
0.582626	model_pcaNNet_DepMap-NoWGD_ChromosomeArm-Level_Gain_Average.rds	model_xgbLinear_DepMap-WGD_Gene-Level_Filtered_Loss.rds	0.629934	pcaNNet	ChromosomeArm-Level_Gain_Average	DepMap	Non-WGD	Gain	Chromosome Arm	Averaged	Log2FC	0.646684	xgbLinear	Gene-Level_Filtered_Loss	DepMap	WGD	Loss	Gene	Unaveraged	BR
0.626009	model_pcaNNet_DepMap-NoWGD_ChromosomeArm-Level_Gain_Average.rds	model_xgbLinear_DepMap-WGD_Gene-Level_Filtered_Gain.rds	0.629934	pcaNNet	ChromosomeArm-Level_Gain_Average	DepMap	Non-WGD	Gain	Chromosome Arm	Averaged	Log2FC	0.718197	xgbLinear	Gene-Level_Filtered_Gain	DepMap	WGD	Gain	Gene	Unaveraged	BR
0.609879	model_pcaNNet_DepMap-NoWGD_ChromosomeArm-Level_Gain_Average.rds	model_xgbLinear_DepMap_ChromosomeArm-Level_Loss_Average.rds	0.629934	pcaNNet	ChromosomeArm-Level_Gain_Average	DepMap	Non-WGD	Gain	Chromosome Arm	Averaged	Log2FC	0.636467	xgbLinear	ChromosomeArm-Level_Loss_Average	DepMap	All	Loss	Chromosome Arm	Averaged	Log2FC
0.659066	model_pcaNNet_DepMap-NoWGD_ChromosomeArm-Level_Gain_Average.rds	model_xgbLinear_DepMap_ChromosomeArm-Level_Gain_Average.rds	0.629934	pcaNNet	ChromosomeArm-Level_Gain_Average	DepMap	Non-WGD	Gain	Chromosome Arm	Averaged	Log2FC	0.637051	xgbLinear	ChromosomeArm-Level_Gain_Average	DepMap	All	Gain	Chromosome Arm	Averaged	Log2FC
0.564056	model_pcaNNet_DepMap-NoWGD_ChromosomeArm-Level_Gain_Average.rds	model_xgbLinear_DepMap_ChromosomeArm-Level_Loss_Log2FC.rds	0.629934	pcaNNet	ChromosomeArm-Level_Gain_Average	DepMap	Non-WGD	Gain	Chromosome Arm	Averaged	Log2FC	0.618288	xgbLinear	ChromosomeArm-Level_Loss_Log2FC	DepMap	All	Loss	Chromosome Arm	Unaveraged	Log2FC
0.57394	model_pcaNNet_DepMap-NoWGD_ChromosomeArm-Level_Gain_Average.rds	model_xgbLinear_DepMap_ChromosomeArm-Level_Gain_Log2FC.rds	0.629934	pcaNNet	ChromosomeArm-Level_Gain_Average	DepMap	Non-WGD	Gain	Chromosome Arm	Averaged	Log2FC	0.637227	xgbLinear	ChromosomeArm-Level_Gain_Log2FC	DepMap	All	Gain	Chromosome Arm	Unaveraged	Log2FC
0.565551	model_pcaNNet_DepMap-NoWGD_ChromosomeArm-Level_Gain_Average.rds	model_xgbLinear_DepMap_ChromosomeArm-Level_Loss.rds	0.629934	pcaNNet	ChromosomeArm-Level_Gain_Average	DepMap	Non-WGD	Gain	Chromosome Arm	Averaged	Log2FC	0.625845	xgbLinear	ChromosomeArm-Level_Loss	DepMap	All	Loss	Chromosome Arm	Unaveraged	BR
0.568921	model_pcaNNet_DepMap-NoWGD_ChromosomeArm-Level_Gain_Average.rds	model_xgbLinear_DepMap_ChromosomeArm-Level_Gain.rds	0.629934	pcaNNet	ChromosomeArm-Level_Gain_Average	DepMap	Non-WGD	Gain	Chromosome Arm	Averaged	Log2FC	0.631422	xgbLinear	ChromosomeArm-Level_Gain	DepMap	All	Gain	Chromosome Arm	Unaveraged	BR
0.592873	model_pcaNNet_DepMap-NoWGD_ChromosomeArm-Level_Gain_Average.rds	model_xgbLinear_DepMap_Gene-Level_Filtered_Loss.rds	0.629934	pcaNNet	ChromosomeArm-Level_Gain_Average	DepMap	Non-WGD	Gain	Chromosome Arm	Averaged	Log2FC	0.68396	xgbLinear	Gene-Level_Filtered_Loss	DepMap	All	Loss	Gene	Unaveraged	BR
0.624352	model_pcaNNet_DepMap-NoWGD_ChromosomeArm-Level_Gain_Average.rds	model_xgbLinear_DepMap_Gene-Level_Filtered_Gain.rds	0.629934	pcaNNet	ChromosomeArm-Level_Gain_Average	DepMap	Non-WGD	Gain	Chromosome Arm	Averaged	Log2FC	0.772914	xgbLinear	Gene-Level_Filtered_Gain	DepMap	All	Gain	Gene	Unaveraged	BR
0.509246	model_pcaNNet_DepMap-NoWGD_ChromosomeArm-Level_Gain_Average.rds	model_xgbLinear_ProCan_ChromosomeArm-Level_Loss_Average.rds	0.629934	pcaNNet	ChromosomeArm-Level_Gain_Average	DepMap	Non-WGD	Gain	Chromosome Arm	Averaged	Log2FC	0.629296	xgbLinear	ChromosomeArm-Level_Loss_Average	ProCan	All	Loss	Chromosome Arm	Averaged	Log2FC
0.604784	model_pcaNNet_DepMap-NoWGD_ChromosomeArm-Level_Gain_Average.rds	model_xgbLinear_ProCan_ChromosomeArm-Level_Gain_Average.rds	0.629934	pcaNNet	ChromosomeArm-Level_Gain_Average	DepMap	Non-WGD	Gain	Chromosome Arm	Averaged	Log2FC	0.64511	xgbLinear	ChromosomeArm-Level_Gain_Average	ProCan	All	Gain	Chromosome Arm	Averaged	Log2FC
0.53965	model_pcaNNet_DepMap-NoWGD_ChromosomeArm-Level_Gain_Average.rds	model_xgbLinear_ProCan_ChromosomeArm-Level_Loss_Log2FC.rds	0.629934	pcaNNet	ChromosomeArm-Level_Gain_Average	DepMap	Non-WGD	Gain	Chromosome Arm	Averaged	Log2FC	0.613167	xgbLinear	ChromosomeArm-Level_Loss_Log2FC	ProCan	All	Loss	Chromosome Arm	Unaveraged	Log2FC
0.556097	model_pcaNNet_DepMap-NoWGD_ChromosomeArm-Level_Gain_Average.rds	model_xgbLinear_ProCan_ChromosomeArm-Level_Gain_Log2FC.rds	0.629934	pcaNNet	ChromosomeArm-Level_Gain_Average	DepMap	Non-WGD	Gain	Chromosome Arm	Averaged	Log2FC	0.611942	xgbLinear	ChromosomeArm-Level_Gain_Log2FC	ProCan	All	Gain	Chromosome Arm	Unaveraged	Log2FC
0.540232	model_pcaNNet_DepMap-NoWGD_ChromosomeArm-Level_Gain_Average.rds	model_xgbLinear_ProCan_ChromosomeArm-Level_Loss.rds	0.629934	pcaNNet	ChromosomeArm-Level_Gain_Average	DepMap	Non-WGD	Gain	Chromosome Arm	Averaged	Log2FC	0.623499	xgbLinear	ChromosomeArm-Level_Loss	ProCan	All	Loss	Chromosome Arm	Unaveraged	BR
0.554018	model_pcaNNet_DepMap-NoWGD_ChromosomeArm-Level_Gain_Average.rds	model_xgbLinear_ProCan_ChromosomeArm-Level_Gain.rds	0.629934	pcaNNet	ChromosomeArm-Level_Gain_Average	DepMap	Non-WGD	Gain	Chromosome Arm	Averaged	Log2FC	0.608333	xgbLinear	ChromosomeArm-Level_Gain	ProCan	All	Gain	Chromosome Arm	Unaveraged	BR
0.563256	model_pcaNNet_DepMap-NoWGD_ChromosomeArm-Level_Gain_Average.rds	model_xgbLinear_ProCan_Gene-Level_Filtered_Loss.rds	0.629934	pcaNNet	ChromosomeArm-Level_Gain_Average	DepMap	Non-WGD	Gain	Chromosome Arm	Averaged	Log2FC	0.652537	xgbLinear	Gene-Level_Filtered_Loss	ProCan	All	Loss	Gene	Unaveraged	BR
0.599607	model_pcaNNet_DepMap-NoWGD_ChromosomeArm-Level_Gain_Average.rds	model_xgbLinear_ProCan_Gene-Level_Filtered_Gain.rds	0.629934	pcaNNet	ChromosomeArm-Level_Gain_Average	DepMap	Non-WGD	Gain	Chromosome Arm	Averaged	Log2FC	0.731048	xgbLinear	Gene-Level_Filtered_Gain	ProCan	All	Gain	Gene	Unaveraged	BR
0.624079	model_pcaNNet_DepMap-NoWGD_ChromosomeArm-Level_Loss_Log2FC.rds	model_pcaNNet_CPTAC_Gene-Level_Filtered_Loss.rds	0.593515	pcaNNet	ChromosomeArm-Level_Loss_Log2FC	DepMap	Non-WGD	Loss	Chromosome Arm	Unaveraged	Log2FC	0.709026	pcaNNet	Gene-Level_Filtered_Loss	CPTAC	All	Loss	Gene	Unaveraged	BR
0.594555	model_pcaNNet_DepMap-NoWGD_ChromosomeArm-Level_Loss_Log2FC.rds	model_pcaNNet_CPTAC_Gene-Level_Filtered_Gain.rds	0.593515	pcaNNet	ChromosomeArm-Level_Loss_Log2FC	DepMap	Non-WGD	Loss	Chromosome Arm	Unaveraged	Log2FC	0.663743	pcaNNet	Gene-Level_Filtered_Gain	CPTAC	All	Gain	Gene	Unaveraged	BR
0.560602	model_pcaNNet_DepMap-NoWGD_ChromosomeArm-Level_Loss_Log2FC.rds	model_pcaNNet_Engineered_ChromosomeArm-Level_Loss_Average.rds	0.593515	pcaNNet	ChromosomeArm-Level_Loss_Log2FC	DepMap	Non-WGD	Loss	Chromosome Arm	Unaveraged	Log2FC	0.624074	pcaNNet	ChromosomeArm-Level_Loss_Average	Engineered	All	Loss	Chromosome Arm	Averaged	Log2FC
0.657986	model_pcaNNet_DepMap-NoWGD_ChromosomeArm-Level_Loss_Log2FC.rds	model_pcaNNet_Engineered_ChromosomeArm-Level_Gain_Average.rds	0.593515	pcaNNet	ChromosomeArm-Level_Loss_Log2FC	DepMap	Non-WGD	Loss	Chromosome Arm	Unaveraged	Log2FC	0.722222	pcaNNet	ChromosomeArm-Level_Gain_Average	Engineered	All	Gain	Chromosome Arm	Averaged	Log2FC
0.543828	model_pcaNNet_DepMap-NoWGD_ChromosomeArm-Level_Loss_Log2FC.rds	model_pcaNNet_Engineered_ChromosomeArm-Level_Loss_Log2FC.rds	0.593515	pcaNNet	ChromosomeArm-Level_Loss_Log2FC	DepMap	Non-WGD	Loss	Chromosome Arm	Unaveraged	Log2FC	0.838043	pcaNNet	ChromosomeArm-Level_Loss_Log2FC	Engineered	All	Loss	Chromosome Arm	Unaveraged	Log2FC
0.563781	model_pcaNNet_DepMap-NoWGD_ChromosomeArm-Level_Loss_Log2FC.rds	model_pcaNNet_Engineered_ChromosomeArm-Level_Gain_Log2FC.rds	0.593515	pcaNNet	ChromosomeArm-Level_Loss_Log2FC	DepMap	Non-WGD	Loss	Chromosome Arm	Unaveraged	Log2FC	0.789656	pcaNNet	ChromosomeArm-Level_Gain_Log2FC	Engineered	All	Gain	Chromosome Arm	Unaveraged	Log2FC
0.466127	model_pcaNNet_DepMap-NoWGD_ChromosomeArm-Level_Loss_Log2FC.rds	model_pcaNNet_Engineered_ChromosomeArm-Level_Loss.rds	0.593515	pcaNNet	ChromosomeArm-Level_Loss_Log2FC	DepMap	Non-WGD	Loss	Chromosome Arm	Unaveraged	Log2FC	0.845367	pcaNNet	ChromosomeArm-Level_Loss	Engineered	All	Loss	Chromosome Arm	Unaveraged	BR
0.628515	model_pcaNNet_DepMap-NoWGD_ChromosomeArm-Level_Loss_Log2FC.rds	model_pcaNNet_Engineered_ChromosomeArm-Level_Gain.rds	0.593515	pcaNNet	ChromosomeArm-Level_Loss_Log2FC	DepMap	Non-WGD	Loss	Chromosome Arm	Unaveraged	Log2FC	0.797215	pcaNNet	ChromosomeArm-Level_Gain	Engineered	All	Gain	Chromosome Arm	Unaveraged	BR
0.682945	model_pcaNNet_DepMap-NoWGD_ChromosomeArm-Level_Loss_Log2FC.rds	model_pcaNNet_DepMap-NoWGD_ChromosomeArm-Level_Loss_Average.rds	0.593515	pcaNNet	ChromosomeArm-Level_Loss_Log2FC	DepMap	Non-WGD	Loss	Chromosome Arm	Unaveraged	Log2FC	0.699562	pcaNNet	ChromosomeArm-Level_Loss_Average	DepMap	Non-WGD	Loss	Chromosome Arm	Averaged	Log2FC
0.657548	model_pcaNNet_DepMap-NoWGD_ChromosomeArm-Level_Loss_Log2FC.rds	model_pcaNNet_DepMap-NoWGD_ChromosomeArm-Level_Gain_Average.rds	0.593515	pcaNNet	ChromosomeArm-Level_Loss_Log2FC	DepMap	Non-WGD	Loss	Chromosome Arm	Unaveraged	Log2FC	0.629934	pcaNNet	ChromosomeArm-Level_Gain_Average	DepMap	Non-WGD	Gain	Chromosome Arm	Averaged	Log2FC
0.599705	model_pcaNNet_DepMap-NoWGD_ChromosomeArm-Level_Loss_Log2FC.rds	model_pcaNNet_DepMap-NoWGD_ChromosomeArm-Level_Loss_Log2FC.rds	0.593515	pcaNNet	ChromosomeArm-Level_Loss_Log2FC	DepMap	Non-WGD	Loss	Chromosome Arm	Unaveraged	Log2FC	0.593515	pcaNNet	ChromosomeArm-Level_Loss_Log2FC	DepMap	Non-WGD	Loss	Chromosome Arm	Unaveraged	Log2FC
0.590086	model_pcaNNet_DepMap-NoWGD_ChromosomeArm-Level_Loss_Log2FC.rds	model_pcaNNet_DepMap-NoWGD_ChromosomeArm-Level_Gain_Log2FC.rds	0.593515	pcaNNet	ChromosomeArm-Level_Loss_Log2FC	DepMap	Non-WGD	Loss	Chromosome Arm	Unaveraged	Log2FC	0.599019	pcaNNet	ChromosomeArm-Level_Gain_Log2FC	DepMap	Non-WGD	Gain	Chromosome Arm	Unaveraged	Log2FC
0.614215	model_pcaNNet_DepMap-NoWGD_ChromosomeArm-Level_Loss_Log2FC.rds	model_pcaNNet_DepMap-NoWGD_ChromosomeArm-Level_Loss.rds	0.593515	pcaNNet	ChromosomeArm-Level_Loss_Log2FC	DepMap	Non-WGD	Loss	Chromosome Arm	Unaveraged	Log2FC	0.609176	pcaNNet	ChromosomeArm-Level_Loss	DepMap	Non-WGD	Loss	Chromosome Arm	Unaveraged	BR
0.595199	model_pcaNNet_DepMap-NoWGD_ChromosomeArm-Level_Loss_Log2FC.rds	model_pcaNNet_DepMap-NoWGD_ChromosomeArm-Level_Gain.rds	0.593515	pcaNNet	ChromosomeArm-Level_Loss_Log2FC	DepMap	Non-WGD	Loss	Chromosome Arm	Unaveraged	Log2FC	0.607805	pcaNNet	ChromosomeArm-Level_Gain	DepMap	Non-WGD	Gain	Chromosome Arm	Unaveraged	BR
0.637059	model_pcaNNet_DepMap-NoWGD_ChromosomeArm-Level_Loss_Log2FC.rds	model_pcaNNet_DepMap-NoWGD_Gene-Level_Filtered_Loss.rds	0.593515	pcaNNet	ChromosomeArm-Level_Loss_Log2FC	DepMap	Non-WGD	Loss	Chromosome Arm	Unaveraged	Log2FC	0.642927	pcaNNet	Gene-Level_Filtered_Loss	DepMap	Non-WGD	Loss	Gene	Unaveraged	BR
0.625711	model_pcaNNet_DepMap-NoWGD_ChromosomeArm-Level_Loss_Log2FC.rds	model_pcaNNet_DepMap-NoWGD_Gene-Level_Filtered_Gain.rds	0.593515	pcaNNet	ChromosomeArm-Level_Loss_Log2FC	DepMap	Non-WGD	Loss	Chromosome Arm	Unaveraged	Log2FC	0.636634	pcaNNet	Gene-Level_Filtered_Gain	DepMap	Non-WGD	Gain	Gene	Unaveraged	BR
0.644353	model_pcaNNet_DepMap-NoWGD_ChromosomeArm-Level_Loss_Log2FC.rds	model_pcaNNet_DepMap-WGD_ChromosomeArm-Level_Loss_Average.rds	0.593515	pcaNNet	ChromosomeArm-Level_Loss_Log2FC	DepMap	Non-WGD	Loss	Chromosome Arm	Unaveraged	Log2FC	0.64008	pcaNNet	ChromosomeArm-Level_Loss_Average	DepMap	WGD	Loss	Chromosome Arm	Averaged	Log2FC
0.625886	model_pcaNNet_DepMap-NoWGD_ChromosomeArm-Level_Loss_Log2FC.rds	model_pcaNNet_DepMap-WGD_ChromosomeArm-Level_Gain_Average.rds	0.593515	pcaNNet	ChromosomeArm-Level_Loss_Log2FC	DepMap	Non-WGD	Loss	Chromosome Arm	Unaveraged	Log2FC	0.627191	pcaNNet	ChromosomeArm-Level_Gain_Average	DepMap	WGD	Gain	Chromosome Arm	Averaged	Log2FC
0.583486	model_pcaNNet_DepMap-NoWGD_ChromosomeArm-Level_Loss_Log2FC.rds	model_pcaNNet_DepMap-WGD_ChromosomeArm-Level_Loss_Log2FC.rds	0.593515	pcaNNet	ChromosomeArm-Level_Loss_Log2FC	DepMap	Non-WGD	Loss	Chromosome Arm	Unaveraged	Log2FC	0.587274	pcaNNet	ChromosomeArm-Level_Loss_Log2FC	DepMap	WGD	Loss	Chromosome Arm	Unaveraged	Log2FC
0.592802	model_pcaNNet_DepMap-NoWGD_ChromosomeArm-Level_Loss_Log2FC.rds	model_pcaNNet_DepMap-WGD_ChromosomeArm-Level_Gain_Log2FC.rds	0.593515	pcaNNet	ChromosomeArm-Level_Loss_Log2FC	DepMap	Non-WGD	Loss	Chromosome Arm	Unaveraged	Log2FC	0.602296	pcaNNet	ChromosomeArm-Level_Gain_Log2FC	DepMap	WGD	Gain	Chromosome Arm	Unaveraged	Log2FC
0.582143	model_pcaNNet_DepMap-NoWGD_ChromosomeArm-Level_Loss_Log2FC.rds	model_pcaNNet_DepMap-WGD_ChromosomeArm-Level_Loss.rds	0.593515	pcaNNet	ChromosomeArm-Level_Loss_Log2FC	DepMap	Non-WGD	Loss	Chromosome Arm	Unaveraged	Log2FC	0.585735	pcaNNet	ChromosomeArm-Level_Loss	DepMap	WGD	Loss	Chromosome Arm	Unaveraged	BR
0.584143	model_pcaNNet_DepMap-NoWGD_ChromosomeArm-Level_Loss_Log2FC.rds	model_pcaNNet_DepMap-WGD_ChromosomeArm-Level_Gain.rds	0.593515	pcaNNet	ChromosomeArm-Level_Loss_Log2FC	DepMap	Non-WGD	Loss	Chromosome Arm	Unaveraged	Log2FC	0.586082	pcaNNet	ChromosomeArm-Level_Gain	DepMap	WGD	Gain	Chromosome Arm	Unaveraged	BR
0.644521	model_pcaNNet_DepMap-NoWGD_ChromosomeArm-Level_Loss_Log2FC.rds	model_pcaNNet_DepMap-WGD_Gene-Level_Filtered_Loss.rds	0.593515	pcaNNet	ChromosomeArm-Level_Loss_Log2FC	DepMap	Non-WGD	Loss	Chromosome Arm	Unaveraged	Log2FC	0.616803	pcaNNet	Gene-Level_Filtered_Loss	DepMap	WGD	Loss	Gene	Unaveraged	BR
0.647864	model_pcaNNet_DepMap-NoWGD_ChromosomeArm-Level_Loss_Log2FC.rds	model_pcaNNet_DepMap-WGD_Gene-Level_Filtered_Gain.rds	0.593515	pcaNNet	ChromosomeArm-Level_Loss_Log2FC	DepMap	Non-WGD	Loss	Chromosome Arm	Unaveraged	Log2FC	0.667003	pcaNNet	Gene-Level_Filtered_Gain	DepMap	WGD	Gain	Gene	Unaveraged	BR
[truncated: 13,176 more rows]

## Sheet: SHAP-Correlation
DosageCompensation.Factor	Model.Dataset	Model.Condition	Model.Variant	SHAP.Factor.Corr	SHAP.Factor.Corr.p	SHAP.Factor.Corr.p.adj	SHAP.Median.Absolute
[truncated: 1,160 more rows]
