# Supplementary material for: Protein buffering of aneuploidy is driven by coordinated factors identified through machine learning
Source: Mol Syst Biol. 2026 Jan 22;22(4):563–98. doi: 10.1038/s44320-026-00187-9 (PMC13046899; doi:10.1038/s44320-026-00187-9)
Supplement: Supplementary file 8 — Dataset EV7 [file 44320_2026_187_MOESM8_ESM.zip]

Archive with 2 entries (2 files):
- dataset_ev3.parquet
- README_dataset_ev3.md
