# Supplementary material for: Protein buffering of aneuploidy is driven by coordinated factors identified through machine learning
Source: Mol Syst Biol. 2026 Jan 22;22(4):563–98. doi: 10.1038/s44320-026-00187-9 (PMC13046899; doi:10.1038/s44320-026-00187-9)
Supplement: Supplementary file 9 — Dataset EV8 [file 44320_2026_187_MOESM9_ESM.xlsx]

## Sheet: README
Table	Description
Differential Expression	Contains the differential expression profiles of genes in high buffering samples (cell lines or tumor samples; >80% sample buffering ratio) against low buffering samples (<20% sample BR) across different datasets (DepMap, ProCan, CPTAC, etc.).
DiffExp (common genes)	Contains the differential expression profiles of genes that are commonly up- or downregulated in all cell line datasets.
GSEA	Gene Set Enrichment Analysis results for the HALLMARK gene sets from MSigDB; Generated using the ranks of the differential expression profiles. This table was generated using the fGSEA R-package. See documentation of fgsea::fgseaMultilevel() for further details.
ssGSEA	Single-sample Gene Set Enrichment Analysis results for the HALLMARK gene sets from MSigDB; ssGSEA scores are generated for each HALLMARK gene set and each tumor sample in CPTAC using the normalized protein abundance (supplementary table 1). This table was generated using the GSVA R-package. See documentation of GSVA::gsva() for further details.
Column	Description
Gene.Symbol	HGNC gene symbol; updated using HGNChelper.
GroupA	First group in the statistical analysis. Here: Samples with low average buffering (<20% of sample buffering ratios of a dataset).
GroupB	Second group in the statistical analysis. Here: Samples with high average buffering (>80% of sample buffering ratios of a dataset).
Mean_GroupA	Mean normalized log2 protein abundance of GroupA.
Mean_GroupB	Mean normalized log2 protein abundance of GroupB.
Count_GroupA	Number of valid protein abundance values in GroupA.
Count_GroupB	Number of valid protein abundance values in GroupB.
Log2FC	Protein abundance log2 fold-change between high and low buffering samples for each gene. Calculated as Mean_GroupB - Mean_GroupA.
Test.p	P-value of the two-sided Welch's unequal variances t-test used to determine whether the difference between GroupA and GroupB is significant.
Test.p.adj	Benjamini-Hochberg-adjusted p-value.
Significant	Indicates whether a protein was significantly up- or downregulated in high buffering samples (Test.p.adj < 0.05, |Log2FC| > 0.5). Either Up, Down, or empty.
Dataset	Proteomics dataset used for analysis (e.g., DepMap, ProCan, CPTAC, etc.).
pathway	Gene set used for the enrichment analysis.
pval	P-value of the Gene Set Enrichment Analysis (GSEA).
padj	Benjamini-Hochberg-adjusted p-value of the Gene Set Enrichment Analysis (GSEA).
log2err	Expected error for the standard deviation of the GSEA p-value.
ES	GSEA enrichment score, same as the Broad GSEA implementation. Positive values indicate an upregulation of the gene set.
NES	Enrichment score normalized to the mean enrichment of random samples of the same size.
size	Size of the gene set after removing genes not present in the differntial expression results.
leadingEdge	Vector with leading edge genes that drive the enrichment, see http://software.broadinstitute.org/gsea/doc/GSEAUserGuideTEXT.htm#_Running_a_Leading
Comparison	Indicates which groups were compared for the enrichment analysis (high vs. low buffering, high vs. low aneuploidy).
Model.ID	Unique identifier of the tumor sample.
HALLMARK_*	Single-sample GSEA enrichment score for each gene set (columns) and sample (rows).
Model.CancerType	CPTAC cancer type associated with te tumor sample.
Model.TumorPurity	Purity of the tumor sample reported by CPTAC.
Model.Ploidy	Ploidy of the tumor sample reported by CPTAC.
Model.WGD.Estimate	Estimated WGD status of the tumor sample; Defined as Model.Ploidy >= 3.
Model.AneuploidyScore.Estimate	Estimated aneuploidy score quantifying the degree of aneuploidy in tumor samples. See manuscript for details.

## Sheet: Differential Expression
Gene.Symbol	GroupA	GroupB	Mean_GroupA	Mean_GroupB	Count_GroupA	Count_GroupB	Log2FC	Test.p	Test.p.adj	Significant	Dataset
A2M	Low Buffering	High Buffering	0.183824	0.357182	71	71	0.173358	0.436189	0.632598		DepMap
AAAS	Low Buffering	High Buffering	0.00302619	0.00100573	71	71	-0.00202046	0.976187	0.986562		DepMap
AACS	Low Buffering	High Buffering	0.110461	0.0271085	71	71	-0.083353	0.471824	0.661979		DepMap
AAK1	Low Buffering	High Buffering	0.106771	0.163984	71	71	0.057213	0.641354	0.792756		DepMap
AAMDC	Low Buffering	High Buffering	0.208774	0.0679052	71	71	-0.140869	0.42869	0.626486		DepMap
AAMP	Low Buffering	High Buffering	0.169637	-0.0523441	71	71	-0.221981	0.0429108	0.148455		DepMap
AARS1	Low Buffering	High Buffering	0.205053	-0.0682474	71	71	-0.273301	0.0194562	0.0921748		DepMap
AARS2	Low Buffering	High Buffering	-0.0261014	0.0182544	71	71	0.0443557	0.620171	0.780016		DepMap
AASDHPPT	Low Buffering	High Buffering	0.240861	-0.0926703	71	71	-0.333531	0.000519809	0.0141742		DepMap
AASS	Low Buffering	High Buffering	-0.00552598	-0.012084	71	71	-0.00655799	0.976134	0.986562		DepMap
AATF	Low Buffering	High Buffering	-0.0481817	-0.00911895	71	71	0.0390628	0.651645	0.797923		DepMap
ABCB10	Low Buffering	High Buffering	0.0806528	-0.102264	71	71	-0.182916	0.112993	0.270948		DepMap
ABCB6	Low Buffering	High Buffering	-0.164929	0.135967	71	71	0.300896	0.106894	0.260977		DepMap
ABCB8	Low Buffering	High Buffering	-0.0268778	0.098593	71	71	0.125471	0.277566	0.472177		DepMap
ABCC1	Low Buffering	High Buffering	-0.146461	0.109571	71	71	0.256031	0.0497315	0.164549		DepMap
ABCC3	Low Buffering	High Buffering	-0.253838	0.284398	62	69	0.538236	0.0163478	0.0843123		DepMap
ABCC4	Low Buffering	High Buffering	-0.0887324	0.129709	71	71	0.218441	0.102337	0.253825		DepMap
ABCD3	Low Buffering	High Buffering	-0.0606498	0.105537	71	71	0.166187	0.146098	0.316288		DepMap
ABCE1	Low Buffering	High Buffering	0.123978	-0.141816	71	71	-0.265794	0.000282756	0.0120426		DepMap
ABCF1	Low Buffering	High Buffering	0.094523	0.0161527	96	104	-0.0783704	0.439318	0.634167		DepMap
ABCF2	Low Buffering	High Buffering	-0.04861	0.0119703	71	71	0.0605802	0.439667	0.634167		DepMap
ABCF3	Low Buffering	High Buffering	0.113305	-0.0711171	71	71	-0.184422	0.0204196	0.0950853		DepMap
ABHD10	Low Buffering	High Buffering	0.0751721	0.00634132	71	71	-0.0688307	0.490323	0.678173		DepMap
ABHD11	Low Buffering	High Buffering	-0.0068312	0.161284	71	71	0.168115	0.257874	0.451888		DepMap
ABHD12	Low Buffering	High Buffering	-0.0849235	0.261933	71	71	0.346856	0.00476877	0.0424508		DepMap
ABHD14B	Low Buffering	High Buffering	0.299307	-0.100701	71	71	-0.400007	0.0184541	0.0900534		DepMap
ABHD16A	Low Buffering	High Buffering	-0.0664334	0.0963626	71	71	0.162796	0.143269	0.312819		DepMap
ABI1	Low Buffering	High Buffering	0.144882	-0.017928	71	71	-0.16281	0.0737097	0.206461		DepMap
ABI2	Low Buffering	High Buffering	0.168175	0.0384534	71	71	-0.129721	0.361156	0.561461		DepMap
ABR	Low Buffering	High Buffering	0.138169	-0.00945634	69	68	-0.147625	0.275089	0.470335		DepMap
ABRACL	Low Buffering	High Buffering	0.774328	0.0961942	65	64	-0.678134	0.00823384	0.0572195		DepMap
ACAA1	Low Buffering	High Buffering	0.0659005	0.35249	71	71	0.286589	0.0190433	0.0917795		DepMap
ACAA2	Low Buffering	High Buffering	0.273187	0.121221	71	71	-0.151966	0.492515	0.678967		DepMap
ACACA	Low Buffering	High Buffering	-0.038624	-0.0383344	71	71	0.000289628	0.997069	0.997581		DepMap
ACAD10	Low Buffering	High Buffering	-0.0828533	0.0368547	71	71	0.119708	0.269272	0.464621		DepMap
ACAD8	Low Buffering	High Buffering	0.0530054	0.108363	71	71	0.0553572	0.653885	0.798567		DepMap
ACAD9	Low Buffering	High Buffering	-0.173794	0.101651	71	71	0.275445	0.00136066	0.0220134		DepMap
ACADM	Low Buffering	High Buffering	0.172088	0.0161107	71	71	-0.155977	0.281409	0.476568		DepMap
ACADS	Low Buffering	High Buffering	0.0147661	0.165113	71	71	0.150347	0.411109	0.611166		DepMap
ACADSB	Low Buffering	High Buffering	0.11577	0.0403478	71	71	-0.0754222	0.578129	0.748316		DepMap
ACADVL	Low Buffering	High Buffering	-0.0904122	0.217311	71	71	0.307723	0.016616	0.084798		DepMap
ACAP2	Low Buffering	High Buffering	0.135067	-0.184969	71	71	-0.320036	0.00368572	0.036978		DepMap
ACAT1	Low Buffering	High Buffering	0.200818	-0.017382	71	71	-0.2182	0.0677657	0.196737		DepMap
ACAT2	Low Buffering	High Buffering	0.243354	-0.0676741	71	71	-0.311028	0.0285059	0.115188		DepMap
ACBD5	Low Buffering	High Buffering	0.0260661	0.240481	71	71	0.214415	0.0803858	0.219331		DepMap
ACIN1	Low Buffering	High Buffering	0.110519	-0.0303095	141	141	-0.140829	0.0319399	0.123057		DepMap
ACLY	Low Buffering	High Buffering	0.0411017	-0.0483933	71	71	-0.0894951	0.349789	0.550151		DepMap
ACO1	Low Buffering	High Buffering	0.00495648	-0.0301594	71	71	-0.0351158	0.771227	0.873917		DepMap
ACO2	Low Buffering	High Buffering	0.201941	0.130822	71	71	-0.0711188	0.432022	0.629103		DepMap
ACOT13	Low Buffering	High Buffering	0.0111706	0.0548502	71	71	0.0436795	0.710068	0.835603		DepMap
ACOT2	Low Buffering	High Buffering	-0.0855412	0.148933	71	71	0.234474	0.139851	0.308416		DepMap
ACOT7	Low Buffering	High Buffering	0.204523	0.0413601	71	71	-0.163163	0.231779	0.422911		DepMap
ACOT8	Low Buffering	High Buffering	-0.17233	0.216475	71	71	0.388805	0.00048386	0.0139746		DepMap
ACOX1	Low Buffering	High Buffering	-0.066857	0.231408	71	71	0.298265	0.0426257	0.148126		DepMap
ACOX3	Low Buffering	High Buffering	-0.0531417	0.186292	67	68	0.239434	0.128086	0.292052		DepMap
ACP2	Low Buffering	High Buffering	-0.208513	0.209356	71	71	0.417869	0.00185522	0.0260197		DepMap
ACSF2	Low Buffering	High Buffering	-0.305613	0.202174	71	71	0.507787	0.00452104	0.0413792	Up	DepMap
ACSF3	Low Buffering	High Buffering	0.0217254	2.42966e-05	71	71	-0.0217012	0.8564	0.923169		DepMap
ACSL1	Low Buffering	High Buffering	-0.0325131	0.16657	71	71	0.199083	0.205098	0.392234		DepMap
ACSL3	Low Buffering	High Buffering	-0.190916	0.18383	71	71	0.374745	0.00169482	0.0249362		DepMap
ACSL5	Low Buffering	High Buffering	-0.244467	0.119471	71	71	0.363938	0.102055	0.253554		DepMap
ACSS1	Low Buffering	High Buffering	-0.0553929	0.0919108	70	69	0.147304	0.509775	0.691584		DepMap
ACSS2	Low Buffering	High Buffering	-0.112075	0.0903777	71	71	0.202453	0.0957991	0.242546		DepMap
ACTA2	Low Buffering	High Buffering	0.0914582	0.0819781	71	71	-0.00948019	0.901489	0.946649		DepMap
ACTB	Low Buffering	High Buffering	0.103226	0.122912	71	71	0.0196861	0.801482	0.892341		DepMap
ACTBL2	Low Buffering	High Buffering	0.261988	0.299667	57	58	0.0376785	0.77553	0.875954		DepMap
ACTG1	Low Buffering	High Buffering	0.158001	-0.186695	70	71	-0.344697	0.0727638	0.205435		DepMap
ACTL6A	Low Buffering	High Buffering	0.0818686	0.0466797	71	71	-0.0351889	0.615187	0.775999		DepMap
ACTN1	Low Buffering	High Buffering	-0.318008	0.304784	71	71	0.622792	1.90462e-05	0.00479112	Up	DepMap
ACTN4	Low Buffering	High Buffering	-0.119752	0.219358	86	97	0.33911	0.0185626	0.0903342		DepMap
ACTR10	Low Buffering	High Buffering	-0.00391254	0.00800378	71	71	0.0119163	0.832195	0.909396		DepMap
ACTR1A	Low Buffering	High Buffering	0.0456513	-0.0134012	71	71	-0.0590525	0.436443	0.632598		DepMap
ACTR1B	Low Buffering	High Buffering	-0.0214126	0.0541284	57	55	0.075541	0.503377	0.686544		DepMap
ACTR2	Low Buffering	High Buffering	0.0747074	-0.00776831	71	71	-0.0824757	0.293725	0.489639		DepMap
ACTR3	Low Buffering	High Buffering	0.136956	-0.00730148	71	71	-0.144257	0.153889	0.327161		DepMap
ACTR3B	Low Buffering	High Buffering	0.140254	0.001114	70	69	-0.13914	0.0538078	0.171392		DepMap
ACY1	Low Buffering	High Buffering	0.172544	-0.0461084	71	71	-0.218652	0.155485	0.329477		DepMap
ACYP1	Low Buffering	High Buffering	0.397599	-0.121008	71	71	-0.518607	0.00449853	0.0413792	Down	DepMap
ACYP2	Low Buffering	High Buffering	0.226114	-0.0894925	71	71	-0.315607	0.0357521	0.132381		DepMap
ADA	Low Buffering	High Buffering	0.0621119	0.0717566	71	71	0.00964468	0.959049	0.978882		DepMap
ADAM10	Low Buffering	High Buffering	-0.100032	0.179594	71	71	0.279626	0.0135645	0.0760166		DepMap
ADAM17	Low Buffering	High Buffering	-0.104251	0.246843	71	71	0.351094	0.0012997	0.0217522		DepMap
ADAM9	Low Buffering	High Buffering	-0.149142	0.270947	71	71	0.420089	0.0249034	0.106547		DepMap
ADAR	Low Buffering	High Buffering	0.0554502	0.0941824	71	71	0.0387322	0.653969	0.798567		DepMap
ADD1	Low Buffering	High Buffering	-0.135057	-0.0225008	71	71	0.112556	0.365026	0.565674		DepMap
ADD2	Low Buffering	High Buffering	0.131701	-0.188556	70	69	-0.320257	0.242223	0.435019		DepMap
ADD3	Low Buffering	High Buffering	-0.309478	0.0726401	71	71	0.382118	0.0233886	0.102233		DepMap
ADGRE5	Low Buffering	High Buffering	-0.233618	0.143994	71	71	0.377612	0.057751	0.178001		DepMap
ADGRL2	Low Buffering	High Buffering	-0.12135	0.228596	61	66	0.349945	0.231018	0.422683		DepMap
ADH5	Low Buffering	High Buffering	0.207598	-0.0478616	71	71	-0.25546	0.0145229	0.0785588		DepMap
ADI1	Low Buffering	High Buffering	0.261053	-0.101472	71	71	-0.362525	0.0121589	0.0713669		DepMap
ADIRF	Low Buffering	High Buffering	-0.227035	0.0719294	71	71	0.298965	0.477235	0.666497		DepMap
ADK	Low Buffering	High Buffering	0.106668	0.00256294	71	71	-0.104105	0.412432	0.612599		DepMap
ADNP	Low Buffering	High Buffering	-0.0092226	0.0311987	71	71	0.0404213	0.634956	0.789443		DepMap
ADO	Low Buffering	High Buffering	0.265314	-0.0309257	71	71	-0.29624	0.0046722	0.0423649		DepMap
ADPGK	Low Buffering	High Buffering	-0.0629276	0.137197	71	71	0.200125	0.0870625	0.230766		DepMap
ADSL	Low Buffering	High Buffering	0.128875	0.0241733	71	71	-0.104702	0.320263	0.517277		DepMap
ADSS2	Low Buffering	High Buffering	0.198864	-0.0393399	71	71	-0.238204	0.0495517	0.164333		DepMap
AEBP1	Low Buffering	High Buffering	0.128133	-0.131346	29	26	-0.259479	0.499365	0.684367		DepMap
AFAP1L2	Low Buffering	High Buffering	-0.316866	0.209956	68	70	0.526821	0.0389759	0.139037		DepMap
AFDN	Low Buffering	High Buffering	0.00591663	0.053121	142	142	0.0472043	0.649392	0.79622		DepMap
AFG3L2	Low Buffering	High Buffering	0.105667	0.0145159	71	71	-0.0911509	0.267065	0.461973		DepMap
AFTPH	Low Buffering	High Buffering	0.237819	-0.00100539	71	71	-0.238825	0.0147651	0.0792961		DepMap
AGAP3	Low Buffering	High Buffering	0.0600765	0.0529788	70	69	-0.00709763	0.943797	0.971053		DepMap
AGFG2	Low Buffering	High Buffering	0.0328941	0.149368	65	69	0.116474	0.481307	0.669577		DepMap
AGK	Low Buffering	High Buffering	-0.00266745	0.12133	71	71	0.123998	0.284671	0.479816		DepMap
AGPAT1	Low Buffering	High Buffering	-0.0560173	0.0534779	66	67	0.109495	0.327272	0.522965		DepMap
AGPAT3	Low Buffering	High Buffering	-0.158191	0.0568493	70	69	0.21504	0.0820076	0.22219		DepMap
AGPAT5	Low Buffering	High Buffering	0.127321	-0.0985801	71	71	-0.225901	0.0589089	0.18045		DepMap
AGPS	Low Buffering	High Buffering	-0.109958	0.0354979	71	71	0.145456	0.214121	0.401954		DepMap
AGR2	Low Buffering	High Buffering	-0.151143	-0.0719596	71	71	0.0791838	0.814264	0.897532		DepMap
AGRN	Low Buffering	High Buffering	-0.234023	0.297114	71	71	0.531137	0.00335621	0.0348428	Up	DepMap
AGT	Low Buffering	High Buffering	0.588458	-0.261813	25	22	-0.850271	0.159839	0.334701		DepMap
AGTRAP	Low Buffering	High Buffering	-0.183749	0.193672	71	71	0.377421	0.00924661	0.061341		DepMap
AHCTF1	Low Buffering	High Buffering	-0.0511511	-0.0017682	71	71	0.0493829	0.46239	0.65321		DepMap
AHCY	Low Buffering	High Buffering	0.0542672	0.0278229	71	71	-0.0264443	0.69698	0.828155		DepMap
AHCYL1	Low Buffering	High Buffering	0.0213142	0.063418	71	71	0.0421038	0.645523	0.794474		DepMap
AHCYL2	Low Buffering	High Buffering	0.0681531	-0.00832185	71	71	-0.0764749	0.325488	0.521445		DepMap
AHDC1	Low Buffering	High Buffering	-0.0494721	0.0529331	70	68	0.102405	0.44029	0.634167		DepMap
AHNAK	Low Buffering	High Buffering	-0.47326	0.474957	71	71	0.948216	2.42112e-05	0.00479112	Up	DepMap
AHNAK2	Low Buffering	High Buffering	-0.327971	0.475759	71	71	0.80373	0.00320809	0.0337152	Up	DepMap
AHSA1	Low Buffering	High Buffering	0.210096	-0.12605	71	71	-0.336146	0.00130224	0.0217522		DepMap
AIDA	Low Buffering	High Buffering	0.0742084	0.196598	71	71	0.12239	0.184076	0.365992		DepMap
AIF1L	Low Buffering	High Buffering	-0.0576083	-0.0162802	71	71	0.0413281	0.884946	0.939652		DepMap
AIMP1	Low Buffering	High Buffering	0.28137	-0.00631031	71	71	-0.28768	0.00302407	0.0332191		DepMap
AIMP2	Low Buffering	High Buffering	0.143441	-0.0294764	71	71	-0.172918	0.00438069	0.0407645		DepMap
AIP	Low Buffering	High Buffering	0.157065	-0.0250508	71	71	-0.182116	0.160945	0.336114		DepMap
AK1	Low Buffering	High Buffering	0.213306	0.0727954	71	71	-0.14051	0.501662	0.685975		DepMap
AK2	Low Buffering	High Buffering	0.354523	0.118348	71	71	-0.236175	0.00451625	0.0413792		DepMap
AK3	Low Buffering	High Buffering	-0.0510656	-0.0104524	71	71	0.0406132	0.787858	0.882752		DepMap
AK4	Low Buffering	High Buffering	-0.0273518	0.0449965	71	71	0.0723483	0.699908	0.829213		DepMap
AKAP1	Low Buffering	High Buffering	0.114846	0.120968	71	71	0.00612263	0.950925	0.973622		DepMap
AKAP12	Low Buffering	High Buffering	-0.247258	0.11297	71	71	0.360228	0.218503	0.407823		DepMap
AKAP13	Low Buffering	High Buffering	0.0611891	0.10028	71	71	0.0390911	0.722268	0.843909		DepMap
AKAP8	Low Buffering	High Buffering	0.214461	0.110146	71	71	-0.104315	0.150427	0.322085		DepMap
AKAP8L	Low Buffering	High Buffering	0.153446	0.023128	71	71	-0.130318	0.099403	0.248923		DepMap
AKR1A1	Low Buffering	High Buffering	0.30771	0.00336722	71	71	-0.304342	0.0474368	0.159445		DepMap
AKR1B1	Low Buffering	High Buffering	-0.0593511	0.379382	71	71	0.438733	0.0916638	0.237246		DepMap
AKR1C1	Low Buffering	High Buffering	-0.244892	0.372672	71	71	0.617565	0.0696415	0.199735		DepMap
AKR1C3	Low Buffering	High Buffering	0.015973	0.446734	71	71	0.430761	0.152235	0.324529		DepMap
AKR7A2	Low Buffering	High Buffering	0.267998	-0.0622915	71	71	-0.33029	0.00197776	0.0269626		DepMap
AKT1	Low Buffering	High Buffering	0.172467	0.0253536	71	71	-0.147114	0.191004	0.374799		DepMap
AKT1S1	Low Buffering	High Buffering	0.163922	0.115622	71	71	-0.0482995	0.675225	0.813065		DepMap
AKT2	Low Buffering	High Buffering	0.14122	0.0810019	71	71	-0.0602179	0.477266	0.666497		DepMap
AKT3	Low Buffering	High Buffering	0.0866181	0.130224	51	52	0.043606	0.867767	0.931047		DepMap
ALCAM	Low Buffering	High Buffering	0.0519231	0.0828983	71	71	0.0309752	0.887971	0.940559		DepMap
ALDH16A1	Low Buffering	High Buffering	0.106299	-0.000177765	71	71	-0.106476	0.266975	0.461973		DepMap
ALDH18A1	Low Buffering	High Buffering	-0.0403687	-0.0133112	71	71	0.0270575	0.796555	0.888378		DepMap
ALDH1A1	Low Buffering	High Buffering	0.181104	0.187437	71	71	0.00633225	0.983052	0.98941		DepMap
ALDH1A2	Low Buffering	High Buffering	-0.208348	0.258199	71	71	0.466547	0.00906803	0.0609974		DepMap
ALDH1A3	Low Buffering	High Buffering	-0.378573	0.585398	71	71	0.963971	0.00179196	0.0257817	Up	DepMap
ALDH1B1	Low Buffering	High Buffering	0.0237559	0.245627	71	71	0.221871	0.160718	0.33582		DepMap
ALDH1L2	Low Buffering	High Buffering	0.0474304	0.276563	70	69	0.229133	0.412236	0.612541		DepMap
ALDH2	Low Buffering	High Buffering	-0.0824196	-0.130249	71	71	-0.047829	0.859285	0.925001		DepMap
ALDH3A2	Low Buffering	High Buffering	-0.0879043	0.177698	71	71	0.265603	0.120115	0.280942		DepMap
ALDH3B1	Low Buffering	High Buffering	-0.361551	0.3912	66	69	0.752752	0.000465906	0.0136967	Up	DepMap
ALDH4A1	Low Buffering	High Buffering	0.170877	0.210767	71	71	0.03989	0.805563	0.894345		DepMap
ALDH5A1	Low Buffering	High Buffering	-0.0284564	-0.0372582	71	71	-0.0088018	0.9637	0.981831		DepMap
ALDH6A1	Low Buffering	High Buffering	0.0995512	0.235893	71	71	0.136342	0.389335	0.588151		DepMap
ALDH7A1	Low Buffering	High Buffering	-0.0558285	0.344886	71	71	0.400714	0.0552258	0.173791		DepMap
ALDH9A1	Low Buffering	High Buffering	0.181933	0.0173119	71	71	-0.164621	0.0740938	0.206943		DepMap
ALDOA	Low Buffering	High Buffering	0.213864	-0.0639096	71	71	-0.277774	0.0251705	0.106742		DepMap
ALDOC	Low Buffering	High Buffering	0.218896	-0.276107	71	71	-0.495004	0.0128559	0.0734972		DepMap
ALG1	Low Buffering	High Buffering	-0.0230928	0.0957941	71	71	0.118887	0.214699	0.402651		DepMap
ALG11	Low Buffering	High Buffering	-0.0542679	0.0363806	61	69	0.0906485	0.440685	0.634285		DepMap
ALG2	Low Buffering	High Buffering	-0.143463	0.207399	71	71	0.350861	0.00307472	0.0332191		DepMap
ALG5	Low Buffering	High Buffering	-0.0281099	0.0362599	71	71	0.0643698	0.53148	0.709915		DepMap
ALG6	Low Buffering	High Buffering	-0.0346222	-0.00773903	57	60	0.0268831	0.80762	0.895279		DepMap
ALG9	Low Buffering	High Buffering	-0.0845494	0.139103	71	71	0.223652	0.052821	0.170078		DepMap
ALKBH5	Low Buffering	High Buffering	0.230896	0.0616863	71	71	-0.16921	0.0677055	0.196709		DepMap
ALOX5	Low Buffering	High Buffering	0.288416	0.161673	59	55	-0.126743	0.61645	0.776838		DepMap
ALPL	Low Buffering	High Buffering	0.0933673	-0.136383	34	34	-0.22975	0.577768	0.748163		DepMap
ALYREF	Low Buffering	High Buffering	0.195331	0.118538	71	71	-0.0767933	0.398027	0.598007		DepMap
AMBP	Low Buffering	High Buffering	0.116167	-0.49878	30	26	-0.614947	0.159766	0.334701		DepMap
AMDHD2	Low Buffering	High Buffering	0.129334	0.0393134	71	71	-0.0900208	0.5354	0.713196		DepMap
AMPD2	Low Buffering	High Buffering	0.0911205	-0.0293674	71	71	-0.120488	0.246252	0.43902		DepMap
AMPD3	Low Buffering	High Buffering	-0.154999	-0.0440194	41	37	0.110979	0.761974	0.869048		DepMap
ANAPC2	Low Buffering	High Buffering	-0.0555293	0.0669026	71	71	0.122432	0.0214658	0.0972071		DepMap
ANAPC4	Low Buffering	High Buffering	-0.00700446	0.010906	71	71	0.0179104	0.77018	0.873453		DepMap
ANAPC7	Low Buffering	High Buffering	-0.0521357	0.00551687	71	71	0.0576525	0.377631	0.576275		DepMap
ANK1	Low Buffering	High Buffering	0.192483	0.139235	66	68	-0.0532475	0.779137	0.87747		DepMap
ANK2	Low Buffering	High Buffering	0.0664075	0.193975	90	85	0.127567	0.560919	0.73464		DepMap
ANK3	Low Buffering	High Buffering	-0.267094	0.145281	71	71	0.412375	0.0951984	0.241786		DepMap
ANKFY1	Low Buffering	High Buffering	0.00754083	0.0890956	71	71	0.0815547	0.301221	0.49871		DepMap
ANKIB1	Low Buffering	High Buffering	-0.0132466	0.171418	71	71	0.184665	0.0665695	0.194654		DepMap
ANKLE2	Low Buffering	High Buffering	0.134045	0.0729672	71	71	-0.0610776	0.382972	0.582602		DepMap
ANKMY2	Low Buffering	High Buffering	0.134824	-0.0367153	71	71	-0.171539	0.0927053	0.238744		DepMap
ANKRD13A	Low Buffering	High Buffering	0.0200638	0.0871013	71	71	0.0670376	0.629863	0.786371		DepMap
ANKRD28	Low Buffering	High Buffering	0.0722	-0.0078953	71	71	-0.0800953	0.323735	0.51987		DepMap
ANKRD44	Low Buffering	High Buffering	0.311702	-0.088515	65	71	-0.400217	0.0885851	0.233374		DepMap
ANKS1A	Low Buffering	High Buffering	0.0771091	0.00452733	71	71	-0.0725818	0.525769	0.703492		DepMap
ANKZF1	Low Buffering	High Buffering	0.0326929	-0.11167	71	71	-0.144362	0.0624218	0.187651		DepMap
ANLN	Low Buffering	High Buffering	-0.15471	0.215561	71	71	0.37027	0.0124007	0.0718906		DepMap
ANO6	Low Buffering	High Buffering	-0.182867	0.191748	71	71	0.374615	0.00919592	0.061341		DepMap
ANP32A	Low Buffering	High Buffering	0.251388	-0.0804831	71	71	-0.331871	0.0321062	0.123241		DepMap
ANP32E	Low Buffering	High Buffering	0.252725	-0.0627989	71	71	-0.315524	0.031593	0.122129		DepMap
ANPEP	Low Buffering	High Buffering	-0.231992	0.491799	71	71	0.723791	0.0227018	0.100129		DepMap
ANTXR1	Low Buffering	High Buffering	-0.150446	0.472363	63	59	0.62281	0.0207744	0.0955697		DepMap
ANXA1	Low Buffering	High Buffering	-0.269526	0.252043	71	71	0.52157	0.0323346	0.123965		DepMap
ANXA11	Low Buffering	High Buffering	-0.0603891	0.0974158	71	71	0.157805	0.194595	0.379933		DepMap
ANXA2	Low Buffering	High Buffering	-0.377775	0.328899	71	71	0.706674	2.94914e-05	0.00479112	Up	DepMap
ANXA3	Low Buffering	High Buffering	-0.259875	0.186672	71	71	0.446548	0.103817	0.256353		DepMap
ANXA4	Low Buffering	High Buffering	-0.0959127	0.257216	71	71	0.353128	0.0707417	0.20136		DepMap
ANXA5	Low Buffering	High Buffering	-0.00105617	0.240388	71	71	0.241445	0.108974	0.263742		DepMap
ANXA6	Low Buffering	High Buffering	0.191246	0.0343048	71	71	-0.156942	0.502713	0.686544		DepMap
ANXA7	Low Buffering	High Buffering	0.046799	0.0529657	71	71	0.00616669	0.947371	0.972144		DepMap
AP1B1	Low Buffering	High Buffering	0.0357613	0.0586283	71	71	0.0228671	0.741186	0.857278		DepMap
AP1G1	Low Buffering	High Buffering	-0.0128082	0.0220497	71	71	0.0348579	0.601336	0.764712		DepMap
AP1G2	Low Buffering	High Buffering	-0.0467243	0.0840449	69	68	0.130769	0.376802	0.575235		DepMap
AP1M2	Low Buffering	High Buffering	-0.137419	0.0290151	71	71	0.166434	0.335297	0.532949		DepMap
AP1S1	Low Buffering	High Buffering	-0.0391171	0.0657703	71	71	0.104887	0.303478	0.500533		DepMap
AP2A1	Low Buffering	High Buffering	-0.125341	0.105734	71	71	0.231076	0.012227	0.0713669		DepMap
AP2A2	Low Buffering	High Buffering	-0.104087	0.0586685	71	71	0.162755	0.0916617	0.237246		DepMap
AP2B1	Low Buffering	High Buffering	-0.107329	0.121307	71	71	0.228636	0.000660671	0.0160997		DepMap
AP2M1	Low Buffering	High Buffering	-0.125671	0.0805066	71	71	0.206177	0.0208031	0.0955697		DepMap
AP2S1	Low Buffering	High Buffering	-0.142164	0.114095	71	71	0.256259	0.00182878	0.0259231		DepMap
AP3B1	Low Buffering	High Buffering	0.0548773	0.00490775	71	71	-0.0499695	0.453036	0.646265		DepMap
AP3D1	Low Buffering	High Buffering	0.017998	0.0376653	71	71	0.0196673	0.769194	0.872994		DepMap
AP3M2	Low Buffering	High Buffering	0.0913995	0.0804177	67	69	-0.0109818	0.886462	0.940494		DepMap
APBB1IP	Low Buffering	High Buffering	0.634845	-0.110019	69	68	-0.744864	0.0117578	0.0701541		DepMap
APEH	Low Buffering	High Buffering	0.202969	-0.0799365	71	71	-0.282906	0.00931813	0.0614479		DepMap
APEX1	Low Buffering	High Buffering	0.163563	-0.0388123	71	71	-0.202375	0.100909	0.251759		DepMap
API5	Low Buffering	High Buffering	-0.0602296	0.0559399	71	71	0.116169	0.0730119	0.205689		DepMap
APIP	Low Buffering	High Buffering	0.149289	-0.0324886	71	71	-0.181777	0.197092	0.383464		DepMap
APLP2	Low Buffering	High Buffering	-0.181598	0.220324	71	71	0.401922	0.0125367	0.0723086		DepMap
APMAP	Low Buffering	High Buffering	-0.259491	0.211896	71	71	0.471387	0.000178367	0.00979513		DepMap
APOA1	Low Buffering	High Buffering	-0.167296	0.115342	30	33	0.282638	0.320988	0.517458		DepMap
APOB	Low Buffering	High Buffering	-0.127276	-0.0899475	71	71	0.0373283	0.845186	0.916687		DepMap
APOBEC3C	Low Buffering	High Buffering	0.00237506	0.0442514	61	55	0.0418763	0.860458	0.925765		DepMap
APOBEC3G	Low Buffering	High Buffering	-0.14723	-0.0592634	60	47	0.0879662	0.711059	0.836073		DepMap
APOC1	Low Buffering	High Buffering	-0.161288	0.0350376	54	48	0.196325	0.590339	0.757036		DepMap
APOC3	Low Buffering	High Buffering	-0.0924002	-0.144242	34	42	-0.0518416	0.906309	0.948389		DepMap
APOE	Low Buffering	High Buffering	-0.0506224	-0.0227035	71	71	0.0279189	0.887763	0.940559		DepMap
APOH	Low Buffering	High Buffering	-0.133745	0.320407	67	62	0.454152	0.05591	0.174357		DepMap
APOL2	Low Buffering	High Buffering	-0.247787	0.341251	71	71	0.589037	0.00459346	0.0418836	Up	DepMap
APP	Low Buffering	High Buffering	-0.0409769	0.400838	71	71	0.441815	0.00668802	0.0511864		DepMap
APPL1	Low Buffering	High Buffering	0.226341	-0.00279355	71	71	-0.229135	0.0136903	0.076583		DepMap
APPL2	Low Buffering	High Buffering	-0.108593	0.235775	71	71	0.344368	0.0169348	0.0859752		DepMap
APRT	Low Buffering	High Buffering	0.311179	-0.0958643	71	71	-0.407043	0.00246616	0.0307567		DepMap
AQR	Low Buffering	High Buffering	-0.0194642	0.00270382	71	71	0.0221681	0.74922	0.862334		DepMap
ARAP1	Low Buffering	High Buffering	0.133518	-0.0534867	71	71	-0.187004	0.063323	0.18935		DepMap
ARCN1	Low Buffering	High Buffering	0.0345472	0.0452312	71	71	0.010684	0.871695	0.932636		DepMap
ARF3	Low Buffering	High Buffering	0.0425626	0.0165274	71	71	-0.0260351	0.626967	0.784011		DepMap
ARF4	Low Buffering	High Buffering	-0.0339436	0.160835	71	71	0.194779	0.0617778	0.186625		DepMap
ARF5	Low Buffering	High Buffering	0.0185746	0.0751825	71	71	0.0566079	0.556268	0.731251		DepMap
ARF6	Low Buffering	High Buffering	-0.0596944	0.0916686	71	71	0.151363	0.147511	0.317591		DepMap
ARFGAP1	Low Buffering	High Buffering	0.300131	0.253029	71	71	-0.0471024	0.730152	0.850318		DepMap
ARFGAP2	Low Buffering	High Buffering	0.145124	-0.0635076	71	71	-0.208632	0.039951	0.141737		DepMap
ARFGAP3	Low Buffering	High Buffering	0.103789	0.10686	90	86	0.00307081	0.985594	0.990931		DepMap
ARFGEF1	Low Buffering	High Buffering	0.0170359	0.0160382	71	71	-0.000997759	0.989442	0.993775		DepMap
ARFGEF2	Low Buffering	High Buffering	-0.0839205	0.137587	71	71	0.221508	0.00767323	0.0547947		DepMap
ARFIP1	Low Buffering	High Buffering	0.0744451	0.0383678	71	71	-0.0360772	0.681887	0.817048		DepMap
ARFIP2	Low Buffering	High Buffering	0.0699543	-0.00261566	71	71	-0.0725699	0.477003	0.666497		DepMap
ARFRP1	Low Buffering	High Buffering	-0.214753	0.1902	71	71	0.404953	0.000102833	0.00829613		DepMap
ARGLU1	Low Buffering	High Buffering	0.15935	0.0555555	71	71	-0.103794	0.153738	0.327019		DepMap
ARHGAP1	Low Buffering	High Buffering	-0.083708	0.0677628	71	71	0.151471	0.136806	0.304322		DepMap
ARHGAP12	Low Buffering	High Buffering	-0.157401	0.209304	71	71	0.366705	0.00249088	0.0308109		DepMap
ARHGAP17	Low Buffering	High Buffering	0.228687	-0.0784272	71	71	-0.307114	0.0295453	0.117668		DepMap
ARHGAP18	Low Buffering	High Buffering	-0.138593	0.00824097	71	71	0.146833	0.362808	0.563133		DepMap
ARHGAP26	Low Buffering	High Buffering	-0.0785167	0.225287	61	62	0.303804	0.0866822	0.230384		DepMap
ARHGAP29	Low Buffering	High Buffering	-0.202898	0.353896	71	71	0.556794	0.00775599	0.0549336		DepMap
ARHGAP35	Low Buffering	High Buffering	0.100952	-0.0113088	71	71	-0.112261	0.250777	0.443841		DepMap
ARHGAP5	Low Buffering	High Buffering	-0.041893	0.0154582	71	71	0.0573512	0.625909	0.783668		DepMap
ARHGEF1	Low Buffering	High Buffering	0.098899	-0.0741823	71	71	-0.173081	0.042318	0.147847		DepMap
ARHGEF10	Low Buffering	High Buffering	-0.141411	0.112845	70	70	0.254257	0.183682	0.365829		DepMap
ARHGEF11	Low Buffering	High Buffering	0.0292495	0.0956717	71	71	0.0664222	0.587748	0.755067		DepMap
ARHGEF12	Low Buffering	High Buffering	-0.142009	0.143834	71	71	0.285843	0.00749559	0.0540209		DepMap
ARHGEF16	Low Buffering	High Buffering	-0.0596263	0.0708607	70	69	0.130487	0.52838	0.706743		DepMap
ARHGEF17	Low Buffering	High Buffering	-0.144684	0.223199	71	71	0.367883	0.0133393	0.0752679		DepMap
ARHGEF2	Low Buffering	High Buffering	0.0969728	0.0057435	71	71	-0.0912293	0.450536	0.644402		DepMap
ARHGEF40	Low Buffering	High Buffering	0.0184244	0.183474	71	71	0.16505	0.161667	0.33708		DepMap
ARHGEF7	Low Buffering	High Buffering	0.217269	-0.0167286	71	71	-0.233997	0.0270193	0.111923		DepMap
ARID1A	Low Buffering	High Buffering	-0.0911519	0.00501996	71	71	0.0961718	0.508499	0.690574		DepMap
ARID1B	Low Buffering	High Buffering	0.0639505	-0.0139983	71	71	-0.0779489	0.401872	0.601605		DepMap
ARID2	Low Buffering	High Buffering	0.152441	-0.089643	71	71	-0.242084	0.0118688	0.0706321		DepMap
ARIH1	Low Buffering	High Buffering	0.0549527	-0.0568063	71	71	-0.111759	0.098773	0.247822		DepMap
ARIH2	Low Buffering	High Buffering	0.0785099	0.00992348	71	71	-0.0685864	0.489989	0.678173		DepMap
ARL1	Low Buffering	High Buffering	-0.144988	0.116018	71	71	0.261006	0.00318405	0.0335933		DepMap
ARL2	Low Buffering	High Buffering	-0.0022652	0.117998	71	71	0.120263	0.200121	0.386465		DepMap
ARL3	Low Buffering	High Buffering	0.101224	-0.0903704	71	71	-0.191595	0.242213	0.435019		DepMap
ARL6IP1	Low Buffering	High Buffering	-0.0673621	0.199346	60	65	0.266708	0.0156044	0.082321		DepMap
ARL6IP5	Low Buffering	High Buffering	-0.213215	0.25689	71	71	0.470105	0.000276458	0.0120426		DepMap
ARL8A	Low Buffering	High Buffering	-0.0363426	0.115413	70	65	0.151755	0.167723	0.344912		DepMap
ARL8B	Low Buffering	High Buffering	-0.110031	0.156226	71	71	0.266257	0.00564167	0.0466149		DepMap
ARMC1	Low Buffering	High Buffering	0.108739	0.0818179	71	71	-0.0269215	0.751609	0.86319		DepMap
ARMC10	Low Buffering	High Buffering	-0.199957	0.117834	71	71	0.317791	0.00124473	0.0215698		DepMap
ARMC6	Low Buffering	High Buffering	0.329775	-0.140658	71	71	-0.470433	0.000459217	0.0136967		DepMap
ARMC8	Low Buffering	High Buffering	-0.0119842	-0.00258848	71	71	0.00939568	0.881381	0.938156		DepMap
ARMC9	Low Buffering	High Buffering	0.130824	0.167239	65	65	0.0364145	0.844955	0.916687		DepMap
ARMT1	Low Buffering	High Buffering	0.208534	-0.140225	71	71	-0.348759	0.0012385	0.0215698		DepMap
ARNT	Low Buffering	High Buffering	0.0503357	0.110374	70	68	0.0600381	0.53965	0.715674		DepMap
ARPC1A	Low Buffering	High Buffering	0.213182	-0.0346048	71	71	-0.247786	0.0195967	0.0922795		DepMap
ARPC1B	Low Buffering	High Buffering	0.0254529	-0.0616473	71	71	-0.0871002	0.430096	0.627528		DepMap
ARPC2	Low Buffering	High Buffering	0.0388938	0.0310069	71	71	-0.00788683	0.914357	0.953484		DepMap
ARPC3	Low Buffering	High Buffering	0.0969382	-0.0661235	71	71	-0.163062	0.0470777	0.158763		DepMap
ARPC4	Low Buffering	High Buffering	0.0756444	-0.0167677	71	71	-0.0924121	0.272573	0.468301		DepMap
ARPC5	Low Buffering	High Buffering	0.213002	-0.00640202	71	71	-0.219404	0.0406565	0.143327		DepMap
ARPP19	Low Buffering	High Buffering	0.445076	-0.19439	71	71	-0.639466	0.00078235	0.0174308	Down	DepMap
ARRB1	Low Buffering	High Buffering	-0.0143115	0.143232	71	71	0.157543	0.440059	0.634167		DepMap
ARRB2	Low Buffering	High Buffering	0.252127	-0.0731648	71	71	-0.325292	0.00566898	0.0466149		DepMap
ARSA	Low Buffering	High Buffering	0.172447	0.350979	71	71	0.178532	0.227041	0.417152		DepMap
ARVCF	Low Buffering	High Buffering	-0.0532394	0.178507	71	71	0.231747	0.181484	0.362876		DepMap
ASAH1	Low Buffering	High Buffering	0.0685521	0.158604	71	71	0.0900515	0.58585	0.753983		DepMap
ASAP1	Low Buffering	High Buffering	0.0449458	0.0734786	71	71	0.0285328	0.777458	0.876861		DepMap
ASAP2	Low Buffering	High Buffering	-0.0286913	0.25522	71	71	0.283911	0.0649935	0.192707		DepMap
ASCC1	Low Buffering	High Buffering	0.00330507	0.0372813	71	71	0.0339763	0.617486	0.777641		DepMap
ASCC3	Low Buffering	High Buffering	0.0546616	-0.0340171	71	71	-0.0886787	0.227139	0.417152		DepMap
ASH2L	Low Buffering	High Buffering	0.0590872	-0.0272248	71	71	-0.086312	0.244491	0.437416		DepMap
ASL	Low Buffering	High Buffering	-0.0901165	0.0631414	71	71	0.153258	0.260908	0.45577		DepMap
ASNS	Low Buffering	High Buffering	0.23392	-0.240794	71	71	-0.474715	0.00139855	0.022213		DepMap
ASPH	Low Buffering	High Buffering	-0.223191	0.337735	71	71	0.560926	0.0018877	0.0262647	Up	DepMap
ASPSCR1	Low Buffering	High Buffering	0.1222	0.0580389	71	71	-0.0641612	0.600232	0.764056		DepMap
ASRGL1	Low Buffering	High Buffering	0.37696	-0.181648	69	69	-0.558608	0.0538618	0.171392		DepMap
ASS1	Low Buffering	High Buffering	0.0933766	0.0732369	71	71	-0.0201397	0.945568	0.971972		DepMap
ATAD1	Low Buffering	High Buffering	-0.0178086	-0.0287486	71	71	-0.01094	0.920876	0.95738		DepMap
ATAD2	Low Buffering	High Buffering	0.0332177	0.0198455	71	71	-0.0133722	0.933698	0.965135		DepMap
ATAD2B	Low Buffering	High Buffering	0.0193335	-0.0283616	71	71	-0.0476951	0.7178	0.841647		DepMap
ATAD3A	Low Buffering	High Buffering	0.000212542	0.109723	71	71	0.10951	0.160618	0.335791		DepMap
ATAD3B	Low Buffering	High Buffering	0.0414838	0.0670593	71	71	0.0255755	0.758784	0.867086		DepMap
ATE1	Low Buffering	High Buffering	0.127318	-0.0371643	110	105	-0.164482	0.0339508	0.128022		DepMap
ATF2	Low Buffering	High Buffering	0.309754	0.0478999	71	71	-0.261854	0.0121719	0.0713669		DepMap
ATF7IP	Low Buffering	High Buffering	-0.0504927	0.0648585	71	71	0.115351	0.313045	0.509629		DepMap
ATG16L1	Low Buffering	High Buffering	0.13137	0.0556581	71	71	-0.0757116	0.369149	0.568216		DepMap
ATG3	Low Buffering	High Buffering	0.250067	-0.107442	71	71	-0.357508	0.0114614	0.069284		DepMap
ATG4B	Low Buffering	High Buffering	0.211899	-0.0424216	70	66	-0.254321	0.0250448	0.106742		DepMap
ATG7	Low Buffering	High Buffering	0.178206	0.0530953	71	71	-0.125111	0.269537	0.464806		DepMap
ATG9A	Low Buffering	High Buffering	-0.0734901	0.0871586	71	71	0.160649	0.143511	0.313122		DepMap
ATIC	Low Buffering	High Buffering	0.197919	-0.0727972	71	71	-0.270717	0.00755272	0.0542321		DepMap
ATL2	Low Buffering	High Buffering	-0.0687502	0.0657002	71	71	0.13445	0.135524	0.302812		DepMap
ATL3	Low Buffering	High Buffering	-0.27126	0.223856	71	71	0.495115	0.000357868	0.0129197		DepMap
ATM	Low Buffering	High Buffering	0.0503679	0.0612484	71	71	0.0108805	0.935288	0.965754		DepMap
ATOX1	Low Buffering	High Buffering	0.351478	0.0640469	69	71	-0.287432	0.151797	0.323949		DepMap
ATP12A	Low Buffering	High Buffering	-0.0927115	0.125122	71	71	0.217834	0.051122	0.167359		DepMap
ATP13A1	Low Buffering	High Buffering	-0.0169924	0.0586027	71	71	0.0755951	0.495066	0.680639		DepMap
ATP1A1	Low Buffering	High Buffering	-0.170579	0.147725	71	71	0.318304	0.0071074	0.0523708		DepMap
ATP1A3	Low Buffering	High Buffering	-0.0594017	0.109471	71	71	0.168872	0.136186	0.303596		DepMap
ATP1B1	Low Buffering	High Buffering	-0.259612	0.329996	71	71	0.589608	0.0157506	0.082321		DepMap
ATP1B3	Low Buffering	High Buffering	-0.12091	0.0961817	71	71	0.217092	0.0891311	0.234495		DepMap
ATP2A2	Low Buffering	High Buffering	-0.121802	0.0134105	71	71	0.135213	0.151012	0.322805		DepMap
ATP2A3	Low Buffering	High Buffering	0.116716	-0.114498	69	70	-0.231214	0.364493	0.565298		DepMap
ATP2B1	Low Buffering	High Buffering	-0.174478	0.0403732	71	71	0.214851	0.0663144	0.194654		DepMap
ATP2B4	Low Buffering	High Buffering	-0.193893	0.127306	71	71	0.3212	0.0954689	0.241867		DepMap
ATP2C1	Low Buffering	High Buffering	-0.145006	0.0932982	71	71	0.238304	0.0139436	0.0773343		DepMap
ATP5F1A	Low Buffering	High Buffering	0.113178	0.0272521	71	71	-0.0859262	0.304167	0.501034		DepMap
ATP5F1B	Low Buffering	High Buffering	0.21931	0.1531	129	134	-0.0662101	0.302746	0.500171		DepMap
ATP5F1C	Low Buffering	High Buffering	-0.00176888	0.0462679	71	71	0.0480368	0.63548	0.789688		DepMap
ATP5F1D	Low Buffering	High Buffering	0.251251	0.0311167	71	71	-0.220134	0.0224594	0.0995533		DepMap
ATP5IF1	Low Buffering	High Buffering	0.366259	0.033887	71	71	-0.332372	0.00701892	0.0523708		DepMap
ATP5MF-PTCD1	Low Buffering	High Buffering	0.0123623	-0.00932111	71	71	-0.0216834	0.763927	0.870158		DepMap
ATP5MG	Low Buffering	High Buffering	0.138127	0.0383595	71	71	-0.0997676	0.253368	0.446928		DepMap
ATP5PB	Low Buffering	High Buffering	0.0844768	-0.0153304	71	71	-0.0998072	0.278561	0.473434		DepMap
ATP5PD	Low Buffering	High Buffering	0.312868	0.0575168	71	71	-0.255352	0.00130046	0.0217522		DepMap
ATP5PF	Low Buffering	High Buffering	0.314211	0.193616	71	71	-0.120595	0.213169	0.40131		DepMap
ATP5PO	Low Buffering	High Buffering	0.116396	0.0555248	71	71	-0.0608713	0.503079	0.686544		DepMap
ATP6V0A1	Low Buffering	High Buffering	-0.0107207	0.156714	71	71	0.167434	0.206397	0.393435		DepMap
ATP6V0A2	Low Buffering	High Buffering	-0.156909	0.0620508	68	68	0.21896	0.0389677	0.139037		DepMap
ATP6V0D1	Low Buffering	High Buffering	-0.0434645	0.178823	71	71	0.222287	0.0528251	0.170078		DepMap
ATP6V1A	Low Buffering	High Buffering	0.145492	-0.01146	71	71	-0.156952	0.0774382	0.213631		DepMap
ATP6V1B1	Low Buffering	High Buffering	0.153821	0.0740066	71	71	-0.0798143	0.444384	0.638884		DepMap
ATP6V1B2	Low Buffering	High Buffering	0.192631	-0.0324081	71	71	-0.225039	0.0280445	0.113917		DepMap
ATP6V1C1	Low Buffering	High Buffering	0.0878925	0.0265019	71	71	-0.0613906	0.468942	0.659123		DepMap
ATP6V1D	Low Buffering	High Buffering	0.12158	-0.038486	71	71	-0.160066	0.110575	0.26669		DepMap
ATP6V1E1	Low Buffering	High Buffering	0.247515	-0.0204134	71	71	-0.267928	0.0033435	0.0348428		DepMap
ATP6V1F	Low Buffering	High Buffering	0.253162	0.110701	71	71	-0.142461	0.0849437	0.227157		DepMap
ATP6V1G1	Low Buffering	High Buffering	0.338347	0.0153883	68	65	-0.322959	0.00982022	0.0632278		DepMap
ATP6V1H	Low Buffering	High Buffering	0.104095	-0.0214052	71	71	-0.1255	0.179077	0.359351		DepMap
ATP9A	Low Buffering	High Buffering	-0.282211	0.21996	71	71	0.502171	0.00305885	0.0332191	Up	DepMap
ATPAF1	Low Buffering	High Buffering	0.0172542	0.165403	71	71	0.148149	0.190973	0.374799		DepMap
ATPAF2	Low Buffering	High Buffering	-0.075841	0.138266	71	67	0.214107	0.0452722	0.154568		DepMap
ATR	Low Buffering	High Buffering	-0.0701824	0.0898225	67	68	0.160005	0.0503857	0.165784		DepMap
ATRN	Low Buffering	High Buffering	-0.0418192	0.195152	71	71	0.236971	0.0539635	0.171392		DepMap
ATXN10	Low Buffering	High Buffering	0.254502	-0.0366116	71	71	-0.291113	0.000493846	0.0140548		DepMap
ATXN2	Low Buffering	High Buffering	0.228388	-0.0751236	98	95	-0.303512	0.000545624	0.014472		DepMap
ATXN2L	Low Buffering	High Buffering	0.274672	-0.00163239	71	71	-0.276304	0.00390579	0.0384563		DepMap
ATXN3	Low Buffering	High Buffering	0.0858232	-0.0232308	68	71	-0.109054	0.311216	0.508137		DepMap
AUH	Low Buffering	High Buffering	0.0783223	0.235827	71	71	0.157504	0.204794	0.392177		DepMap
AUP1	Low Buffering	High Buffering	-0.0666041	0.0764405	71	71	0.143045	0.129901	0.294468		DepMap
AVL9	Low Buffering	High Buffering	0.161244	-0.0253467	71	71	-0.18659	0.0982503	0.24667		DepMap
AZGP1	Low Buffering	High Buffering	0.156588	0.123467	59	51	-0.0331214	0.909778	0.950489		DepMap
B2M	Low Buffering	High Buffering	-0.202389	0.608124	71	71	0.810512	0.000310309	0.0123459	Up	DepMap
B3GAT3	Low Buffering	High Buffering	0.0419882	0.114314	71	71	0.0723256	0.514303	0.695926		DepMap
B4GALT1	Low Buffering	High Buffering	-0.119269	0.231979	71	71	0.351249	0.0221855	0.0988588		DepMap
BABAM1	Low Buffering	High Buffering	0.155214	0.0444947	71	71	-0.11072	0.200801	0.387011		DepMap
BAD	Low Buffering	High Buffering	0.0880896	0.273999	71	71	0.18591	0.0827222	0.223516		DepMap
BAG1	Low Buffering	High Buffering	0.366881	-0.0714351	71	71	-0.438316	0.00376645	0.0375585		DepMap
BAG2	Low Buffering	High Buffering	0.332911	-0.194291	71	71	-0.527202	0.0107154	0.0666335		DepMap
BAG3	Low Buffering	High Buffering	-0.100712	0.110384	71	71	0.211096	0.198395	0.384777		DepMap
BAG5	Low Buffering	High Buffering	0.0546561	0.0263722	71	71	-0.0282839	0.6985	0.8283		DepMap
BAG6	Low Buffering	High Buffering	0.0724712	0.0448991	74	78	-0.0275722	0.677156	0.813478		DepMap
BAIAP2	Low Buffering	High Buffering	-0.270574	0.212234	111	138	0.482807	0.00139164	0.022213		DepMap
BAIAP2L1	Low Buffering	High Buffering	-0.305035	0.236337	71	71	0.541372	0.00982715	0.0632278		DepMap
BANF1	Low Buffering	High Buffering	-0.00843062	0.0179565	71	71	0.0263872	0.792892	0.885495		DepMap
BASP1	Low Buffering	High Buffering	-0.0118402	0.170917	71	71	0.182757	0.660529	0.803637		DepMap
BAX	Low Buffering	High Buffering	0.236857	0.0900449	71	71	-0.146813	0.152004	0.324215		DepMap
BAZ1B	Low Buffering	High Buffering	-0.0127264	-0.0250967	71	71	-0.0123703	0.872019	0.932636		DepMap
BCAM	Low Buffering	High Buffering	-0.0430352	0.254769	71	71	0.297804	0.226615	0.416779		DepMap
BCAP29	Low Buffering	High Buffering	-0.182622	0.146001	71	71	0.328623	0.0267425	0.111518		DepMap
BCAR1	Low Buffering	High Buffering	0.000219151	0.237161	71	71	0.236942	0.118749	0.27976		DepMap
BCAS2	Low Buffering	High Buffering	0.109097	0.121036	71	71	0.0119394	0.835489	0.911464		DepMap
BCAT1	Low Buffering	High Buffering	0.074863	0.00204471	68	71	-0.0728183	0.771747	0.873959		DepMap
BCAT2	Low Buffering	High Buffering	0.00414277	0.0882607	71	71	0.0841179	0.539953	0.715674		DepMap
BCCIP	Low Buffering	High Buffering	-0.0307888	0.0108476	71	71	0.0416364	0.641484	0.792756		DepMap
BCKDHA	Low Buffering	High Buffering	0.140215	0.127687	71	71	-0.0125287	0.886704	0.940495		DepMap
BCKDHB	Low Buffering	High Buffering	0.159885	0.216947	71	71	0.0570614	0.571772	0.743372		DepMap
BCKDK	Low Buffering	High Buffering	0.0256118	0.143745	71	67	0.118133	0.249204	0.441858		DepMap
BCL10	Low Buffering	High Buffering	0.261055	-0.0683679	71	71	-0.329423	0.0226108	0.0998411		DepMap
BCL2L1	Low Buffering	High Buffering	-0.140865	0.204236	68	66	0.345101	0.0358572	0.132393		DepMap
BCL2L13	Low Buffering	High Buffering	0.0580983	0.370031	71	71	0.311933	0.0151045	0.0803444		DepMap
BCL7A	Low Buffering	High Buffering	0.310207	-0.0996288	71	71	-0.409836	0.00997467	0.0637017		DepMap
BCL7C	Low Buffering	High Buffering	0.172086	0.163944	71	71	-0.00814246	0.933293	0.964972		DepMap
BCL9L	Low Buffering	High Buffering	-0.064225	0.267446	71	71	0.331671	0.0371088	0.134969		DepMap
BCLAF1	Low Buffering	High Buffering	0.0625464	0.0296255	71	71	-0.0329209	0.618032	0.778077		DepMap
BCS1L	Low Buffering	High Buffering	0.0167177	-0.0114683	71	71	-0.028186	0.766436	0.871291		DepMap
BDH1	Low Buffering	High Buffering	0.354877	-0.0604328	71	71	-0.41531	0.0487175	0.162433		DepMap
BDH2	Low Buffering	High Buffering	0.176433	0.104143	67	63	-0.0722893	0.775242	0.875954		DepMap
BICD1	Low Buffering	High Buffering	0.0142905	0.158338	70	69	0.144047	0.199684	0.386465		DepMap
BICD2	Low Buffering	High Buffering	0.00178088	0.128276	71	71	0.126495	0.275245	0.470335		DepMap
BIN1	Low Buffering	High Buffering	0.210846	-0.00393457	71	71	-0.21478	0.372683	0.571331		DepMap
BIRC6	Low Buffering	High Buffering	0.0225213	-0.059134	71	71	-0.0816552	0.226071	0.416171		DepMap
BLMH	Low Buffering	High Buffering	0.199662	-0.147017	71	71	-0.346679	0.00684243	0.0519269		DepMap
BLOC1S1	Low Buffering	High Buffering	0.188901	-0.0285644	71	71	-0.217466	0.00887624	0.05998		DepMap
BLOC1S3	Low Buffering	High Buffering	0.250746	-0.041704	71	71	-0.29245	0.00494386	0.0435127		DepMap
BLOC1S4	Low Buffering	High Buffering	0.205394	-0.0291938	70	70	-0.234588	0.0354672	0.131953		DepMap
BLVRA	Low Buffering	High Buffering	-0.253433	0.170308	71	71	0.423741	0.00202334	0.0273923		DepMap
BLVRB	Low Buffering	High Buffering	0.0458811	-0.0505641	71	71	-0.0964452	0.562678	0.736202		DepMap
BMP2K	Low Buffering	High Buffering	0.0617471	-0.0396272	71	71	-0.101374	0.389136	0.588105		DepMap
BMS1	Low Buffering	High Buffering	-0.0415978	0.0267526	71	71	0.0683504	0.353016	0.553665		DepMap
BNIP1	Low Buffering	High Buffering	0.0199836	0.0306907	71	71	0.010707	0.877473	0.937076		DepMap
BOD1L1	Low Buffering	High Buffering	0.136845	0.151193	71	71	0.0143473	0.84325	0.916596		DepMap
BOP1	Low Buffering	High Buffering	0.00702946	0.0210392	71	71	0.0140098	0.850393	0.918981		DepMap
BORCS5	Low Buffering	High Buffering	0.234161	0.0888143	71	71	-0.145347	0.0652677	0.193373		DepMap
BPGM	Low Buffering	High Buffering	0.13908	0.0311466	70	69	-0.107933	0.4923	0.678967		DepMap
BPHL	Low Buffering	High Buffering	0.0132556	0.154555	71	71	0.141299	0.265697	0.460894		DepMap
BPNT1	Low Buffering	High Buffering	0.245221	-0.0197888	71	71	-0.26501	0.0340557	0.128293		DepMap
BPTF	Low Buffering	High Buffering	0.0140428	0.0691038	92	91	0.0550611	0.50177	0.685975		DepMap
BRAP	Low Buffering	High Buffering	0.192271	-0.107422	71	71	-0.299693	0.00134209	0.0219218		DepMap
BRAT1	Low Buffering	High Buffering	0.0927238	-0.00789116	71	67	-0.100615	0.183716	0.365829		DepMap
BRD1	Low Buffering	High Buffering	0.0885836	0.0202275	71	71	-0.0683561	0.405758	0.606614		DepMap
BRD2	Low Buffering	High Buffering	0.0453636	-0.0152906	71	71	-0.0606542	0.450976	0.644558		DepMap
BRD3	Low Buffering	High Buffering	0.0450357	0.0193541	71	71	-0.0256816	0.831226	0.909		DepMap
BRD4	Low Buffering	High Buffering	0.0498782	0.00113275	71	71	-0.0487455	0.621877	0.781153		DepMap
BRD7	Low Buffering	High Buffering	0.248263	-0.0406651	71	71	-0.288928	0.00170229	0.024952		DepMap
BRD8	Low Buffering	High Buffering	0.0993611	0.0797543	71	71	-0.0196067	0.753295	0.864306		DepMap
BRI3BP	Low Buffering	High Buffering	0.0983803	-0.0767106	71	71	-0.175091	0.125328	0.287952		DepMap
BRIX1	Low Buffering	High Buffering	-0.12146	0.0511421	71	71	0.172602	0.0480926	0.161232		DepMap
BRK1	Low Buffering	High Buffering	0.186517	0.065557	71	71	-0.12096	0.190149	0.373686		DepMap
BRMS1L	Low Buffering	High Buffering	0.0468201	0.17797	70	69	0.13115	0.172662	0.351696		DepMap
BROX	Low Buffering	High Buffering	0.0701691	0.0815711	71	71	0.011402	0.903354	0.947586		DepMap
BRPF1	Low Buffering	High Buffering	0.010737	0.0136413	71	71	0.00290431	0.972643	0.986562		DepMap
BSDC1	Low Buffering	High Buffering	0.0405043	0.110615	71	71	0.0701104	0.439593	0.634167		DepMap
BSG	Low Buffering	High Buffering	0.0330533	0.124844	71	71	0.0917908	0.471319	0.66151		DepMap
BST2	Low Buffering	High Buffering	-0.214517	0.244654	71	71	0.459171	0.0798891	0.218129		DepMap
BTD	Low Buffering	High Buffering	-0.0646362	0.255396	71	71	0.320032	0.0334641	0.126878		DepMap
BTF3	Low Buffering	High Buffering	0.337099	-0.137393	71	71	-0.474492	0.000410311	0.0134437		DepMap
BTF3L4	Low Buffering	High Buffering	0.295231	-0.104031	71	71	-0.399261	0.0135521	0.0760166		DepMap
BZW1	Low Buffering	High Buffering	0.00653337	0.0222585	71	71	0.0157251	0.844854	0.916687		DepMap
BZW2	Low Buffering	High Buffering	0.148077	-0.126902	71	71	-0.27498	0.00136631	0.0220134		DepMap
C11ORF54	Low Buffering	High Buffering	0.2954	-0.293127	71	71	-0.588527	0.00216617	0.028342	Down	DepMap
C11ORF68	Low Buffering	High Buffering	-0.00758166	0.131288	71	71	0.13887	0.268275	0.463655		DepMap
C17ORF49	Low Buffering	High Buffering	0.133574	-0.009933	140	136	-0.143507	0.145968	0.316288		DepMap
C17ORF75	Low Buffering	High Buffering	-0.0111258	0.0323111	71	71	0.043437	0.570523	0.742728		DepMap
C1ORF198	Low Buffering	High Buffering	0.13729	0.168489	71	71	0.0311991	0.821875	0.902674		DepMap
C1QBP	Low Buffering	High Buffering	0.292472	-0.00400852	71	71	-0.29648	0.00216493	0.028342		DepMap
C1R	Low Buffering	High Buffering	-0.133478	0.514213	51	44	0.64769	0.0506787	0.166369		DepMap
C1S	Low Buffering	High Buffering	-0.194703	0.630719	36	36	0.825422	0.0297771	0.117861		DepMap
C2ORF49	Low Buffering	High Buffering	0.143625	-0.0289667	71	71	-0.172592	0.0376391	0.135924		DepMap
C2ORF69	Low Buffering	High Buffering	0.148303	0.0173335	71	71	-0.130969	0.154172	0.327415		DepMap
C3	Low Buffering	High Buffering	-0.19813	0.171243	65	69	0.369373	0.081238	0.221347		DepMap
C4A	Low Buffering	High Buffering	-0.0250224	0.183448	71	71	0.208471	0.215044	0.40291		DepMap
C4BPA	Low Buffering	High Buffering	0.171282	0.29514	28	25	0.123858	0.75434	0.864796		DepMap
C5ORF24	Low Buffering	High Buffering	0.215119	0.0272177	71	71	-0.187901	0.101299	0.252212		DepMap
C7	Low Buffering	High Buffering	0.101285	0.186286	32	25	0.085001	0.712021	0.8367		DepMap
C7ORF50	Low Buffering	High Buffering	0.00710003	-0.0140196	71	71	-0.0211196	0.838687	0.912909		DepMap
C8ORF82	Low Buffering	High Buffering	0.202112	0.0966742	71	71	-0.105438	0.320843	0.517458		DepMap
C9ORF78	Low Buffering	High Buffering	0.229453	-0.0628442	71	71	-0.292297	0.0125264	0.0723086		DepMap
CA1	Low Buffering	High Buffering	0.242172	0.0734148	71	71	-0.168757	0.135448	0.302812		DepMap
CA2	Low Buffering	High Buffering	0.198487	0.0266156	71	71	-0.171871	0.590445	0.757036		DepMap
CAAP1	Low Buffering	High Buffering	0.191402	0.0195274	71	71	-0.171874	0.107673	0.261731		DepMap
CAB39	Low Buffering	High Buffering	0.00959137	-0.000492599	71	71	-0.010084	0.906552	0.948389		DepMap
CACNA2D1	Low Buffering	High Buffering	-0.248388	0.285146	70	70	0.533534	0.123568	0.28576		DepMap
CACYBP	Low Buffering	High Buffering	0.272673	-0.204133	71	71	-0.476806	0.000234627	0.0114352		DepMap
CAD	Low Buffering	High Buffering	0.136633	-0.134729	71	71	-0.271363	0.00206984	0.027709		DepMap
CADM1	Low Buffering	High Buffering	-0.235088	0.33922	71	71	0.574308	0.0740594	0.206943		DepMap
CALB2	Low Buffering	High Buffering	-0.461523	0.284932	71	67	0.746455	0.00742379	0.053702		DepMap
CALD1	Low Buffering	High Buffering	-0.0218386	0.213952	71	71	0.235791	0.42517	0.62321		DepMap
CALR	Low Buffering	High Buffering	0.0866379	0.18549	71	71	0.0988519	0.285987	0.481161		DepMap
CALU	Low Buffering	High Buffering	0.0462436	0.398361	71	71	0.352118	0.0213281	0.0968804		DepMap
CAMK1	Low Buffering	High Buffering	0.645371	-0.0835621	55	56	-0.728933	0.0180774	0.0897353		DepMap
CAMK1D	Low Buffering	High Buffering	0.315882	0.0182299	71	69	-0.297652	0.129286	0.293585		DepMap
CAMK2B	Low Buffering	High Buffering	0.0983733	0.0323727	71	71	-0.0660006	0.554061	0.729248		DepMap
CAMK2D	Low Buffering	High Buffering	0.101517	0.0490806	71	71	-0.0524361	0.762302	0.869048		DepMap
CAMK2G	Low Buffering	High Buffering	-0.132491	0.130395	100	89	0.262887	0.0279012	0.113794		DepMap
CAMKK2	Low Buffering	High Buffering	0.326853	-0.0121495	68	63	-0.339002	0.0175424	0.0882555		DepMap
CAMSAP3	Low Buffering	High Buffering	-0.0391862	0.0190011	70	69	0.0581874	0.774265	0.875286		DepMap
CAND1	Low Buffering	High Buffering	0.0380827	0.00632216	71	71	-0.0317605	0.705362	0.832574		DepMap
CAND2	Low Buffering	High Buffering	0.13067	-0.0393564	71	71	-0.170026	0.157369	0.331486		DepMap
CANX	Low Buffering	High Buffering	-0.0651187	0.127635	71	71	0.192754	0.0127674	0.0732059		DepMap
CAP1	Low Buffering	High Buffering	0.232549	0.0166908	71	71	-0.215859	0.101606	0.252816		DepMap
CAP2	Low Buffering	High Buffering	-0.0735231	0.0834723	71	71	0.156995	0.375782	0.573966		DepMap
CAPG	Low Buffering	High Buffering	-0.0655005	0.257376	71	71	0.322877	0.234337	0.425958		DepMap
CAPN1	Low Buffering	High Buffering	-0.018022	0.121715	71	71	0.139737	0.162918	0.338743		DepMap
CAPN2	Low Buffering	High Buffering	-0.224629	0.310442	71	71	0.535071	0.000744249	0.0167736	Up	DepMap
CAPN5	Low Buffering	High Buffering	-0.279218	0.327407	69	69	0.606625	0.00478656	0.0425121	Up	DepMap
CAPN7	Low Buffering	High Buffering	0.117966	-0.0750609	69	68	-0.193027	0.0361392	0.132725		DepMap
CAPNS1	Low Buffering	High Buffering	-0.00525522	0.20124	71	71	0.206495	0.0681523	0.197126		DepMap
CAPRIN1	Low Buffering	High Buffering	0.276384	0.0876482	71	71	-0.188735	0.026841	0.111672		DepMap
CAPS	Low Buffering	High Buffering	-0.305368	0.274831	70	66	0.580199	0.0285613	0.115188		DepMap
CAPZA1	Low Buffering	High Buffering	0.126654	0.0322998	71	71	-0.0943537	0.201371	0.387727		DepMap
CAPZA2	Low Buffering	High Buffering	0.0633027	0.125096	71	71	0.0617933	0.551897	0.727712		DepMap
CAPZB	Low Buffering	High Buffering	0.125304	0.0977423	71	71	-0.0275622	0.695574	0.827094		DepMap
CARHSP1	Low Buffering	High Buffering	0.350912	-0.0899564	71	71	-0.440869	0.00913204	0.0611784		DepMap
CARMIL1	Low Buffering	High Buffering	-0.177936	0.182747	71	71	0.360683	0.0348214	0.130195		DepMap
CARS1	Low Buffering	High Buffering	0.0474791	-0.101793	71	71	-0.149272	0.090194	0.235701		DepMap
CARS2	Low Buffering	High Buffering	0.0288753	0.062152	71	71	0.0332767	0.797039	0.888409		DepMap
CASP1	Low Buffering	High Buffering	-0.0937363	0.323873	69	69	0.417609	0.136019	0.303397		DepMap
CASP10	Low Buffering	High Buffering	-0.0298057	0.115613	58	45	0.145419	0.596464	0.760501		DepMap
CASP3	Low Buffering	High Buffering	0.237264	-0.0158709	71	71	-0.253135	0.035366	0.131702		DepMap
CASP4	Low Buffering	High Buffering	0.0801	0.0477668	71	71	-0.0323332	0.844777	0.916687		DepMap
CASP6	Low Buffering	High Buffering	0.148554	-0.0706064	71	71	-0.219161	0.0820605	0.22219		DepMap
CASP7	Low Buffering	High Buffering	0.193611	0.0152649	71	71	-0.178347	0.196179	0.381879		DepMap
CASP8	Low Buffering	High Buffering	0.0551528	0.0875077	71	71	0.0323548	0.812905	0.89661		DepMap
CAST	Low Buffering	High Buffering	0.154763	0.150731	77	79	-0.0040319	0.981742	0.988843		DepMap
CAT	Low Buffering	High Buffering	0.257957	0.107633	71	71	-0.150325	0.337641	0.534713		DepMap
CAV1	Low Buffering	High Buffering	-0.673	0.509765	71	71	1.18277	9.7715e-05	0.00829613	Up	DepMap
CAVIN1	Low Buffering	High Buffering	-0.695386	0.524127	71	71	1.21951	2.40671e-05	0.00479112	Up	DepMap
CAVIN2	Low Buffering	High Buffering	-0.566389	0.131751	71	71	0.698141	0.0224691	0.0995533		DepMap
CAVIN3	Low Buffering	High Buffering	-0.699945	0.64168	71	71	1.34162	8.38519e-06	0.00479112	Up	DepMap
CBFB	Low Buffering	High Buffering	0.335486	-0.0255555	71	71	-0.361041	0.0182285	0.0897353		DepMap
CBL	Low Buffering	High Buffering	0.18713	-0.0380973	71	71	-0.225227	0.0300935	0.118015		DepMap
CBR1	Low Buffering	High Buffering	0.161131	-0.0249532	71	71	-0.186084	0.320866	0.517458		DepMap
CBR3	Low Buffering	High Buffering	0.0338238	0.324806	71	71	0.290982	0.206221	0.393418		DepMap
CBR4	Low Buffering	High Buffering	0.0446947	0.0325231	71	71	-0.0121716	0.943556	0.971053		DepMap
CBS	Low Buffering	High Buffering	0.193588	-0.0809432	71	71	-0.274531	0.246414	0.439107		DepMap
CBX1	Low Buffering	High Buffering	0.250085	0.0668987	71	71	-0.183186	0.0426094	0.148126		DepMap
CBX3	Low Buffering	High Buffering	0.18206	-0.0178188	71	71	-0.199879	0.0605208	0.184064		DepMap
CBX5	Low Buffering	High Buffering	0.179948	-0.0734976	71	71	-0.253446	0.0679091	0.196861		DepMap
CC2D1A	Low Buffering	High Buffering	0.088493	0.00703406	71	71	-0.0814589	0.288856	0.483492		DepMap
CC2D1B	Low Buffering	High Buffering	0.0737803	0.143014	71	71	0.0692334	0.430125	0.627528		DepMap
CCAR1	Low Buffering	High Buffering	0.0136721	0.0334728	71	71	0.0198006	0.764927	0.870848		DepMap
CCAR2	Low Buffering	High Buffering	0.109997	-0.0375299	71	71	-0.147527	0.0839562	0.225501		DepMap
CCDC12	Low Buffering	High Buffering	0.198535	-0.124462	71	71	-0.322996	0.00796252	0.0558379		DepMap
CCDC124	Low Buffering	High Buffering	0.22056	-0.0955232	71	71	-0.316083	0.0114447	0.069284		DepMap
CCDC127	Low Buffering	High Buffering	-0.0324967	0.179764	71	71	0.21226	0.0193542	0.0918029		DepMap
CCDC134	Low Buffering	High Buffering	-0.0649129	0.134295	71	71	0.199208	0.0960289	0.242812		DepMap
CCDC25	Low Buffering	High Buffering	0.35751	-0.231344	71	71	-0.588854	0.000131814	0.00927362	Down	DepMap
CCDC43	Low Buffering	High Buffering	0.161927	-0.119889	71	71	-0.281816	0.0301167	0.118015		DepMap
CCDC47	Low Buffering	High Buffering	-0.0762664	0.123641	71	71	0.199907	0.015724	0.082321		DepMap
CCDC50	Low Buffering	High Buffering	0.205766	-0.0919247	71	71	-0.297691	0.123262	0.285392		DepMap
CCDC6	Low Buffering	High Buffering	0.0971699	0.0176699	71	71	-0.0795	0.465651	0.655678		DepMap
CCDC86	Low Buffering	High Buffering	0.303704	0.0350143	71	71	-0.26869	0.00470023	0.0424217		DepMap
CCDC9	Low Buffering	High Buffering	0.184565	-0.0195837	71	71	-0.204149	0.0583886	0.179258		DepMap
CCDC90B	Low Buffering	High Buffering	-0.0762493	0.118978	71	71	0.195228	0.0641802	0.191168		DepMap
CCDC91	Low Buffering	High Buffering	-0.125885	0.186901	71	71	0.312786	0.0365251	0.133594		DepMap
CCDC93	Low Buffering	High Buffering	-0.0529493	0.0632474	71	71	0.116197	0.122124	0.283598		DepMap
CCDC97	Low Buffering	High Buffering	0.0991299	0.0639299	71	71	-0.0352	0.725925	0.846912		DepMap
CCN2	Low Buffering	High Buffering	-0.186301	0.257671	70	70	0.443971	0.148522	0.318998		DepMap
CCNB1	Low Buffering	High Buffering	0.00752879	-0.0716084	71	71	-0.0791372	0.520866	0.700398		DepMap
CCNK	Low Buffering	High Buffering	-0.0302287	0.0165512	71	71	0.0467799	0.453164	0.646265		DepMap
CCNT1	Low Buffering	High Buffering	0.136406	0.0560697	71	71	-0.0803362	0.325829	0.521514		DepMap
CCNY	Low Buffering	High Buffering	-0.00350522	0.060358	64	63	0.0638632	0.547273	0.723082		DepMap
CCS	Low Buffering	High Buffering	0.185459	0.0234939	71	71	-0.161965	0.165281	0.341306		DepMap
CCT2	Low Buffering	High Buffering	0.158571	-0.0844153	71	71	-0.242987	0.000505062	0.0141672		DepMap
CCT3	Low Buffering	High Buffering	0.100101	-0.0956345	71	71	-0.195736	0.000788775	0.0174398		DepMap
CCT4	Low Buffering	High Buffering	0.0973385	-0.117701	71	71	-0.215039	0.000597468	0.0152257		DepMap
CCT5	Low Buffering	High Buffering	0.16686	-0.0823277	71	71	-0.249188	0.00033221	0.0125756		DepMap
CCT6A	Low Buffering	High Buffering	0.133113	-0.0956979	71	71	-0.228811	0.000275258	0.0120426		DepMap
CCT7	Low Buffering	High Buffering	0.0915955	-0.101795	71	71	-0.19339	0.00122393	0.0215698		DepMap
CCT8	Low Buffering	High Buffering	0.0765908	-0.108828	71	71	-0.185418	0.00119686	0.0214061		DepMap
CCZ1	Low Buffering	High Buffering	0.0803497	0.0295294	71	71	-0.0508203	0.427436	0.625122		DepMap
CD109	Low Buffering	High Buffering	-0.473393	0.544737	71	71	1.01813	0.00010426	0.00829613	Up	DepMap
CD14	Low Buffering	High Buffering	-0.530325	0.374313	43	45	0.904638	0.00592334	0.0476188	Up	DepMap
CD151	Low Buffering	High Buffering	-0.271455	0.204977	69	66	0.476433	0.00360126	0.0366614		DepMap
CD276	Low Buffering	High Buffering	-0.178083	0.239418	71	71	0.417502	0.022261	0.0990816		DepMap
CD2AP	Low Buffering	High Buffering	0.183156	-0.0320877	71	71	-0.215244	0.139534	0.308245		DepMap
CD2BP2	Low Buffering	High Buffering	0.130892	0.049143	71	71	-0.0817493	0.359213	0.559334		DepMap
CD44	Low Buffering	High Buffering	-0.348357	0.503708	71	71	0.852066	0.000796177	0.0174398	Up	DepMap
CD46	Low Buffering	High Buffering	-0.145746	0.158001	71	71	0.303747	0.0364061	0.133409		DepMap
CD47	Low Buffering	High Buffering	-0.165942	0.106824	71	71	0.272765	0.140945	0.309777		DepMap
CD55	Low Buffering	High Buffering	0.024901	0.425244	71	71	0.400343	0.0469991	0.158763		DepMap
CD59	Low Buffering	High Buffering	-0.25482	0.496915	71	71	0.751735	0.000227005	0.0112037	Up	DepMap
CD63	Low Buffering	High Buffering	-0.229246	0.405957	71	71	0.635203	0.000384472	0.013266	Up	DepMap
CD81	Low Buffering	High Buffering	-0.00892202	-0.0810482	70	68	-0.0721262	0.732393	0.851833		DepMap
CD82	Low Buffering	High Buffering	-0.405231	0.199456	66	67	0.604687	0.0402392	0.142242		DepMap
CD9	Low Buffering	High Buffering	-0.454192	0.382201	71	71	0.836393	0.00116928	0.0211065	Up	DepMap
CDC16	Low Buffering	High Buffering	-0.0390345	0.0564507	71	71	0.0954852	0.190664	0.374508		DepMap
CDC23	Low Buffering	High Buffering	-0.14113	0.074722	71	71	0.215852	0.00207515	0.027709		DepMap
CDC37	Low Buffering	High Buffering	0.167201	-0.0694282	71	71	-0.236629	0.0092951	0.0614264		DepMap
CDC40	Low Buffering	High Buffering	0.0744422	-0.049436	71	71	-0.123878	0.147955	0.318189		DepMap
CDC42BPA	Low Buffering	High Buffering	-0.136851	0.146245	71	71	0.283095	0.0177857	0.0887917		DepMap
CDC42BPB	Low Buffering	High Buffering	-0.218605	0.14316	71	71	0.361764	0.00474899	0.0424508		DepMap
CDC42EP1	Low Buffering	High Buffering	-0.0651669	0.221261	71	71	0.286428	0.14066	0.309502		DepMap
CDC42EP4	Low Buffering	High Buffering	-0.0373484	0.304556	71	71	0.341904	0.0328945	0.125741		DepMap
CDC5L	Low Buffering	High Buffering	-0.0531697	-0.0012496	71	71	0.0519201	0.42017	0.618766		DepMap
CDC73	Low Buffering	High Buffering	0.00214294	-0.0297766	71	71	-0.0319195	0.643407	0.793429		DepMap
CDCP1	Low Buffering	High Buffering	-0.0965335	0.184432	71	71	0.280965	0.252346	0.445808		DepMap
CDH1	Low Buffering	High Buffering	-0.382372	0.120521	71	71	0.502893	0.119507	0.280414		DepMap
CDH13	Low Buffering	High Buffering	-0.400593	0.664206	65	49	1.0648	0.00469644	0.0424217	Up	DepMap
CDH2	Low Buffering	High Buffering	-0.181707	0.269953	71	71	0.45166	0.113736	0.27206		DepMap
CDH3	Low Buffering	High Buffering	-0.336004	0.0747324	71	71	0.410737	0.182527	0.364587		DepMap
CDIPT	Low Buffering	High Buffering	-0.0148428	0.127423	67	65	0.142266	0.180806	0.362262		DepMap
CDK1	Low Buffering	High Buffering	0.0741517	-0.0408228	71	71	-0.114975	0.324338	0.520623		DepMap
CDK11A	Low Buffering	High Buffering	0.0888209	0.054837	71	71	-0.0339839	0.599985	0.764056		DepMap
CDK12	Low Buffering	High Buffering	0.015395	0.0293621	71	71	0.013967	0.856788	0.923332		DepMap
CDK13	Low Buffering	High Buffering	0.0105945	0.00312427	71	71	-0.00747023	0.88487	0.939652		DepMap
CDK2	Low Buffering	High Buffering	0.210454	-0.0440299	71	71	-0.254483	0.0539942	0.171392		DepMap
CDK2AP1	Low Buffering	High Buffering	0.28349	0.161354	68	66	-0.122135	0.219167	0.40828		DepMap
CDK4	Low Buffering	High Buffering	0.161834	0.125014	71	71	-0.0368201	0.802116	0.892538		DepMap
CDK5	Low Buffering	High Buffering	0.136332	0.00729006	71	71	-0.129042	0.164068	0.339854		DepMap
CDK5RAP2	Low Buffering	High Buffering	-0.00504627	0.0049059	71	71	0.00995217	0.89248	0.942911		DepMap
CDK6	Low Buffering	High Buffering	0.0145995	0.0738166	71	71	0.0592171	0.755227	0.86505		DepMap
CDK7	Low Buffering	High Buffering	-0.0420794	0.0159178	68	70	0.0579973	0.459287	0.649827		DepMap
CDKAL1	Low Buffering	High Buffering	-0.0242197	-0.0997249	71	71	-0.0755052	0.472563	0.662302		DepMap
CDKN1B	Low Buffering	High Buffering	0.220994	0.102806	70	70	-0.118189	0.506154	0.688757		DepMap
CDKN2A	Low Buffering	High Buffering	-0.0479202	0.286639	130	122	0.334559	0.157136	0.331463		DepMap
CDKN2AIP	Low Buffering	High Buffering	0.143384	-0.0260408	71	71	-0.169425	0.0522256	0.169564		DepMap
CDKN2C	Low Buffering	High Buffering	0.177914	-0.161165	70	66	-0.339079	0.0951683	0.241786		DepMap
CDS2	Low Buffering	High Buffering	-0.159726	0.197771	71	71	0.357497	0.00579326	0.047065		DepMap
CDV3	Low Buffering	High Buffering	0.351981	-0.168028	71	71	-0.520009	0.00398656	0.0384743	Down	DepMap
CDYL	Low Buffering	High Buffering	-0.136527	0.106694	71	71	0.24322	0.0286877	0.115551		DepMap
CEACAM1	Low Buffering	High Buffering	-0.0889636	0.355368	68	64	0.444332	0.189788	0.373541		DepMap
CEBPZ	Low Buffering	High Buffering	-0.019957	-0.0677685	71	71	-0.0478115	0.518691	0.698936		DepMap
CELF1	Low Buffering	High Buffering	0.0408178	0.0604313	71	71	0.0196135	0.784135	0.880064		DepMap
CELSR2	Low Buffering	High Buffering	-0.0271011	0.153023	59	54	0.180124	0.331839	0.528488		DepMap
CENPB	Low Buffering	High Buffering	-0.131834	0.0742425	71	71	0.206077	0.0122143	0.0713669		DepMap
CENPF	Low Buffering	High Buffering	0.0763842	0.135531	71	71	0.0591466	0.664878	0.80558		DepMap
CENPV	Low Buffering	High Buffering	0.0564556	-0.00071393	71	71	-0.0571695	0.80313	0.892799		DepMap
CEP170	Low Buffering	High Buffering	0.293377	-0.00152403	71	71	-0.294901	0.0706691	0.20136		DepMap
CEP41	Low Buffering	High Buffering	0.116409	0.000634625	71	71	-0.115775	0.486895	0.675529		DepMap
CERS2	Low Buffering	High Buffering	-0.127989	0.0600031	71	71	0.187992	0.122374	0.284011		DepMap
CERS6	Low Buffering	High Buffering	-0.0144363	-0.127331	64	69	-0.112895	0.32172	0.517486		DepMap
CERT1	Low Buffering	High Buffering	0.243061	-0.00387863	71	71	-0.246939	0.022557	0.0998293		DepMap
CFAP298	Low Buffering	High Buffering	0.220993	-0.17109	71	71	-0.392083	0.00539195	0.0459022		DepMap
CFDP1	Low Buffering	High Buffering	0.169466	-0.118756	71	71	-0.288222	0.0691141	0.198875		DepMap
CFH	Low Buffering	High Buffering	-0.133117	0.187115	53	45	0.320232	0.278808	0.473464		DepMap
CFL1	Low Buffering	High Buffering	0.258892	-0.0177046	71	71	-0.276597	0.0557955	0.174357		DepMap
CFL2	Low Buffering	High Buffering	-0.0532126	0.105546	71	71	0.158759	0.457005	0.64913		DepMap
CGGBP1	Low Buffering	High Buffering	0.29317	-0.160668	71	71	-0.453838	0.00580617	0.047065		DepMap
CGN	Low Buffering	High Buffering	-0.06517	0.0311703	71	71	0.0963403	0.655733	0.79947		DepMap
CGREF1	Low Buffering	High Buffering	-0.047618	0.248248	70	69	0.295866	0.459612	0.649827		DepMap
CHAMP1	Low Buffering	High Buffering	0.201658	-0.0551261	71	71	-0.256784	0.00624321	0.0488922		DepMap
CHCHD2	Low Buffering	High Buffering	0.0951598	-0.0358774	71	71	-0.131037	0.267776	0.462998		DepMap
CHCHD3	Low Buffering	High Buffering	0.225792	0.225272	71	71	-0.00052002	0.993846	0.995498		DepMap
CHCHD4	Low Buffering	High Buffering	0.336496	0.167774	71	71	-0.168723	0.0462412	0.156914		DepMap
CHCHD6	Low Buffering	High Buffering	0.158341	0.166208	71	71	0.00786734	0.955306	0.976596		DepMap
CHD1L	Low Buffering	High Buffering	0.111217	-0.11504	71	71	-0.226257	0.0166911	0.0850689		DepMap
CHD2	Low Buffering	High Buffering	-0.0617106	0.0983773	71	71	0.160088	0.0321142	0.123241		DepMap
CHD3	Low Buffering	High Buffering	0.0229375	0.0828325	85	94	0.059895	0.458639	0.649782		DepMap
CHD4	Low Buffering	High Buffering	-0.0305816	-0.0177194	71	71	0.0128622	0.847977	0.917896		DepMap
CHD5	Low Buffering	High Buffering	-0.0137916	0.0348332	71	71	0.0486248	0.491929	0.678967		DepMap
CHD7	Low Buffering	High Buffering	0.10476	-0.062695	71	71	-0.167455	0.165162	0.341265		DepMap
CHD8	Low Buffering	High Buffering	0.0163575	0.00851828	71	71	-0.00783924	0.922531	0.957654		DepMap
CHDH	Low Buffering	High Buffering	-0.0731126	0.147885	71	71	0.220998	0.415615	0.614285		DepMap
CHEK2	Low Buffering	High Buffering	0.114992	0.120577	71	71	0.00558513	0.956343	0.9774		DepMap
CHERP	Low Buffering	High Buffering	0.0854864	-0.0102026	71	71	-0.095689	0.144251	0.31456		DepMap
CHID1	Low Buffering	High Buffering	-0.130118	0.0971511	71	71	0.227269	0.0760395	0.210567		DepMap
CHMP1A	Low Buffering	High Buffering	0.156068	0.00032854	71	71	-0.15574	0.162698	0.338621		DepMap
CHMP1B	Low Buffering	High Buffering	0.180894	0.0438186	71	71	-0.137075	0.190034	0.373648		DepMap
CHMP2B	Low Buffering	High Buffering	0.125887	0.0718373	71	71	-0.0540494	0.626543	0.783732		DepMap
CHMP4A	Low Buffering	High Buffering	0.30111	-0.0748812	71	71	-0.375991	0.0193285	0.0917927		DepMap
CHMP4B	Low Buffering	High Buffering	0.130817	-0.00496698	71	71	-0.135784	0.282393	0.477679		DepMap
CHMP5	Low Buffering	High Buffering	0.433981	-0.0781604	71	71	-0.512142	7.80263e-05	0.00829613	Down	DepMap
CHMP6	Low Buffering	High Buffering	-0.163263	0.163039	71	71	0.326301	0.00109671	0.0205777		DepMap
CHMP7	Low Buffering	High Buffering	0.225598	-0.130167	71	71	-0.355766	6.14378e-05	0.00704547		DepMap
CHORDC1	Low Buffering	High Buffering	0.311276	-0.20726	71	71	-0.518536	7.3251e-05	0.00816016	Down	DepMap
CHP1	Low Buffering	High Buffering	0.0459323	0.302641	71	71	0.256708	0.0167127	0.0850689		DepMap
CHTOP	Low Buffering	High Buffering	0.165068	0.0681288	71	71	-0.0969391	0.352304	0.552944		DepMap
CIAO2B	Low Buffering	High Buffering	0.164195	-0.0928868	71	71	-0.257082	0.0226022	0.0998411		DepMap
CIAPIN1	Low Buffering	High Buffering	0.371252	-0.117693	71	71	-0.488945	0.000470429	0.0136967		DepMap
CIB1	Low Buffering	High Buffering	0.00324496	0.210387	71	71	0.207142	0.284676	0.479816		DepMap
CIRBP	Low Buffering	High Buffering	0.270215	0.199988	71	71	-0.070227	0.523468	0.702396		DepMap
CISD1	Low Buffering	High Buffering	-0.086021	0.03825	71	71	0.124271	0.316397	0.513703		DepMap
CISD2	Low Buffering	High Buffering	-0.0413902	0.0599199	71	71	0.10131	0.219151	0.40828		DepMap
CKAP4	Low Buffering	High Buffering	-0.0841572	0.282629	71	71	0.366786	0.0508247	0.166526		DepMap
CKAP5	Low Buffering	High Buffering	-0.00523254	-0.0200929	71	71	-0.0148603	0.810627	0.895618		DepMap
CKB	Low Buffering	High Buffering	0.283667	-0.315664	71	71	-0.59933	0.0234675	0.102464		DepMap
CKMT1A	Low Buffering	High Buffering	-0.208464	-0.205087	71	71	0.00337712	0.991708	0.995282		DepMap
CLASP1	Low Buffering	High Buffering	0.0515752	-0.0026162	71	71	-0.0541914	0.395935	0.595812		DepMap
CLASRP	Low Buffering	High Buffering	0.100361	-0.00284162	71	71	-0.103203	0.24146	0.43445		DepMap
CLCC1	Low Buffering	High Buffering	-0.149859	0.149144	71	71	0.299004	0.0177142	0.088776		DepMap
CLDN3	Low Buffering	High Buffering	-0.24597	0.126451	53	57	0.372421	0.310076	0.507133		DepMap
CLGN	Low Buffering	High Buffering	0.11407	0.0446767	71	71	-0.069393	0.78947	0.883508		DepMap
CLIC1	Low Buffering	High Buffering	0.234424	0.0202303	71	71	-0.214194	0.139158	0.307757		DepMap
CLIC4	Low Buffering	High Buffering	0.0739343	0.0448626	71	71	-0.0290717	0.858335	0.924488		DepMap
CLINT1	Low Buffering	High Buffering	0.180187	0.172303	71	71	-0.00788455	0.90541	0.948298		DepMap
CLIP2	Low Buffering	High Buffering	0.00858928	0.071421	71	71	0.0628317	0.699627	0.829133		DepMap
CLMN	Low Buffering	High Buffering	-0.063328	0.272704	71	71	0.336032	0.0782937	0.214977		DepMap
CLN5	Low Buffering	High Buffering	-0.0414129	0.0168866	71	71	0.0582995	0.710028	0.835603		DepMap
CLNS1A	Low Buffering	High Buffering	0.265823	-0.0838448	71	71	-0.349668	0.00519185	0.0446865		DepMap
CLP1	Low Buffering	High Buffering	0.0214077	0.0453027	71	71	0.023895	0.744444	0.858246		DepMap
CLPB	Low Buffering	High Buffering	0.0796877	0.0665731	71	71	-0.0131146	0.885739	0.939983		DepMap
CLPP	Low Buffering	High Buffering	0.266775	0.0767573	71	71	-0.190018	0.0156468	0.082321		DepMap
CLPTM1	Low Buffering	High Buffering	-0.238602	0.235853	71	71	0.474455	9.58152e-05	0.00829613		DepMap
CLPTM1L	Low Buffering	High Buffering	-0.170039	0.237812	71	71	0.407852	0.00115739	0.0209891		DepMap
CLPX	Low Buffering	High Buffering	0.0813118	-0.00321655	71	71	-0.0845284	0.155067	0.328768		DepMap
CLTA	Low Buffering	High Buffering	0.187863	0.0571175	71	71	-0.130745	0.140661	0.309502		DepMap
CLTB	Low Buffering	High Buffering	0.117786	0.0889605	71	71	-0.0288258	0.757784	0.86696		DepMap
CLTC	Low Buffering	High Buffering	-0.0838273	0.212007	89	100	0.295835	0.0532144	0.170385		DepMap
CLU	Low Buffering	High Buffering	-0.0484343	0.341318	71	71	0.389752	0.128193	0.292125		DepMap
CLUH	Low Buffering	High Buffering	0.200268	-0.0205485	133	129	-0.220816	0.00227707	0.0293138		DepMap
CLYBL	Low Buffering	High Buffering	0.265321	-0.0348974	71	71	-0.300219	0.192063	0.376146		DepMap
CMAS	Low Buffering	High Buffering	-0.241759	0.0963615	71	71	0.33812	0.0158428	0.0826924		DepMap
CMBL	Low Buffering	High Buffering	-0.0259476	-0.0938591	71	71	-0.0679116	0.80704	0.894952		DepMap
CMC2	Low Buffering	High Buffering	0.312242	0.0838457	71	71	-0.228396	0.0183346	0.0897353		DepMap
CMPK1	Low Buffering	High Buffering	0.32478	0.00894465	71	71	-0.315835	0.0278816	0.113794		DepMap
CMSS1	Low Buffering	High Buffering	-0.0546066	-0.0766255	71	71	-0.0220189	0.80624	0.894561		DepMap
CNDP2	Low Buffering	High Buffering	0.29254	0.0650593	71	71	-0.227481	0.173533	0.352708		DepMap
CNIH4	Low Buffering	High Buffering	-0.144928	0.182944	70	66	0.327872	0.000718549	0.016622		DepMap
CNN1	Low Buffering	High Buffering	0.118982	0.0905075	69	68	-0.0284741	0.926015	0.960293		DepMap
CNN2	Low Buffering	High Buffering	0.05926	0.0339986	71	71	-0.0252613	0.878768	0.937432		DepMap
CNN3	Low Buffering	High Buffering	0.096124	0.252918	71	71	0.156794	0.470756	0.660957		DepMap
CNNM3	Low Buffering	High Buffering	-0.0674367	0.0561378	71	71	0.123575	0.190026	0.373648		DepMap
CNNM4	Low Buffering	High Buffering	-0.101662	0.195842	71	71	0.297504	0.0562492	0.174778		DepMap
CNOT10	Low Buffering	High Buffering	0.0345765	0.0445748	71	71	0.00999828	0.831598	0.909		DepMap
CNOT11	Low Buffering	High Buffering	0.0770577	0.0395225	71	71	-0.0375352	0.469693	0.65994		DepMap
CNOT2	Low Buffering	High Buffering	0.261328	0.141815	71	71	-0.119512	0.119804	0.280719		DepMap
CNOT3	Low Buffering	High Buffering	0.178621	0.00717997	71	71	-0.171441	0.0128825	0.0735188		DepMap
CNP	Low Buffering	High Buffering	-0.0524839	0.144206	71	71	0.19669	0.0935253	0.23995		DepMap
CNPY2	Low Buffering	High Buffering	0.230817	0.241124	71	71	0.010307	0.92166	0.957654		DepMap
CNPY3	Low Buffering	High Buffering	0.0624822	0.013367	71	71	-0.0491152	0.646957	0.795259		DepMap
CNPY4	Low Buffering	High Buffering	0.0452302	0.163585	69	68	0.118355	0.525002	0.703189		DepMap
COA1	Low Buffering	High Buffering	-0.0478982	-0.0193306	71	71	0.0285676	0.738924	0.855931		DepMap
COA3	Low Buffering	High Buffering	-0.061675	0.106686	71	71	0.168361	0.0893156	0.234664		DepMap
COA5	Low Buffering	High Buffering	0.159374	0.204075	67	67	0.0447	0.704883	0.832326		DepMap
COA6	Low Buffering	High Buffering	0.482238	0.163725	71	71	-0.318513	0.000651926	0.0159865		DepMap
COASY	Low Buffering	High Buffering	-0.0228167	-0.0104506	70	68	0.0123661	0.904626	0.948298		DepMap
COBLL1	Low Buffering	High Buffering	-0.329395	0.164583	71	71	0.493979	0.026369	0.110432		DepMap
COG1	Low Buffering	High Buffering	-0.0125418	0.0484098	71	71	0.0609517	0.349194	0.549593		DepMap
COG2	Low Buffering	High Buffering	-0.00699491	0.0483571	71	71	0.055352	0.449333	0.643862		DepMap
COG3	Low Buffering	High Buffering	-0.00691372	0.0656705	71	71	0.0725842	0.366759	0.567232		DepMap
COG4	Low Buffering	High Buffering	0.00683965	0.0566898	71	71	0.0498502	0.466622	0.656572		DepMap
COG5	Low Buffering	High Buffering	-0.0130205	0.0429548	71	71	0.0559753	0.385977	0.585119		DepMap
COG7	Low Buffering	High Buffering	-0.0121196	0.00988485	71	71	0.0220044	0.717393	0.841647		DepMap
COG8	Low Buffering	High Buffering	0.0086554	0.0663843	71	71	0.0577289	0.318484	0.515685		DepMap
COIL	Low Buffering	High Buffering	-0.0741404	0.0324394	71	71	0.10658	0.251142	0.444084		DepMap
COL12A1	Low Buffering	High Buffering	-0.202511	0.392986	71	71	0.595497	0.0280045	0.113917		DepMap
COL14A1	Low Buffering	High Buffering	-0.131359	0.0915021	31	39	0.222861	0.544537	0.7202		DepMap
COL15A1	Low Buffering	High Buffering	-0.115179	0.0757904	16	10	0.19097	0.761401	0.868804		DepMap
COL18A1	Low Buffering	High Buffering	-0.422086	0.123563	71	71	0.545648	0.0299257	0.117861		DepMap
COL1A1	Low Buffering	High Buffering	0.0556019	0.157292	71	71	0.10169	0.642826	0.793429		DepMap
COL1A2	Low Buffering	High Buffering	0.025837	0.224231	71	71	0.198394	0.385293	0.584763		DepMap
COL3A1	Low Buffering	High Buffering	0.149111	0.123135	71	71	-0.0259767	0.912602	0.9524		DepMap
COL4A1	Low Buffering	High Buffering	-0.0840359	0.330004	71	71	0.41404	0.325519	0.521445		DepMap
COL4A2	Low Buffering	High Buffering	-0.16416	0.169775	70	70	0.333935	0.303763	0.500792		DepMap
COL5A1	Low Buffering	High Buffering	-0.488631	0.412765	69	67	0.901396	0.00132291	0.0217638	Up	DepMap
COL5A2	Low Buffering	High Buffering	-0.319436	0.0569545	67	65	0.376391	0.181366	0.362826		DepMap
COL6A1	Low Buffering	High Buffering	-0.417883	0.389017	71	71	0.8069	0.00104123	0.0200977	Up	DepMap
COL6A2	Low Buffering	High Buffering	-0.354032	0.225525	71	71	0.579557	0.0246461	0.105832		DepMap
COL6A3	Low Buffering	High Buffering	0.195357	0.258795	71	71	0.0634378	0.740709	0.856981		DepMap
COL8A1	Low Buffering	High Buffering	-0.399424	0.246461	47	39	0.645885	0.09041	0.235792		DepMap
COMMD1	Low Buffering	High Buffering	0.144965	0.0498573	65	69	-0.0951078	0.315326	0.51247		DepMap
COMMD10	Low Buffering	High Buffering	0.105277	0.0465396	71	71	-0.0587374	0.48136	0.669577		DepMap
COMMD2	Low Buffering	High Buffering	-0.0531074	0.0904937	71	71	0.143601	0.0497573	0.164549		DepMap
COMMD4	Low Buffering	High Buffering	0.046928	0.0426724	70	66	-0.00425562	0.951148	0.973622		DepMap
COMMD5	Low Buffering	High Buffering	0.0928457	0.00384028	71	71	-0.0890054	0.301993	0.499351		DepMap
COMMD6	Low Buffering	High Buffering	0.218394	0.0225137	70	68	-0.19588	0.0897912	0.235042		DepMap
COMMD7	Low Buffering	High Buffering	-0.0176435	0.0470779	65	71	0.0647214	0.475779	0.665135		DepMap
COMMD8	Low Buffering	High Buffering	0.0487866	0.0343371	69	67	-0.0144494	0.890673	0.941575		DepMap
COMT	Low Buffering	High Buffering	0.0684287	0.114616	71	71	0.046187	0.776908	0.876495		DepMap
COPA	Low Buffering	High Buffering	-0.0214724	0.0399457	71	71	0.0614181	0.351999	0.552736		DepMap
COPB1	Low Buffering	High Buffering	-0.0148764	0.0376735	71	71	0.0525499	0.356381	0.557148		DepMap
COPB2	Low Buffering	High Buffering	0.00484935	0.0458203	71	71	0.0409709	0.492638	0.678967		DepMap
COPE	Low Buffering	High Buffering	0.118588	0.075369	71	71	-0.0432193	0.49361	0.679106		DepMap
COPG1	Low Buffering	High Buffering	0.0214168	0.0558512	71	71	0.0344344	0.653248	0.798567		DepMap
COPG2	Low Buffering	High Buffering	-0.102496	0.0762284	71	71	0.178725	0.0296871	0.117861		DepMap
COPS7A	Low Buffering	High Buffering	0.00221882	0.182205	71	71	0.179986	0.0431625	0.148798		DepMap
COQ3	Low Buffering	High Buffering	-0.0293055	-0.013836	71	71	0.0154695	0.905474	0.948298		DepMap
COQ5	Low Buffering	High Buffering	0.0837306	0.0403552	71	71	-0.0433754	0.685547	0.819169		DepMap
COQ6	Low Buffering	High Buffering	0.0144624	0.0416108	71	71	0.0271484	0.773561	0.874766		DepMap
COQ7	Low Buffering	High Buffering	-0.0568088	0.0645729	71	71	0.121382	0.346342	0.545717		DepMap
COQ8A	Low Buffering	High Buffering	0.161109	-0.0700532	71	71	-0.231162	0.129222	0.293585		DepMap
COQ8B	Low Buffering	High Buffering	-0.0300689	0.138516	71	71	0.168585	0.0909745	0.236473		DepMap
COQ9	Low Buffering	High Buffering	0.0786106	0.126368	71	71	0.0477578	0.630278	0.786533		DepMap
CORO1A	Low Buffering	High Buffering	0.528543	-0.147908	71	71	-0.676451	0.0122237	0.0713669		DepMap
CORO1B	Low Buffering	High Buffering	0.0625628	0.215842	71	71	0.153279	0.202113	0.388696		DepMap
CORO1C	Low Buffering	High Buffering	-0.0141104	0.0694307	71	71	0.0835411	0.515918	0.69643		DepMap
CORO2A	Low Buffering	High Buffering	-0.135525	0.101205	71	71	0.236729	0.224384	0.413847		DepMap
COTL1	Low Buffering	High Buffering	0.136089	0.155256	71	71	0.0191671	0.922438	0.957654		DepMap
COX15	Low Buffering	High Buffering	-0.142578	-0.0426961	71	71	0.0998823	0.383494	0.582941		DepMap
COX17	Low Buffering	High Buffering	0.208926	0.135987	71	71	-0.0729383	0.586304	0.753983		DepMap
COX20	Low Buffering	High Buffering	-0.0444986	0.0650898	70	67	0.109588	0.32638	0.521967		DepMap
COX4I1	Low Buffering	High Buffering	0.00934979	0.0150054	71	71	0.00565563	0.933102	0.964972		DepMap
COX5B	Low Buffering	High Buffering	0.229962	0.0768927	71	71	-0.153069	0.0498007	0.164553		DepMap
COX6A1	Low Buffering	High Buffering	0.140074	0.0711453	70	66	-0.0689283	0.492381	0.678967		DepMap
COX6B1	Low Buffering	High Buffering	0.129882	0.0249584	71	71	-0.104924	0.275277	0.470335		DepMap
COX6C	Low Buffering	High Buffering	0.0974191	-0.00767316	71	71	-0.105092	0.301802	0.499351		DepMap
COX7A2	Low Buffering	High Buffering	-0.0217482	0.000415709	69	68	0.0221639	0.83062	0.908695		DepMap
COX7A2L	Low Buffering	High Buffering	-0.00469701	0.0555097	71	71	0.0602067	0.554396	0.729248		DepMap
CP	Low Buffering	High Buffering	-0.172548	0.534527	62	58	0.707075	0.0131211	0.0744676		DepMap
CPD	Low Buffering	High Buffering	-0.0488221	0.142823	71	71	0.191645	0.105314	0.259065		DepMap
CPM	Low Buffering	High Buffering	0.151651	0.33204	67	64	0.180389	0.540043	0.715674		DepMap
CPNE1	Low Buffering	High Buffering	-0.123813	-0.0124991	71	71	0.111314	0.401144	0.601034		DepMap
CPNE2	Low Buffering	High Buffering	0.0653421	0.087224	71	71	0.0218819	0.87367	0.933527		DepMap
CPNE3	Low Buffering	High Buffering	0.104334	-0.0882238	71	71	-0.192558	0.0329963	0.125916		DepMap
CPPED1	Low Buffering	High Buffering	0.0186628	0.0951659	71	71	0.076503	0.724368	0.845689		DepMap
CPQ	Low Buffering	High Buffering	-0.155501	0.204597	66	63	0.360098	0.192109	0.376146		DepMap
CPS1	Low Buffering	High Buffering	0.099806	0.0976819	71	71	-0.00212414	0.993049	0.995498		DepMap
CPSF1	Low Buffering	High Buffering	0.0275239	-0.0333037	71	71	-0.0608276	0.293368	0.489639		DepMap
CPSF2	Low Buffering	High Buffering	0.0629986	0.00484673	71	71	-0.0581519	0.357027	0.557592		DepMap
CPSF3	Low Buffering	High Buffering	-0.0430332	-0.0287799	71	71	0.0142533	0.827445	0.906493		DepMap
CPSF6	Low Buffering	High Buffering	0.158167	0.129105	71	71	-0.0290625	0.589529	0.756359		DepMap
CPSF7	Low Buffering	High Buffering	0.0492012	0.076017	71	71	0.0268158	0.718867	0.841647		DepMap
CPT1A	Low Buffering	High Buffering	-0.259951	0.296072	71	71	0.556023	0.00257252	0.0312974	Up	DepMap
CPT2	Low Buffering	High Buffering	0.0656873	0.0737484	71	71	0.00806117	0.943655	0.971053		DepMap
CPVL	Low Buffering	High Buffering	-0.230559	0.236969	71	71	0.467528	0.120764	0.281614		DepMap
CRABP2	Low Buffering	High Buffering	0.0426545	0.162034	71	71	0.11938	0.677287	0.813478		DepMap
CRAT	Low Buffering	High Buffering	-0.0433056	0.224937	71	71	0.268242	0.150877	0.322693		DepMap
CRBN	Low Buffering	High Buffering	0.00825674	0.0397827	71	71	0.031526	0.751887	0.863254		DepMap
CREB1	Low Buffering	High Buffering	0.306244	0.0144601	71	71	-0.291784	0.00426898	0.040302		DepMap
CREBBP	Low Buffering	High Buffering	0.0494151	0.0421723	71	71	-0.0072428	0.919734	0.956789		DepMap
CRELD1	Low Buffering	High Buffering	0.0893898	0.360739	71	71	0.271349	0.0894841	0.23479		DepMap
CRELD2	Low Buffering	High Buffering	0.3813	0.276851	71	71	-0.104449	0.425615	0.623394		DepMap
CRIP1	Low Buffering	High Buffering	0.0608456	-0.169151	71	71	-0.229997	0.512328	0.694256		DepMap
CRIP2	Low Buffering	High Buffering	-0.0749458	0.12376	71	71	0.198706	0.43092	0.628095		DepMap
CRK	Low Buffering	High Buffering	0.1961	0.032173	71	71	-0.163927	0.189597	0.373353		DepMap
CRKL	Low Buffering	High Buffering	0.318469	-0.0573914	71	71	-0.375861	0.00392238	0.0384585		DepMap
CRLF3	Low Buffering	High Buffering	0.251307	-0.144745	71	71	-0.396052	0.00631356	0.0492331		DepMap
CRMP1	Low Buffering	High Buffering	0.270085	0.0669366	71	71	-0.203148	0.365584	0.56609		DepMap
CRNKL1	Low Buffering	High Buffering	-0.0698063	0.0379774	71	71	0.107784	0.148136	0.318402		DepMap
CRTAP	Low Buffering	High Buffering	-0.209273	0.142431	71	71	0.351703	0.0532054	0.170385		DepMap
CRYAB	Low Buffering	High Buffering	-0.313513	0.205952	70	70	0.519466	0.0939939	0.240635		DepMap
CRYBG1	Low Buffering	High Buffering	-0.282676	0.133219	71	71	0.415895	0.0905457	0.23583		DepMap
CRYL1	Low Buffering	High Buffering	0.146047	-0.0458352	71	71	-0.191883	0.32628	0.521967		DepMap
CRYZ	Low Buffering	High Buffering	0.171184	0.0976689	71	71	-0.0735153	0.600196	0.764056		DepMap
CRYZL1	Low Buffering	High Buffering	0.125892	0.0171616	71	71	-0.10873	0.235838	0.428168		DepMap
CS	Low Buffering	High Buffering	0.00255676	0.0453146	71	71	0.0427578	0.589206	0.756193		DepMap
CSDE1	Low Buffering	High Buffering	0.0289075	-0.00188325	71	71	-0.0307907	0.767337	0.87175		DepMap
CSE1L	Low Buffering	High Buffering	-0.0350545	0.0484151	71	71	0.0834696	0.224774	0.414176		DepMap
CSK	Low Buffering	High Buffering	0.274028	-0.19404	71	71	-0.468068	0.0001672	0.00979513		DepMap
CSNK1D	Low Buffering	High Buffering	0.0116937	0.0791632	62	60	0.0674696	0.516841	0.697288		DepMap
CSNK1E	Low Buffering	High Buffering	-0.035493	0.0618381	71	71	0.0973312	0.265762	0.460894		DepMap
CSNK1G1	Low Buffering	High Buffering	-0.0305486	0.148923	47	54	0.179472	0.146072	0.316288		DepMap
CSNK2A1	Low Buffering	High Buffering	0.00791386	0.0488855	71	71	0.0409716	0.503663	0.686544		DepMap
CSNK2A2	Low Buffering	High Buffering	-0.0481362	0.0303819	71	71	0.0785181	0.307661	0.50487		DepMap
CSPG4	Low Buffering	High Buffering	-0.111089	0.288385	71	71	0.399474	0.0876376	0.231817		DepMap
CSRP1	Low Buffering	High Buffering	0.273673	0.0642783	71	71	-0.209395	0.230821	0.422522		DepMap
CSRP2	Low Buffering	High Buffering	-0.124423	0.278269	71	71	0.402692	0.146985	0.317085		DepMap
CST3	Low Buffering	High Buffering	-0.0930886	0.256972	70	66	0.35006	0.0845161	0.226324		DepMap
CSTB	Low Buffering	High Buffering	0.0995152	0.0827044	71	71	-0.0168108	0.923514	0.95842		DepMap
CSTF1	Low Buffering	High Buffering	0.0982248	0.128175	71	71	0.0299503	0.591347	0.757445		DepMap
CSTF2T	Low Buffering	High Buffering	0.29418	0.0496978	71	71	-0.244482	0.000946053	0.0192377		DepMap
CSTF3	Low Buffering	High Buffering	-0.0540348	-0.0461143	71	71	0.00792054	0.897547	0.945054		DepMap
CTBP2	Low Buffering	High Buffering	-0.00222648	0.111598	71	71	0.113825	0.157168	0.331463		DepMap
CTBS	Low Buffering	High Buffering	0.118964	0.203031	69	69	0.0840668	0.559728	0.734291		DepMap
CTCF	Low Buffering	High Buffering	0.144205	0.0620126	71	71	-0.0821926	0.274064	0.469279		DepMap
CTDP1	Low Buffering	High Buffering	0.167615	-0.0222507	71	71	-0.189866	0.0183001	0.0897353		DepMap
CTDSPL2	Low Buffering	High Buffering	-0.0620489	-0.00107415	71	71	0.0609748	0.542223	0.71787		DepMap
CTHRC1	Low Buffering	High Buffering	-0.244338	0.0710374	69	68	0.315376	0.271578	0.467499		DepMap
CTNNA1	Low Buffering	High Buffering	-0.401065	0.196341	71	71	0.597406	0.00709528	0.0523708		DepMap
CTNNAL1	Low Buffering	High Buffering	0.0687399	0.0878078	58	64	0.019068	0.905639	0.948298		DepMap
CTNNB1	Low Buffering	High Buffering	-0.338034	0.309467	71	71	0.647501	0.00333175	0.0348271	Up	DepMap
CTNNBL1	Low Buffering	High Buffering	-0.149079	0.0589336	71	71	0.208013	0.00220943	0.0288112		DepMap
CTNND1	Low Buffering	High Buffering	-0.240871	0.250922	71	71	0.491793	0.0205017	0.0950853		DepMap
CTPS1	Low Buffering	High Buffering	0.203634	-0.0839503	71	71	-0.287584	0.0164613	0.0845411		DepMap
CTR9	Low Buffering	High Buffering	-0.0682529	0.015459	71	71	0.0837119	0.237961	0.43014		DepMap
CTSA	Low Buffering	High Buffering	-0.150122	0.375153	71	71	0.525275	0.000362805	0.0129581	Up	DepMap
CTSB	Low Buffering	High Buffering	-0.077039	0.348494	71	71	0.425533	0.0188248	0.0911133		DepMap
CTSC	Low Buffering	High Buffering	0.0975108	0.157645	71	71	0.0601341	0.728759	0.848949		DepMap
CTSF	Low Buffering	High Buffering	-0.100983	0.251786	63	65	0.352769	0.20512	0.392234		DepMap
CTSG	Low Buffering	High Buffering	0.675048	-0.138377	24	19	-0.813425	0.0668431	0.194803		DepMap
CTSH	Low Buffering	High Buffering	0.0428242	0.383913	71	71	0.341089	0.202544	0.389215		DepMap
CTSL	Low Buffering	High Buffering	-0.0889914	0.368635	71	71	0.457627	0.0235149	0.102555		DepMap
CTSS	Low Buffering	High Buffering	-0.363902	0.213433	69	65	0.577335	0.101779	0.253085		DepMap
CTSV	Low Buffering	High Buffering	-0.00911457	0.308464	68	68	0.317578	0.121405	0.282601		DepMap
CTSZ	Low Buffering	High Buffering	-0.114301	0.200694	71	71	0.314995	0.169984	0.348274		DepMap
CTTN	Low Buffering	High Buffering	0.0700535	0.414744	71	71	0.34469	0.0374203	0.135618		DepMap
CTTNBP2NL	Low Buffering	High Buffering	0.0608934	0.190308	71	71	0.129414	0.420019	0.618766		DepMap
CUL1	Low Buffering	High Buffering	-0.000607064	0.0123623	71	71	0.0129694	0.803267	0.892799		DepMap
CUL2	Low Buffering	High Buffering	0.0316353	0.0406935	71	71	0.0090582	0.894245	0.943281		DepMap
CUL3	Low Buffering	High Buffering	-0.0117349	-0.00385172	71	71	0.00788316	0.894412	0.943281		DepMap
CUL4A	Low Buffering	High Buffering	0.0958175	-0.0137148	71	71	-0.109532	0.210083	0.398402		DepMap
CUL5	Low Buffering	High Buffering	-0.0147939	-0.0339486	71	71	-0.0191546	0.802081	0.892538		DepMap
CUTA	Low Buffering	High Buffering	0.0935619	0.00337526	71	69	-0.0901866	0.507463	0.689418		DepMap
CUX1	Low Buffering	High Buffering	0.0052713	0.184235	142	142	0.178964	0.00234199	0.0296475		DepMap
CWC15	Low Buffering	High Buffering	0.217933	-0.00473071	71	71	-0.222664	0.0367443	0.134144		DepMap
CWC22	Low Buffering	High Buffering	-0.049268	-0.0406714	71	71	0.00859663	0.909144	0.950081		DepMap
CWC27	Low Buffering	High Buffering	0.260922	-0.0302463	71	71	-0.291168	0.00115108	0.0209722		DepMap
CWF19L1	Low Buffering	High Buffering	0.0140625	-0.00690646	71	71	-0.0209689	0.781688	0.878835		DepMap
CXADR	Low Buffering	High Buffering	-0.309422	0.105472	71	71	0.414895	0.120411	0.281126		DepMap
CXXC1	Low Buffering	High Buffering	0.0685065	0.00459141	71	71	-0.0639151	0.336789	0.534449		DepMap
CYB5A	Low Buffering	High Buffering	0.0957096	0.18052	71	71	0.08481	0.718485	0.841647		DepMap
CYB5B	Low Buffering	High Buffering	-0.168595	0.157431	69	69	0.326026	0.0364966	0.133594		DepMap
CYB5R1	Low Buffering	High Buffering	-0.0801705	0.239645	71	71	0.319815	0.0311244	0.12087		DepMap
CYB5R3	Low Buffering	High Buffering	-0.121206	0.213754	71	71	0.33496	0.000739942	0.0167734		DepMap
CYBA	Low Buffering	High Buffering	0.0769079	0.110631	71	71	0.033723	0.880948	0.938156		DepMap
CYBC1	Low Buffering	High Buffering	-0.222707	0.139476	71	69	0.362183	0.000404951	0.0134437		DepMap
CYC1	Low Buffering	High Buffering	0.0955707	0.0591696	71	71	-0.036401	0.699477	0.829133		DepMap
CYCS	Low Buffering	High Buffering	0.182187	0.0968497	71	71	-0.0853373	0.407216	0.608094		DepMap
CYFIP1	Low Buffering	High Buffering	-0.123652	0.0990033	71	71	0.222656	0.0149038	0.0796024		DepMap
CYFIP2	Low Buffering	High Buffering	0.0336904	-0.0324699	71	71	-0.0661603	0.358295	0.558573		DepMap
CYP20A1	Low Buffering	High Buffering	-0.0905972	0.167395	71	71	0.257992	0.0173975	0.0877527		DepMap
CYP27A1	Low Buffering	High Buffering	0.0229569	0.40573	65	67	0.382773	0.149416	0.32027		DepMap
CYP2S1	Low Buffering	High Buffering	-0.409971	0.218884	71	71	0.628856	0.0347039	0.129981		DepMap
CYP51A1	Low Buffering	High Buffering	-0.0948147	-0.0251752	71	71	0.0696395	0.652058	0.797923		DepMap
CYTH2	Low Buffering	High Buffering	0.0231417	0.0870508	64	61	0.0639091	0.503545	0.686544		DepMap
D2HGDH	Low Buffering	High Buffering	0.0146289	0.107661	66	70	0.0930316	0.497071	0.682663		DepMap
DAB2	Low Buffering	High Buffering	-0.102473	0.348834	71	71	0.451307	0.0864173	0.229994		DepMap
DAG1	Low Buffering	High Buffering	0.0758057	0.286294	71	71	0.210489	0.125072	0.287667		DepMap
DAP	Low Buffering	High Buffering	0.326035	0.0448553	71	71	-0.281179	0.114595	0.273442		DepMap
DAP3	Low Buffering	High Buffering	0.0790406	0.12154	71	71	0.042499	0.549258	0.72546		DepMap
DARS1	Low Buffering	High Buffering	0.0347533	-0.0600312	71	71	-0.0947845	0.0705873	0.201331		DepMap
DARS2	Low Buffering	High Buffering	-0.0868741	-0.0363983	71	71	0.0504758	0.631544	0.786958		DepMap
DAXX	Low Buffering	High Buffering	0.0668165	0.0219343	71	71	-0.0448823	0.540381	0.715674		DepMap
DBI	Low Buffering	High Buffering	0.336435	-0.114273	71	71	-0.450708	0.034548	0.129522		DepMap
DBN1	Low Buffering	High Buffering	0.142587	0.141024	71	71	-0.00156376	0.992605	0.995498		DepMap
DBNL	Low Buffering	High Buffering	0.262365	-0.122457	71	71	-0.384822	0.0173836	0.0877527		DepMap
DBT	Low Buffering	High Buffering	0.112	0.194173	71	71	0.0821734	0.334	0.53132		DepMap
DCAF1	Low Buffering	High Buffering	-0.0384261	0.0367952	71	71	0.0752214	0.349292	0.549593		DepMap
DCAF11	Low Buffering	High Buffering	0.0200123	0.0757103	70	69	0.055698	0.510361	0.692139		DepMap
DCAF13	Low Buffering	High Buffering	0.0445948	-0.0713393	71	71	-0.115934	0.139764	0.308398		DepMap
DCAF7	Low Buffering	High Buffering	0.148621	-0.0378648	71	71	-0.186486	0.0275792	0.113072		DepMap
DCAKD	Low Buffering	High Buffering	-0.0398992	0.0374445	71	71	0.0773437	0.486783	0.675529		DepMap
DCK	Low Buffering	High Buffering	0.289136	-0.103089	71	71	-0.392224	0.000368902	0.0129581		DepMap
DCLK1	Low Buffering	High Buffering	-0.0488207	0.432784	55	56	0.481604	0.0632149	0.18935		DepMap
DCP1A	Low Buffering	High Buffering	0.326962	-0.0491899	71	71	-0.376152	0.000135572	0.00927362		DepMap
DCP1B	Low Buffering	High Buffering	0.317203	-0.0884937	70	69	-0.405697	0.00926644	0.061341		DepMap
DCPS	Low Buffering	High Buffering	0.059529	-0.0013475	71	71	-0.0608765	0.646865	0.795259		DepMap
DCTD	Low Buffering	High Buffering	0.120979	0.00121812	71	71	-0.119761	0.396321	0.59599		DepMap
DCTN1	Low Buffering	High Buffering	0.0548274	0.036058	71	71	-0.0187694	0.809444	0.89544		DepMap
DCTN2	Low Buffering	High Buffering	0.138287	0.0365909	71	71	-0.101696	0.322603	0.518665		DepMap
DCTN3	Low Buffering	High Buffering	0.0371261	0.0639722	71	71	0.026846	0.735128	0.852801		DepMap
DCTN5	Low Buffering	High Buffering	0.15081	0.0523073	71	71	-0.0985024	0.304977	0.501649		DepMap
DCTPP1	Low Buffering	High Buffering	0.191831	-0.0886702	71	71	-0.280501	0.0631729	0.18935		DepMap
DCUN1D1	Low Buffering	High Buffering	0.0412306	-0.027282	71	71	-0.0685126	0.429145	0.626916		DepMap
DCUN1D5	Low Buffering	High Buffering	0.127685	-0.060315	71	71	-0.188	0.041187	0.144804		DepMap
DCXR	Low Buffering	High Buffering	0.0477763	0.16811	71	71	0.120334	0.42111	0.619588		DepMap
DDAH1	Low Buffering	High Buffering	0.333039	0.0398562	71	71	-0.293183	0.156212	0.330478		DepMap
DDAH2	Low Buffering	High Buffering	0.0906594	0.027752	71	71	-0.0629074	0.762711	0.869048		DepMap
DDB1	Low Buffering	High Buffering	-0.017649	0.0896283	71	71	0.107277	0.0996887	0.249478		DepMap
DDB2	Low Buffering	High Buffering	0.0185086	0.102297	71	71	0.0837885	0.643328	0.793429		DepMap
DDI2	Low Buffering	High Buffering	0.302373	-0.127557	71	71	-0.42993	0.00121021	0.0215462		DepMap
DDR1	Low Buffering	High Buffering	-0.285869	0.146192	71	71	0.432062	0.0255657	0.108114		DepMap
DDRGK1	Low Buffering	High Buffering	0.12	0.123601	71	71	0.00360159	0.969723	0.984425		DepMap
DDT	Low Buffering	High Buffering	0.288149	-0.0952791	71	71	-0.383428	0.0185768	0.0903342		DepMap
DDX1	Low Buffering	High Buffering	0.105073	0.0249408	71	71	-0.0801321	0.0940725	0.240635		DepMap
DDX10	Low Buffering	High Buffering	-0.0182603	-0.0762361	71	71	-0.0579758	0.496704	0.682399		DepMap
DDX17	Low Buffering	High Buffering	0.213955	0.0554922	71	71	-0.158462	0.0081533	0.0568689		DepMap
DDX18	Low Buffering	High Buffering	-0.0379812	-0.0768531	71	71	-0.038872	0.609202	0.771194		DepMap
DDX19A	Low Buffering	High Buffering	0.17785	-0.0883156	69	69	-0.266166	0.0107444	0.0666839		DepMap
DDX19B	Low Buffering	High Buffering	0.123219	-0.0423388	71	71	-0.165558	0.00684546	0.0519269		DepMap
DDX20	Low Buffering	High Buffering	0.0578014	-0.0399037	71	71	-0.0977051	0.202934	0.389774		DepMap
DDX21	Low Buffering	High Buffering	0.0183764	-0.192449	71	71	-0.210826	0.0284004	0.115107		DepMap
DDX23	Low Buffering	High Buffering	0.0176921	0.0122031	71	71	-0.00548906	0.934249	0.965448		DepMap
DDX24	Low Buffering	High Buffering	0.00457647	0.0170177	71	71	0.0124412	0.899692	0.945845		DepMap
DDX27	Low Buffering	High Buffering	-0.119735	0.0707666	71	71	0.190502	0.0241407	0.10444		DepMap
DDX31	Low Buffering	High Buffering	0.0291892	-0.00825485	71	71	-0.0374441	0.606273	0.768644		DepMap
DDX39A	Low Buffering	High Buffering	-0.0866326	0.0567252	71	71	0.143358	0.113694	0.27206		DepMap
DDX39B	Low Buffering	High Buffering	-0.0058542	0.0156928	71	71	0.021547	0.705521	0.832574		DepMap
DDX41	Low Buffering	High Buffering	-0.0186065	-0.0029362	71	71	0.0156703	0.743276	0.85793		DepMap
DDX42	Low Buffering	High Buffering	0.0648286	0.0916603	71	71	0.0268317	0.684737	0.818954		DepMap
DDX46	Low Buffering	High Buffering	-0.0268665	0.0494039	71	71	0.0762704	0.125478	0.288059		DepMap
DDX47	Low Buffering	High Buffering	-0.0522328	-0.0401184	71	71	0.0121144	0.894098	0.943281		DepMap
DDX49	Low Buffering	High Buffering	0.027574	-0.0824632	71	71	-0.110037	0.178727	0.359019		DepMap
DDX5	Low Buffering	High Buffering	0.183763	0.0524083	71	71	-0.131355	0.0814277	0.221709		DepMap
DDX50	Low Buffering	High Buffering	-0.0805433	-0.123626	71	71	-0.0430824	0.639563	0.792756		DepMap
DDX51	Low Buffering	High Buffering	-0.011988	-0.0388198	71	71	-0.0268318	0.694641	0.82649		DepMap
DDX52	Low Buffering	High Buffering	-0.0389232	-0.0682668	71	71	-0.0293436	0.742722	0.85793		DepMap
DDX54	Low Buffering	High Buffering	0.00993402	0.00550696	71	71	-0.00442706	0.960339	0.979431		DepMap
DDX56	Low Buffering	High Buffering	-0.0342671	-0.0659303	71	71	-0.0316632	0.67495	0.813065		DepMap
DDX6	Low Buffering	High Buffering	0.0151415	0.0247176	71	71	0.00957613	0.887894	0.940559		DepMap
DDX60	Low Buffering	High Buffering	-0.167511	0.342268	69	66	0.509779	0.0054604	0.0460825	Up	DepMap
DECR1	Low Buffering	High Buffering	0.127389	0.0859656	71	71	-0.0414238	0.761155	0.868778		DepMap
DECR2	Low Buffering	High Buffering	0.117565	0.230609	71	71	0.113044	0.450181	0.644162		DepMap
DEK	Low Buffering	High Buffering	-0.0897274	-0.00427116	71	71	0.0854563	0.350668	0.551313		DepMap
DERA	Low Buffering	High Buffering	0.0470757	0.0778507	71	71	0.030775	0.732253	0.851833		DepMap
DES	Low Buffering	High Buffering	-0.253427	0.242172	71	71	0.495599	0.0943686	0.240643		DepMap
DFFA	Low Buffering	High Buffering	0.326321	-0.130037	71	71	-0.456358	0.000440032	0.0136967		DepMap
DGKA	Low Buffering	High Buffering	0.0652807	-0.122116	71	71	-0.187397	0.286361	0.481466		DepMap
DHCR24	Low Buffering	High Buffering	-0.28382	0.160436	71	71	0.444256	0.00976089	0.0632278		DepMap
DHCR7	Low Buffering	High Buffering	-0.203124	0.282966	71	71	0.48609	0.00156937	0.0241551		DepMap
DHODH	Low Buffering	High Buffering	0.0978854	0.0407681	71	71	-0.0571173	0.50573	0.688492		DepMap
DHPS	Low Buffering	High Buffering	0.196024	-0.0191858	71	71	-0.21521	0.106416	0.260463		DepMap
DHRS1	Low Buffering	High Buffering	-0.127567	0.150635	71	71	0.278203	0.0780877	0.21484		DepMap
DHRS11	Low Buffering	High Buffering	0.0783474	-0.0226193	71	71	-0.100967	0.518001	0.69837		DepMap
DHRS4	Low Buffering	High Buffering	-0.00101851	0.177607	71	71	0.178626	0.23134	0.422875		DepMap
DHRS7	Low Buffering	High Buffering	-0.0365678	0.170242	71	71	0.20681	0.142436	0.31196		DepMap
DHRS7B	Low Buffering	High Buffering	-0.156374	0.120145	71	71	0.276519	0.0506405	0.166369		DepMap
DHTKD1	Low Buffering	High Buffering	-0.156025	0.248377	71	71	0.404402	0.00970721	0.063186		DepMap
DHX15	Low Buffering	High Buffering	0.00566456	-0.0220847	71	71	-0.0277493	0.652213	0.797923		DepMap
DHX29	Low Buffering	High Buffering	0.0257232	0.0165672	71	71	-0.00915606	0.914601	0.953484		DepMap
DHX30	Low Buffering	High Buffering	0.100764	-0.09444	71	71	-0.195204	0.00615228	0.0488678		DepMap
DHX36	Low Buffering	High Buffering	0.0896994	-0.0493293	71	71	-0.139029	0.0297896	0.117861		DepMap
DHX37	Low Buffering	High Buffering	0.0101234	0.0125694	71	71	0.00244603	0.977056	0.986584		DepMap
DHX38	Low Buffering	High Buffering	-0.00904731	-0.0359572	71	71	-0.0269099	0.666005	0.806445		DepMap
DHX57	Low Buffering	High Buffering	-0.0465194	0.0544026	71	71	0.100922	0.144443	0.314628		DepMap
DHX8	Low Buffering	High Buffering	-0.0189832	0.00967757	71	71	0.0286607	0.653884	0.798567		DepMap
DHX9	Low Buffering	High Buffering	-0.0200951	-0.0166668	71	71	0.0034283	0.950902	0.973622		DepMap
DIABLO	Low Buffering	High Buffering	-0.105029	0.111721	71	71	0.21675	0.0292156	0.117073		DepMap
DIAPH1	Low Buffering	High Buffering	0.00991742	-0.0236897	71	71	-0.0336071	0.72753	0.848024		DepMap
DICER1	Low Buffering	High Buffering	0.0476752	-0.0346801	71	71	-0.0823553	0.301984	0.499351		DepMap
DIDO1	Low Buffering	High Buffering	-0.0234464	0.104456	71	71	0.127903	0.0821174	0.22219		DepMap
DIMT1	Low Buffering	High Buffering	0.0634783	-0.126924	71	71	-0.190402	0.0251167	0.106742		DepMap
DIP2A	Low Buffering	High Buffering	-0.0436984	-0.00245197	62	62	0.0412464	0.663333	0.80558		DepMap
DIP2B	Low Buffering	High Buffering	0.0727558	-0.0498932	71	71	-0.122649	0.154674	0.328115		DepMap
DIPK2A	Low Buffering	High Buffering	0.0470319	-0.14851	70	68	-0.195541	0.130757	0.295955		DepMap
DIS3	Low Buffering	High Buffering	0.0442407	-0.125261	71	71	-0.169502	0.0609192	0.184987		DepMap
DIS3L2	Low Buffering	High Buffering	0.0452651	-0.0930844	71	71	-0.13835	0.0720832	0.204321		DepMap
DLAT	Low Buffering	High Buffering	0.119845	0.0548934	71	71	-0.064952	0.492192	0.678967		DepMap
DLD	Low Buffering	High Buffering	0.142891	0.218188	71	71	0.0752967	0.371872	0.570838		DepMap
DLG1	Low Buffering	High Buffering	-0.0175619	0.14567	71	71	0.163232	0.173595	0.352708		DepMap
DLGAP4	Low Buffering	High Buffering	0.199447	0.0477973	71	71	-0.15165	0.160505	0.335735		DepMap
DLST	Low Buffering	High Buffering	0.13024	0.174025	71	71	0.0437843	0.623773	0.782274		DepMap
DMAP1	Low Buffering	High Buffering	0.0420992	-0.00552337	71	71	-0.0476225	0.454907	0.646889		DepMap
DMXL1	Low Buffering	High Buffering	0.20802	-0.0398187	65	67	-0.247838	0.00729638	0.0533745		DepMap
DNAAF5	Low Buffering	High Buffering	0.131113	-0.143958	71	71	-0.27507	0.00204238	0.0275544		DepMap
DNAJA1	Low Buffering	High Buffering	0.321524	-0.130513	71	71	-0.452037	9.13401e-05	0.00829613		DepMap
DNAJA2	Low Buffering	High Buffering	0.249435	-0.122558	71	71	-0.371993	0.0010348	0.0200977		DepMap
DNAJA3	Low Buffering	High Buffering	0.11394	0.0603191	71	71	-0.0536211	0.462766	0.653504		DepMap
DNAJB1	Low Buffering	High Buffering	0.270731	-0.0395688	71	71	-0.3103	0.0160245	0.0831818		DepMap
DNAJB11	Low Buffering	High Buffering	0.0233349	0.0691438	71	71	0.0458089	0.638898	0.792324		DepMap
DNAJB2	Low Buffering	High Buffering	0.024615	0.248137	71	71	0.223522	0.0833837	0.224681		DepMap
DNAJB4	Low Buffering	High Buffering	0.0621757	0.125098	71	71	0.0629221	0.736105	0.853427		DepMap
DNAJC1	Low Buffering	High Buffering	-0.138637	0.12401	71	71	0.262647	0.0622975	0.187421		DepMap
DNAJC10	Low Buffering	High Buffering	0.00627913	0.123334	71	71	0.117055	0.316771	0.513978		DepMap
DNAJC11	Low Buffering	High Buffering	-0.0435659	0.0742015	71	71	0.117767	0.120112	0.280942		DepMap
DNAJC13	Low Buffering	High Buffering	-0.110998	0.0351057	71	71	0.146103	0.0839483	0.225501		DepMap
DNAJC17	Low Buffering	High Buffering	0.19468	-0.117817	71	71	-0.312496	0.00350317	0.03585		DepMap
DNAJC19	Low Buffering	High Buffering	0.0207427	-0.0670054	71	71	-0.0877481	0.336712	0.534449		DepMap
DNAJC2	Low Buffering	High Buffering	0.0588432	-0.103327	71	71	-0.16217	0.112088	0.269773		DepMap
DNAJC21	Low Buffering	High Buffering	0.0318887	0.128834	71	71	0.0969453	0.221571	0.410406		DepMap
DNAJC3	Low Buffering	High Buffering	0.0293521	0.236045	71	71	0.206693	0.118976	0.279783		DepMap
DNAJC5	Low Buffering	High Buffering	-0.131921	0.184329	71	71	0.31625	0.0172342	0.087381		DepMap
DNAJC7	Low Buffering	High Buffering	0.210417	-0.0980539	71	71	-0.30847	0.00583421	0.0470965		DepMap
DNAJC8	Low Buffering	High Buffering	0.235878	-0.0779357	71	71	-0.313813	0.00709617	0.0523708		DepMap
DNAJC9	Low Buffering	High Buffering	0.164337	-0.105923	71	71	-0.27026	0.0678482	0.196831		DepMap
DNASE2	Low Buffering	High Buffering	0.204504	0.274682	71	71	0.0701778	0.583094	0.752061		DepMap
DNM1	Low Buffering	High Buffering	-0.152784	-0.0339029	71	71	0.118881	0.524504	0.703189		DepMap
DNM1L	Low Buffering	High Buffering	0.0946753	0.0254606	71	71	-0.0692146	0.286056	0.481161		DepMap
DNM2	Low Buffering	High Buffering	0.0513828	-0.0218658	120	107	-0.0732486	0.335636	0.53327		DepMap
DNMT1	Low Buffering	High Buffering	0.0651265	-0.116037	71	71	-0.181163	0.107857	0.261853		DepMap
DNMT3A	Low Buffering	High Buffering	0.023515	0.000669925	71	71	-0.0228451	0.896729	0.944604		DepMap
DNPEP	Low Buffering	High Buffering	0.0390018	0.0573948	71	71	0.0183929	0.845104	0.916687		DepMap
DNPH1	Low Buffering	High Buffering	0.214682	-0.276769	79	81	-0.491451	0.000466153	0.0136967		DepMap
DNTTIP1	Low Buffering	High Buffering	-0.0553643	0.0614013	71	71	0.116766	0.250567	0.44367		DepMap
DNTTIP2	Low Buffering	High Buffering	0.0665515	-0.00346819	71	71	-0.0700197	0.341679	0.54012		DepMap
DOCK1	Low Buffering	High Buffering	-0.150065	0.150838	71	71	0.300903	0.0450043	0.153788		DepMap
DOCK10	Low Buffering	High Buffering	0.10862	0.0654527	64	61	-0.0431673	0.836095	0.91187		DepMap
DOCK2	Low Buffering	High Buffering	0.441506	-0.342078	54	40	-0.783584	0.00543794	0.0460285	Down	DepMap
DOCK5	Low Buffering	High Buffering	0.0939014	0.145469	66	69	0.0515675	0.719253	0.841647		DepMap
DOCK7	Low Buffering	High Buffering	0.0119365	0.0250386	71	71	0.0131021	0.877874	0.937115		DepMap
DOCK9	Low Buffering	High Buffering	-0.198265	0.178473	100	95	0.376738	0.00504312	0.0440438		DepMap
DOP1B	Low Buffering	High Buffering	0.0287811	0.108491	64	64	0.0797102	0.536656	0.713809		DepMap
DPF2	Low Buffering	High Buffering	0.0574282	-0.0591157	71	71	-0.116544	0.412987	0.612852		DepMap
DPH5	Low Buffering	High Buffering	0.206479	-0.0568127	71	71	-0.263291	0.0110322	0.0679533		DepMap
DPM1	Low Buffering	High Buffering	-0.100002	0.0993518	71	71	0.199354	0.0212941	0.0968804		DepMap
DPP3	Low Buffering	High Buffering	0.0723915	0.0253806	71	71	-0.0470109	0.650436	0.797211		DepMap
DPP7	Low Buffering	High Buffering	0.125625	0.11424	71	71	-0.0113842	0.951144	0.973622		DepMap
DPP9	Low Buffering	High Buffering	0.0640777	0.0322735	71	71	-0.0318042	0.776371	0.876259		DepMap
DPY30	Low Buffering	High Buffering	0.115673	0.159293	69	71	0.04362	0.61424	0.775055		DepMap
DPYD	Low Buffering	High Buffering	-0.219937	0.253336	69	66	0.473273	0.0121261	0.0713669		DepMap
DPYSL2	Low Buffering	High Buffering	0.344104	0.0756982	71	71	-0.268406	0.167878	0.345048		DepMap
DPYSL3	Low Buffering	High Buffering	-0.0365491	0.260412	71	71	0.296961	0.26929	0.464621		DepMap
DR1	Low Buffering	High Buffering	0.198517	-0.00462548	71	71	-0.203143	0.0589159	0.18045		DepMap
DRAP1	Low Buffering	High Buffering	0.0994999	-0.0659949	71	71	-0.165495	0.17785	0.358609		DepMap
DRG1	Low Buffering	High Buffering	0.0332692	-0.0522429	71	71	-0.0855121	0.184975	0.367218		DepMap
DSC2	Low Buffering	High Buffering	-0.204955	0.0900477	71	71	0.295002	0.310081	0.507133		DepMap
DSG2	Low Buffering	High Buffering	-0.18694	0.0865776	71	71	0.273518	0.296531	0.493669		DepMap
DST	Low Buffering	High Buffering	-0.216094	0.0993126	71	71	0.315406	0.0243017	0.104699		DepMap
DSTN	Low Buffering	High Buffering	-0.0748511	0.201445	71	71	0.276297	0.0481469	0.161276		DepMap
DTNBP1	Low Buffering	High Buffering	0.29275	-0.146751	71	71	-0.439501	0.000556307	0.0145573		DepMap
DTX3L	Low Buffering	High Buffering	-0.261801	0.244047	71	71	0.505848	0.00449303	0.0413792	Up	DepMap
DTYMK	Low Buffering	High Buffering	0.198374	0.061617	71	71	-0.136757	0.129982	0.294479		DepMap
DUS3L	Low Buffering	High Buffering	0.160663	-0.0607296	71	71	-0.221392	0.0332498	0.126603		DepMap
DUSP23	Low Buffering	High Buffering	0.101459	0.163704	71	71	0.0622452	0.769117	0.872994		DepMap
DUSP3	Low Buffering	High Buffering	0.044003	0.0934471	71	67	0.0494441	0.719581	0.841778		DepMap
DUT	Low Buffering	High Buffering	0.177621	-0.121308	71	71	-0.298929	0.0572576	0.17676		DepMap
DVL2	Low Buffering	High Buffering	0.221661	-0.0659657	71	71	-0.287627	0.00610534	0.0488678		DepMap
DVL3	Low Buffering	High Buffering	0.0969985	0.0144265	69	67	-0.082572	0.318977	0.516269		DepMap
DYNC1H1	Low Buffering	High Buffering	0.0314191	0.0524412	71	71	0.0210221	0.778199	0.877189		DepMap
DYNC1I2	Low Buffering	High Buffering	0.312744	0.155844	120	109	-0.1569	0.148616	0.318998		DepMap
DYNC1LI1	Low Buffering	High Buffering	0.144456	-0.050674	71	71	-0.19513	0.0355277	0.131973		DepMap
DYNC2H1	Low Buffering	High Buffering	0.0576535	-0.081363	61	58	-0.139016	0.286659	0.481703		DepMap
DYNLL2	Low Buffering	High Buffering	-0.0842675	0.139852	66	66	0.22412	0.0556248	0.174357		DepMap
DYNLRB1	Low Buffering	High Buffering	0.15834	0.0677426	71	71	-0.0905975	0.435741	0.632598		DepMap
DYNLT1	Low Buffering	High Buffering	0.133146	0.0887248	71	71	-0.0444215	0.717538	0.841647		DepMap
DYSF	Low Buffering	High Buffering	-0.33424	0.362677	71	71	0.696917	0.0032656	0.0342274	Up	DepMap
EARS2	Low Buffering	High Buffering	0.0741371	0.036412	71	71	-0.0377251	0.679229	0.815117		DepMap
EBAG9	Low Buffering	High Buffering	-0.0906306	0.108732	60	50	0.199362	0.122697	0.284589		DepMap
EBNA1BP2	Low Buffering	High Buffering	-0.0364563	0.0613201	71	71	0.0977764	0.262668	0.457002		DepMap
ECE1	Low Buffering	High Buffering	-0.246879	0.434918	71	71	0.681797	0.000147997	0.00961736	Up	DepMap
ECH1	Low Buffering	High Buffering	0.0571311	0.284075	71	71	0.226943	0.132625	0.298554		DepMap
ECHDC1	Low Buffering	High Buffering	0.210117	-0.0260492	71	71	-0.236167	0.0457135	0.155859		DepMap
ECHDC3	Low Buffering	High Buffering	0.177974	-0.238367	65	67	-0.41634	0.206455	0.393435		DepMap
ECHS1	Low Buffering	High Buffering	0.165754	0.319579	71	71	0.153825	0.0843822	0.226121		DepMap
ECI1	Low Buffering	High Buffering	0.018314	0.156681	71	71	0.138367	0.312497	0.509589		DepMap
ECI2	Low Buffering	High Buffering	0.0580642	-0.0179039	71	71	-0.075968	0.64299	0.793429		DepMap
ECM1	Low Buffering	High Buffering	0.16529	0.217028	70	66	0.0517382	0.854483	0.922122		DepMap
ECPAS	Low Buffering	High Buffering	0.121574	-0.00616307	71	71	-0.127737	0.145834	0.316288		DepMap
ECSIT	Low Buffering	High Buffering	0.0302116	0.0776146	71	71	0.047403	0.557755	0.732711		DepMap
ECT2	Low Buffering	High Buffering	0.00209591	0.113433	71	71	0.111337	0.316469	0.513703		DepMap
EDC3	Low Buffering	High Buffering	0.239669	-0.0577149	71	71	-0.297384	0.00227828	0.0293138		DepMap
EDC4	Low Buffering	High Buffering	0.0650998	-0.0085086	71	71	-0.0736084	0.214897	0.402829		DepMap
EDF1	Low Buffering	High Buffering	0.342949	-0.0275627	71	71	-0.370511	0.0104565	0.0657578		DepMap
EEA1	Low Buffering	High Buffering	0.036376	0.174871	71	71	0.138495	0.246529	0.439112		DepMap
EED	Low Buffering	High Buffering	-0.00996202	-0.0458455	71	71	-0.0358835	0.647384	0.795259		DepMap
EEF1A1	Low Buffering	High Buffering	0.103128	-0.0448845	60	65	-0.148013	0.276386	0.470992		DepMap
EEF1A2	Low Buffering	High Buffering	-0.00211768	-0.0468336	71	71	-0.044716	0.503365	0.686544		DepMap
EEF1B2	Low Buffering	High Buffering	0.184522	-0.051854	71	71	-0.236376	0.0192554	0.0917927		DepMap
EEF1D	Low Buffering	High Buffering	0.122035	0.00284505	140	139	-0.11919	0.175161	0.355149		DepMap
EEF1E1	Low Buffering	High Buffering	0.104648	-0.0906039	71	71	-0.195251	0.0174455	0.0878811		DepMap
EEF1G	Low Buffering	High Buffering	0.00885855	0.0279175	71	71	0.0190589	0.808138	0.895405		DepMap
EEF2	Low Buffering	High Buffering	0.215079	-0.126804	71	71	-0.341883	1.27542e-05	0.00479112		DepMap
EEF2K	Low Buffering	High Buffering	0.0928319	-0.0454572	70	70	-0.138289	0.231902	0.422911		DepMap
EEFSEC	Low Buffering	High Buffering	-0.0568797	-0.0399581	71	71	0.0169216	0.8263	0.905854		DepMap
EFHD1	Low Buffering	High Buffering	-0.103132	0.201309	70	68	0.304441	0.306411	0.503242		DepMap
EFHD2	Low Buffering	High Buffering	0.172287	0.117487	71	71	-0.0547996	0.69324	0.825387		DepMap
EFL1	Low Buffering	High Buffering	0.143991	-0.0816172	71	71	-0.225609	0.00976445	0.0632278		DepMap
EFR3A	Low Buffering	High Buffering	-0.172734	0.125244	71	71	0.297978	0.00441406	0.0409772		DepMap
EFTUD2	Low Buffering	High Buffering	-0.00555952	0.0182138	71	71	0.0237733	0.64485	0.794474		DepMap
EGFR	Low Buffering	High Buffering	-0.460068	0.368056	71	71	0.828124	0.000724734	0.016622	Up	DepMap
EGLN1	Low Buffering	High Buffering	0.35103	-0.221323	71	71	-0.572352	0.000262026	0.0118795	Down	DepMap
EHD1	Low Buffering	High Buffering	-0.17788	0.175531	71	71	0.353411	0.00262476	0.031489		DepMap
EHD2	Low Buffering	High Buffering	-0.46644	0.291705	71	71	0.758144	0.000199923	0.0102566	Up	DepMap
EHD3	Low Buffering	High Buffering	-0.19681	0.161487	71	71	0.358297	0.000621186	0.0155257		DepMap
EHD4	Low Buffering	High Buffering	-0.146033	0.223057	71	71	0.36909	0.00824956	0.0572195		DepMap
EHHADH	Low Buffering	High Buffering	-0.264648	0.156328	71	71	0.420976	0.0339343	0.128022		DepMap
EHMT1	Low Buffering	High Buffering	0.0203642	0.0871792	71	71	0.066815	0.453365	0.646315		DepMap
EHMT2	Low Buffering	High Buffering	0.00947652	0.0303394	71	71	0.0208629	0.785673	0.881029		DepMap
EIF2A	Low Buffering	High Buffering	0.0851626	-0.118997	71	71	-0.20416	0.00625013	0.0488922		DepMap
EIF2AK2	Low Buffering	High Buffering	-0.0941988	0.109931	71	71	0.20413	0.0233083	0.101997		DepMap
EIF2B1	Low Buffering	High Buffering	0.105381	-0.0880184	71	71	-0.1934	0.0178904	0.0892001		DepMap
EIF2B2	Low Buffering	High Buffering	0.105906	0.0234227	70	69	-0.0824836	0.140171	0.308771		DepMap
EIF2B3	Low Buffering	High Buffering	0.143952	-0.0380737	71	71	-0.182025	0.014799	0.0793689		DepMap
EIF2D	Low Buffering	High Buffering	0.106869	-0.0414345	71	71	-0.148303	0.142572	0.31196		DepMap
EIF2S1	Low Buffering	High Buffering	-0.00867328	0.0331482	71	71	0.0418215	0.392818	0.592265		DepMap
EIF2S2	Low Buffering	High Buffering	-0.0330932	-0.0112538	71	71	0.0218393	0.731679	0.851833		DepMap
EIF3A	Low Buffering	High Buffering	0.0264284	-0.069891	71	71	-0.0963193	0.0694242	0.199473		DepMap
EIF3B	Low Buffering	High Buffering	-0.00190791	0.00338731	71	71	0.00529523	0.900918	0.946304		DepMap
EIF3D	Low Buffering	High Buffering	0.0186757	-0.0183863	71	71	-0.037062	0.445237	0.639639		DepMap
EIF3G	Low Buffering	High Buffering	0.221275	-0.0427286	142	142	-0.264003	8.86013e-05	0.00829613		DepMap
EIF3K	Low Buffering	High Buffering	0.0612469	0.00728018	71	71	-0.0539667	0.366325	0.566787		DepMap
EIF3L	Low Buffering	High Buffering	-0.0680047	-0.0184622	71	71	0.0495424	0.375824	0.573966		DepMap
EIF3M	Low Buffering	High Buffering	0.00902165	-0.02486	71	71	-0.0338816	0.473478	0.662634		DepMap
EIF4A1	Low Buffering	High Buffering	0.0855134	-0.0453017	71	71	-0.130815	0.0324846	0.124418		DepMap
EIF4A2	Low Buffering	High Buffering	0.0340348	-0.0205055	71	71	-0.0545403	0.2874	0.482382		DepMap
EIF4A3	Low Buffering	High Buffering	-0.0444478	0.00367334	71	71	0.0481211	0.416906	0.61596		DepMap
EIF4B	Low Buffering	High Buffering	0.288637	-0.052587	71	71	-0.341224	0.00433158	0.0407306		DepMap
EIF4ENIF1	Low Buffering	High Buffering	0.320038	0.0683221	71	71	-0.251716	0.0639349	0.190583		DepMap
EIF4G1	Low Buffering	High Buffering	0.101141	-0.0425365	71	71	-0.143677	0.0578492	0.178163		DepMap
EIF4G2	Low Buffering	High Buffering	0.00930084	0.0656497	138	135	0.0563489	0.43616	0.632598		DepMap
EIF4G3	Low Buffering	High Buffering	0.0487882	0.054917	71	71	0.00612881	0.938413	0.968211		DepMap
EIF4H	Low Buffering	High Buffering	0.288987	-0.0888334	71	71	-0.377821	0.00533641	0.0456286		DepMap
EIF5	Low Buffering	High Buffering	0.0920068	-0.00262539	71	71	-0.0946322	0.302873	0.500171		DepMap
EIF5A	Low Buffering	High Buffering	0.261151	-0.145332	71	71	-0.406483	0.00130748	0.0217522		DepMap
EIF5B	Low Buffering	High Buffering	0.0468938	-0.0504823	71	71	-0.097376	0.132074	0.297836		DepMap
EIF6	Low Buffering	High Buffering	0.0122579	0.0524766	71	71	0.0402187	0.636668	0.790312		DepMap
EIPR1	Low Buffering	High Buffering	0.189378	-0.0213844	71	71	-0.210762	0.0145358	0.0785588		DepMap
ELAC2	Low Buffering	High Buffering	0.106818	-0.043687	71	71	-0.150505	0.0664892	0.194654		DepMap
ELF1	Low Buffering	High Buffering	0.224728	0.00119154	71	71	-0.223536	0.185624	0.367945		DepMap
ELMO1	Low Buffering	High Buffering	0.277313	-0.159513	70	70	-0.436827	0.0443941	0.15211		DepMap
ELMO2	Low Buffering	High Buffering	0.0781615	0.142414	71	71	0.0642527	0.630568	0.786533		DepMap
ELMOD2	Low Buffering	High Buffering	-0.0992509	0.0523333	69	67	0.151584	0.146078	0.316288		DepMap
ELOA	Low Buffering	High Buffering	0.0056914	0.00486213	71	71	-0.000829272	0.993747	0.995498		DepMap
ELOB	Low Buffering	High Buffering	0.113558	0.0156186	71	71	-0.0979391	0.256376	0.450117		DepMap
ELOC	Low Buffering	High Buffering	0.193921	0.0567353	71	71	-0.137185	0.122009	0.283598		DepMap
ELP1	Low Buffering	High Buffering	0.174237	-0.0803458	71	71	-0.254583	5.5491e-05	0.00676123		DepMap
EMC10	Low Buffering	High Buffering	0.0474842	0.253626	71	71	0.206141	0.112635	0.270391		DepMap
EMC3	Low Buffering	High Buffering	-0.104353	0.179687	70	69	0.28404	0.0210704	0.0964145		DepMap
EMC7	Low Buffering	High Buffering	-0.0858955	0.192596	71	71	0.278492	0.00922185	0.061341		DepMap
EMC8	Low Buffering	High Buffering	0.110753	0.229115	71	71	0.118363	0.0904027	0.235792		DepMap
EMG1	Low Buffering	High Buffering	-0.0286904	-0.0388868	71	71	-0.0101964	0.902503	0.947391		DepMap
EMILIN1	Low Buffering	High Buffering	-0.178897	-0.040127	32	30	0.13877	0.710849	0.836073		DepMap
EML2	Low Buffering	High Buffering	0.0511179	0.0986466	71	71	0.0475287	0.753469	0.864306		DepMap
EML3	Low Buffering	High Buffering	-0.027762	0.094523	71	71	0.122285	0.177879	0.358609		DepMap
EML4	Low Buffering	High Buffering	-0.0412143	0.0808604	81	85	0.122075	0.274177	0.469279		DepMap
ENAH	Low Buffering	High Buffering	0.0167964	0.173404	71	71	0.156607	0.38479	0.584456		DepMap
ENDOD1	Low Buffering	High Buffering	-0.134132	0.0337799	71	71	0.167912	0.315447	0.51247		DepMap
ENG	Low Buffering	High Buffering	-0.060266	0.306653	70	68	0.366919	0.19844	0.384777		DepMap
ENO1	Low Buffering	High Buffering	0.250179	-0.0136877	71	71	-0.263867	0.040186	0.142183		DepMap
ENO2	Low Buffering	High Buffering	0.284786	-0.0499997	71	71	-0.334786	0.104765	0.257877		DepMap
ENO3	Low Buffering	High Buffering	0.288648	-0.0428111	71	71	-0.331459	0.0224434	0.0995533		DepMap
ENOPH1	Low Buffering	High Buffering	0.26969	-0.066913	71	71	-0.336603	0.0132151	0.0746751		DepMap
ENOSF1	Low Buffering	High Buffering	0.128206	0.203131	67	61	0.0749248	0.648992	0.79622		DepMap
ENPP1	Low Buffering	High Buffering	0.192004	0.0351868	63	71	-0.156817	0.562997	0.736372		DepMap
ENPP4	Low Buffering	High Buffering	-0.0842889	0.0777768	65	71	0.162066	0.595145	0.759564		DepMap
ENSA	Low Buffering	High Buffering	0.439536	-0.272559	71	71	-0.712095	0.000337455	0.0126317	Down	DepMap
ENTPD5	Low Buffering	High Buffering	-0.043575	0.147632	57	61	0.191207	0.200727	0.387011		DepMap
ENY2	Low Buffering	High Buffering	0.213254	-0.126644	71	71	-0.339899	2.41584e-05	0.00479112		DepMap
EP400	Low Buffering	High Buffering	0.013522	0.0208581	71	71	0.00733615	0.905954	0.948298		DepMap
EPB41	Low Buffering	High Buffering	0.134625	-0.210304	71	71	-0.344929	0.027121	0.112018		DepMap
EPB41L1	Low Buffering	High Buffering	-0.458268	0.52505	111	102	0.983318	0.000100991	0.00829613	Up	DepMap
EPB41L2	Low Buffering	High Buffering	0.0856467	0.120713	92	91	0.0350665	0.823954	0.904447		DepMap
EPB41L3	Low Buffering	High Buffering	0.261235	-0.135012	71	71	-0.396247	0.138531	0.306843		DepMap
EPB41L5	Low Buffering	High Buffering	-0.0112624	-0.0117845	69	71	-0.000522059	0.997468	0.997724		DepMap
EPCAM	Low Buffering	High Buffering	-0.227243	0.0832949	71	71	0.310538	0.436766	0.632832		DepMap
EPHB2	Low Buffering	High Buffering	-0.287439	0.4215	71	71	0.708939	0.00197752	0.0269626	Up	DepMap
EPHB4	Low Buffering	High Buffering	-0.212463	0.056162	71	71	0.268625	0.118822	0.279763		DepMap
EPHX1	Low Buffering	High Buffering	-0.353261	0.326534	71	71	0.679795	0.000331967	0.0125756	Up	DepMap
EPHX2	Low Buffering	High Buffering	-0.0438909	0.121032	68	65	0.164923	0.515479	0.696414		DepMap
EPM2AIP1	Low Buffering	High Buffering	0.0119704	0.151403	61	61	0.139433	0.387932	0.586992		DepMap
EPN1	Low Buffering	High Buffering	0.143829	0.249758	71	71	0.105929	0.354817	0.554927		DepMap
EPN2	Low Buffering	High Buffering	-0.0414822	0.217929	71	71	0.259411	0.0686685	0.198325		DepMap
EPPK1	Low Buffering	High Buffering	-0.382095	0.157673	71	71	0.539768	0.0192666	0.0917927		DepMap
EPRS1	Low Buffering	High Buffering	0.0638314	-0.0623141	71	71	-0.126146	0.0733397	0.206017		DepMap
EPS15	Low Buffering	High Buffering	0.120857	-0.049741	71	71	-0.170598	0.105415	0.259127		DepMap
EPS8	Low Buffering	High Buffering	-0.0575347	0.399527	71	71	0.457062	0.0140789	0.0775849		DepMap
ERAL1	Low Buffering	High Buffering	0.0379981	0.0533963	71	71	0.0153982	0.882125	0.938156		DepMap
ERAP1	Low Buffering	High Buffering	-0.148322	0.104992	71	71	0.253313	0.0693972	0.199473		DepMap
ERAP2	Low Buffering	High Buffering	-0.177727	0.202917	71	71	0.380643	0.109492	0.264668		DepMap
ERBB2	Low Buffering	High Buffering	-0.111038	0.185941	71	71	0.296979	0.151348	0.323168		DepMap
ERBIN	Low Buffering	High Buffering	0.0631721	0.290921	71	71	0.227749	0.071105	0.202069		DepMap
ERC1	Low Buffering	High Buffering	0.0575272	0.210051	71	71	0.152524	0.176954	0.357776		DepMap
ERCC2	Low Buffering	High Buffering	-0.0680814	0.0366842	71	71	0.104766	0.136964	0.304322		DepMap
ERCC4	Low Buffering	High Buffering	0.0296067	0.0140805	70	69	-0.0155262	0.846322	0.916727		DepMap
ERCC5	Low Buffering	High Buffering	0.0381047	0.102044	71	71	0.0639397	0.520229	0.700164		DepMap
ERG28	Low Buffering	High Buffering	-0.193131	0.0971423	66	66	0.290273	0.0531771	0.170385		DepMap
ERGIC1	Low Buffering	High Buffering	-0.0638844	0.371567	71	71	0.435451	0.00559422	0.0465072		DepMap
ERGIC2	Low Buffering	High Buffering	-0.151897	0.160229	71	71	0.312126	0.00511646	0.044233		DepMap
ERGIC3	Low Buffering	High Buffering	-0.135072	0.285847	71	71	0.42092	0.000111771	0.00854497		DepMap
EWSR1	Low Buffering	High Buffering	0.162616	0.073264	65	68	-0.0893516	0.645417	0.794474		DepMap
F11R	Low Buffering	High Buffering	-0.169595	0.0334064	71	71	0.203001	0.420907	0.619522		DepMap
F2	Low Buffering	High Buffering	0.128141	-0.127722	67	70	-0.255863	0.214634	0.402651		DepMap
FAM114A1	Low Buffering	High Buffering	0.00426271	0.336919	71	71	0.332656	0.119568	0.280414		DepMap
FAP	Low Buffering	High Buffering	-0.217704	0.241568	42	45	0.459273	0.13698	0.304322		DepMap
FARP2	Low Buffering	High Buffering	0.0439354	0.254362	21	21	0.210426	0.357924	0.558218		DepMap
FARSA	Low Buffering	High Buffering	0.0164771	-0.0266465	71	71	-0.0431235	0.43037	0.627528		DepMap
FARSB	Low Buffering	High Buffering	0.0383018	-0.0437822	71	71	-0.0820839	0.146067	0.316288		DepMap
FAS	Low Buffering	High Buffering	0.140177	0.167889	71	71	0.0277113	0.908726	0.949899		DepMap
FDX1	Low Buffering	High Buffering	0.248717	0.115846	70	69	-0.132871	0.215554	0.403672		DepMap
FDXR	Low Buffering	High Buffering	0.127596	0.107954	71	71	-0.0196425	0.893141	0.942911		DepMap
FERMT3	Low Buffering	High Buffering	0.453194	-0.101986	71	71	-0.55518	0.00847414	0.0580679		DepMap
FGD4	Low Buffering	High Buffering	-0.0561104	0.151365	71	71	0.207476	0.259521	0.454365		DepMap
FKBP1A	Low Buffering	High Buffering	0.178258	0.028891	71	71	-0.149367	0.305402	0.502007		DepMap
FN3KRP	Low Buffering	High Buffering	0.0535409	0.194318	71	71	0.140777	0.208187	0.395576		DepMap
FTSJ3	Low Buffering	High Buffering	0.0471154	0.0303073	71	71	-0.0168081	0.859058	0.925001		DepMap
FXR1	Low Buffering	High Buffering	-0.110875	0.0707136	67	62	0.181589	0.21137	0.399461		DepMap
FYTTD1	Low Buffering	High Buffering	0.0569084	-0.0577794	71	71	-0.114688	0.358535	0.558725		DepMap
GAA	Low Buffering	High Buffering	0.0483994	0.299892	71	71	0.251492	0.118121	0.278785		DepMap
GART	Low Buffering	High Buffering	0.143171	-0.0842105	71	71	-0.227382	0.00612221	0.0488678		DepMap
GATAD2A	Low Buffering	High Buffering	0.197236	0.0381539	71	71	-0.159082	0.0843476	0.226121		DepMap
GATAD2B	Low Buffering	High Buffering	0.269768	0.0475399	71	71	-0.222228	0.018328	0.0897353		DepMap
GC	Low Buffering	High Buffering	0.0788838	0.117682	63	55	0.0387978	0.824799	0.905059		DepMap
GFM1	Low Buffering	High Buffering	0.0394627	0.065798	71	71	0.0263353	0.759258	0.867203		DepMap
GFM2	Low Buffering	High Buffering	0.117423	0.147287	71	71	0.0298649	0.766485	0.871291		DepMap
GGCX	Low Buffering	High Buffering	-0.228653	0.161319	71	71	0.389972	0.00732492	0.053383		DepMap
GLB1	Low Buffering	High Buffering	-0.055091	0.221761	71	71	0.276852	0.0273867	0.112599		DepMap
GLO1	Low Buffering	High Buffering	0.18822	-0.073336	71	71	-0.261556	0.0397994	0.141328		DepMap
GLUD1	Low Buffering	High Buffering	-0.0915464	0.0649144	71	71	0.156461	0.176392	0.357104		DepMap
GM2A	Low Buffering	High Buffering	0.112633	0.216894	71	71	0.104262	0.536208	0.713809		DepMap
GNL2	Low Buffering	High Buffering	0.0556661	0.050269	71	71	-0.00539712	0.954646	0.976314		DepMap
GOLGA2	Low Buffering	High Buffering	-0.000939862	0.201502	63	46	0.202442	0.119046	0.279783		DepMap
GOSR1	Low Buffering	High Buffering	-0.284764	0.351944	11	19	0.636707	0.017368	0.0877527		DepMap
GOT1	Low Buffering	High Buffering	0.200839	-0.101863	71	71	-0.302702	0.0123797	0.0718906		DepMap
GOT2	Low Buffering	High Buffering	0.0113828	0.0559242	71	71	0.0445414	0.619877	0.779897		DepMap
GPT2	Low Buffering	High Buffering	0.4181	0.0920487	71	71	-0.326051	0.0665986	0.194654		DepMap
GRK2	Low Buffering	High Buffering	0.188011	-0.151589	71	71	-0.339601	0.00879953	0.0596685		DepMap
GSTZ1	Low Buffering	High Buffering	-0.100721	0.14545	126	132	0.246171	0.114592	0.273442		DepMap
GTF2A1	Low Buffering	High Buffering	0.147309	-0.0625974	70	64	-0.209906	0.0429842	0.148578		DepMap
GTF2B	Low Buffering	High Buffering	0.253905	0.00135243	71	71	-0.252553	0.00165815	0.0248766		DepMap
GTF2E1	Low Buffering	High Buffering	0.215469	-0.0522394	71	71	-0.267709	0.00189963	0.0262647		DepMap
GTF2E2	Low Buffering	High Buffering	0.252605	-0.139069	71	71	-0.391673	0.000273827	0.0120426		DepMap
GTF2F1	Low Buffering	High Buffering	0.246901	-0.00451931	71	71	-0.25142	0.0134754	0.0759257		DepMap
GTF2F2	Low Buffering	High Buffering	0.203181	-0.0624137	71	71	-0.265595	0.00556141	0.0463332		DepMap
GTF2H1	Low Buffering	High Buffering	0.0576055	0.0408528	71	71	-0.0167527	0.838525	0.912909		DepMap
GTF2H2	Low Buffering	High Buffering	0.0321052	0.0613082	71	71	0.029203	0.693291	0.825387		DepMap
GTF3C1	Low Buffering	High Buffering	-0.051613	0.0338505	71	71	0.0854636	0.218024	0.407414		DepMap
GTF3C2	Low Buffering	High Buffering	0.0280915	0.0110588	71	71	-0.0170326	0.800754	0.891785		DepMap
GTF3C3	Low Buffering	High Buffering	-0.0494099	0.0324397	71	71	0.0818496	0.236923	0.429457		DepMap
GTF3C4	Low Buffering	High Buffering	-0.0577512	0.0266285	71	71	0.0843797	0.18299	0.365138		DepMap
GTF3C5	Low Buffering	High Buffering	0.0156143	0.0195483	71	71	0.003934	0.947378	0.972144		DepMap
GUK1	Low Buffering	High Buffering	0.120502	0.057973	71	71	-0.0625294	0.521122	0.700398		DepMap
GUSB	Low Buffering	High Buffering	-0.0411203	0.238083	71	71	0.279203	0.0427422	0.148399		DepMap
HADHA	Low Buffering	High Buffering	0.00499026	0.134431	71	71	0.12944	0.19496	0.380196		DepMap
HADHB	Low Buffering	High Buffering	0.0333993	0.155168	71	71	0.121768	0.221911	0.410542		DepMap
HARS2	Low Buffering	High Buffering	-0.0717611	0.185746	71	71	0.257507	0.020467	0.0950853		DepMap
HDLBP	Low Buffering	High Buffering	-0.0147405	0.127757	71	71	0.142497	0.0661958	0.194654		DepMap
HEATR5A	Low Buffering	High Buffering	0.0405694	0.0432097	63	57	0.00264036	0.983066	0.98941		DepMap
HIBADH	Low Buffering	High Buffering	-0.0260158	0.273853	71	71	0.299869	0.00746127	0.0538732		DepMap
HK2	Low Buffering	High Buffering	0.06522	-0.126233	71	71	-0.191453	0.118037	0.278756		DepMap
HK3	Low Buffering	High Buffering	-0.128277	0.126525	71	71	0.254802	0.0393757	0.140334		DepMap
HLA-DMB	Low Buffering	High Buffering	0.420091	-0.0371059	47	48	-0.457197	0.250938	0.443923		DepMap
HLA-DQB1	Low Buffering	High Buffering	-0.0271005	0.193809	76	67	0.22091	0.534548	0.712305		DepMap
HLA-DRA	Low Buffering	High Buffering	0.264016	0.249278	71	71	-0.0147378	0.965085	0.982472		DepMap
HLA-DRB1	Low Buffering	High Buffering	0.149937	-0.232112	30	27	-0.382049	0.54713	0.723082		DepMap
HLCS	Low Buffering	High Buffering	0.126262	0.00798614	71	71	-0.118276	0.188476	0.372233		DepMap
HNRNPA0	Low Buffering	High Buffering	0.307724	0.120995	71	71	-0.186728	0.0379931	0.136404		DepMap
HNRNPA1	Low Buffering	High Buffering	0.295292	0.149922	138	140	-0.145369	0.0144615	0.0785588		DepMap
HNRNPA2B1	Low Buffering	High Buffering	0.1996	0.0885153	71	71	-0.111084	0.0557957	0.174357		DepMap
HNRNPA3	Low Buffering	High Buffering	0.263311	0.124389	71	71	-0.138922	0.0520771	0.169564		DepMap
HNRNPAB	Low Buffering	High Buffering	0.355406	0.0847812	71	71	-0.270624	0.00635542	0.0494556		DepMap
HNRNPH1	Low Buffering	High Buffering	0.266801	0.0901671	71	71	-0.176633	0.00752051	0.0541005		DepMap
HNRNPM	Low Buffering	High Buffering	0.108672	-0.168643	32	34	-0.277315	0.237882	0.43014		DepMap
HNRNPUL1	Low Buffering	High Buffering	0.229926	-0.825679	14	8	-1.0556	0.0041104	0.0392805	Down	DepMap
HRAS	Low Buffering	High Buffering	-0.0162709	0.178811	71	71	0.195082	0.112488	0.270391		DepMap
HSD17B11	Low Buffering	High Buffering	-0.0159996	-0.114492	71	71	-0.0984924	0.62295	0.781745		DepMap
HSD17B12	Low Buffering	High Buffering	-0.0865806	0.0702166	71	71	0.156797	0.180615	0.362066		DepMap
HSD17B4	Low Buffering	High Buffering	0.032102	-0.00228426	71	71	-0.0343862	0.79575	0.887734		DepMap
HSD17B8	Low Buffering	High Buffering	0.18857	-0.0432711	71	71	-0.231841	0.265851	0.460894		DepMap
HSP90B1	Low Buffering	High Buffering	0.0500321	0.142781	71	71	0.0927486	0.37459	0.573233		DepMap
HSPA14	Low Buffering	High Buffering	0.0597714	-0.0362905	71	71	-0.0960619	0.353314	0.553815		DepMap
HSPA5	Low Buffering	High Buffering	0.176348	0.214335	71	71	0.0379867	0.594681	0.759534		DepMap
HSPA8	Low Buffering	High Buffering	0.206775	-0.0292964	110	101	-0.236072	0.00250502	0.0308109		DepMap
HSPB1	Low Buffering	High Buffering	-0.19234	0.238284	71	71	0.430624	0.0527333	0.170078		DepMap
HSPB6	Low Buffering	High Buffering	0.279602	0.888143	27	16	0.608541	0.529991	0.708168		DepMap
HSPD1	Low Buffering	High Buffering	0.208838	0.0689921	71	71	-0.139846	0.0604385	0.183958		DepMap
HSPE1	Low Buffering	High Buffering	0.259254	0.0507871	71	71	-0.208467	0.00550184	0.0461326		DepMap
HSPG2	Low Buffering	High Buffering	-0.363196	0.193045	71	71	0.556242	0.00709005	0.0523708		DepMap
HTATIP2	Low Buffering	High Buffering	-0.104637	0.310716	71	71	0.415353	0.0336722	0.127437		DepMap
HTRA1	Low Buffering	High Buffering	0.103474	0.303354	56	52	0.199879	0.478233	0.667338		DepMap
HYI	Low Buffering	High Buffering	0.0985359	0.128708	65	60	0.0301723	0.882334	0.938156		DepMap
HYOU1	Low Buffering	High Buffering	0.0439194	0.1389	71	71	0.0949804	0.324793	0.520924		DepMap
IAH1	Low Buffering	High Buffering	0.290091	-0.0449278	71	71	-0.335019	0.125523	0.288059		DepMap
IARS1	Low Buffering	High Buffering	0.0808815	-0.0974995	71	71	-0.178381	0.00738144	0.0536945		DepMap
IARS2	Low Buffering	High Buffering	-0.089342	0.0871052	71	71	0.176447	0.064754	0.192355		DepMap
IBA57	Low Buffering	High Buffering	0.0354018	0.123551	71	71	0.0881491	0.439474	0.634167		DepMap
ICAM1	Low Buffering	High Buffering	-0.119743	0.0840826	71	71	0.203825	0.448964	0.643862		DepMap
IDE	Low Buffering	High Buffering	0.0186804	-0.0706232	71	71	-0.0893035	0.293733	0.489639		DepMap
IDH1	Low Buffering	High Buffering	0.148051	0.0858847	71	71	-0.0621666	0.674556	0.813065		DepMap
IDH2	Low Buffering	High Buffering	0.15927	0.114149	71	71	-0.045121	0.779281	0.87747		DepMap
IDH3A	Low Buffering	High Buffering	0.0884869	0.191565	71	71	0.103078	0.224745	0.414176		DepMap
IDH3B	Low Buffering	High Buffering	-0.0586918	0.107435	71	71	0.166127	0.0908833	0.236394		DepMap
IDI1	Low Buffering	High Buffering	0.156948	0.0263101	71	71	-0.130638	0.257571	0.451767		DepMap
IDUA	Low Buffering	High Buffering	-0.0278952	0.116551	65	71	0.144446	0.440697	0.634285		DepMap
IFI16	Low Buffering	High Buffering	-0.132251	0.187415	71	71	0.319666	0.220903	0.409611		DepMap
IFI35	Low Buffering	High Buffering	-0.237011	0.228856	71	71	0.465866	0.0377624	0.135924		DepMap
IFIH1	Low Buffering	High Buffering	-0.181332	0.182757	57	54	0.364089	0.0207254	0.0955697		DepMap
IFIT1	Low Buffering	High Buffering	-0.190147	0.376719	71	71	0.566866	0.00963345	0.0629159		DepMap
IFIT2	Low Buffering	High Buffering	-0.231423	0.253454	55	57	0.484877	0.0700953	0.200368		DepMap
IFIT3	Low Buffering	High Buffering	-0.368823	0.41464	71	71	0.783464	0.00305667	0.0332191	Up	DepMap
IFIT5	Low Buffering	High Buffering	-0.0900631	0.1502	71	71	0.240263	0.133444	0.299366		DepMap
IFITM3	Low Buffering	High Buffering	-0.431437	0.17665	59	60	0.608087	0.0217872	0.0980928		DepMap
IFT27	Low Buffering	High Buffering	0.165237	-0.103773	71	71	-0.26901	0.126267	0.288917		DepMap
IFT74	Low Buffering	High Buffering	0.0494025	0.0031349	71	71	-0.0462676	0.717355	0.841647		DepMap
IGF1R	Low Buffering	High Buffering	-0.0687515	0.0890073	71	71	0.157759	0.259783	0.45462		DepMap
IGF2BP1	Low Buffering	High Buffering	0.0568698	-0.165197	71	71	-0.222067	0.368924	0.568216		DepMap
IGF2BP2	Low Buffering	High Buffering	-0.188534	0.00895488	71	71	0.197489	0.246898	0.439368		DepMap
IGF2BP3	Low Buffering	High Buffering	-0.196775	-0.066516	71	71	0.130259	0.520951	0.700398		DepMap
IGF2R	Low Buffering	High Buffering	0.0275825	0.166109	71	71	0.138526	0.354244	0.554475		DepMap
IGFBP2	Low Buffering	High Buffering	0.0245688	-0.201427	71	71	-0.225995	0.415606	0.614285		DepMap
IGFBP3	Low Buffering	High Buffering	-0.0640661	0.505069	70	66	0.569135	0.0787104	0.215665		DepMap
IGFBP7	Low Buffering	High Buffering	-0.464519	0.429854	71	71	0.894373	0.0108868	0.0672827		DepMap
IGLL5	Low Buffering	High Buffering	0.0618082	-0.0977918	18	23	-0.1596	0.746961	0.860893		DepMap
IGSF8	Low Buffering	High Buffering	0.0412015	0.110162	71	71	0.0689607	0.640976	0.792756		DepMap
IK	Low Buffering	High Buffering	0.165263	0.016798	71	71	-0.148465	0.0140787	0.0775849		DepMap
IKBIP	Low Buffering	High Buffering	-0.171586	0.120847	71	71	0.292433	0.124781	0.287373		DepMap
IKBKB	Low Buffering	High Buffering	0.128735	0.0051582	71	71	-0.123577	0.135381	0.302812		DepMap
IL18	Low Buffering	High Buffering	-0.284952	0.238659	71	71	0.523611	0.0973743	0.244785		DepMap
IL1RAP	Low Buffering	High Buffering	-0.252968	0.0810643	68	71	0.334032	0.10374	0.256327		DepMap
IL4I1	Low Buffering	High Buffering	-0.187807	0.535764	25	21	0.723571	0.108946	0.263742		DepMap
ILF2	Low Buffering	High Buffering	-0.0282235	-0.000400549	71	71	0.027823	0.680685	0.81611		DepMap
ILF3	Low Buffering	High Buffering	0.138171	0.032922	71	71	-0.105249	0.120365	0.281126		DepMap
ILK	Low Buffering	High Buffering	-0.0251694	0.109163	71	71	0.134332	0.188826	0.372588		DepMap
ILKAP	Low Buffering	High Buffering	0.324035	-0.0584531	71	71	-0.382488	0.00578013	0.047065		DepMap
IMMT	Low Buffering	High Buffering	-0.0117227	0.170367	71	71	0.182089	0.0251783	0.106742		DepMap
IMPA1	Low Buffering	High Buffering	0.260932	0.00612054	71	71	-0.254811	0.0918803	0.237246		DepMap
IMPDH1	Low Buffering	High Buffering	0.257971	-0.142297	71	71	-0.400268	0.00338199	0.0349771		DepMap
IMPDH2	Low Buffering	High Buffering	0.201373	-0.0794283	104	102	-0.280801	0.0260886	0.109967		DepMap
INA	Low Buffering	High Buffering	0.0895929	0.0466696	71	71	-0.0429233	0.868875	0.931723		DepMap
INF2	Low Buffering	High Buffering	-0.131947	0.163745	71	71	0.295691	0.0472679	0.159151		DepMap
INIP	Low Buffering	High Buffering	0.281561	0.0383402	61	71	-0.243221	0.0215033	0.0972638		DepMap
INPP1	Low Buffering	High Buffering	0.1926	-0.0610529	71	71	-0.253653	0.193401	0.377981		DepMap
INPP5D	Low Buffering	High Buffering	0.625991	-0.163806	68	68	-0.789797	0.00101968	0.0199786	Down	DepMap
INPP5K	Low Buffering	High Buffering	-0.101674	0.0968893	71	71	0.198563	0.0341658	0.128336		DepMap
INPPL1	Low Buffering	High Buffering	0.0780384	0.0148927	71	71	-0.0631457	0.578806	0.748351		DepMap
INSR	Low Buffering	High Buffering	0.146929	0.0753321	71	71	-0.0715971	0.628727	0.785708		DepMap
INTS10	Low Buffering	High Buffering	0.0268384	-0.0319151	71	71	-0.0587534	0.31814	0.515555		DepMap
INTS11	Low Buffering	High Buffering	0.0633883	-0.0235603	67	69	-0.0869486	0.245206	0.438156		DepMap
INTS12	Low Buffering	High Buffering	0.0978088	0.0954791	71	71	-0.0023297	0.972953	0.986562		DepMap
INTS13	Low Buffering	High Buffering	0.00987835	0.0275121	71	71	0.0176337	0.779798	0.87747		DepMap
INTS3	Low Buffering	High Buffering	-0.00908867	-0.0300467	71	71	-0.020958	0.685941	0.819388		DepMap
INTS4	Low Buffering	High Buffering	0.0131878	-0.016637	71	71	-0.0298248	0.604397	0.766937		DepMap
INTS6	Low Buffering	High Buffering	-0.00540222	-0.00717234	71	71	-0.00177012	0.976974	0.986584		DepMap
INTS7	Low Buffering	High Buffering	0.0139135	-0.0305763	71	71	-0.0444897	0.386203	0.585234		DepMap
INTS9	Low Buffering	High Buffering	0.0697333	-0.0504061	71	71	-0.120139	0.0622783	0.187421		DepMap
IPO11	Low Buffering	High Buffering	0.0729508	-0.0266162	71	71	-0.099567	0.0790894	0.216552		DepMap
IPO13	Low Buffering	High Buffering	-0.000727031	0.0441666	66	64	0.0448936	0.587526	0.755031		DepMap
IPO4	Low Buffering	High Buffering	0.112949	-0.0470855	71	71	-0.160034	0.0754621	0.209713		DepMap
IPO5	Low Buffering	High Buffering	0.0736169	-0.00740708	71	71	-0.081024	0.417695	0.616891		DepMap
IPO7	Low Buffering	High Buffering	-0.06295	0.00746186	71	71	0.0704119	0.363615	0.56416		DepMap
IPO8	Low Buffering	High Buffering	0.101205	-0.00364256	71	71	-0.104847	0.261077	0.455862		DepMap
IPO9	Low Buffering	High Buffering	0.0974994	-0.0322534	71	71	-0.129753	0.0971641	0.244572		DepMap
IQGAP1	Low Buffering	High Buffering	-0.14578	0.135113	71	71	0.280893	0.0110899	0.0682014		DepMap
IQGAP2	Low Buffering	High Buffering	0.272992	-0.160387	71	71	-0.433379	0.0765759	0.211601		DepMap
IQGAP3	Low Buffering	High Buffering	-0.0822727	0.126445	71	71	0.208718	0.0556949	0.174357		DepMap
IQSEC1	Low Buffering	High Buffering	0.112641	-0.126002	68	66	-0.238643	0.0479868	0.161016		DepMap
IRAK4	Low Buffering	High Buffering	0.268959	-0.0462469	71	71	-0.315206	0.0175881	0.088371		DepMap
IREB2	Low Buffering	High Buffering	0.0590209	-0.0478718	70	68	-0.106893	0.357093	0.557592		DepMap
IRF2BP1	Low Buffering	High Buffering	0.21989	0.0843973	71	71	-0.135493	0.135015	0.302196		DepMap
IRF2BP2	Low Buffering	High Buffering	0.272506	0.0996365	71	71	-0.17287	0.169822	0.348125		DepMap
IRF2BPL	Low Buffering	High Buffering	0.0402269	0.254994	71	71	0.214767	0.054681	0.172984		DepMap
IRF9	Low Buffering	High Buffering	-0.197755	0.292752	71	71	0.490507	0.00247861	0.0307773		DepMap
IRGQ	Low Buffering	High Buffering	0.29932	-0.0151361	71	71	-0.314456	0.022742	0.100193		DepMap
IRS2	Low Buffering	High Buffering	0.192663	0.122521	69	68	-0.0701413	0.741556	0.857452		DepMap
ISCA2	Low Buffering	High Buffering	0.142847	0.0906953	71	71	-0.0521512	0.622949	0.781745		DepMap
ISCU	Low Buffering	High Buffering	0.166791	0.0810938	71	71	-0.0856974	0.253161	0.446928		DepMap
ISG15	Low Buffering	High Buffering	-0.0674029	0.428122	71	71	0.495525	0.028912	0.116215		DepMap
ISOC1	Low Buffering	High Buffering	0.051041	0.00318784	71	71	-0.0478532	0.674818	0.813065		DepMap
ISOC2	Low Buffering	High Buffering	0.0490261	0.250521	71	69	0.201495	0.0759104	0.210359		DepMap
IST1	Low Buffering	High Buffering	0.213752	-0.0316852	71	71	-0.245437	0.00585287	0.0471494		DepMap
ISY1	Low Buffering	High Buffering	0.192929	0.111382	71	71	-0.0815474	0.210031	0.398402		DepMap
ISYNA1	Low Buffering	High Buffering	0.39879	-0.0486463	71	71	-0.447436	0.0540244	0.171392		DepMap
ITCH	Low Buffering	High Buffering	-0.136995	0.135982	71	71	0.272978	0.0011941	0.0214061		DepMap
ITFG1	Low Buffering	High Buffering	-0.12248	0.140198	71	71	0.262678	0.017784	0.0887917		DepMap
ITGA1	Low Buffering	High Buffering	-0.157251	0.156466	71	69	0.313717	0.182755	0.364856		DepMap
ITGA2	Low Buffering	High Buffering	-0.323404	0.107261	71	71	0.430665	0.0757368	0.210176		DepMap
ITGA3	Low Buffering	High Buffering	-0.729515	0.558712	71	71	1.28823	3.25156e-05	0.00483977	Up	DepMap
ITGA5	Low Buffering	High Buffering	-0.250057	0.0446783	71	71	0.294735	0.178862	0.359105		DepMap
ITGA6	Low Buffering	High Buffering	-0.134109	0.0416771	106	111	0.175787	0.353809	0.554239		DepMap
ITGAV	Low Buffering	High Buffering	-0.206069	0.447778	71	71	0.653847	0.00107033	0.0204569	Up	DepMap
ITGB1	Low Buffering	High Buffering	-0.0742303	0.362678	71	71	0.436909	0.0106864	0.0665706		DepMap
ITGB2	Low Buffering	High Buffering	0.135758	0.001566	66	67	-0.134192	0.663293	0.80558		DepMap
ITGB3	Low Buffering	High Buffering	-0.139086	0.505769	71	71	0.644855	0.0352253	0.131429		DepMap
ITGB4	Low Buffering	High Buffering	-0.434559	0.157786	71	71	0.592346	0.051967	0.169556		DepMap
ITGB5	Low Buffering	High Buffering	-0.423225	0.335244	71	71	0.758469	2.90048e-05	0.00479112	Up	DepMap
ITGB6	Low Buffering	High Buffering	-0.219261	0.229853	58	64	0.449114	0.171965	0.351042		DepMap
ITGB8	Low Buffering	High Buffering	-0.461064	0.455957	68	70	0.917021	0.00302503	0.0332191	Up	DepMap
ITIH2	Low Buffering	High Buffering	0.158619	-0.055483	62	58	-0.214102	0.199847	0.386465		DepMap
ITIH3	Low Buffering	High Buffering	-0.219157	0.182468	51	49	0.401625	0.0756477	0.210079		DepMap
ITM2B	Low Buffering	High Buffering	-0.267962	0.252188	71	71	0.52015	0.00698544	0.0523708		DepMap
ITM2C	Low Buffering	High Buffering	-0.10838	0.125677	69	68	0.234057	0.223905	0.413159		DepMap
ITPA	Low Buffering	High Buffering	0.246487	-0.0428576	71	71	-0.289344	0.0763055	0.211153		DepMap
ITPKB	Low Buffering	High Buffering	0.354008	-0.0246028	59	68	-0.378611	0.0547036	0.172984		DepMap
ITPR2	Low Buffering	High Buffering	-0.0601985	0.112546	71	71	0.172744	0.218902	0.408178		DepMap
ITPR3	Low Buffering	High Buffering	-0.210936	0.168366	71	71	0.379303	0.0266523	0.11138		DepMap
ITPRIP	Low Buffering	High Buffering	0.112251	0.102282	70	68	-0.00996911	0.94404	0.971053		DepMap
ITSN1	Low Buffering	High Buffering	0.0421396	0.0841117	71	71	0.0419721	0.679463	0.815147		DepMap
ITSN2	Low Buffering	High Buffering	0.0751709	-0.00195437	71	71	-0.0771252	0.399557	0.599413		DepMap
IVD	Low Buffering	High Buffering	0.0603475	0.27657	71	71	0.216222	0.206244	0.393418		DepMap
IVNS1ABP	Low Buffering	High Buffering	0.152253	0.0425364	71	71	-0.109716	0.463485	0.654282		DepMap
IWS1	Low Buffering	High Buffering	0.0629214	0.0132549	71	71	-0.0496665	0.456338	0.648419		DepMap
JAGN1	Low Buffering	High Buffering	-0.0509742	0.0378628	60	64	0.0888371	0.3897	0.588474		DepMap
JMJD6	Low Buffering	High Buffering	-0.0186017	0.0496677	71	71	0.0682694	0.472346	0.662268		DepMap
JPT1	Low Buffering	High Buffering	0.344198	-0.0708537	71	71	-0.415052	0.0231713	0.101511		DepMap
JPT2	Low Buffering	High Buffering	0.383235	-0.016422	71	71	-0.399657	0.0160598	0.0831818		DepMap
KANK1	Low Buffering	High Buffering	0.104383	0.114924	71	71	0.0105408	0.949475	0.972932		DepMap
KANK2	Low Buffering	High Buffering	-0.200886	0.23852	71	71	0.439406	0.0201761	0.0945514		DepMap
KARS1	Low Buffering	High Buffering	0.0864932	-0.0576803	74	76	-0.144173	0.0501782	0.16538		DepMap
KAT7	Low Buffering	High Buffering	0.0270793	0.0287441	71	71	0.00166481	0.981526	0.988843		DepMap
KCNAB2	Low Buffering	High Buffering	0.32099	0.0820757	71	71	-0.238914	0.286749	0.481703		DepMap
KCTD12	Low Buffering	High Buffering	0.0405584	0.0634327	71	69	0.0228744	0.931218	0.963338		DepMap
KDM1A	Low Buffering	High Buffering	-0.0552627	-0.0182088	71	71	0.0370539	0.67707	0.813478		DepMap
KDM2A	Low Buffering	High Buffering	-0.0221556	0.124175	71	71	0.14633	0.105772	0.259538		DepMap
KDM3A	Low Buffering	High Buffering	0.0166625	-0.0405461	71	71	-0.0572085	0.576192	0.747114		DepMap
KDM3B	Low Buffering	High Buffering	0.0346778	0.0104595	71	71	-0.0242182	0.754305	0.864796		DepMap
KDSR	Low Buffering	High Buffering	0.0138718	-0.00188623	71	71	-0.0157581	0.895132	0.943785		DepMap
KHDRBS1	Low Buffering	High Buffering	0.214537	0.101196	71	71	-0.113341	0.0739758	0.206909		DepMap
KHDRBS3	Low Buffering	High Buffering	0.316765	0.17737	71	71	-0.139395	0.58709	0.75472		DepMap
KHNYN	Low Buffering	High Buffering	0.14488	-0.124964	69	68	-0.269844	0.00436577	0.0407645		DepMap
KIAA1143	Low Buffering	High Buffering	0.309346	-0.139684	71	71	-0.44903	0.0062066	0.0488922		DepMap
KIAA1217	Low Buffering	High Buffering	-0.268847	0.29268	71	71	0.561527	0.00862213	0.0586696		DepMap
KIAA2013	Low Buffering	High Buffering	-0.036861	0.0892964	71	71	0.126157	0.0941275	0.240635		DepMap
KIDINS220	Low Buffering	High Buffering	-0.0791739	0.0410472	71	71	0.120221	0.272059	0.467912		DepMap
KIF11	Low Buffering	High Buffering	0.144571	-0.123362	71	71	-0.267933	0.025973	0.109598		DepMap
KIF13A	Low Buffering	High Buffering	-0.0599247	0.16922	70	70	0.229145	0.0839773	0.225501		DepMap
KIF13B	Low Buffering	High Buffering	0.180143	0.0367113	71	71	-0.143432	0.227338	0.417321		DepMap
KIF1A	Low Buffering	High Buffering	-0.0196887	-0.0137543	70	69	0.00593441	0.966655	0.982787		DepMap
KIF1C	Low Buffering	High Buffering	0.041562	0.089734	71	71	0.048172	0.66051	0.803637		DepMap
KIF21A	Low Buffering	High Buffering	0.0614008	0.0431583	71	71	-0.0182426	0.890862	0.941575		DepMap
KIF23	Low Buffering	High Buffering	-0.0817977	0.115052	71	71	0.196849	0.0895958	0.234925		DepMap
KIF2A	Low Buffering	High Buffering	0.0929726	-0.0528827	71	71	-0.145855	0.0200022	0.0938492		DepMap
KIF2C	Low Buffering	High Buffering	0.0288156	-0.0254623	71	71	-0.0542779	0.677248	0.813478		DepMap
KIF3A	Low Buffering	High Buffering	0.0083055	0.0198305	71	71	0.011525	0.89989	0.945845		DepMap
KIF3B	Low Buffering	High Buffering	-0.00769536	0.0249851	71	71	0.0326805	0.733474	0.851896		DepMap
KIF5A	Low Buffering	High Buffering	0.164927	0.017557	71	71	-0.14737	0.0878233	0.232151		DepMap
KIF5B	Low Buffering	High Buffering	0.155835	0.0490971	71	71	-0.106738	0.193956	0.378874		DepMap
KIF5C	Low Buffering	High Buffering	0.270834	0.127103	63	62	-0.143731	0.560276	0.734291		DepMap
KIFAP3	Low Buffering	High Buffering	-0.0720954	0.0538872	62	56	0.125983	0.2617	0.456209		DepMap
KIFBP	Low Buffering	High Buffering	-0.0379892	0.0309124	71	71	0.0689016	0.450843	0.644558		DepMap
KIFC1	Low Buffering	High Buffering	0.0623695	0.0994532	71	71	0.0370838	0.764979	0.870848		DepMap
KIN	Low Buffering	High Buffering	-0.0243751	0.00275848	71	71	0.0271336	0.747699	0.86098		DepMap
KIRREL1	Low Buffering	High Buffering	-0.192993	0.279757	71	71	0.47275	0.0356283	0.132048		DepMap
KLC1	Low Buffering	High Buffering	0.234199	0.071775	71	71	-0.162424	0.187951	0.371425		DepMap
KLC2	Low Buffering	High Buffering	0.222478	0.0905185	71	71	-0.13196	0.280189	0.474774		DepMap
KLC4	Low Buffering	High Buffering	0.153528	-0.00824598	71	71	-0.161774	0.0884395	0.233374		DepMap
KMT2A	Low Buffering	High Buffering	-0.11614	0.071792	71	71	0.187932	0.01143	0.069284		DepMap
KMT2C	Low Buffering	High Buffering	-0.0123606	0.0911234	71	71	0.103484	0.24673	0.43927		DepMap
KPNA1	Low Buffering	High Buffering	-0.0242137	0.0299768	71	71	0.0541905	0.272645	0.468301		DepMap
KPNA2	Low Buffering	High Buffering	0.0120472	0.0735348	71	71	0.0614876	0.57903	0.748351		DepMap
KPNA3	Low Buffering	High Buffering	0.0921769	0.0143726	71	71	-0.0778042	0.398895	0.598881		DepMap
KPNA6	Low Buffering	High Buffering	0.0261378	0.0839494	71	71	0.0578116	0.372564	0.571331		DepMap
KRAS	Low Buffering	High Buffering	-0.00277287	0.23557	69	66	0.238343	0.0430965	0.148798		DepMap
KRI1	Low Buffering	High Buffering	0.104515	-0.115005	71	71	-0.21952	0.0251211	0.106742		DepMap
KRR1	Low Buffering	High Buffering	0.00417546	-0.0612088	71	71	-0.0653843	0.493249	0.679086		DepMap
KTN1	Low Buffering	High Buffering	0.00036304	0.268226	71	71	0.267863	0.0160646	0.0831818		DepMap
KYAT3	Low Buffering	High Buffering	0.0538942	-0.0115731	71	71	-0.0654673	0.537613	0.714033		DepMap
KYNU	Low Buffering	High Buffering	-0.239752	0.187807	70	69	0.427559	0.189494	0.373353		DepMap
L2HGDH	Low Buffering	High Buffering	-0.05034	0.0441647	71	71	0.0945048	0.413074	0.612852		DepMap
LACTB	Low Buffering	High Buffering	-0.161926	0.251409	71	71	0.413335	0.00835648	0.0577446		DepMap
LACTB2	Low Buffering	High Buffering	-0.122095	0.143366	71	71	0.265461	0.0828432	0.223688		DepMap
LAD1	Low Buffering	High Buffering	-0.225344	0.157424	71	71	0.382768	0.261741	0.456209		DepMap
LAMA3	Low Buffering	High Buffering	-0.178267	0.14852	65	66	0.326786	0.203197	0.389893		DepMap
LAMA4	Low Buffering	High Buffering	-0.174999	0.263832	67	62	0.438831	0.0558254	0.174357		DepMap
LAMA5	Low Buffering	High Buffering	-0.269924	0.135404	71	71	0.405328	0.0300216	0.117879		DepMap
LAMB1	Low Buffering	High Buffering	-0.213929	0.16993	71	71	0.383859	0.100878	0.251759		DepMap
LAMB2	Low Buffering	High Buffering	-0.257906	0.301458	71	71	0.559365	0.00579877	0.047065	Up	DepMap
LAMB3	Low Buffering	High Buffering	-0.285907	0.202651	68	68	0.488558	0.066391	0.194654		DepMap
LAMC1	Low Buffering	High Buffering	-0.230013	0.247241	71	71	0.477254	0.0279513	0.113879		DepMap
LAMP1	Low Buffering	High Buffering	-0.0400679	0.218075	71	71	0.258143	0.0442336	0.151819		DepMap
LAMTOR1	Low Buffering	High Buffering	-0.0320636	0.210188	71	71	0.242251	0.00945974	0.0621982		DepMap
LAMTOR2	Low Buffering	High Buffering	0.113393	0.20754	71	71	0.0941473	0.187207	0.370142		DepMap
LAMTOR3	Low Buffering	High Buffering	-0.0423591	0.17306	65	71	0.215419	0.0583012	0.179258		DepMap
LAMTOR5	Low Buffering	High Buffering	0.175206	0.0711546	65	71	-0.104052	0.427239	0.625067		DepMap
LANCL1	Low Buffering	High Buffering	0.098535	0.0364878	71	71	-0.0620471	0.554558	0.729248		DepMap
LANCL2	Low Buffering	High Buffering	-0.0726205	0.0039805	71	71	0.076601	0.458146	0.649712		DepMap
LAP3	Low Buffering	High Buffering	0.12804	-0.0127962	71	71	-0.140836	0.242153	0.435019		DepMap
LARP1	Low Buffering	High Buffering	0.0207653	-0.073651	71	71	-0.0944163	0.257689	0.451767		DepMap
LARP4B	Low Buffering	High Buffering	0.179808	-0.0455931	127	109	-0.225401	0.0204964	0.0950853		DepMap
LARP7	Low Buffering	High Buffering	0.0243	0.00998442	71	71	-0.0143156	0.791732	0.884516		DepMap
LARS1	Low Buffering	High Buffering	0.0909885	-0.0614681	71	71	-0.152457	0.0368615	0.134321		DepMap
LARS2	Low Buffering	High Buffering	0.103829	-0.0255879	71	71	-0.129416	0.147116	0.317085		DepMap
LASP1	Low Buffering	High Buffering	0.0844647	0.0238358	71	71	-0.0606289	0.685222	0.819032		DepMap
LBR	Low Buffering	High Buffering	0.0384086	-0.128846	71	71	-0.167255	0.113114	0.271071		DepMap
LCLAT1	Low Buffering	High Buffering	-0.11624	0.0759643	71	71	0.192204	0.0277389	0.113488		DepMap
LCMT1	Low Buffering	High Buffering	0.130056	0.0154683	71	71	-0.114587	0.24384	0.436517		DepMap
LCN2	Low Buffering	High Buffering	-0.2126	0.523925	64	69	0.736525	0.0210554	0.0964145		DepMap
LCP1	Low Buffering	High Buffering	0.349529	0.031055	71	71	-0.318474	0.265527	0.460894		DepMap
LDAH	Low Buffering	High Buffering	0.0562938	-0.131747	71	71	-0.188041	0.178211	0.358843		DepMap
LDB1	Low Buffering	High Buffering	0.0349276	-0.0747959	66	58	-0.109723	0.367788	0.567496		DepMap
LDHA	Low Buffering	High Buffering	0.105555	-0.0195617	71	71	-0.125117	0.243355	0.436209		DepMap
LDHB	Low Buffering	High Buffering	0.309017	-0.151263	71	71	-0.46028	0.00826226	0.0572195		DepMap
LEMD2	Low Buffering	High Buffering	-0.177489	0.147519	71	71	0.325008	0.00100343	0.0197594		DepMap
LEMD3	Low Buffering	High Buffering	-0.0444164	0.0601293	71	71	0.104546	0.200247	0.386516		DepMap
LEO1	Low Buffering	High Buffering	0.0850778	0.00921403	71	71	-0.0758638	0.375181	0.573659		DepMap
LETM1	Low Buffering	High Buffering	-0.0129488	-0.0687691	71	71	-0.0558202	0.504078	0.686723		DepMap
LETMD1	Low Buffering	High Buffering	0.0605146	-0.0233749	62	63	-0.0838895	0.464956	0.655647		DepMap
LGALS1	Low Buffering	High Buffering	-0.175573	0.563948	71	71	0.739521	0.00710937	0.0523708		DepMap
LGALS3	Low Buffering	High Buffering	-0.322885	0.335807	71	71	0.658693	0.0140883	0.0775849		DepMap
LGALS3BP	Low Buffering	High Buffering	-0.265697	0.476318	71	71	0.742014	0.00260965	0.0314044	Up	DepMap
LGALS8	Low Buffering	High Buffering	0.00789642	-0.0741607	71	71	-0.0820572	0.615691	0.776133		DepMap
LGALSL	Low Buffering	High Buffering	0.28895	-0.151066	71	71	-0.440016	0.01192	0.0706321		DepMap
LGMN	Low Buffering	High Buffering	-0.187406	0.388397	71	71	0.575803	0.000551618	0.0145322	Up	DepMap
LHPP	Low Buffering	High Buffering	-0.118299	0.0740242	70	70	0.192323	0.27303	0.468549		DepMap
LIG1	Low Buffering	High Buffering	0.11487	0.00286399	71	71	-0.112006	0.314104	0.510714		DepMap
LIG3	Low Buffering	High Buffering	-0.0518241	-0.0335885	71	71	0.0182356	0.835235	0.911441		DepMap
LIMA1	Low Buffering	High Buffering	0.024306	0.37133	71	71	0.347024	0.0562572	0.174778		DepMap
LIMCH1	Low Buffering	High Buffering	-0.0599803	0.49498	71	71	0.55496	0.0206207	0.0954873		DepMap
LIMD1	Low Buffering	High Buffering	0.170892	0.0417119	71	71	-0.12918	0.385065	0.584646		DepMap
LIMS1	Low Buffering	High Buffering	0.0351247	0.0155276	71	71	-0.0195971	0.857987	0.924369		DepMap
LIN7A	Low Buffering	High Buffering	0.256681	0.110404	71	71	-0.146278	0.288507	0.483492		DepMap
LIN7C	Low Buffering	High Buffering	0.0558169	0.207773	71	71	0.151956	0.118701	0.27976		DepMap
LIPA	Low Buffering	High Buffering	-0.150781	0.0927076	68	68	0.243488	0.151122	0.322863		DepMap
LLGL1	Low Buffering	High Buffering	-0.111412	0.15181	71	71	0.263222	0.00985916	0.0633293		DepMap
LLGL2	Low Buffering	High Buffering	-0.160166	0.155901	71	71	0.316067	0.131703	0.297171		DepMap
LMAN1	Low Buffering	High Buffering	0.0268524	0.0794504	71	71	0.052598	0.642314	0.793429		DepMap
LMAN2	Low Buffering	High Buffering	0.033745	0.196486	71	71	0.162741	0.070241	0.200637		DepMap
LMAN2L	Low Buffering	High Buffering	-0.22893	0.191105	71	71	0.420035	0.000706779	0.0165291		DepMap
LMCD1	Low Buffering	High Buffering	-0.312612	0.321071	71	71	0.633682	0.00840438	0.0578952		DepMap
LMF2	Low Buffering	High Buffering	-0.179628	0.27243	71	71	0.452059	0.00069571	0.0165291		DepMap
LMNA	Low Buffering	High Buffering	-0.198047	0.495296	71	71	0.693344	1.46424e-05	0.00479112	Up	DepMap
LMNB1	Low Buffering	High Buffering	0.117981	0.109872	71	71	-0.00810924	0.92931	0.962385		DepMap
LMO7	Low Buffering	High Buffering	-0.201815	0.208154	126	130	0.409968	0.00842021	0.057902		DepMap
LMOD1	Low Buffering	High Buffering	0.052776	0.0760493	26	35	0.0232732	0.916479	0.954874		DepMap
LNPEP	Low Buffering	High Buffering	-0.091367	0.0476062	71	71	0.138973	0.14443	0.314628		DepMap
LONP1	Low Buffering	High Buffering	0.0809734	-0.027552	71	71	-0.108525	0.296325	0.493537		DepMap
LOX	Low Buffering	High Buffering	0.0578362	0.304329	63	56	0.246493	0.345901	0.545717		DepMap
LOXL2	Low Buffering	High Buffering	-0.54005	0.374485	71	71	0.914535	0.000695037	0.0165291	Up	DepMap
LPCAT1	Low Buffering	High Buffering	-0.181481	0.213537	71	71	0.395018	0.00614106	0.0488678		DepMap
LPCAT2	Low Buffering	High Buffering	-0.189108	0.22691	71	71	0.416017	0.0696692	0.199735		DepMap
LPCAT3	Low Buffering	High Buffering	-0.317102	0.141614	71	71	0.458715	0.000894685	0.0189586		DepMap
LPCAT4	Low Buffering	High Buffering	-0.113234	0.0372211	71	71	0.150455	0.231255	0.422875		DepMap
LPGAT1	Low Buffering	High Buffering	-0.115493	0.164368	70	66	0.279861	0.0655683	0.193528		DepMap
LPIN1	Low Buffering	High Buffering	0.185441	0.095316	70	69	-0.0901254	0.485094	0.674049		DepMap
LPP	Low Buffering	High Buffering	0.147683	0.224285	71	71	0.0766015	0.653717	0.798567		DepMap
LPXN	Low Buffering	High Buffering	0.182239	0.317611	71	71	0.135373	0.734629	0.852759		DepMap
LRATD2	Low Buffering	High Buffering	-0.225111	0.070997	71	71	0.296108	0.213458	0.40131		DepMap
LRBA	Low Buffering	High Buffering	0.0564156	-0.0719051	71	71	-0.128321	0.237649	0.429974		DepMap
LRCH1	Low Buffering	High Buffering	0.112523	0.0503593	71	71	-0.0621638	0.61098	0.772442		DepMap
LRCH3	Low Buffering	High Buffering	0.263234	-0.0262004	71	71	-0.289434	0.00305293	0.0332191		DepMap
LRCH4	Low Buffering	High Buffering	0.139507	0.0165058	71	71	-0.123002	0.313827	0.510476		DepMap
LRP1	Low Buffering	High Buffering	-0.195948	0.29204	71	71	0.487988	0.0221299	0.0988588		DepMap
LRPAP1	Low Buffering	High Buffering	0.101362	0.174618	71	71	0.0732559	0.56511	0.738393		DepMap
LRPPRC	Low Buffering	High Buffering	-0.0743732	0.00418111	71	71	0.0785543	0.361662	0.561801		DepMap
LRRC1	Low Buffering	High Buffering	-0.154013	0.172177	71	71	0.32619	0.0401725	0.142183		DepMap
LRRC40	Low Buffering	High Buffering	0.0971019	0.0453953	71	71	-0.0517066	0.538867	0.71537		DepMap
LRRC41	Low Buffering	High Buffering	-0.0502548	0.0285406	66	67	0.0787954	0.477584	0.666702		DepMap
LRRC47	Low Buffering	High Buffering	0.196099	-0.0779802	71	71	-0.274079	0.0115643	0.0696896		DepMap
LRRC57	Low Buffering	High Buffering	0.15868	-0.0330951	71	71	-0.191775	0.0359588	0.132517		DepMap
LRRC59	Low Buffering	High Buffering	-0.0986845	0.0624851	71	71	0.16117	0.117796	0.27855		DepMap
LRRFIP1	Low Buffering	High Buffering	0.176958	0.201308	71	71	0.0243496	0.861793	0.926334		DepMap
LRRFIP2	Low Buffering	High Buffering	0.143435	0.16951	71	71	0.0260751	0.771036	0.873917		DepMap
LRSAM1	Low Buffering	High Buffering	0.100904	0.0333464	71	71	-0.0675581	0.408189	0.609081		DepMap
LRWD1	Low Buffering	High Buffering	-0.0700519	-0.00322885	71	71	0.0668231	0.420234	0.618766		DepMap
LSG1	Low Buffering	High Buffering	-0.00108707	-0.0188136	71	71	-0.0177266	0.818153	0.899346		DepMap
LSM1	Low Buffering	High Buffering	0.238146	-0.111572	71	71	-0.349718	0.0054422	0.0460285		DepMap
LSM14A	Low Buffering	High Buffering	0.240005	-0.0203529	71	71	-0.260358	0.0165006	0.0845411		DepMap
LSM14B	Low Buffering	High Buffering	0.0389612	0.0267931	74	74	-0.0121681	0.922219	0.957654		DepMap
LSM2	Low Buffering	High Buffering	0.163239	0.0727835	71	71	-0.0904555	0.165724	0.341883		DepMap
LSM3	Low Buffering	High Buffering	0.278635	0.0410691	71	71	-0.237566	0.0061539	0.0488678		DepMap
LSM4	Low Buffering	High Buffering	0.208418	-0.0293189	71	71	-0.237736	0.00279371	0.0320373		DepMap
LSM6	Low Buffering	High Buffering	0.203028	0.0258314	71	71	-0.177197	0.026144	0.110082		DepMap
LSM8	Low Buffering	High Buffering	0.168374	0.0877381	71	71	-0.0806363	0.238569	0.430706		DepMap
LSP1	Low Buffering	High Buffering	0.423863	-0.160872	71	71	-0.584735	0.0299265	0.117861		DepMap
LSR	Low Buffering	High Buffering	-0.135751	-0.0228003	71	71	0.112951	0.694131	0.826134		DepMap
LSS	Low Buffering	High Buffering	-0.270327	0.10518	71	71	0.375507	0.00472204	0.0424456		DepMap
LTA4H	Low Buffering	High Buffering	0.0711172	-0.0766966	71	71	-0.147814	0.0931312	0.239524		DepMap
LTBP1	Low Buffering	High Buffering	-0.200468	0.381256	69	63	0.581724	0.0192135	0.0917927		DepMap
LTBP2	Low Buffering	High Buffering	-0.0571699	0.825792	24	20	0.882962	0.0384217	0.137563		DepMap
LTBP3	Low Buffering	High Buffering	-0.111863	0.354013	71	71	0.465875	0.0166072	0.084798		DepMap
LTBP4	Low Buffering	High Buffering	0.257145	-0.0470909	59	55	-0.304236	0.161431	0.336768		DepMap
LTF	Low Buffering	High Buffering	-0.00670789	0.119364	63	64	0.126072	0.337238	0.534509		DepMap
LTN1	Low Buffering	High Buffering	-0.0495072	-0.0289454	71	71	0.0205618	0.815122	0.897532		DepMap
LUC7L	Low Buffering	High Buffering	0.191528	-0.116024	71	71	-0.307552	0.0116562	0.069919		DepMap
LUC7L3	Low Buffering	High Buffering	0.0763691	0.0147184	71	71	-0.0616506	0.332446	0.529065		DepMap
LUM	Low Buffering	High Buffering	-0.261855	0.19172	54	47	0.453575	0.170092	0.348313		DepMap
LUZP1	Low Buffering	High Buffering	-0.029114	0.208914	71	71	0.238028	0.0350624	0.130947		DepMap
LXN	Low Buffering	High Buffering	-0.228821	0.563792	49	59	0.792613	0.0538895	0.171392		DepMap
LYAR	Low Buffering	High Buffering	0.019905	-0.185634	71	71	-0.205539	0.0496298	0.164406		DepMap
LYN	Low Buffering	High Buffering	-0.00594612	-0.0602124	71	71	-0.0542663	0.805575	0.894345		DepMap
LYPLA1	Low Buffering	High Buffering	0.366784	-0.0658818	71	71	-0.432666	0.000989258	0.0197594		DepMap
LYPLA2	Low Buffering	High Buffering	0.382714	-0.087987	71	71	-0.470701	0.00113959	0.0209589		DepMap
LYPLAL1	Low Buffering	High Buffering	0.015212	0.03051	71	71	0.015298	0.918542	0.956422		DepMap
LYZ	Low Buffering	High Buffering	0.161129	0.108544	51	50	-0.0525848	0.881675	0.938156		DepMap
LZIC	Low Buffering	High Buffering	0.294615	-0.140658	71	71	-0.435273	0.0031723	0.0335933		DepMap
LZTFL1	Low Buffering	High Buffering	0.229352	-0.0273997	71	71	-0.256752	0.0545991	0.172934		DepMap
M6PR	Low Buffering	High Buffering	0.10856	0.201279	71	71	0.0927186	0.311159	0.508137		DepMap
MACF1	Low Buffering	High Buffering	0.0594063	0.0961471	213	222	0.0367407	0.698196	0.828192		DepMap
MACROD1	Low Buffering	High Buffering	-0.0178471	0.138512	71	71	0.156359	0.369	0.568216		DepMap
MAD1L1	Low Buffering	High Buffering	0.113266	0.0805066	71	71	-0.0327591	0.558851	0.733527		DepMap
MAD2L1	Low Buffering	High Buffering	0.172048	-0.124462	71	71	-0.29651	0.000949985	0.0192377		DepMap
MAGOHB	Low Buffering	High Buffering	-0.00311683	0.0364869	71	71	0.0396037	0.606816	0.768923		DepMap
MAIP1	Low Buffering	High Buffering	0.0188304	0.0469976	71	71	0.0281672	0.710135	0.835603		DepMap
MAK16	Low Buffering	High Buffering	0.0999842	-0.0738008	71	71	-0.173785	0.0869983	0.230753		DepMap
MALT1	Low Buffering	High Buffering	0.0789458	-0.0460399	71	71	-0.124986	0.354151	0.554475		DepMap
MAN1A1	Low Buffering	High Buffering	0.00327926	0.00801076	70	70	0.0047315	0.977485	0.986595		DepMap
MAN1A2	Low Buffering	High Buffering	-0.0513401	-0.00455011	71	71	0.04679	0.635792	0.789688		DepMap
MAN1B1	Low Buffering	High Buffering	-0.188461	0.195537	71	71	0.383998	0.000707906	0.0165291		DepMap
MAN2A1	Low Buffering	High Buffering	-0.211935	0.142802	71	71	0.354737	0.00678505	0.0517708		DepMap
MAN2B1	Low Buffering	High Buffering	0.172814	0.153677	71	71	-0.019137	0.8958	0.944235		DepMap
MANF	Low Buffering	High Buffering	0.32546	0.101072	71	71	-0.224389	0.0341261	0.128336		DepMap
MAP1A	Low Buffering	High Buffering	0.00861227	-0.0331874	71	71	-0.0417997	0.862164	0.926334		DepMap
MAP1B	Low Buffering	High Buffering	-0.254088	0.297522	71	71	0.551611	0.0689006	0.198407		DepMap
MAP2	Low Buffering	High Buffering	-0.000392959	0.0428257	71	71	0.0432186	0.870275	0.932454		DepMap
MAP2K1	Low Buffering	High Buffering	0.220667	-0.10913	71	71	-0.329798	0.00476541	0.0424508		DepMap
MAP2K2	Low Buffering	High Buffering	0.251912	-0.0794305	71	71	-0.331343	0.00346076	0.0355092		DepMap
MAP2K3	Low Buffering	High Buffering	0.20656	-0.0409111	71	71	-0.247471	0.0304099	0.118806		DepMap
MAP4	Low Buffering	High Buffering	0.101706	0.16376	142	142	0.0620538	0.572543	0.743372		DepMap
MAP4K4	Low Buffering	High Buffering	0.109512	0.0338246	71	71	-0.0756879	0.553998	0.729248		DepMap
MAP4K5	Low Buffering	High Buffering	-0.0650079	0.101819	71	71	0.166827	0.0553596	0.17393		DepMap
MAP7	Low Buffering	High Buffering	0.0338762	-0.00487728	71	71	-0.0387535	0.880803	0.938156		DepMap
MAP7D1	Low Buffering	High Buffering	0.0744568	0.000296372	71	71	-0.0741604	0.57827	0.748316		DepMap
MAPK1	Low Buffering	High Buffering	0.111568	0.100843	71	71	-0.010725	0.902682	0.947391		DepMap
MAPK13	Low Buffering	High Buffering	-0.134959	-0.224283	55	58	-0.0893242	0.816928	0.898252		DepMap
MAPK14	Low Buffering	High Buffering	0.109893	-0.0280929	70	68	-0.137986	0.146205	0.316346		DepMap
MAPKAPK2	Low Buffering	High Buffering	0.116981	-0.0601342	71	71	-0.177115	0.0781498	0.21484		DepMap
MAPKAPK3	Low Buffering	High Buffering	0.00134729	-0.0092527	71	71	-0.0106	0.939632	0.968958		DepMap
MAPRE1	Low Buffering	High Buffering	0.0133504	0.0580968	71	71	0.0447464	0.64451	0.794474		DepMap
MAPRE2	Low Buffering	High Buffering	0.275506	-0.210032	71	71	-0.485538	0.000247947	0.0117896		DepMap
MAPRE3	Low Buffering	High Buffering	0.0991747	0.0869791	71	71	-0.0121956	0.918714	0.956422		DepMap
MARCHF5	Low Buffering	High Buffering	-0.116556	0.0551699	71	71	0.171726	0.0288212	0.115969		DepMap
MARCKS	Low Buffering	High Buffering	-0.181426	0.481654	71	71	0.66308	0.00741181	0.053702		DepMap
MARCKSL1	Low Buffering	High Buffering	0.579283	-0.0387161	71	71	-0.617999	0.0113359	0.068953		DepMap
MARK2	Low Buffering	High Buffering	-0.0620978	0.0335793	71	71	0.0956771	0.249385	0.441978		DepMap
MARK3	Low Buffering	High Buffering	-0.0262439	-0.0650681	71	71	-0.0388242	0.604659	0.766937		DepMap
MARS1	Low Buffering	High Buffering	0.0905143	-0.085751	71	71	-0.176265	0.0135695	0.0760166		DepMap
MAT2B	Low Buffering	High Buffering	0.236535	-0.013812	71	71	-0.250347	0.0421961	0.147554		DepMap
MATN2	Low Buffering	High Buffering	-0.183168	0.248887	55	51	0.432055	0.125122	0.287667		DepMap
MATR3	Low Buffering	High Buffering	0.128338	0.10931	136	141	-0.0190281	0.758771	0.867086		DepMap
MAVS	Low Buffering	High Buffering	-0.0743255	0.327196	71	71	0.401521	1.0913e-05	0.00479112		DepMap
MAX	Low Buffering	High Buffering	0.0583522	-0.0285177	71	71	-0.0868699	0.422939	0.621644		DepMap
MBD1	Low Buffering	High Buffering	0.220092	-0.0260415	71	71	-0.246134	0.0192879	0.0917927		DepMap
MBD2	Low Buffering	High Buffering	0.220571	0.0895141	71	71	-0.131057	0.178212	0.358843		DepMap
MBOAT7	Low Buffering	High Buffering	-0.308414	0.260419	71	71	0.568833	0.00069264	0.0165291	Up	DepMap
MCAM	Low Buffering	High Buffering	-0.469378	0.138947	71	71	0.608325	0.0458867	0.156119		DepMap
MCCC1	Low Buffering	High Buffering	-0.0032388	0.118091	71	71	0.12133	0.36953	0.568363		DepMap
MCCC2	Low Buffering	High Buffering	0.211502	0.146114	71	71	-0.065388	0.565771	0.739008		DepMap
MCEE	Low Buffering	High Buffering	0.24052	0.210472	71	71	-0.0300479	0.810083	0.895524		DepMap
MCM2	Low Buffering	High Buffering	0.0436492	-0.0548929	71	71	-0.0985421	0.360319	0.560831		DepMap
MCM3	Low Buffering	High Buffering	0.00758794	-0.0417183	71	71	-0.0493062	0.646991	0.795259		DepMap
MCM4	Low Buffering	High Buffering	0.0665506	-0.0656267	71	71	-0.132177	0.252079	0.445538		DepMap
MCM5	Low Buffering	High Buffering	-0.0190722	-0.0535923	71	71	-0.0345201	0.702142	0.830166		DepMap
MCM6	Low Buffering	High Buffering	0.0318817	-0.0434159	71	71	-0.0752976	0.479362	0.668227		DepMap
MCM7	Low Buffering	High Buffering	0.0200097	-0.0557696	71	71	-0.0757793	0.425464	0.623394		DepMap
MCMBP	Low Buffering	High Buffering	0.145794	-0.0913804	71	71	-0.237175	0.0143516	0.0782826		DepMap
MCRIP1	Low Buffering	High Buffering	0.100783	-0.016734	71	71	-0.117517	0.439505	0.634167		DepMap
MCU	Low Buffering	High Buffering	-0.163678	0.106777	71	71	0.270456	0.0559426	0.174357		DepMap
MCUR1	Low Buffering	High Buffering	-0.0880678	-0.0440035	71	71	0.0440643	0.633035	0.787556		DepMap
MDC1	Low Buffering	High Buffering	-0.0282777	0.0821339	71	71	0.110412	0.364885	0.565674		DepMap
MDH1	Low Buffering	High Buffering	0.274207	-0.0214674	71	71	-0.295675	0.00281399	0.0320811		DepMap
MDH2	Low Buffering	High Buffering	0.102449	0.138454	71	71	0.0360051	0.675199	0.813065		DepMap
MDK	Low Buffering	High Buffering	-0.366251	0.0594525	64	65	0.425703	0.210217	0.398461		DepMap
MDN1	Low Buffering	High Buffering	0.0554817	-0.0885921	71	71	-0.144074	0.0731252	0.205859		DepMap
ME1	Low Buffering	High Buffering	-0.225621	0.228194	71	71	0.453815	0.0562361	0.174778		DepMap
ME2	Low Buffering	High Buffering	0.217338	-0.103314	71	71	-0.320651	0.00513408	0.0442872		DepMap
ME3	Low Buffering	High Buffering	-0.228259	0.248378	71	71	0.476636	0.0235773	0.102713		DepMap
MEAK7	Low Buffering	High Buffering	-0.195384	0.269404	71	71	0.464789	0.00164934	0.0248766		DepMap
MECR	Low Buffering	High Buffering	-0.005197	0.131364	71	71	0.136561	0.124246	0.286988		DepMap
MED1	Low Buffering	High Buffering	0.0257027	0.0187499	71	71	-0.00695288	0.905978	0.948298		DepMap
MED17	Low Buffering	High Buffering	-0.00400668	0.0024419	71	71	0.00644859	0.911402	0.951676		DepMap
MED20	Low Buffering	High Buffering	0.0707244	0.0623769	71	71	-0.00834747	0.882147	0.938156		DepMap
MED29	Low Buffering	High Buffering	0.177402	0.0716156	71	71	-0.105786	0.0948939	0.241666		DepMap
MED6	Low Buffering	High Buffering	0.138376	0.057015	71	71	-0.0813612	0.163878	0.339691		DepMap
MED8	Low Buffering	High Buffering	0.270884	0.0734464	71	71	-0.197438	0.000454127	0.0136967		DepMap
MELTF	Low Buffering	High Buffering	0.0714425	0.307642	71	71	0.236199	0.319253	0.516501		DepMap
MEMO1	Low Buffering	High Buffering	0.286512	-0.0270547	71	71	-0.313567	0.00353758	0.0361074		DepMap
MEN1	Low Buffering	High Buffering	-0.108801	0.0565714	70	68	0.165373	0.0647881	0.192355		DepMap
MEPCE	Low Buffering	High Buffering	0.0829652	0.0196602	71	71	-0.063305	0.391787	0.591167		DepMap
MESD	Low Buffering	High Buffering	0.0867746	0.125846	71	71	0.0390714	0.629356	0.786178		DepMap
METAP1	Low Buffering	High Buffering	0.204853	-0.0211613	71	71	-0.226015	0.0186812	0.0907072		DepMap
METAP2	Low Buffering	High Buffering	0.397503	-0.0342658	129	131	-0.431769	0.00100302	0.0197594		DepMap
METTL1	Low Buffering	High Buffering	0.0364181	0.0995452	71	67	0.0631272	0.514582	0.695926		DepMap
METTL26	Low Buffering	High Buffering	0.421705	-0.117117	71	71	-0.538822	0.00171047	0.0249779	Down	DepMap
METTL3	Low Buffering	High Buffering	0.169866	0.0245713	71	71	-0.145294	0.0695424	0.199665		DepMap
MFAP1	Low Buffering	High Buffering	0.184491	0.0588104	71	71	-0.125681	0.0631459	0.18935		DepMap
MFAP2	Low Buffering	High Buffering	0.352215	-0.0466084	34	21	-0.398823	0.380363	0.57931		DepMap
MFF	Low Buffering	High Buffering	0.0237499	0.152077	71	71	0.128327	0.197441	0.383952		DepMap
MFGE8	Low Buffering	High Buffering	-0.343253	0.169665	71	71	0.512918	0.00504615	0.0440438	Up	DepMap
MFN1	Low Buffering	High Buffering	-0.104625	0.0434695	71	71	0.148094	0.130855	0.295955		DepMap
MFN2	Low Buffering	High Buffering	-0.0859858	0.0828375	71	71	0.168823	0.0221618	0.0988588		DepMap
MFSD10	Low Buffering	High Buffering	-0.25734	0.0709429	70	69	0.328283	0.00898461	0.0606073		DepMap
MGAT1	Low Buffering	High Buffering	-0.117079	0.198117	71	71	0.315196	0.00682982	0.0519269		DepMap
MGLL	Low Buffering	High Buffering	-0.27127	0.417578	59	64	0.688848	0.0613486	0.185857		DepMap
MGME1	Low Buffering	High Buffering	-0.00662609	0.119459	71	71	0.126086	0.247223	0.439745		DepMap
MGMT	Low Buffering	High Buffering	0.0493657	0.0925199	71	71	0.0431542	0.870788	0.932636		DepMap
MGST1	Low Buffering	High Buffering	-0.182291	0.286968	71	71	0.46926	0.140888	0.309777		DepMap
MGST3	Low Buffering	High Buffering	0.0488821	0.312559	71	71	0.263677	0.119033	0.279783		DepMap
MIA2	Low Buffering	High Buffering	0.144547	0.0907852	97	111	-0.0537615	0.588293	0.755518		DepMap
MIA3	Low Buffering	High Buffering	0.0774855	0.161813	71	71	0.084328	0.321656	0.517486		DepMap
MICAL1	Low Buffering	High Buffering	0.314163	0.00500877	69	69	-0.309154	0.104696	0.257871		DepMap
MICALL1	Low Buffering	High Buffering	0.142726	0.216597	71	71	0.0738708	0.529141	0.707517		DepMap
MICALL2	Low Buffering	High Buffering	-0.18251	0.201252	71	71	0.383762	0.00397507	0.0384585		DepMap
MICOS13	Low Buffering	High Buffering	0.132155	0.220786	71	71	0.0886306	0.220872	0.409611		DepMap
MICU1	Low Buffering	High Buffering	-0.0939574	0.0496302	71	71	0.143588	0.174808	0.354618		DepMap
MIER1	Low Buffering	High Buffering	0.0619085	0.0588418	71	71	-0.00306664	0.972843	0.986562		DepMap
MIF	Low Buffering	High Buffering	0.520976	-0.0128151	71	71	-0.533791	0.00266474	0.0315438	Down	DepMap
MINPP1	Low Buffering	High Buffering	-0.0498227	-0.0450926	71	71	0.00473012	0.966417	0.982787		DepMap
MIOS	Low Buffering	High Buffering	0.0497752	-0.0193187	71	71	-0.0690938	0.367802	0.567496		DepMap
MIPEP	Low Buffering	High Buffering	-0.023011	0.0633928	71	71	0.0864037	0.393125	0.592499		DepMap
MIS12	Low Buffering	High Buffering	-0.0268593	0.0448406	71	71	0.0716999	0.384486	0.584221		DepMap
MISP	Low Buffering	High Buffering	-0.0416563	0.148366	71	71	0.190022	0.534226	0.712305		DepMap
MKI67	Low Buffering	High Buffering	0.0442883	0.0118411	71	71	-0.0324471	0.809548	0.89544		DepMap
MKRN2	Low Buffering	High Buffering	0.119639	-0.0292323	71	71	-0.148872	0.118685	0.27976		DepMap
MLEC	Low Buffering	High Buffering	-0.041894	0.0127647	71	71	0.0546586	0.593805	0.759346		DepMap
MLF2	Low Buffering	High Buffering	0.162937	0.131492	71	71	-0.0314443	0.771306	0.873917		DepMap
MLH1	Low Buffering	High Buffering	-0.0392109	0.117341	71	71	0.156552	0.160486	0.335735		DepMap
MLST8	Low Buffering	High Buffering	0.219295	0.0958763	71	71	-0.123419	0.110602	0.26669		DepMap
MLYCD	Low Buffering	High Buffering	-0.0957869	0.137961	71	71	0.233748	0.0918299	0.237246		DepMap
MMAA	Low Buffering	High Buffering	0.125953	-0.0867466	67	70	-0.2127	0.107742	0.261736		DepMap
MMAB	Low Buffering	High Buffering	0.0056255	0.0481112	71	71	0.0424857	0.762428	0.869048		DepMap
MMP14	Low Buffering	High Buffering	-0.276989	0.322755	71	71	0.599744	0.0206588	0.0955499		DepMap
MMP2	Low Buffering	High Buffering	0.0144547	0.283125	58	42	0.26867	0.439633	0.634167		DepMap
MMS19	Low Buffering	High Buffering	-0.0237374	-0.0610018	71	71	-0.0372644	0.56702	0.740049		DepMap
MMUT	Low Buffering	High Buffering	-0.0675397	0.104474	71	71	0.172013	0.0948342	0.241666		DepMap
MOB1B	Low Buffering	High Buffering	0.118919	-0.0405341	68	66	-0.159453	0.0570605	0.176291		DepMap
MOB3A	Low Buffering	High Buffering	0.277229	-0.258513	59	53	-0.535743	0.00213156	0.0281727	Down	DepMap
MOCS3	Low Buffering	High Buffering	0.0815485	0.0295861	71	71	-0.0519624	0.642971	0.793429		DepMap
MOGS	Low Buffering	High Buffering	-0.0821616	0.00140611	71	71	0.0835677	0.408525	0.609254		DepMap
MORC2	Low Buffering	High Buffering	0.0277459	0.0631597	71	71	0.0354139	0.664491	0.80558		DepMap
MORC3	Low Buffering	High Buffering	-0.0843239	0.00363713	71	71	0.087961	0.351471	0.552353		DepMap
MORF4L1	Low Buffering	High Buffering	-0.118837	0.0457167	71	71	0.164554	0.0688047	0.198368		DepMap
MOV10	Low Buffering	High Buffering	-0.103426	0.00900159	71	71	0.112428	0.320891	0.517458		DepMap
MPC2	Low Buffering	High Buffering	0.094217	0.0487177	65	62	-0.0454993	0.750464	0.863032		DepMap
MPDU1	Low Buffering	High Buffering	0.0975405	-0.0731816	49	47	-0.170722	0.30341	0.500533		DepMap
MPG	Low Buffering	High Buffering	0.0220555	0.0358129	70	68	0.0137573	0.882599	0.938183		DepMap
MPHOSPH10	Low Buffering	High Buffering	0.0909108	0.0117302	71	71	-0.0791806	0.277431	0.472153		DepMap
MPHOSPH8	Low Buffering	High Buffering	-0.0590225	-0.0251853	71	71	0.0338372	0.692454	0.824894		DepMap
MPI	Low Buffering	High Buffering	0.223871	-0.189035	71	71	-0.412906	0.00273358	0.0319788		DepMap
MPP7	Low Buffering	High Buffering	-0.244275	0.00350237	70	70	0.247778	0.312855	0.509629		DepMap
MPRIP	Low Buffering	High Buffering	-0.0337739	0.256098	142	142	0.289872	0.00701659	0.0523708		DepMap
MPZL1	Low Buffering	High Buffering	-0.166866	0.237824	71	71	0.404689	0.00317961	0.0335933		DepMap
MRC2	Low Buffering	High Buffering	-0.206856	0.303666	69	70	0.510522	0.0654219	0.193492		DepMap
MRE11	Low Buffering	High Buffering	-0.0671597	0.0719119	84	89	0.139072	0.108461	0.262991		DepMap
MRI1	Low Buffering	High Buffering	0.226688	-0.0963347	71	71	-0.323023	0.0538271	0.171392		DepMap
MROH1	Low Buffering	High Buffering	0.04644	0.0990765	62	54	0.0526365	0.712553	0.837072		DepMap
MRPL1	Low Buffering	High Buffering	0.116876	0.0659144	71	71	-0.0509617	0.487894	0.676012		DepMap
MRPL11	Low Buffering	High Buffering	0.0370434	0.0787307	71	71	0.0416874	0.572014	0.743372		DepMap
MRPL12	Low Buffering	High Buffering	0.146139	0.141308	71	71	-0.00483122	0.948062	0.972322		DepMap
MRPL13	Low Buffering	High Buffering	0.0246252	0.113789	71	71	0.0891638	0.210798	0.398863		DepMap
MRPL14	Low Buffering	High Buffering	0.174036	0.0877811	71	71	-0.0862544	0.22196	0.410542		DepMap
MRPL15	Low Buffering	High Buffering	0.0334972	0.0394333	71	71	0.00593617	0.927477	0.961253		DepMap
MRPL18	Low Buffering	High Buffering	0.0254173	0.0820624	71	71	0.056645	0.429431	0.627098		DepMap
MRPL19	Low Buffering	High Buffering	0.00358442	0.0517665	71	71	0.0481821	0.502637	0.686544		DepMap
MRPL2	Low Buffering	High Buffering	0.00991308	0.0555887	71	71	0.0456756	0.50377	0.686544		DepMap
MRPL21	Low Buffering	High Buffering	-0.0384144	0.0694972	71	71	0.107912	0.171827	0.350944		DepMap
MRPL22	Low Buffering	High Buffering	-0.0884827	0.0513008	71	71	0.139783	0.061012	0.185125		DepMap
MRPL23	Low Buffering	High Buffering	0.00235958	0.0227457	71	71	0.0203861	0.809921	0.895524		DepMap
MRPL24	Low Buffering	High Buffering	-0.00436594	0.0517325	71	71	0.0560984	0.481343	0.669577		DepMap
MRPL28	Low Buffering	High Buffering	-0.002751	0.142059	71	71	0.14481	0.0615362	0.186281		DepMap
MRPL3	Low Buffering	High Buffering	-0.0377071	0.0307017	71	71	0.0684088	0.36929	0.568216		DepMap
MRPL30	Low Buffering	High Buffering	0.0649617	0.0144553	71	71	-0.0505064	0.551542	0.727491		DepMap
MRPL32	Low Buffering	High Buffering	0.0733894	0.0610355	70	70	-0.0123539	0.881798	0.938156		DepMap
MRPL37	Low Buffering	High Buffering	-0.0207363	0.0991524	71	71	0.119889	0.0663848	0.194654		DepMap
MRPL38	Low Buffering	High Buffering	0.100405	0.120933	71	71	0.0205286	0.702456	0.830214		DepMap
MRPL39	Low Buffering	High Buffering	0.0601953	0.124887	71	71	0.0646916	0.262221	0.456475		DepMap
MRPL4	Low Buffering	High Buffering	-0.00160245	0.0689011	71	71	0.0705036	0.353396	0.553815		DepMap
MRPL40	Low Buffering	High Buffering	0.0308585	0.0441494	71	71	0.013291	0.853538	0.921358		DepMap
MRPL41	Low Buffering	High Buffering	0.0819394	0.0568182	71	71	-0.0251212	0.750874	0.863107		DepMap
MRPL44	Low Buffering	High Buffering	-0.0225642	0.0777601	71	71	0.100324	0.14211	0.311669		DepMap
MRPL45	Low Buffering	High Buffering	0.0199851	0.0338505	71	71	0.0138654	0.851852	0.920048		DepMap
MRPL46	Low Buffering	High Buffering	0.178403	0.176921	71	71	-0.00148197	0.978521	0.986981		DepMap
MRPL48	Low Buffering	High Buffering	-0.0440715	0.105476	71	71	0.149548	0.061885	0.186757		DepMap
MRPL49	Low Buffering	High Buffering	0.193107	0.149914	71	71	-0.0431932	0.537405	0.714033		DepMap
MRPL50	Low Buffering	High Buffering	0.205984	0.107499	71	71	-0.0984846	0.0940066	0.240635		DepMap
MRPL53	Low Buffering	High Buffering	0.122855	0.209127	71	71	0.0862727	0.195941	0.381606		DepMap
MRPL55	Low Buffering	High Buffering	0.125732	-0.00853726	71	71	-0.134269	0.159137	0.333769		DepMap
MRPL58	Low Buffering	High Buffering	0.110246	0.0920769	71	71	-0.0181694	0.779525	0.87747		DepMap
MRPL9	Low Buffering	High Buffering	0.124752	0.066732	71	71	-0.05802	0.423104	0.621644		DepMap
MRPS10	Low Buffering	High Buffering	0.010734	0.0462206	71	71	0.0354866	0.613289	0.774215		DepMap
MRPS11	Low Buffering	High Buffering	0.0769133	0.043195	71	71	-0.0337182	0.667238	0.806936		DepMap
MRPS12	Low Buffering	High Buffering	0.203379	0.0220273	71	71	-0.181351	0.031276	0.121098		DepMap
MRPS15	Low Buffering	High Buffering	-0.041324	0.0326959	71	71	0.0740199	0.452425	0.645993		DepMap
MRPS16	Low Buffering	High Buffering	0.160377	0.0812599	71	71	-0.0791171	0.298542	0.495959		DepMap
MRPS18A	Low Buffering	High Buffering	0.0377088	0.0583696	71	71	0.0206608	0.747584	0.86098		DepMap
MRPS18B	Low Buffering	High Buffering	0.113114	0.0377234	71	71	-0.0753903	0.247362	0.439792		DepMap
MRPS2	Low Buffering	High Buffering	-0.00395608	0.0327151	71	71	0.0366712	0.566331	0.739493		DepMap
MRPS22	Low Buffering	High Buffering	0.147088	0.140187	71	71	-0.00690058	0.903961	0.947968		DepMap
MRPS23	Low Buffering	High Buffering	0.149964	0.0715251	71	71	-0.0784386	0.209833	0.398315		DepMap
MRPS25	Low Buffering	High Buffering	0.119822	-0.023724	71	71	-0.143546	0.0851325	0.22735		DepMap
MRPS26	Low Buffering	High Buffering	0.0154566	-0.0176134	71	71	-0.0330699	0.682534	0.81707		DepMap
MRPS27	Low Buffering	High Buffering	-0.00626441	0.0392932	71	71	0.0455576	0.524828	0.703189		DepMap
MRPS28	Low Buffering	High Buffering	0.214514	0.133396	71	71	-0.0811177	0.179169	0.359351		DepMap
MRPS30	Low Buffering	High Buffering	-0.0740968	0.0695373	71	71	0.143634	0.043351	0.149316		DepMap
MRPS31	Low Buffering	High Buffering	0.152571	0.0469465	71	71	-0.105624	0.145719	0.316288		DepMap
MRPS35	Low Buffering	High Buffering	0.00820384	0.0505783	71	71	0.0423745	0.532694	0.710806		DepMap
MRPS5	Low Buffering	High Buffering	-0.102926	0.0273161	71	71	0.130243	0.102098	0.253554		DepMap
MRPS6	Low Buffering	High Buffering	0.109409	0.0501759	71	71	-0.0592333	0.409447	0.609792		DepMap
MRPS7	Low Buffering	High Buffering	0.0530888	0.0122086	71	71	-0.0408801	0.536524	0.713809		DepMap
MRPS9	Low Buffering	High Buffering	-0.095738	0.00365142	71	71	0.0993894	0.21885	0.408178		DepMap
MRRF	Low Buffering	High Buffering	0.162658	0.109184	71	71	-0.0534739	0.568457	0.741275		DepMap
MRTFB	Low Buffering	High Buffering	0.197052	-0.0161031	71	71	-0.213155	0.107669	0.261731		DepMap
MRTO4	Low Buffering	High Buffering	0.00874811	0.0167076	71	71	0.00795945	0.897946	0.945219		DepMap
MSH2	Low Buffering	High Buffering	-0.0926515	0.0361245	71	71	0.128776	0.198074	0.384777		DepMap
MSH3	Low Buffering	High Buffering	-0.00636605	0.0397749	71	71	0.046141	0.584994	0.753764		DepMap
MSH6	Low Buffering	High Buffering	-0.129837	0.0597614	71	71	0.189598	0.10423	0.257048		DepMap
MSI1	Low Buffering	High Buffering	0.0988753	-0.0240713	71	71	-0.122947	0.602362	0.76532		DepMap
MSI2	Low Buffering	High Buffering	0.300987	-0.0191817	71	71	-0.320169	0.0413024	0.145079		DepMap
MSRA	Low Buffering	High Buffering	0.304615	-0.107767	71	71	-0.412381	0.0312541	0.121098		DepMap
MSRB2	Low Buffering	High Buffering	0.0129006	0.220241	71	71	0.207341	0.095432	0.241867		DepMap
MSTO1	Low Buffering	High Buffering	0.247128	-0.0786965	71	71	-0.325824	0.0124089	0.0718906		DepMap
MT1G	Low Buffering	High Buffering	0.286182	0.185091	71	71	-0.101091	0.718743	0.841647		DepMap
MT2A	Low Buffering	High Buffering	-0.184182	0.402434	53	53	0.586616	0.192173	0.376146		DepMap
MTA1	Low Buffering	High Buffering	0.0167129	0.00576125	71	71	-0.0109517	0.913761	0.953118		DepMap
MTA2	Low Buffering	High Buffering	0.0530488	0.0150623	71	71	-0.0379865	0.612763	0.773943		DepMap
MTA3	Low Buffering	High Buffering	-0.141832	0.145624	71	71	0.287456	0.0109925	0.0678161		DepMap
MTAP	Low Buffering	High Buffering	0.40991	0.0279901	71	71	-0.38192	0.103372	0.25574		DepMap
MTCH1	Low Buffering	High Buffering	-0.1196	0.144464	71	71	0.264064	0.0113057	0.0688763		DepMap
MTCH2	Low Buffering	High Buffering	-0.0949084	0.116359	71	71	0.211268	0.0116405	0.069919		DepMap
MTDH	Low Buffering	High Buffering	0.0468529	0.0494827	134	149	0.00262987	0.969146	0.984425		DepMap
MTFR1L	Low Buffering	High Buffering	0.235695	0.0745797	70	70	-0.161116	0.068062	0.19708		DepMap
MTG1	Low Buffering	High Buffering	-0.123283	0.144496	71	71	0.267779	0.00844519	0.0579715		DepMap
MTHFD1	Low Buffering	High Buffering	0.168897	-0.0138393	71	71	-0.182736	0.0366752	0.134017		DepMap
MTHFD1L	Low Buffering	High Buffering	0.166958	-0.0389282	124	116	-0.205886	0.0106882	0.0665706		DepMap
MTHFD2	Low Buffering	High Buffering	0.332027	-0.0769989	71	71	-0.409026	0.00367919	0.036978		DepMap
MTHFS	Low Buffering	High Buffering	-0.0287776	0.0944602	71	71	0.123238	0.29696	0.494173		DepMap
MTIF2	Low Buffering	High Buffering	-0.0419223	0.0470515	71	71	0.0889738	0.274037	0.469279		DepMap
MTIF3	Low Buffering	High Buffering	0.211932	0.0203427	70	68	-0.19159	0.0932048	0.239555		DepMap
MTMR12	Low Buffering	High Buffering	0.0542176	0.00574975	67	66	-0.0484678	0.609406	0.771202		DepMap
MTMR14	Low Buffering	High Buffering	0.145503	-0.0657937	63	60	-0.211296	0.0660391	0.194654		DepMap
MTMR2	Low Buffering	High Buffering	0.0343538	0.158789	71	69	0.124435	0.205576	0.392912		DepMap
MTPAP	Low Buffering	High Buffering	-0.011401	0.0395183	71	71	0.0509193	0.586186	0.753983		DepMap
MTR	Low Buffering	High Buffering	0.0515952	-0.0173736	71	71	-0.0689688	0.465364	0.655678		DepMap
MTREX	Low Buffering	High Buffering	-0.000256699	-0.0217395	71	71	-0.0214828	0.749583	0.862386		DepMap
MTX1	Low Buffering	High Buffering	-0.0476475	0.145912	71	71	0.19356	0.0215817	0.0975051		DepMap
MTX2	Low Buffering	High Buffering	0.0841596	0.189849	71	71	0.10569	0.15842	0.332802		DepMap
MTX3	Low Buffering	High Buffering	0.0252378	0.161058	71	71	0.13582	0.365264	0.565819		DepMap
MUC1	Low Buffering	High Buffering	-0.0236622	0.28315	66	68	0.306812	0.304861	0.501649		DepMap
MVB12A	Low Buffering	High Buffering	0.0630025	0.0420555	71	69	-0.020947	0.871146	0.932636		DepMap
MVD	Low Buffering	High Buffering	0.147554	-0.0104893	71	71	-0.158044	0.127287	0.29108		DepMap
MVK	Low Buffering	High Buffering	0.00392574	0.024392	71	71	0.0204663	0.848774	0.917994		DepMap
MVP	Low Buffering	High Buffering	-0.369269	0.417285	71	71	0.786554	0.000193639	0.0101447	Up	DepMap
MX1	Low Buffering	High Buffering	-0.111322	0.522878	71	71	0.6342	0.014169	0.0777002		DepMap
MX2	Low Buffering	High Buffering	-0.172023	0.356721	71	71	0.528744	0.0157199	0.082321		DepMap
MXRA7	Low Buffering	High Buffering	-0.250497	0.385386	140	134	0.635883	0.000909938	0.0191776	Up	DepMap
MYADM	Low Buffering	High Buffering	-0.0864008	0.218143	60	55	0.304544	0.139537	0.308245		DepMap
MYBBP1A	Low Buffering	High Buffering	0.00103295	-0.0761699	71	71	-0.0772029	0.365842	0.566264		DepMap
MYCBP	Low Buffering	High Buffering	0.177363	0.0139327	71	71	-0.16343	0.136301	0.30368		DepMap
MYCBP2	Low Buffering	High Buffering	0.115207	-0.138437	71	71	-0.253644	0.00688949	0.0521075		DepMap
MYDGF	Low Buffering	High Buffering	0.205771	0.209217	71	71	0.00344677	0.972277	0.986562		DepMap
MYEF2	Low Buffering	High Buffering	-0.0588229	-0.06061	71	71	-0.00178706	0.994672	0.995498		DepMap
MYH10	Low Buffering	High Buffering	0.00937433	0.0206793	71	71	0.0113049	0.93483	0.965537		DepMap
MYH11	Low Buffering	High Buffering	-0.130581	0.24347	71	71	0.374051	0.00619605	0.0488922		DepMap
MYH14	Low Buffering	High Buffering	-0.0706796	0.250225	71	71	0.320904	0.12513	0.287667		DepMap
MYH9	Low Buffering	High Buffering	-0.0944537	0.161784	71	71	0.256237	0.0464099	0.15735		DepMap
MYL6	Low Buffering	High Buffering	0.19334	0.22917	128	126	0.0358297	0.747441	0.86098		DepMap
MYL6B	Low Buffering	High Buffering	0.196222	0.147037	71	71	-0.0491855	0.64044	0.792756		DepMap
MYL9	Low Buffering	High Buffering	0.0265231	0.0997004	71	71	0.0731773	0.579438	0.748479		DepMap
MYLK	Low Buffering	High Buffering	-0.323085	0.208456	71	71	0.53154	0.0207052	0.0955697		DepMap
MYO18A	Low Buffering	High Buffering	-0.0264341	0.0439884	71	71	0.0704225	0.593791	0.759346		DepMap
MYO1B	Low Buffering	High Buffering	-0.152004	0.21277	71	71	0.364775	0.0358433	0.132393		DepMap
MYO1C	Low Buffering	High Buffering	-0.266667	0.190127	71	71	0.456794	0.00161516	0.0246961		DepMap
MYO1D	Low Buffering	High Buffering	-0.136631	0.0535827	71	71	0.190214	0.438327	0.63415		DepMap
MYO1E	Low Buffering	High Buffering	-0.0216355	0.220247	71	71	0.241883	0.134704	0.301672		DepMap
MYO1G	Low Buffering	High Buffering	0.125209	-0.214454	68	68	-0.339664	0.163405	0.338892		DepMap
MYO5A	Low Buffering	High Buffering	-0.179441	0.174872	71	71	0.354313	0.0353141	0.131635		DepMap
MYO5B	Low Buffering	High Buffering	0.0338785	0.144547	62	67	0.110668	0.625143	0.783668		DepMap
MYO6	Low Buffering	High Buffering	-0.00770712	0.247124	101	102	0.254831	0.308281	0.505674		DepMap
MYO9B	Low Buffering	High Buffering	0.0607889	0.0249495	71	71	-0.0358394	0.698082	0.828192		DepMap
MYOF	Low Buffering	High Buffering	-0.529599	0.296212	71	71	0.825811	0.000399585	0.0134437	Up	DepMap
MZB1	Low Buffering	High Buffering	0.546856	-0.0383591	71	67	-0.585215	0.0251821	0.106742		DepMap
NAA15	Low Buffering	High Buffering	0.087822	-0.0992168	71	71	-0.187039	0.00970616	0.063186		DepMap
NAA40	Low Buffering	High Buffering	0.0192507	0.0576307	60	61	0.03838	0.708805	0.835311		DepMap
NAA50	Low Buffering	High Buffering	0.194044	-0.116065	71	71	-0.310109	0.00181967	0.0258938		DepMap
NAB1	Low Buffering	High Buffering	0.120005	0.157923	67	62	0.0379175	0.765819	0.871191		DepMap
NAB2	Low Buffering	High Buffering	0.0588135	0.0337068	71	71	-0.0251067	0.869272	0.931842		DepMap
NACA	Low Buffering	High Buffering	0.280731	-0.0690092	71	71	-0.34974	0.00386476	0.0382454		DepMap
NACC1	Low Buffering	High Buffering	-0.0726228	0.113928	71	71	0.186551	0.0267801	0.111555		DepMap
NADK2	Low Buffering	High Buffering	-0.00977781	0.225481	82	82	0.235258	0.0333203	0.126623		DepMap
NADSYN1	Low Buffering	High Buffering	0.122439	0.0991934	67	64	-0.0232457	0.861099	0.926186		DepMap
NAE1	Low Buffering	High Buffering	0.072093	0.0391601	71	71	-0.0329329	0.649357	0.79622		DepMap
NAGA	Low Buffering	High Buffering	0.0014808	0.21505	71	71	0.213569	0.0868814	0.230599		DepMap
NAGK	Low Buffering	High Buffering	0.0312376	0.15258	71	71	0.121343	0.230436	0.422015		DepMap
NAGLU	Low Buffering	High Buffering	-0.198387	0.185668	71	71	0.384055	0.00113714	0.0209589		DepMap
NAMPT	Low Buffering	High Buffering	-0.158004	0.205799	71	71	0.363803	0.041041	0.144552		DepMap
NANS	Low Buffering	High Buffering	0.166198	0.0895114	71	71	-0.0766867	0.558941	0.733527		DepMap
NAP1L1	Low Buffering	High Buffering	0.116992	-0.0468404	110	96	-0.163833	0.202174	0.388696		DepMap
NAPA	Low Buffering	High Buffering	-0.0362089	0.166077	71	71	0.202286	0.0164034	0.0844873		DepMap
NAPG	Low Buffering	High Buffering	0.216941	0.189631	71	71	-0.0273109	0.758511	0.867086		DepMap
NAPRT	Low Buffering	High Buffering	-0.0669527	0.00143653	71	71	0.0683892	0.732982	0.851833		DepMap
NARS1	Low Buffering	High Buffering	0.228051	-0.11399	71	71	-0.342041	0.00069297	0.0165291		DepMap
NARS2	Low Buffering	High Buffering	-0.0584928	0.0248407	71	71	0.0833335	0.451699	0.645355		DepMap
NASP	Low Buffering	High Buffering	0.0400549	0.104491	71	71	0.0644357	0.654186	0.798582		DepMap
NAT1	Low Buffering	High Buffering	0.380503	-0.138089	60	54	-0.518592	0.00253479	0.0310791	Down	DepMap
NAT10	Low Buffering	High Buffering	-0.0411539	-0.0901547	71	71	-0.0490008	0.532143	0.710557		DepMap
NAXD	Low Buffering	High Buffering	0.251775	0.245918	71	71	-0.00585721	0.967192	0.982871		DepMap
NAXE	Low Buffering	High Buffering	0.204645	-0.0737829	71	71	-0.278428	0.00659739	0.0507362		DepMap
NBAS	Low Buffering	High Buffering	-0.0750815	-0.00429017	71	71	0.0707914	0.341887	0.54012		DepMap
NBEA	Low Buffering	High Buffering	0.0800716	-0.0652429	71	71	-0.145314	0.243471	0.436209		DepMap
NBN	Low Buffering	High Buffering	-0.0846624	0.100448	71	71	0.18511	0.0386068	0.138099		DepMap
NCALD	Low Buffering	High Buffering	0.00585989	0.28053	71	71	0.27467	0.164927	0.340959		DepMap
NCAM1	Low Buffering	High Buffering	-0.0277087	0.0583479	70	69	0.0860565	0.768629	0.872963		DepMap
NCAPD2	Low Buffering	High Buffering	0.0155377	-0.0534075	71	71	-0.0689452	0.385939	0.585119		DepMap
NCAPG	Low Buffering	High Buffering	-0.000336012	-0.0269631	71	71	-0.0266271	0.74206	0.857526		DepMap
NCAPH	Low Buffering	High Buffering	0.184953	-0.108231	71	71	-0.293184	0.0212739	0.0968804		DepMap
NCBP1	Low Buffering	High Buffering	-0.0167093	0.0301977	71	71	0.046907	0.499966	0.68495		DepMap
NCBP2	Low Buffering	High Buffering	0.18643	0.159956	71	71	-0.0264742	0.701047	0.829806		DepMap
NCEH1	Low Buffering	High Buffering	-0.234355	0.310757	71	71	0.545112	0.0101072	0.0640781		DepMap
NCF2	Low Buffering	High Buffering	0.309557	-0.106486	21	21	-0.416043	0.361615	0.561801		DepMap
NCK1	Low Buffering	High Buffering	0.180082	-0.0418389	71	71	-0.22192	0.0668995	0.194803		DepMap
NCK2	Low Buffering	High Buffering	0.124637	-0.00170675	71	71	-0.126344	0.276933	0.471511		DepMap
NCKIPSD	Low Buffering	High Buffering	0.0286056	0.0259371	71	71	-0.00266855	0.969781	0.984425		DepMap
NCL	Low Buffering	High Buffering	0.157429	-0.0217694	99	110	-0.179199	0.0194802	0.0921765		DepMap
NCLN	Low Buffering	High Buffering	-0.0204696	0.00138977	71	71	0.0218594	0.74389	0.858115		DepMap
NCOA5	Low Buffering	High Buffering	0.230596	0.086937	71	71	-0.143659	0.0424624	0.148126		DepMap
NCOR2	Low Buffering	High Buffering	0.0607997	0.216063	71	71	0.155263	0.137582	0.305312		DepMap
NCSTN	Low Buffering	High Buffering	0.0153055	0.267005	71	71	0.2517	0.00794342	0.0558043		DepMap
NDC1	Low Buffering	High Buffering	-0.0699315	0.0139149	71	71	0.0838464	0.238096	0.430184		DepMap
NDRG1	Low Buffering	High Buffering	-0.177453	0.164306	71	71	0.341759	0.123417	0.285581		DepMap
NDRG2	Low Buffering	High Buffering	0.0845918	-0.0241215	68	67	-0.108713	0.664745	0.80558		DepMap
NDRG3	Low Buffering	High Buffering	0.0164148	0.0162688	71	71	-0.000146023	0.998925	0.998925		DepMap
NDUFA10	Low Buffering	High Buffering	0.0610589	0.080485	71	71	0.0194261	0.812773	0.89661		DepMap
NDUFA11	Low Buffering	High Buffering	0.0401608	0.0152377	61	68	-0.0249231	0.800549	0.891785		DepMap
NDUFA12	Low Buffering	High Buffering	0.11125	0.0445537	71	71	-0.0666967	0.414734	0.614146		DepMap
NDUFA13	Low Buffering	High Buffering	0.0558404	0.0479026	71	71	-0.00793778	0.918979	0.956422		DepMap
NDUFA2	Low Buffering	High Buffering	0.392732	0.174878	71	71	-0.217853	0.00669532	0.0511864		DepMap
NDUFA4	Low Buffering	High Buffering	0.0303165	0.0316632	71	71	0.00134673	0.991369	0.995198		DepMap
NDUFA5	Low Buffering	High Buffering	0.276545	0.0950508	71	71	-0.181494	0.0167882	0.0853421		DepMap
NDUFA6	Low Buffering	High Buffering	0.0579144	0.00116839	71	71	-0.056746	0.493421	0.679086		DepMap
NDUFA7	Low Buffering	High Buffering	0.306479	0.0827138	71	71	-0.223765	0.00731509	0.053383		DepMap
NDUFA8	Low Buffering	High Buffering	0.269669	0.0611739	71	71	-0.208495	0.00174754	0.0253295		DepMap
NDUFA9	Low Buffering	High Buffering	0.0349476	0.00308349	71	71	-0.0318641	0.67858	0.814588		DepMap
NDUFAB1	Low Buffering	High Buffering	0.3282	0.184086	63	61	-0.144114	0.162986	0.338743		DepMap
NDUFAF1	Low Buffering	High Buffering	0.0399172	0.079671	71	71	0.0397538	0.631019	0.786561		DepMap
NDUFAF2	Low Buffering	High Buffering	0.218032	-0.0398627	71	71	-0.257894	0.0122056	0.0713669		DepMap
NDUFAF3	Low Buffering	High Buffering	0.272487	0.0472527	71	71	-0.225235	0.0092569	0.061341		DepMap
NDUFAF4	Low Buffering	High Buffering	0.205421	-0.0303048	71	71	-0.235726	0.0115908	0.0697417		DepMap
NDUFAF7	Low Buffering	High Buffering	-0.0446128	0.00293324	71	71	0.047546	0.630598	0.786533		DepMap
NDUFB10	Low Buffering	High Buffering	0.097417	0.028441	71	71	-0.0689761	0.311356	0.508153		DepMap
NDUFB3	Low Buffering	High Buffering	0.0508835	-0.024197	71	71	-0.0750805	0.346178	0.545717		DepMap
NDUFB4	Low Buffering	High Buffering	0.0328128	0.0627901	71	71	0.0299773	0.733457	0.851896		DepMap
NDUFB5	Low Buffering	High Buffering	-0.0238978	0.0235386	71	71	0.0474364	0.529881	0.708168		DepMap
NDUFB6	Low Buffering	High Buffering	0.0313235	-0.000547129	71	71	-0.0318706	0.657815	0.801507		DepMap
NDUFB7	Low Buffering	High Buffering	0.0294192	0.012243	71	71	-0.0171762	0.843735	0.916687		DepMap
NDUFB8	Low Buffering	High Buffering	0.0714879	-0.000233111	71	71	-0.071721	0.439068	0.634167		DepMap
NDUFB9	Low Buffering	High Buffering	0.0189655	-0.0277283	71	71	-0.0466937	0.569349	0.741942		DepMap
NDUFC2	Low Buffering	High Buffering	0.00925194	0.0364343	71	71	0.0271824	0.718117	0.841647		DepMap
NDUFS1	Low Buffering	High Buffering	0.0886641	0.125153	71	71	0.0364891	0.625831	0.783668		DepMap
NDUFS2	Low Buffering	High Buffering	0.0103071	0.0198633	71	71	0.00955613	0.887306	0.940559		DepMap
NDUFS3	Low Buffering	High Buffering	0.172497	0.109392	71	71	-0.0631046	0.359006	0.559234		DepMap
NDUFS4	Low Buffering	High Buffering	0.316359	0.00936467	71	71	-0.306995	0.00275919	0.0320373		DepMap
NDUFS5	Low Buffering	High Buffering	0.156342	-0.0595832	71	71	-0.215925	0.0204579	0.0950853		DepMap
NDUFS6	Low Buffering	High Buffering	0.281414	0.190082	71	71	-0.0913322	0.214023	0.401954		DepMap
NDUFS7	Low Buffering	High Buffering	0.114138	0.0349585	71	71	-0.0791792	0.324504	0.520676		DepMap
NDUFS8	Low Buffering	High Buffering	0.241642	0.0837833	71	71	-0.157859	0.0154595	0.0816756		DepMap
NDUFV1	Low Buffering	High Buffering	0.0950053	0.113967	71	71	0.0189621	0.793062	0.885495		DepMap
NDUFV2	Low Buffering	High Buffering	0.268993	0.136873	71	71	-0.13212	0.0590625	0.180542		DepMap
NDUFV3	Low Buffering	High Buffering	0.127564	-0.00338093	71	71	-0.130945	0.292099	0.487957		DepMap
NEBL	Low Buffering	High Buffering	-0.274371	-0.0782684	71	71	0.196102	0.390172	0.588958		DepMap
NECAP1	Low Buffering	High Buffering	0.359802	0.0880732	71	71	-0.271729	0.0303009	0.118499		DepMap
NECTIN2	Low Buffering	High Buffering	-0.0607184	0.188061	71	71	0.24878	0.14017	0.308771		DepMap
NEDD1	Low Buffering	High Buffering	0.0613386	-0.0766919	71	71	-0.138031	0.0916705	0.237246		DepMap
NEDD4	Low Buffering	High Buffering	-0.0404201	0.0212963	71	71	0.0617164	0.621754	0.781153		DepMap
NEDD4L	Low Buffering	High Buffering	-0.019881	0.00658206	71	71	0.0264631	0.852894	0.920917		DepMap
NEDD8-MDP1	Low Buffering	High Buffering	0.347512	-0.0516623	71	71	-0.399174	0.00123944	0.0215698		DepMap
NEFM	Low Buffering	High Buffering	-0.0977091	-0.0210139	69	68	0.0766952	0.790194	0.883681		DepMap
NEK6	Low Buffering	High Buffering	0.254646	-0.0594492	68	71	-0.314095	0.00689599	0.0521075		DepMap
NEK7	Low Buffering	High Buffering	0.247816	-0.00255577	71	71	-0.250372	0.0275097	0.112906		DepMap
NEK9	Low Buffering	High Buffering	0.170428	-0.0904109	71	71	-0.260839	0.0197961	0.0931061		DepMap
NELFA	Low Buffering	High Buffering	0.0402057	0.0190662	71	71	-0.0211395	0.756414	0.866155		DepMap
NELFB	Low Buffering	High Buffering	-0.00311298	0.0502675	71	71	0.0533805	0.361077	0.561461		DepMap
NELFCD	Low Buffering	High Buffering	-0.0598285	0.0118416	71	71	0.0716701	0.275762	0.470879		DepMap
NELFE	Low Buffering	High Buffering	0.1716	0.0853888	71	71	-0.086211	0.246157	0.43902		DepMap
NEMF	Low Buffering	High Buffering	0.106222	-0.062379	71	71	-0.168601	0.0293127	0.117318		DepMap
NENF	Low Buffering	High Buffering	0.0950301	0.218224	71	71	0.123194	0.303991	0.500956		DepMap
NEO1	Low Buffering	High Buffering	0.00777041	-0.079397	71	71	-0.0871674	0.635849	0.789688		DepMap
NES	Low Buffering	High Buffering	-0.210427	0.0519202	71	71	0.262348	0.368429	0.568216		DepMap
NEU1	Low Buffering	High Buffering	0.0203429	0.385716	71	71	0.365373	0.0495052	0.164333		DepMap
NEXN	Low Buffering	High Buffering	-0.251898	0.297815	71	71	0.549713	0.0436374	0.150037		DepMap
NF1	Low Buffering	High Buffering	-0.104834	0.117177	71	71	0.222011	0.0239371	0.104164		DepMap
NF2	Low Buffering	High Buffering	-0.0514023	0.139022	71	71	0.190424	0.224893	0.414198		DepMap
NFIA	Low Buffering	High Buffering	0.0884419	0.211931	60	68	0.123489	0.563929	0.737344		DepMap
NFIB	Low Buffering	High Buffering	0.000457431	0.204876	65	68	0.204418	0.321315	0.517476		DepMap
NFIC	Low Buffering	High Buffering	-0.0512249	0.268058	71	71	0.319283	0.0125743	0.0723619		DepMap
NFIX	Low Buffering	High Buffering	-0.0255264	0.182879	86	77	0.208405	0.285128	0.480222		DepMap
NFKB1	Low Buffering	High Buffering	0.238294	-0.0818357	71	71	-0.32013	0.0228371	0.100499		DepMap
NFKB2	Low Buffering	High Buffering	-0.0590659	-0.00188267	71	71	0.0571832	0.667177	0.806936		DepMap
NFS1	Low Buffering	High Buffering	-0.020724	0.115837	71	71	0.136561	0.0727472	0.205435		DepMap
NFU1	Low Buffering	High Buffering	0.142713	0.187565	71	71	0.0448526	0.667484	0.806983		DepMap
NFX1	Low Buffering	High Buffering	0.237224	-0.139394	71	71	-0.376618	0.00197768	0.0269626		DepMap
NFYB	Low Buffering	High Buffering	0.0728235	0.0255449	71	71	-0.0472786	0.635963	0.789688		DepMap
NFYC	Low Buffering	High Buffering	0.104397	0.0359118	71	71	-0.0684849	0.368747	0.568216		DepMap
NGDN	Low Buffering	High Buffering	-0.0647484	-0.0670972	71	71	-0.00234876	0.975352	0.986562		DepMap
[truncated: 12,450 more rows]

## Sheet: DiffExp (common genes)
Gene.Symbol	GroupA	GroupB	Mean_GroupA	Mean_GroupB	Count_GroupA	Count_GroupB	Log2FC	Test.p	Test.p.adj	Significant	Dataset
ANXA2	Low Buffering	High Buffering	-0.377775	0.328899	71	71	0.706674	2.94914e-05	0.00479112	Up	DepMap
ANXA2	Low Buffering	High Buffering	7.64067	9.35613	113	115	1.71546	5.849e-09	1.32281e-07	Up	ProCan
ANXA2	Low Buffering	High Buffering	8.88166	9.77913	51	82	0.897469	0.0044558	0.0431741	Up	ProCan (adherent control)
ASPH	Low Buffering	High Buffering	-0.223191	0.337735	71	71	0.560926	0.0018877	0.0262647	Up	DepMap
ASPH	Low Buffering	High Buffering	4.64839	5.62742	103	114	0.979025	1.16719e-07	1.58383e-06	Up	ProCan
ASPH	Low Buffering	High Buffering	5.18093	5.91025	51	81	0.729314	0.000919773	0.0166522	Up	ProCan (adherent control)
CAVIN1	Low Buffering	High Buffering	-0.695386	0.524127	71	71	1.21951	2.40671e-05	0.00479112	Up	DepMap
CAVIN1	Low Buffering	High Buffering	5.41764	6.92718	45	91	1.50953	0.000114257	0.000567826	Up	ProCan
CAVIN1	Low Buffering	High Buffering	5.66155	7.05124	34	73	1.38969	0.000721299	0.0143429	Up	ProCan (adherent control)
CTNNB1	Low Buffering	High Buffering	-0.338034	0.309467	71	71	0.647501	0.00333175	0.0348271	Up	DepMap
CTNNB1	Low Buffering	High Buffering	4.93507	5.66628	75	104	0.731211	0.000127988	0.000624142	Up	ProCan
CTNNB1	Low Buffering	High Buffering	5.19403	5.80378	45	79	0.609754	0.00208493	0.0268284	Up	ProCan (adherent control)
CTSA	Low Buffering	High Buffering	-0.150122	0.375153	71	71	0.525275	0.000362805	0.0129581	Up	DepMap
CTSA	Low Buffering	High Buffering	3.36253	3.90172	91	111	0.539185	4.00833e-05	0.000232528	Up	ProCan
CTSA	Low Buffering	High Buffering	3.50479	4.07336	49	79	0.568566	0.000193252	0.00676166	Up	ProCan (adherent control)
ECE1	Low Buffering	High Buffering	-0.246879	0.434918	71	71	0.681797	0.000147997	0.00961736	Up	DepMap
ECE1	Low Buffering	High Buffering	3.93619	4.53611	72	97	0.599924	4.33233e-05	0.000248551	Up	ProCan
ECE1	Low Buffering	High Buffering	4.15234	4.65653	42	72	0.504188	0.0045101	0.0432137	Up	ProCan (adherent control)
ITGA3	Low Buffering	High Buffering	-0.729515	0.558712	71	71	1.28823	3.25156e-05	0.00483977	Up	DepMap
ITGA3	Low Buffering	High Buffering	5.78551	6.82241	60	96	1.0369	0.00090533	0.00327029	Up	ProCan
ITGA3	Low Buffering	High Buffering	6.07779	7.09493	41	70	1.01714	0.00463437	0.0439112	Up	ProCan (adherent control)
ITGAV	Low Buffering	High Buffering	-0.206069	0.447778	71	71	0.653847	0.00107033	0.0204569	Up	DepMap
ITGAV	Low Buffering	High Buffering	4.45187	5.24116	79	111	0.789292	5.82678e-05	0.000321865	Up	ProCan
ITGAV	Low Buffering	High Buffering	4.74674	5.5181	50	81	0.771357	0.000393325	0.00995784	Up	ProCan (adherent control)
LMNA	Low Buffering	High Buffering	-0.198047	0.495296	71	71	0.693344	1.46424e-05	0.00479112	Up	DepMap
LMNA	Low Buffering	High Buffering	8.26007	9.89974	109	116	1.63966	5.27504e-09	1.21054e-07	Up	ProCan
LMNA	Low Buffering	High Buffering	9.62716	10.2401	51	82	0.61297	0.00223731	0.0282065	Up	ProCan (adherent control)
MBOAT7	Low Buffering	High Buffering	-0.308414	0.260419	71	71	0.568833	0.00069264	0.0165291	Up	DepMap
MBOAT7	Low Buffering	High Buffering	3.51632	4.20313	75	93	0.686806	1.21619e-05	8.21585e-05	Up	ProCan
MBOAT7	Low Buffering	High Buffering	3.69196	4.2857	41	70	0.593742	0.00129946	0.0194544	Up	ProCan (adherent control)
MYOF	Low Buffering	High Buffering	-0.529599	0.296212	71	71	0.825811	0.000399585	0.0134437	Up	DepMap
MYOF	Low Buffering	High Buffering	4.67773	6.11886	79	103	1.44113	8.48958e-08	1.23237e-06	Up	ProCan
MYOF	Low Buffering	High Buffering	4.82042	6.30431	46	78	1.48389	2.50208e-05	0.00190036	Up	ProCan (adherent control)
PEBP1	Low Buffering	High Buffering	0.375215	-0.189564	71	71	-0.564779	0.002601	0.0313972	Down	DepMap
PEBP1	Low Buffering	High Buffering	7.48825	6.53275	118	116	-0.955498	1.03376e-08	2.09505e-07	Down	ProCan
PEBP1	Low Buffering	High Buffering	6.93696	6.28298	51	81	-0.653976	0.00362015	0.0383441	Down	ProCan (adherent control)
PLEC	Low Buffering	High Buffering	-0.372977	0.212917	84	82	0.585894	0.000167518	0.00979513	Up	DepMap
PLEC	Low Buffering	High Buffering	6.3387	8.04189	118	118	1.70319	3.12145e-11	2.52856e-09	Up	ProCan
PLEC	Low Buffering	High Buffering	7.50333	8.49464	51	82	0.991314	0.000398885	0.00998444	Up	ProCan (adherent control)
PPAT	Low Buffering	High Buffering	0.304351	-0.210816	71	71	-0.515167	1.26601e-05	0.00479112	Down	DepMap
PPAT	Low Buffering	High Buffering	4.23914	3.5891	113	93	-0.650043	2.31064e-08	4.25749e-07	Down	ProCan
PPAT	Low Buffering	High Buffering	3.96861	3.39533	47	62	-0.573281	1.24147e-05	0.00124708	Down	ProCan (adherent control)
PRDX2	Low Buffering	High Buffering	0.491584	-0.166223	71	71	-0.657808	0.00200866	0.0272884	Down	DepMap
PRDX2	Low Buffering	High Buffering	7.97184	7.03638	114	110	-0.935462	8.87353e-07	8.73637e-06	Down	ProCan
PRDX2	Low Buffering	High Buffering	7.53476	6.70789	51	76	-0.826862	0.00139302	0.0201004	Down	ProCan (adherent control)
RAI14	Low Buffering	High Buffering	-0.190439	0.499219	71	71	0.689658	0.000944291	0.0192377	Up	DepMap
RAI14	Low Buffering	High Buffering	3.07929	3.63847	60	91	0.559182	7.87661e-05	0.000413158	Up	ProCan
RAI14	Low Buffering	High Buffering	3.11796	3.62507	39	74	0.507104	0.00139894	0.0201004	Up	ProCan (adherent control)
RANBP1	Low Buffering	High Buffering	0.466527	-0.140603	71	71	-0.60713	0.000294702	0.0121083	Down	DepMap
RANBP1	Low Buffering	High Buffering	7.17999	6.23183	118	118	-0.948156	2.84328e-14	2.21847e-11	Down	ProCan
RANBP1	Low Buffering	High Buffering	6.75963	6.06458	51	82	-0.695049	7.80607e-06	0.000974966	Down	ProCan (adherent control)
RRBP1	Low Buffering	High Buffering	-0.213389	0.440311	71	71	0.6537	2.62922e-05	0.00479112	Up	DepMap
RRBP1	Low Buffering	High Buffering	5.47477	6.56715	118	118	1.09238	1.50863e-10	7.59422e-09	Up	ProCan
RRBP1	Low Buffering	High Buffering	6.2393	6.83706	51	82	0.597767	0.000977283	0.0168136	Up	ProCan (adherent control)
SERBP1	Low Buffering	High Buffering	0.319921	-0.214355	71	71	-0.534276	0.000295022	0.0121083	Down	DepMap
SERBP1	Low Buffering	High Buffering	6.14998	5.50822	118	118	-0.641768	3.12837e-13	8.13638e-11	Down	ProCan
SERBP1	Low Buffering	High Buffering	5.95002	5.44446	51	82	-0.505559	1.35658e-07	0.000140813	Down	ProCan (adherent control)
SGTA	Low Buffering	High Buffering	0.430998	-0.101793	71	71	-0.532791	8.90097e-05	0.00829613	Down	DepMap
SGTA	Low Buffering	High Buffering	4.93503	4.06357	118	108	-0.871464	2.89196e-11	2.43941e-09	Down	ProCan
SGTA	Low Buffering	High Buffering	4.47487	3.96653	51	74	-0.508337	0.0018211	0.0242346	Down	ProCan (adherent control)
STMN1	Low Buffering	High Buffering	0.449647	-0.138888	71	71	-0.588535	0.00297172	0.0332191	Down	DepMap
STMN1	Low Buffering	High Buffering	8.06566	6.88646	118	118	-1.1792	2.49571e-09	6.43729e-08	Down	ProCan
STMN1	Low Buffering	High Buffering	7.35388	6.63076	51	82	-0.723119	0.00244119	0.0296947	Down	ProCan (adherent control)
SVIL	Low Buffering	High Buffering	-0.281655	0.452672	71	71	0.734326	1.18522e-05	0.00479112	Up	DepMap
SVIL	Low Buffering	High Buffering	3.02873	3.61097	55	84	0.582239	0.000111658	0.000557578	Up	ProCan
SVIL	Low Buffering	High Buffering	3.08046	3.59806	37	65	0.517604	0.00428739	0.0423196	Up	ProCan (adherent control)
TAPBP	Low Buffering	High Buffering	-0.19233	0.413369	71	71	0.605698	0.00364763	0.0369405	Up	DepMap
TAPBP	Low Buffering	High Buffering	4.96392	5.58306	102	110	0.619132	5.88664e-05	0.000324025	Up	ProCan
TAPBP	Low Buffering	High Buffering	4.8942	5.58811	43	77	0.693905	0.00297039	0.0335138	Up	ProCan (adherent control)
TBCA	Low Buffering	High Buffering	0.479355	-0.218261	71	71	-0.697616	4.38954e-05	0.00590166	Down	DepMap
TBCA	Low Buffering	High Buffering	7.83419	6.9878	118	117	-0.846384	7.10416e-11	4.18341e-09	Down	ProCan
TBCA	Low Buffering	High Buffering	7.47124	6.80916	51	81	-0.662077	3.31829e-05	0.00222889	Down	ProCan (adherent control)
TMEM43	Low Buffering	High Buffering	-0.284808	0.225076	71	71	0.509884	8.01641e-05	0.00829613	Up	DepMap
TMEM43	Low Buffering	High Buffering	4.09153	4.91315	114	118	0.821628	1.62821e-10	8.06611e-09	Up	ProCan
TMEM43	Low Buffering	High Buffering	4.55919	5.10665	51	82	0.547458	0.000116602	0.00504306	Up	ProCan (adherent control)
TPM1	Low Buffering	High Buffering	-0.198306	0.3113	211	210	0.509606	0.000570103	0.0147207	Up	DepMap
TPM1	Low Buffering	High Buffering	5.31749	5.99921	92	108	0.681721	0.000666397	0.00252406	Up	ProCan
TPM1	Low Buffering	High Buffering	5.44772	6.20264	51	82	0.754929	0.00295784	0.0334935	Up	ProCan (adherent control)
UBE2N	Low Buffering	High Buffering	0.357402	-0.183525	71	71	-0.540928	8.26323e-05	0.00829613	Down	DepMap
UBE2N	Low Buffering	High Buffering	5.76767	4.92854	118	116	-0.839134	3.75212e-15	5.85519e-12	Down	ProCan
UBE2N	Low Buffering	High Buffering	5.37303	4.79829	51	80	-0.574733	1.44694e-05	0.00129538	Down	ProCan (adherent control)

## Sheet: GSEA
pathway	pval	padj	log2err	ES	NES	size	leadingEdge	Dataset	Comparison
HALLMARK_ADIPOGENESIS	0.00401031	0.00871807	0.407018	0.411619	1.5389	109	CAVIN1, CAVIN2, MGLL, SQOR, MYLK, DHCR7, CD151, LPCAT3, ME1, LAMA4, COL4A1, APLP2, REEP5, SLC27A1, C3, RETSAT, POR, RAB34, BCL2L13, ACOX1, DHRS7B, RMDN3, SLC1A5, CRAT, MGST3, PHLDB1, STOM, TKT, SORBS1, TST, SLC25A1, ECH1, ATP1B3, AGPAT3, MTCH2, DHRS7, RTN3	DepMap	Buffering (High - Low)
HALLMARK_ALLOGRAFT_REJECTION	0.304406	0.380507	0.0840746	0.342034	1.10836	45	EGFR, B2M, TAPBP, CTSS, TAP1, IL18, PSMB10, STAT1, TAP2	DepMap	Buffering (High - Low)
HALLMARK_ANDROGEN_RESPONSE	0.175414	0.250592	0.119888	0.399154	1.23819	37	ALDH1A3, B2M, ITGAV, ACTN1, DHCR24, ACSL3, AKAP12, B4GALT1, NDRG1, PDLIM5	DepMap	Buffering (High - Low)
HALLMARK_ANGIOGENESIS	0.00258492	0.00615457	0.431708	0.714561	1.75797	13	NRP1, ITGAV, VCAN, APOH, LUM, APP, COL5A2	DepMap	Buffering (High - Low)
HALLMARK_APICAL_JUNCTION	2.76058e-05	0.000153366	0.57561	0.53049	1.88239	77	ITGA3, EGFR, TGFBI, CALB2, TJP1, ACTN1, PCDH1, CTNNA1, ITGB4, VCAN, RRAS, NEXN, CDH1, CTNND1, LAMB3, BAIAP2, ITGB1, ITGA2, MDK, ADAM9, CD276, CDH3, MPZL1, B4GALT1, LIMA1, ACTN4, LAMA3, SIRPA, MMP2, CRAT, MYH9, NECTIN2, VCL, NF1, STX4, ICAM1, HRAS, NF2, THY1	DepMap	Buffering (High - Low)
HALLMARK_APICAL_SURFACE	0.00633126	0.0126625	0.407018	0.743496	1.72287	10	AFAP1L2, APP, HSPB1, CRYBG1, B4GALT1, ADAM10, EPHB4, THY1, PLAUR	DepMap	Buffering (High - Low)
HALLMARK_APOPTOSIS	0.000439626	0.00122118	0.498493	0.511505	1.74544	61	CAV1, CD14, CD44, TIMP2, LMNA, LGALS3, CTNNB1, IFITM3, TAP1, IL18, ANXA1, DPYD, LUM, APP, HSPB1, CASP1, SQSTM1, CLU, RETSAT, BCL2L1, TIMP3, SPTAN1, ERBB2	DepMap	Buffering (High - Low)
HALLMARK_BILE_ACID_METABOLISM	0.14654	0.22203	0.131458	0.413502	1.28183	35	NPC1, OPTN, DHCR24, CYP27A1, ACSL5, RETSAT, RBP1, SLC35B2, APOA1, PNPLA8, MLYCD, ACSL1, ABCD3, EPHX2	DepMap	Buffering (High - Low)
HALLMARK_CHOLESTEROL_HOMEOSTASIS	0.0458333	0.079023	0.248911	0.497024	1.48372	29	CD9, LGALS3, CTNNB1, LGMN, S100A11, DHCR7, NIBAN1, CLU, LSS, SQLE, STX5, GUSB, ANXA5, ECH1, ACSS2	DepMap	Buffering (High - Low)
HALLMARK_COAGULATION	2.52251e-05	0.000153366	0.57561	0.590538	1.92931	48	SPARC, CD9, C1S, THBS1, C1R, ITGB3, CAPN5, MMP14, LGMN, CAPN2, ANXA1, LRP1, ITGA2, CTSB, ADAM9, CLU, C3, CPQ, CTSH, TIMP3, CFH, CTSV, SERPINA1, APOA1, MMP2, SERPINC1, MSRB2, HTRA1, CRIP2, APOC1, ARF4, S100A13, A2M	DepMap	Buffering (High - Low)
HALLMARK_COMPLEMENT	3.24672e-05	0.000162336	0.557332	0.527753	1.87267	77	CDH13, C1S, TIMP2, CD59, CP, LGALS3, C1R, MMP14, CTSS, LGMN, LRP1, PDP1, CTSL, ME1, KYNU, CTSB, ADAM9, CASP1, CD55, PSMB9, CLU, ERAP2, DOCK9, C3, CPQ, EHD1, CTSH, COL4A2, CFH, CTSV, SERPINA1, CD46	DepMap	Buffering (High - Low)
HALLMARK_DNA_REPAIR	0.0103376	0.0198799	0.38073	-0.366151	-1.51858	74	PNP, APRT, NFX1, EDF1, NT5C, RPA3, DUT, ITPA, IMPDH2, UMPS, NUDT9, POLB, GTF2B, GTF2F1, RPA2, POLR2H	DepMap	Buffering (High - Low)
HALLMARK_E2F_TARGETS	3.93553e-06	3.27961e-05	0.610527	-0.439147	-1.94165	100	RANBP1, STMN1, JPT1, MTHFD2, PA2G4, DCK, RNASEH2A, TACC3, PAICS, CDKN2C, TUBG1, TMPO, ANP32E, RPA3, DUT, MAD2L1, UBR7, CTPS1, RAN, DCTPP1, PPP1R8, PHF5A, CBX5, TUBB, AK2, SPC24, RPA2, NOLC1, SRSF1, LYAR, SNRPB, RRM2, DNMT1, LBR, NAP1L1	DepMap	Buffering (High - Low)
HALLMARK_EPITHELIAL_MESENCHYMAL_TRANSITION	3.72538e-21	1.86269e-19	1.18665	0.750051	2.71511	88	NT5E, THBS2, LOXL2, SDC4, COL5A1, TGM2, CD44, SPARC, SDC1, TGFBI, ITGB5, CD59, LGALS1, ANPEP, THBS1, ITGAV, ITGB3, TNC, MMP14, COL12A1, VCAN, NNMT, COL6A2, CADM1, IGFBP3, MYLK, VIM, PDLIM4, SGCD, TPM1, SERPINH1, LRP1, LAMC1, FAP, LUM, CDH2, DAB2, PLOD2, CCN2, ITGB1, NOTCH2, MATN2, ITGA2, COL4A1, COL5A2, CALU, TIMP3, PLOD3, COL4A2, LAMA3, QSOX1, CAPG, DST, CTHRC1, TPM2, DPYSL3, ITGA5	DepMap	Buffering (High - Low)
HALLMARK_ESTROGEN_RESPONSE_EARLY	4.10624e-05	0.000186647	0.557332	0.618122	1.96123	41	TGM2, CD44, MYOF, ALDH3B1, CALB2, SVIL, SEC14L2, WFS1, PDLIM3, TPBG, DHCR7, TPD52L1, PAPSS2, RAB31, LAD1, ADD3, B4GALT1	DepMap	Buffering (High - Low)
HALLMARK_ESTROGEN_RESPONSE_LATE	0.00148602	0.00371506	0.45506	0.501826	1.69947	58	CAV1, CD44, CD9, MYOF, SERPINA3, ALDH3B1, WFS1, PDLIM3, TPBG, CDH1, DHCR7, TPD52L1, PAPSS2, RAB31, PKP3, MDK, ADD3, TRIM29, ATP2B4, LLGL2, SERPINA1, UGDH, ALDH3A2, DNAJC1	DepMap	Buffering (High - Low)
HALLMARK_FATTY_ACID_METABOLISM	0.0365239	0.0652213	0.266351	0.396034	1.41067	82	S100A10, LGALS1, IL4I1, MGLL, EPHX1, CPT1A, ME1, DHCR24, BLVRA, EHHADH, ACOT8, ACSL5, RETSAT, ACADVL, UGDH, ACOX1, CBR3, RDH11, ACAA1, CRAT, ALDH3A2, SUCLG2, GSTZ1, ACOT2, UBE2L6, MLYCD, ECH1	DepMap	Buffering (High - Low)
HALLMARK_G2M_CHECKPOINT	0.230392	0.319989	0.206588	-0.254385	-1.0803	80	STMN1, PBK, UBE2C, JPT1, TACC3, CDKN2C, TMPO, MAD2L1, NUP50, KIF11, HSPA8, RPA2, NOLC1, RAD23B, SRSF1, DR1, CBX1, NCL, LBR, PRMT5, CHMP1A, SAP30, MAPK14, DTYMK, CDKN1B, CDK1, CUL4A, SMARCC1, KIF5B, SFPQ, ILF3, PAFAH1B1, NUSAP1, MCM2, UPF1, EWSR1, SMC2, CTCF, RBM14, CCNT1	DepMap	Buffering (High - Low)
HALLMARK_GLYCOLYSIS	0.0496278	0.082713	0.224966	0.376169	1.3617	88	NT5E, COL5A1, CD44, EGFR, SDC1, TGFBI, PKP2, CAPN5, TPBG, VCAN, IGFBP3, AGRN, P4HA2, ME1, PLOD2, PC, ALDH7A1, SLC25A13, CLDN3, B4GALT1, QSOX1, SLC16A3, ABCB6, DSC2, GUSB, SDC2	DepMap	Buffering (High - Low)
HALLMARK_HEDGEHOG_SIGNALING	0.44584	0.506636	0.0725352	0.396704	1.02769	16	PML, NRP1, TLE1, MYH9, NRP2, NF1, THY1	DepMap	Buffering (High - Low)
HALLMARK_HEME_METABOLISM	0.67141	0.714266	0.0439759	0.255734	0.872656	61	SLC11A2, OPTN, P4HA2, PC, CTSB, BLVRA, HTATIP2, C3, SLC30A1, SDCBP, ABCB6, BCAM, PICALM, SELENBP1, ARHGEF12, MGST3, TNS1	DepMap	Buffering (High - Low)
HALLMARK_HYPOXIA	0.000342114	0.00100622	0.498493	0.512163	1.76692	67	CAVIN3, CAVIN1, CAV1, SDC4, COL5A1, TGM2, EGFR, LXN, TGFBI, CP, ANXA2, TPBG, MT2A, IGFBP3, P4HA2, CCN2, CSRP2, AKAP12, NDRG1, SELENBP1, PRKCA, SDC2, MYH9, GAA, LOX	DepMap	Buffering (High - Low)
HALLMARK_IL2_STAT5_SIGNALING	0.000162111	0.000578968	0.518848	0.546223	1.8355	56	NT5E, AHNAK, TGM2, CD44, COL6A1, PRNP, NRP1, ITGAV, IFITM3, PLEC, MYO1C, SH3BGRL2, WLS, CKAP4, ANXA4, BCL2L1, NDRG1, CAPG, CTSZ, MUC1, CDCP1, SLC1A5, SERPINC1, MYO1E, TWSG1, CYFIP1, SNX9	DepMap	Buffering (High - Low)
HALLMARK_IL6_JAK_STAT3_SIGNALING	6.56046e-05	0.000273353	0.538434	0.805026	1.98053	13	CD14, CD44, CD9, ITGB3, IRF9, STAT1, PTPN1, STAT2, STAT3	DepMap	Buffering (High - Low)
HALLMARK_INFLAMMATORY_RESPONSE	0.000296785	0.000927453	0.498493	0.647365	1.93658	30	ITGB8, CD14, ITGB3, TAPBP, CD82, TPBG, MMP14, SLC11A2, IL18, NMI, BST2, CD55, NAMPT, ITGA5, SELENOS, ATP2C1, ATP2B1, EIF2AK2, ICAM1	DepMap	Buffering (High - Low)
HALLMARK_INTERFERON_ALPHA_RESPONSE	3.74061e-08	4.67576e-07	0.719513	0.683993	2.23113	47	C1S, B2M, IFIT3, LGALS3BP, MX1, IFITM3, TAP1, DDX60, NMI, SP110, ISG15, IRF9, IFIT2, IFI35, BST2, PARP9, CASP1, PARP14, PSMB8, PSMB9, IFIH1, STAT2, SAMD9, UBA7	DepMap	Buffering (High - Low)
HALLMARK_INTERFERON_GAMMA_RESPONSE	8.20862e-12	1.3681e-10	0.875325	0.654132	2.32215	80	C1S, B2M, MVP, IFIT3, UPP1, LGALS3BP, PML, C1R, MX1, IFITM3, TAPBP, TNFAIP2, MT2A, OAS3, IFIT1, TAP1, MX2, DDX60, NMI, SP110, ISG15, PSMB10, IRF9, IFIT2, STAT1, IFI35, BST2, OAS2, CASP1, PTPN1, PARP14, PSMB8, PSMB9, VAMP8, RNF213, IFIH1, NAMPT, STAT2, STAT3, CFH	DepMap	Buffering (High - Low)
HALLMARK_KRAS_SIGNALING_DN	0.4	0.47619	0.077884	0.423147	1.06515	14	MX1, ITIH3, SYNPO, EFHD1, CELSR2, IDUA	DepMap	Buffering (High - Low)
HALLMARK_KRAS_SIGNALING_UP	0.00462301	0.00963126	0.407018	0.54214	1.66145	34	ALDH1A3, SERPINA3, EPHB2, NRP1, CTSS, IGFBP3, VWA5A, ALDH1A2, ITGA2, PSMB8, ENG, AKAP12, ADAM17, CFH	DepMap	Buffering (High - Low)
HALLMARK_MITOTIC_SPINDLE	0.269649	0.363986	0.0852885	0.303913	1.11842	99	PALLD, MARCKS, ARHGAP29, NOTCH2, ANLN, CTTN, CDC42EP4, ACTN4, PDLIM5, SPTAN1, SYNPO, DST, TRIO, CDC42EP1, ARHGEF12, CDC42BPA, SUN2, LLGL1, MYH9, MYO1E, BCAR1, NUMA1, VCL, DYNLL2, NF1, SEPTIN9, FGD4, KIF23, SPTBN1	DepMap	Buffering (High - Low)
HALLMARK_MTORC1_SIGNALING	0.0549487	0.0886269	0.321776	-0.282277	-1.26221	105	CORO1A, SORD, PNP, TCEA1, CACYBP, ASNS, PPA1, PSAT1, MTHFD2, PHGDH, PSPH, PRDX1, PPIA, TUBG1, PSMG1, TPI1, GOT1, ALDOA, STIP1, ENO1, MAP2K3, UCHL5, CCT6A, WARS1, QDPR, HSPE1, SLC1A4, EEF1E1, HK2, PITPNB	DepMap	Buffering (High - Low)
HALLMARK_MYC_TARGETS_V1	1.1534e-13	2.8835e-12	0.943632	-0.553819	-2.58961	131	RANBP1, SERBP1, UBE2L3, RRM1, PA2G4, EIF4H, PPIA, SRM, CLNS1A, PTGES3, UBE2E1, DUT, MAD2L1, C1QBP, CTPS1, RAN, IMPDH2, PCBP1, CAD, PABPC1, ABCE1, GLO1, CDK2, CCT5, CCT2, POLE3, EEF1B2, NOLC1, RAD23B, CCT4, SRSF1, DDX21, HSPE1, NOP16, PSMA1, APEX1, CBX3, CCT3, CCT7, PPM1G, SNRPD2, TCP1, RFC4, IARS1, AIMP2, SRSF3, NHP2, NAP1L1, SNRPG, PWP1, HNRNPA1, KARS1, NDUFAB1, HSPD1, HNRNPA3, MCM4, EIF4A1, PSM…	DepMap	Buffering (High - Low)
HALLMARK_MYC_TARGETS_V2	7.21533e-05	0.000277513	0.538434	-0.572826	-2.06525	38	SORD, RABEPK, PA2G4, SRM, DCTPP1, PUS1, NDUFAF4, NOLC1, HSPE1, NOP16, CBX3, HK2, AIMP2, IPO4, PRMT3, HSPD1, MCM4	DepMap	Buffering (High - Low)
HALLMARK_MYOGENESIS	5.76648e-06	4.11891e-05	0.610527	0.585011	1.99758	62	CDH13, IGFBP7, SPARC, ITGB5, PRNP, SVIL, ITGB4, PDLIM7, COL6A2, IGFBP3, MYLK, AGRN, SGCD, CRYAB, DES, TPD52L1, MYO1C, APP, PC, ITGB1, CLU, NQO1, MYH11, COL4A2, PLXNB2, SPTAN1, TPM2, CRAT, MYH9, GAA, SORBS1	DepMap	Buffering (High - Low)
HALLMARK_NOTCH_SIGNALING	0.641286	0.69705	0.0584693	0.418617	0.864241	7	NOTCH2, PRKCA, ARRB1	DepMap	Buffering (High - Low)
HALLMARK_OXIDATIVE_PHOSPHORYLATION	1	1	0.108394	-0.113044	-0.542791	146	NQO2, LDHB, TIMM8B, ATP6V1G1, NDUFS4, MDH1, ATP6V1E1, ATP5PD, NDUFA7, ATP5F1D, ACAT1, NDUFA2, NDUFA8, PDHX, UQCRB, TIMM13, NDUFA5, MRPS12, CASP7, ATP6V1D, NDUFS8, ACADM, COX5B, ACAA2, BAX, NDUFAB1, ATP6V1F, FDX1, NDUFV2, ATP6V1H, LDHA, ATP5PF, PRDX3, COX6C, COX6B1, PDHB, ATP5PB, ATP5MG, NDUFS6, AFG3L2, UQCRFS1, SDHB, ATP5F1A, ISCU, CYCS, NDUFS7, ACADSB, NDUFB3, COX17, BDH2, NDUFB8, ACO2, COX6A1, …	DepMap	Buffering (High - Low)
HALLMARK_P53_PATHWAY	0.000468367	0.00123254	0.498493	0.508967	1.75797	66	CDH13, S100A10, SDC1, SERPINB5, UPP1, EPHX1, CD82, ITGB4, TAP1, BAIAP2, TPD52L1, VWA5A, APP, CASP1, VAMP8, STEAP3, CTSF, RETSAT, NDRG1, CDKN2A, PLXNB2, RHBDF2	DepMap	Buffering (High - Low)
HALLMARK_PANCREAS_BETA_CELLS	0.981481	1	0.0532386	-0.230867	-0.493248	6	SRP14, SRP9	DepMap	Buffering (High - Low)
HALLMARK_PEROXISOME	0.304	0.380507	0.0840746	0.33521	1.1104	52	MVP, CADM1, DHCR24, EHHADH, ACOT8, ACSL5, RETSAT, SLC35B2, ACOX1, RDH11, ACAA1, CRAT, MLYCD, SOD2, ECH1, ACSL1, HRAS, TSPO, ABCD3, EPHX2	DepMap	Buffering (High - Low)
HALLMARK_PI3K_AKT_MTOR_SIGNALING	0.435294	0.506156	0.129443	-0.260705	-1.00247	47	UBE2N, PIN1, PFN1, GRK2, IRAK4, CFL1, CDK2, MAP2K3, PPP2R1B, NCK1	DepMap	Buffering (High - Low)
HALLMARK_PROTEIN_SECRETION	0.108108	0.168919	0.151149	0.379034	1.29689	64	EGFR, CD63, ERGIC3, SCRN1, VAMP3, ATP1A1, DST, RER1, CLTC, ADAM10, TMED2, AP2S1, RAB22A, AP2B1, TMED10, ARFGEF2, SEC22B, VPS45, AP2M1, NAPA	DepMap	Buffering (High - Low)
HALLMARK_REACTIVE_OXYGEN_SPECIES_PATHWAY	0.160535	0.236081	0.204295	-0.388862	-1.28099	26	PRDX2, LSP1, SOD1, MSRA, PRDX1, TXN, ATOX1, PRDX6	DepMap	Buffering (High - Low)
HALLMARK_SPERMATOGENESIS	0.373333	0.455285	0.128789	-0.31676	-1.02727	25	PEBP1, PSMG1, NCAPH, STRBP	DepMap	Buffering (High - Low)
HALLMARK_TGF_BETA_SIGNALING	0.0029802	0.00677319	0.431708	0.711676	1.79144	14	LTBP2, TJP1, THBS1, CTNNB1, CDH1, RAB31, ENG, SMAD3	DepMap	Buffering (High - Low)
HALLMARK_TNFA_SIGNALING_VIA_NFKB	0.000248866	0.000829555	0.498493	0.603692	1.88371	38	SDC4, CD44, PLPP3, MARCKS, TNC, TNFAIP2, TAP1, IL18, LAMB3, IFIT2, KYNU, SQSTM1, IFIH1, NAMPT, EHD1, B4GALT1, SMAD3, PDLIM5, TRIP10	DepMap	Buffering (High - Low)
HALLMARK_UNFOLDED_PROTEIN_RESPONSE	0.595041	0.661157	0.111463	-0.235027	-0.927405	55	ASNS, PSAT1, MTHFD2, DCP1A, LSM1, EEF2, LSM4, NOLC1, SLC1A4, IARS1, NHP2, SEC31A, TUBB2A	DepMap	Buffering (High - Low)
HALLMARK_UV_RESPONSE_DN	1.2156e-06	1.2156e-05	0.643552	0.611173	2.05783	57	CAV1, ANXA2, TJP1, MGLL, PLPP3, NRP1, ITGB3, LTBP1, MAP1B, RBPMS, LAMC1, DAB2, NOTCH2, ADD3, COL5A2, ANXA4, ADGRL2, SMAD3, PDLIM5, ATP2B4, ERBB2, CDC42BPA, PRKCA, SDC2, ABCC1, ATP2C1, ATRN, ATP2B1, NFIB, SIPA1L1, COL1A2, DLG1, NIPBL, IGF1R, CAP2	DepMap	Buffering (High - Low)
HALLMARK_UV_RESPONSE_UP	0.768935	0.800973	0.0373806	0.241263	0.834067	68	EPHX1, PDLIM3, MMP14, TAP1, SQSTM1, CYB5B, CYB5R1, CTSV, MGAT1, EPCAM, ACAA1, AP2S1, TST, PRKACA, SOD2, RPN1, TFRC, ICAM1, CNP, RHOB	DepMap	Buffering (High - Low)
HALLMARK_WNT_BETA_CATENIN_SIGNALING	0.27663	0.363986	0.0995791	0.503636	1.16705	10	CTNNB1, ADAM17, NCSTN, TP53, NCOR2, NUMB, CSNK1E, RBPJ	DepMap	Buffering (High - Low)
HALLMARK_XENOBIOTIC_METABOLISM	0.0326223	0.0604117	0.282013	0.411032	1.43998	73	UPP1, EPHX1, CYP2S1, MT2A, NPC1, ABCC3, PSMB10, PAPSS2, PC, AKR1C3, KYNU, ACP2, NQO1, CYP27A1, RETSAT, POR, PDLIM5, UGDH, ACOX1, SLC12A4, DHRS1, SLC1A5, PTGR1, ACOX3, BCAR1, ECH1	DepMap	Buffering (High - Low)
HALLMARK_ADIPOGENESIS	0.00126482	0.0063241	0.45506	0.38328	1.64163	95	CAVIN1, POR, DHCR7, REEP5, SQOR, JAGN1, CS, DLD, SLC1A5, APLP2, SDHB, CYC1, UQCRQ, STOM, MTCH2, RTN3, IMMT, ATP1B3, DHRS7, UQCR10, ALDH2, DECR1, UQCRC1, SUCLG1, RMDN3, PREB, MDH2, DLAT, SLC25A1, DBT, IDH3A, ECHS1, ECH1, MRPL15, ACOX1, CAVIN2, SAMM50, NDUFS3, BCL2L13, ATL2, ACO2, CRAT	ProCan	Buffering (High - Low)
HALLMARK_ALLOGRAFT_REJECTION	0.0903361	0.173723	0.216543	-0.351411	-1.34138	40	UBE2N, ITGB2, PTPN6, BCAT1, AARS1, CSK, EIF3J, TPD52, PSMB10, EIF3D, ABCE1	ProCan	Buffering (High - Low)
HALLMARK_ANDROGEN_RESPONSE	0.0100462	0.0334873	0.38073	0.487555	1.69469	32	KRT8, ITGAV, ACSL3, B4GALT1, DHCR24, ACTN1, B2M, SPCS3, VAPA, ABCC4, UAP1, LMAN1	ProCan	Buffering (High - Low)
HALLMARK_ANGIOGENESIS	0.753715	0.837462	0.0615707	-0.321879	-0.775423	8	S100A4	ProCan	Buffering (High - Low)
HALLMARK_APICAL_JUNCTION	0.000768378	0.00426876	0.477271	0.447391	1.77886	59	THY1, ITGB1, LAMB3, ITGA3, CTNNA1, CTNND1, LIMA1, ICAM1, EGFR, B4GALT1, SIRPA, RRAS, MYH9, ACTN1, ADAM9, ACTN4, NECTIN2, ITGA2, JUP, DLG1	ProCan	Buffering (High - Low)
HALLMARK_APICAL_SURFACE	0.147388	0.237723	0.156312	0.529846	1.31123	9	THY1, B4GALT1, ADAM10, CRYBG1, APP, HSPB1	ProCan	Buffering (High - Low)
HALLMARK_APOPTOSIS	0.00340417	0.014184	0.431708	0.439349	1.68233	49	LMNA, KRT18, CAV1, CD44, SOD2, ANXA1, CTNNB1, SQSTM1, SPTAN1, TOP2A, DAP3, TAP1, VDAC2, DNAJC3, CASP8, BCL2L1	ProCan	Buffering (High - Low)
HALLMARK_BILE_ACID_METABOLISM	0.949183	0.949183	0.0436251	0.194216	0.642662	27	DHCR24, NPC1, HSD17B4, ABCD3, SLC35B2, ACSL5	ProCan	Buffering (High - Low)
HALLMARK_CHOLESTEROL_HOMEOSTASIS	0.310219	0.419215	0.100991	0.345822	1.11062	24	DHCR7, CTNNB1, ALCAM, STX5, ANXA5, S100A11, LSS, ECH1, CLU, CYP51A1, NIBAN1	ProCan	Buffering (High - Low)
HALLMARK_COAGULATION	0.00472285	0.0168673	0.407018	0.530411	1.71977	25	SERPINA1, CTSB, MMP14, SPARC, ANXA1, THBS1, ADAM9, CAPN2, ARF4, ITGA2	ProCan	Buffering (High - Low)
HALLMARK_COMPLEMENT	0.125693	0.209489	0.169571	0.324223	1.25823	53	SERPINA1, CTSD, CTSB, MMP14, CD59, CTSC, PDP1, HSPA5, ADAM9, CTSL, COL4A2, CD46, ANXA5	ProCan	Buffering (High - Low)
HALLMARK_DNA_REPAIR	0.000762051	0.00426876	0.477271	-0.416823	-1.74341	64	DUT, PCNA, IMPDH2, EDF1, AK1, APRT, RPA2, GTF2F1, RPA3, LIG1, PNP, RFC2, UMPS, GTF2B, POLD3, TSG101, RFC4, ITPA	ProCan	Buffering (High - Low)
HALLMARK_E2F_TARGETS	3.30003e-12	1.65001e-10	0.898671	-0.582963	-2.58503	93	STMN1, DUT, DCTPP1, RANBP1, NASP, ANP32E, PAICS, MCM6, NAP1L1, PCNA, MCM2, MCM4, PA2G4, DCK, TUBB, MCM3, MCM7, RRM2, DNMT1, MCM5, RPA2, RNASEH2A, CTPS1, RPA3, LIG1, CDK1, RPA1, UBR7, RFC2, SMC4, RAN, XPO1, MSH2, CBX5, POLD3, PPP1R8, JPT1, NCAPD2, EED, TK1, SPC24, RFC1, POLD2, LUC7L3, MRE11	ProCan	Buffering (High - Low)
HALLMARK_EPITHELIAL_MESENCHYMAL_TRANSITION	1.27445e-11	2.12408e-10	0.875325	0.649601	2.65284	66	VIM, THY1, SERPINH1, ITGB1, PLOD3, CALU, CD44, PLOD2, NT5E, MMP14, SPARC, ITGAV, PLOD1, CD59, TPM1, TGM2, LGALS1, LAMC1, TNC, TPM2, THBS1, P3H1, BASP1, COL4A2, CALD1, NNMT, PPIB, COL6A2, ITGA2	ProCan	Buffering (High - Low)
HALLMARK_ESTROGEN_RESPONSE_EARLY	4.34197e-05	0.000434197	0.557332	0.573286	2.09541	38	KRT8, KRT18, MYOF, CD44, SLC7A5, DHCR7, TPBG, TGM2, B4GALT1, SVIL, PODXL, MYBBP1A, ENDOD1, PPIF	ProCan	Buffering (High - Low)
HALLMARK_ESTROGEN_RESPONSE_LATE	0.0293562	0.0733904	0.352488	0.376925	1.4486	50	MYOF, SERPINA1, CAV1, CD44, SLC7A5, DHCR7, TPBG, ALDH3A2, TOP2A, COX6C, PPIF, ST14, UGDH, CA2, TPD52L1, ATP2B4, NCOR2	ProCan	Buffering (High - Low)
HALLMARK_FATTY_ACID_METABOLISM	0.118467	0.204253	0.169571	0.303077	1.24703	74	ACADVL, LGALS1, DHCR24, EPHX1, SUCLG2, S100A10, SDHA, HADHB, CPT1A, ALDH3A2, DLST, DLD, ACAA1, RDH11, HSD17B4, ACOT8, DECR1, ECI1, SUCLG1, MDH2, ACSL5, ECHS1, ECH1, UGDH, ACOX1, CA2, IDH3B, ACO2, CRAT	ProCan	Buffering (High - Low)
HALLMARK_G2M_CHECKPOINT	0.0153503	0.0479697	0.38073	-0.349305	-1.48972	71	STMN1, NASP, MCM6, MCM2, MCM3, SMC2, MCM5, RPA2, HSPA8, RAD23B, CDK1, KIF11, CUL3, SMC4, XPO1, JPT1, NUSAP1, DR1, TLE3	ProCan	Buffering (High - Low)
HALLMARK_GLYCOLYSIS	0.11775	0.204253	0.170932	0.301063	1.24162	76	SLC16A3, CD44, P4HA2, PLOD2, NT5E, SLC25A13, AK4, PLOD1, TPBG, EGFR, B4GALT1, P4HA1, PC, DLD, HSPA5, GOT2, IRS2	ProCan	Buffering (High - Low)
HALLMARK_HEDGEHOG_SIGNALING	0.173507	0.255158	0.142901	0.514626	1.27357	9	THY1, MYH9, PML, NRP2	ProCan	Buffering (High - Low)
HALLMARK_HEME_METABOLISM	0.738359	0.837462	0.0646485	-0.218207	-0.8463	45	PRDX2, TCEA1, EPB41, PSMD9, SELENBP1, PGLS, ANK1, RAD23A	ProCan	Buffering (High - Low)
HALLMARK_HYPOXIA	0.00451734	0.0168673	0.407018	0.435549	1.6795	52	ANXA2, CAVIN1, CAV1, CAVIN3, P4HA2, AK4, TPBG, TGM2, EGFR, HK1, P4HA1, LXN, MYH9, HSPA5, IRS2	ProCan	Buffering (High - Low)
HALLMARK_IL2_STAT5_SIGNALING	0.000172197	0.00122998	0.518848	0.520974	1.98719	48	PLEC, AHNAK, CD44, MYO1C, CKAP4, NT5E, ITGAV, ALCAM, CTSZ, TGM2, P4HA1, ITGA6, COL6A1, SLC1A5	ProCan	Buffering (High - Low)
HALLMARK_IL6_JAK_STAT3_SIGNALING	0.0199752	0.0554868	0.352488	0.659122	1.70019	10	CD44, PTPN1, STAT1, STAT2	ProCan	Buffering (High - Low)
HALLMARK_INFLAMMATORY_RESPONSE	0.0470163	0.106855	0.282013	0.476803	1.51301	23	ICAM1, MMP14, TPBG, TAPBP, ATP2A2, ATP2C1, SELENOS, NAMPT, ATP2B1	ProCan	Buffering (High - Low)
HALLMARK_INTERFERON_ALPHA_RESPONSE	0.304444	0.419215	0.114751	-0.312346	-1.10502	32	PSME1, ELF1, PSMB8, PSME2, PSMA3, LAP3, TRIM25, PSMB9, MX1, IFI35, WARS1, BST2, OGFR	ProCan	Buffering (High - Low)
HALLMARK_INTERFERON_GAMMA_RESPONSE	0.516779	0.630218	0.0833634	-0.235767	-0.962512	57	PTPN6, PSME1, PSMB8, PSME2, PSMB10, ISOC1, PSMA3, CASP3, LAP3, PNP, TRIM25, PSMB9, PSMA2, MX1, IFI35, WARS1, BST2, OGFR, NFKB1	ProCan	Buffering (High - Low)
HALLMARK_KRAS_SIGNALING_DN	0.913136	0.931771	0.0524828	-0.277047	-0.607237	6	MX1, GTF3C5, SPTBN2, COQ8A, CDKAL1, SYNPO	ProCan	Buffering (High - Low)
HALLMARK_KRAS_SIGNALING_UP	0.0345437	0.082247	0.321776	-0.444789	-1.48127	25	LCP1, ITGB2, PLAUR, PSMB8	ProCan	Buffering (High - Low)
HALLMARK_MITOTIC_SPINDLE	0.894552	0.931771	0.0448645	0.186478	0.769059	76	MARCKS, MYH9, SPTBN1, SPTAN1, TOP2A, ACTN4, CTTN, ANLN, LRPPRC, NCK2, NUMA1, SUN2, DLG1	ProCan	Buffering (High - Low)
HALLMARK_MTORC1_SIGNALING	0.0015205	0.00691136	0.45506	-0.357299	-1.62251	102	CORO1A, PPA1, CACYBP, PPIA, PRDX1, TPI1, MCM2, ITGB2, TCEA1, MCM4, BCAT1, PHGDH, ALDOA, ENO1, CCT6A, LTA4H, RRM2, STIP1, PITPNB, PSMA3, UCHL5, PSME3, SORD, RPA1, TUBA4A, PNP, LDHA, GOT1, NMT1, ACLY, ACTR2, IDI1, PSAT1, EEF1E1, IDH1, TES, PSMC6, HK2, PSMD14, ABCF2, EPRS1	ProCan	Buffering (High - Low)
HALLMARK_MYC_TARGETS_V1	1.09065e-11	2.12408e-10	0.875325	-0.521869	-2.44818	128	DUT, RANBP1, PTGES3, MCM6, PPIA, NAP1L1, SRM, PCNA, IMPDH2, MCM2, CCT3, GLO1, MCM4, PA2G4, UBE2L3, PPM1G, SERBP1, UBA2, MCM7, CCT4, CCT7, TCP1, CLNS1A, EIF3J, CAD, CCT5, EEF1B2, CCT2, MCM5, EIF4H, APEX1, PSMA6, CTPS1, EIF3D, PCBP1, ABCE1, YWHAQ, RAD23B, RPS2, YWHAE, LDHA, SSB, EIF3B, RRM1, RAN, PSMA1, PSMA7, SET, XPO1, PSMA2, TRIM28, PSMC6, LSM2, AIMP2, PSMD1, PSMD14, EPRS1, RFC4, RUVBL2, PABPC1,…	ProCan	Buffering (High - Low)
HALLMARK_MYC_TARGETS_V2	0.104803	0.194081	0.204295	-0.348149	-1.30682	38	DCTPP1, SRM, MCM4, PA2G4, FARSA, MCM5, IPO4, SORD, RABEPK, HK2, AIMP2	ProCan	Buffering (High - Low)
HALLMARK_MYOGENESIS	0.0199206	0.0554868	0.352488	0.405081	1.53904	46	ITGB1, MYO1C, SPARC, PC, TPM2, SVIL, MYH9, PDLIM7, SPTAN1, COL4A2, NQO1, PLXNB2, TSC2, COL6A2	ProCan	Buffering (High - Low)
HALLMARK_NOTCH_SIGNALING	0.809322	0.863498	0.0580984	-0.336116	-0.736706	6	SKP1, RBX1, CUL1, NOTCH2, ARRB1, PRKCA	ProCan	Buffering (High - Low)
HALLMARK_OXIDATIVE_PHOSPHORYLATION	2.90033e-10	3.62541e-09	0.814036	0.503003	2.31348	140	ACADVL, CYB5R3, POR, OAT, OGDH, SLC25A3, SDHA, GLUD1, PHB2, HADHB, CPT1A, COX7A2, OPA1, CS, DLST, PDP1, DLD, HADHA, ACAA1, VDAC1, GOT2, NDUFA4, TIMM50, ATP5MG, SDHB, CYC1, NDUFB4, COX6C, NDUFC2, UQCRQ, UQCRC2, IMMT, LRPPRC, SLC25A12, UQCR10, ATP5PB, VDAC2, OXA1L, DECR1, TIMM9, ECI1, UQCRC1, NDUFA9, SUCLG1, MFN2, UQCRB, MTX2, ATP5F1C, SLC25A11, RHOT1, NNT, NDUFB3, ATP1B1, MDH2, DLAT, IDH3A, ECHS1,…	ProCan	Buffering (High - Low)
HALLMARK_P53_PATHWAY	0.547486	0.651769	0.0707899	0.244935	0.944482	52	CTSD, SLC3A2, VWA5A, EPHX1, S100A10, STOM, PLXNB2, PROCR, TAP1, RAP2B, ST14, BAIAP2, TPD52L1, NDRG1, APP, DDB2, RRP8, ITGB4, STEAP3, NOL8, FDXR	ProCan	Buffering (High - Low)
HALLMARK_PANCREAS_BETA_CELLS	0.339431	0.44662	0.10208	-0.581088	-1.12481	4	SRP9, SRP14	ProCan	Buffering (High - Low)
HALLMARK_PEROXISOME	0.811688	0.863498	0.0589694	-0.208435	-0.804192	43	CRABP2, PRDX1, CTPS1, ISOC1, YWHAH, IDI1, MSH2, VPS4B, SOD1, IDH1, PABPC1, ALDH9A1, ALDH1A1	ProCan	Buffering (High - Low)
HALLMARK_PI3K_AKT_MTOR_SIGNALING	0.442797	0.567688	0.0888945	-0.265255	-0.993841	37	PFN1, UBE2N, CFL1, PIN1, CDK1, PPP2R1B, ACTR2, ACTR3, YWHAB, GRK2, MAPK1, SFN, CAB39, ARPC3	ProCan	Buffering (High - Low)
HALLMARK_PROTEIN_SECRETION	0.0233345	0.0614065	0.352488	0.365243	1.45223	59	KRT18, EGFR, ERGIC3, SEC22B, AP2S1, ATP1A1, CTSC, AP2B1, RAB2A, TMED10, ADAM10, STX16, TMX1, LMAN1, AP2M1, RAB14, RAB5A	ProCan	Buffering (High - Low)
HALLMARK_REACTIVE_OXYGEN_SPECIES_PATHWAY	0.5	0.625	0.0843144	-0.292183	-0.961409	24	PRDX2, PRDX1, OXSR1, TXN	ProCan	Buffering (High - Low)
HALLMARK_SPERMATOGENESIS	0.083691	0.167382	0.227987	-0.445959	-1.39351	19	PEBP1, NCAPH, CDK1, TALDO1, TSN, RFC4	ProCan	Buffering (High - Low)
HALLMARK_TGF_BETA_SIGNALING	0.166038	0.255158	0.147331	0.492799	1.29096	11	CTNNB1, THBS1, SPTBN1, NCOR2	ProCan	Buffering (High - Low)
HALLMARK_TNFA_SIGNALING_VIA_NFKB	0.00011169	0.000930754	0.538434	0.616485	2.03996	27	LAMB3, CD44, ICAM1, SOD2, MARCKS, SQSTM1, B4GALT1, TNC, IRS2, TNFAIP2, NAMPT, TAP1	ProCan	Buffering (High - Low)
HALLMARK_UNFOLDED_PROTEIN_RESPONSE	0.169091	0.255158	0.142901	0.309068	1.20849	55	SLC7A5, PDIA5, HSPA5, SPCS3, PDIA6, ATP6V0D1, SSR1, SRPRB, HSP90B1, HYOU1, DNAJC3, PREB, SRPRA, ALDH18A1, RRP9, NOP56, EIF4A3, CALR	ProCan	Buffering (High - Low)
HALLMARK_UV_RESPONSE_DN	0.25	0.357143	0.114751	0.306883	1.15093	44	ANXA2, CAV1, LAMC1, ATP2C1, ABCC1, DLG1, ATP2B1, COL5A2, IGF1R	ProCan	Buffering (High - Low)
HALLMARK_UV_RESPONSE_UP	0.0684685	0.142643	0.231127	0.344848	1.35959	57	ICAM1, MMP14, SOD2, SQSTM1, EPHX1, RPN1, TFRC, AP2S1, MRPL23, ACAA1, RAB27A, CNP, TAP1, PPIF, CYB5B, CYB5R1, MGAT1, BSG, DDX21, CA2, PRKACA	ProCan	Buffering (High - Low)
HALLMARK_WNT_BETA_CATENIN_SIGNALING	0.0640301	0.139196	0.245042	0.631346	1.49493	8	CTNNB1, NCSTN, ADAM17, NCOR2, NUMB	ProCan	Buffering (High - Low)
HALLMARK_XENOBIOTIC_METABOLISM	0.636207	0.739775	0.0597318	0.221097	0.899218	64	POR, EPHX1, PC, SPINT2, NPC1, NFS1, ATP2A2, SLC1A5, PTGR1, NQO1, DHRS7, ALDH2, JUP, PYCR1, ACP2, ECH1, UGDH, ACOX1, CA2	ProCan	Buffering (High - Low)
HALLMARK_ADIPOGENESIS	0.00139074	0.00695371	0.45506	0.400487	1.61747	120	PLIN2, CMBL, SDHC, SULT1A1, ACAA2, FAH, GPX3, COL4A1, MYLK, SORBS1, GPX4, ACADM, EPHX2, CRAT, MGLL, CAVIN1, COL15A1, PGM1, CAVIN2, MGST3, COX6A1, ALDH2, QDPR, SUCLG1, REEP6, PFKL, SLC25A10, SDHB, CPT2, PHLDB1, GBE1, ACLY, DLAT, ACO2, CMPK1, ACADS, COQ9, APLP2, AK2, LAMA4, ITSN1, ABCB8, RETSAT, SCP2, SLC27A1, APOE, ME1, COQ5	CPTAC	Buffering (High - Low)
HALLMARK_ALLOGRAFT_REJECTION	0.240204	0.363946	0.112843	0.330827	1.1547	54	HLA-DMB, ICAM1, CD74, STAB1, CD47, FAS, HLA-A, TPD52, PRKCB, CTSS, HLA-DRA, PSMB10, CAPG, PTPN6	CPTAC	Buffering (High - Low)
HALLMARK_ANDROGEN_RESPONSE	0.64539	0.723734	0.0745501	-0.257945	-0.881802	39	PDLIM5, HMGCS1, DHCR24, VAPA, RRP12, IDI1, XRCC6, ACSL3, XRCC5, PA2G4, SORD	CPTAC	Buffering (High - Low)
HALLMARK_ANGIOGENESIS	0.14733	0.24744	0.155242	0.492847	1.30888	16	SERPINA5, LUM, NRP1, POSTN, S100A4, VCAN, LRPAP1, ITGAV, APP	CPTAC	Buffering (High - Low)
HALLMARK_APICAL_JUNCTION	0.148464	0.24744	0.148262	0.312343	1.20849	88	MYL12B, ATP1A3, ICAM1, VWF, PCDH1, SIRPA, AKT3, PECAM1, SORBS3, CRAT, EVL, PARVA, TGFBI, MYL9, ITGA3, PIK3CB, RRAS, VCAN, TSC1, SHC1, ZYX, NEXN, WASL, MYH10, THY1, AKT2, VCL, NF2, VASP, MAPK14	CPTAC	Buffering (High - Low)
HALLMARK_APICAL_SURFACE	0.0654628	0.17227	0.266351	-0.61303	-1.53439	11	EPHB4, HSPB1, PLAUR, CRYBG1, LYN	CPTAC	Buffering (High - Low)
HALLMARK_APOPTOSIS	0.651361	0.723734	0.0579755	0.244391	0.900781	69	KRT18, GPX3, TIMP3, GPX4, BCL2L1, CASP8, HMOX1, LUM, FAS, GPX1, PEA15, LMNA, SPTAN1, CLU, ENO2, CAV1, RETSAT, DCN, PPT1, APP	CPTAC	Buffering (High - Low)
HALLMARK_BILE_ACID_METABOLISM	0.105085	0.210169	0.17822	0.419395	1.36133	37	PECR, CYP27A1, HSD17B11, SLC27A2, ALDH1A1, MLYCD, EPHX2, ACSL1, OPTN, ACSL5	CPTAC	Buffering (High - Low)
HALLMARK_CHOLESTEROL_HOMEOSTASIS	0.00335628	0.0120758	0.431708	-0.525174	-1.78567	38	SQLE, HMGCS1, FDFT1, FABP5, CD9, TM7SF2, ACAT2, DHCR7, FADS2, CTNNB1, LSS, PLAUR, S100A11	CPTAC	Buffering (High - Low)
HALLMARK_COAGULATION	0.415652	0.526786	0.0815265	0.289502	1.02953	59	VWF, ITGB3, CPQ, S100A13, TIMP3, CSRP1, MSRB2, CRIP2, CTSH, PECAM1, THBS1, SIRT2, RABIF, CAPN2, SERPINA1, CLU, LGMN, C2, LTA4H, FN1, CAPN5	CPTAC	Buffering (High - Low)
HALLMARK_COMPLEMENT	0.457338	0.54929	0.0755015	0.257818	0.997526	88	CPQ, S100A13, ERAP2, CPM, CDH13, CSRP1, CTSH, CASP10, COL4A2, LIPA, CP, DOCK10, KYNU, CTSS, CD55, CTSL, RABIF, FDX1, ATOX1, SERPINA1, CLU, LGMN, APOBEC3G, C2, LTA4H, APOA4, FN1, ME1, CTSC	CPTAC	Buffering (High - Low)
HALLMARK_DNA_REPAIR	0.135468	0.24744	0.190023	-0.314066	-1.22994	78	RFC4, PCNA, POLD3, POLD1, FEN1, RFC2, RFC5, DUT, SSRP1, IMPDH2, TP53, LIG1, ALYREF, POLR2H, SEC61A1, NELFCD, GSDME, AAAS, VPS37B, NCBP2, POLR2A, UMPS, RNMT, SF3A3, GTF3C5, TMED2, NELFB, RBX1, POLB, RAE1, CLP1, EDF1, CSTF3, GTF2F1, SUPT5H, RALA, NT5C, TSG101, SDCBP	CPTAC	Buffering (High - Low)
HALLMARK_E2F_TARGETS	1.01004e-17	5.05021e-16	1.08644	-0.684589	-2.81233	107	NCAPD2, RRM2, RACGAP1, KIF2C, TK1, KPNA2, MCM5, MCM2, MCM6, TRIP13, TOP2A, MCM7, MCM4, TFRC, SMC4, MAD2L1, MCM3, MTHFD2, CDK1, ATAD2, PCNA, JPT1, POLD3, CHEK2, MSH2, POLD1, NASP, STMN1, RFC2, SPC24, POLD2, PRKDC, DUT, TACC3, SSRP1, DDX39A, NOLC1, PAICS, CTPS1, DNMT1, RANBP1, MKI67, LYAR, TP53, RPA1, LIG1, CSE1L, IPO7, TMPO, HMGA1, SMC6, RAN, NAP1L1, SYNCRIP, TUBB, EIF2S1, XPO1, EXOSC8, NUP107, PH…	CPTAC	Buffering (High - Low)
HALLMARK_EPITHELIAL_MESENCHYMAL_TRANSITION	0.144312	0.24744	0.15017	0.30265	1.2012	103	TGM2, DAB2, ITGB3, FBLN5, THBS2, TIMP3, ANPEP, COL4A1, MYLK, NNMT, CDH2, NID2, IGFBP3, COL4A2, TGFBI, LOXL2, MFAP5, THBS1, MYL9, LUM, FAS, TAGLN, FBLN2, POSTN, CAPG, LAMC1, TPM1, SNTB1, TNC, FERMT2, VCAN, EFEMP2, QSOX1, LOX, ENO2, DCN, THY1, FN1, CALD1, CCN2, ITGAV, LRP1, VIM	CPTAC	Buffering (High - Low)
HALLMARK_ESTROGEN_RESPONSE_EARLY	0.0294573	0.0866391	0.352488	-0.392689	-1.43135	52	SLC16A1, SLC1A4, SFN, TUBB2B, LAD1, SLC7A5, CD44, FDFT1, SLC2A1, ESRP2, IGF1R, DHCR7, RAB31, FKBP4, CALB2, TJP3, MYBBP1A	CPTAC	Buffering (High - Low)
HALLMARK_ESTROGEN_RESPONSE_LATE	0.000363882	0.00259915	0.498493	-0.484303	-1.85004	68	TRIM29, PKP3, S100A9, SLC16A1, SLC1A4, MDK, SFN, TOP2A, SLC7A5, CD44, FDFT1, AGR2, FABP5, CD9, DHCR7, RAB31, TST, CDH1, FKBP4, TJP3, PDCD4, CKB	CPTAC	Buffering (High - Low)
HALLMARK_FATTY_ACID_METABOLISM	0.000685384	0.00380769	0.477271	0.429457	1.69968	100	ACOT2, AOC3, CRYZ, SDHC, AUH, HSD17B11, PTS, ACAA2, ALDH1A1, MCEE, EHHADH, MLYCD, PCBD1, ETFDH, D2HGDH, ACADM, SERINC1, CRAT, ACSL1, MGLL, ALAD, SUCLG1, REEP6, BCKDHB, CPT2, ACSL5, GRHPR, SDHA, ACO2, ACADS, SUCLA2, BLVRA, ENO2, ECI1, RETSAT, BPHL, PTPRG, IL4I1, ACAA1, ME1, GCDH, ACOT8, SUCLG2, MDH1	CPTAC	Buffering (High - Low)
HALLMARK_G2M_CHECKPOINT	1.23247e-11	2.05412e-10	0.875325	-0.654145	-2.61153	85	NUSAP1, KIF11, SQLE, RACGAP1, KIF2C, KPNA2, MCM5, MCM2, MCM6, TOP2A, KIF23, SLC7A5, SMC4, MAD2L1, MCM3, CDK1, PBK, SLC7A1, TPX2, SLC12A2, JPT1, SMC2, NASP, STMN1, TACC3, DDX39A, NOLC1, NUP50, MKI67, DTYMK, NCL, TMPO, RBM14, HMGA1, LIG3, CENPF	CPTAC	Buffering (High - Low)
HALLMARK_GLYCOLYSIS	0.392917	0.516997	0.0828962	0.257245	1.02362	104	CLDN3, SDHC, AGRN, GOT1, IDUA, GUSB, IGFBP3, PFKP, RBCK1, TGFBI, PAM, GALK2, BPNT1, ALDH7A1, SLC25A10, AK4, GMPPB, IRS2, GNPDA1, MPI, PC, GALE, VCAN, QSOX1, P4HA2, ENO2, GALK1, DCN, COG2, ME1, CAPN5	CPTAC	Buffering (High - Low)
HALLMARK_HEDGEHOG_SIGNALING	0.899782	0.937273	0.0544556	-0.237319	-0.659354	16	CRMP1, LDB1, NRP2, PLG, TLE3	CPTAC	Buffering (High - Low)
HALLMARK_HEME_METABOLISM	0.354839	0.506912	0.0888945	0.283649	1.04818	70	TNS1, HAGH, SELENBP1, ATP6V0A1, FECH, MGST3, ALAD, BMP2K, OPTN, SPTA1, BCAM, NEK7, ALDH6A1, ARHGEF12, PC, NUDT4, CAST, P4HA2, BLVRA, ANK1, EPB41, HTATIP2, RNF123, NNT	CPTAC	Buffering (High - Low)
HALLMARK_HYPOXIA	0.00175863	0.00770163	0.45506	0.440393	1.69821	85	PKLR, PLIN2, TGM2, FBP1, AKAP12, CAVIN3, LXN, SELENBP1, IGFBP3, GAA, PFKP, CAVIN1, TGFBI, PAM, PGM1, CP, HMOX1, TPD52, PFKL, HEXA, AK4, S100A4, GBE1, GRHPR, IRS2, AMPD3, TES, LOX, P4HA2, PRKCA, ENO2, CAV1, GALK1, DCN	CPTAC	Buffering (High - Low)
HALLMARK_IL2_STAT5_SIGNALING	0.349565	0.506912	0.0911073	0.300089	1.06718	59	PLIN2, TGM2, MUC1, FAH, CTSZ, ANXA4, GALM, GPX4, SERPINB6, BCL2L1, SH3BGRL2	CPTAC	Buffering (High - Low)
HALLMARK_IL6_JAK_STAT3_SIGNALING	0.779476	0.82923	0.0613026	-0.28024	-0.785036	17	CD44, CD9	CPTAC	Buffering (High - Low)
HALLMARK_INFLAMMATORY_RESPONSE	0.229314	0.358304	0.1396	-0.361094	-1.17777	31	SLC7A1, CD82, ITGB8, MMP14, ITGA5, ATP2B1, NAMPT, SLC11A2, ATP2A2, PLAUR, LYN, IL18	CPTAC	Buffering (High - Low)
HALLMARK_INTERFERON_ALPHA_RESPONSE	0.997573	0.997573	0.0546808	-0.151744	-0.538603	47	MX1, ISG15, IFI35, SAMD9, MVB12A, DDX60, NMI, LGALS3BP, MOV10, EIF2AK2, STAT2, PNPT1	CPTAC	Buffering (High - Low)
HALLMARK_INTERFERON_GAMMA_RESPONSE	0.991497	0.997573	0.0386372	0.163379	0.622848	81	ICAM1, CD74, MVP, PFKP, RBCK1, CASP8, FAS, HLA-A, PSMB10, VAMP8, PTPN6, IFIH1, PML, HLA-DRB1, TRIM21, IFIT2	CPTAC	Buffering (High - Low)
HALLMARK_KRAS_SIGNALING_DN	0.0460405	0.12789	0.287857	0.571679	1.51824	16	GPRC5C, ATP6V1B1, EFHD1, SYNPO, CELSR2, IDUA	CPTAC	Buffering (High - Low)
HALLMARK_KRAS_SIGNALING_UP	0.0915254	0.198968	0.191892	0.414361	1.36608	40	PIGR, AKAP12, ST6GAL1, EPB41L3, ENG, PECAM1, IGFBP3, ALDH1A2, VWA5A, SERPINA3, NRP1, CTSS, LCP1	CPTAC	Buffering (High - Low)
HALLMARK_MITOTIC_SPINDLE	0.0217057	0.0678304	0.352488	-0.333131	-1.36852	107	NUSAP1, PDLIM5, KIF11, RACGAP1, KIF2C, ECT2, TOP2A, KIF23, SMC4, CDK1, TPX2	CPTAC	Buffering (High - Low)
HALLMARK_MTORC1_SIGNALING	4.66242e-07	5.82802e-06	0.674963	-0.500673	-2.09293	118	SQLE, RRM2, SLC1A4, PSAT1, MCM2, ASNS, MCM4, SLC1A5, TFRC, HMGCS1, SLC7A5, MTHFD2, SLC2A1, CD9, PHGDH, TM7SF2, DHCR7, DDX39A, DHCR24, SSR1, FADS2, NAMPT, PSME3, HK2, SERPINH1, ATP2A2, RRP9, TOMM40, SHMT2, RPA1, PSMB5, HSPD1, BCAT1, HSPE1, PSMD14, FDXR, IDH1, SDF2L1, PITPNB, GCLC, NFYC, CYP51A1, PSMC6, IDI1, TCEA1, ACSL3, CYB5B, SORD, TBK1, ALDOA, RPN1	CPTAC	Buffering (High - Low)
HALLMARK_MYC_TARGETS_V1	5.07809e-15	1.26952e-13	0.996986	-0.609603	-2.59929	138	KPNA2, RRM1, MCM5, MCM2, MCM6, MCM7, MCM4, RFC4, MAD2L1, POLE3, PCNA, DDX21, CAD, SRPK1, POLD2, DUT, PABPC4, IMPDH2, C1QBP, NOLC1, SERBP1, PPM1G, CTPS1, CLNS1A, EIF4A1, RANBP1, PABPC1, HDAC2, RRP9, RPL6, EIF3B, RPLP0, RSL1D1, HSPD1, DDX18, GNL3, VDAC3, SMARCC1, CCT2, RAN, HSPE1, GOT2, PTGES3, ABCE1, EIF4H, PSMD14, NAP1L1, HNRNPR, SYNCRIP, EIF2S1, XPO1, KARS1, CDK2, SSB, RPS6, EIF3D, CCT4, NCBP2, …	CPTAC	Buffering (High - Low)
HALLMARK_MYC_TARGETS_V2	3.11495e-05	0.000311495	0.557332	-0.619739	-2.14168	42	MCM5, MCM4, MRTO4, PRMT3, NIP7, UTP20, NOP2, NOLC1, HK2, RRP9, IPO4, MYBBP1A, HSPD1, DDX18, GNL3, WDR43, HSPE1, RRP12, AIMP2, MPHOSPH10, PA2G4, SORD, RABEPK, PES1, PUS1, RCL1, CBX3	CPTAC	Buffering (High - Low)
HALLMARK_MYOGENESIS	0.00338123	0.0120758	0.431708	0.462274	1.71289	71	SH2B1, GPX3, AGRN, CDH13, IGFBP7, MYLK, PTGIS, SORBS1, MAPRE3, IGFBP3, SORBS3, GAA, CRAT, ACSL1, PDE4DIP, COL4A2, COL15A1, BIN1, TAGLN, CRYAB, LSP1, MYO1C, SMTN, SIRT2, BAG1, AEBP1, SOD3, PC, GABARAPL2, PDLIM7, SPTAN1, CLU, SYNGR2	CPTAC	Buffering (High - Low)
HALLMARK_NOTCH_SIGNALING	0.599271	0.696827	0.0652353	0.419073	0.883205	7	ARRB1, PRKCA, SKP1, SAP30	CPTAC	Buffering (High - Low)
HALLMARK_OXIDATIVE_PHOSPHORYLATION	0.000683102	0.00380769	0.477271	0.392409	1.6499	150	SDHC, ACADSB, ACAA2, ATP1B1, COX15, BDH2, ETFDH, ATP6V1D, GPX4, ACADM, ATP6V1C1, ATP6V1E1, ATP6V1H, MGST3, COX6A1, COX17, ACAT1, SUCLG1, SLC25A4, ATP6V1F, SDHB, NDUFV2, PDHX, ALDH6A1, DLAT, SDHA, FDX1, OGDH, ACO2, NDUFS7, SLC25A20, TIMM10, SUCLA2, NDUFS4, ATP5PD, GLUD1, ECI1, ATP5PF, RETSAT, SLC25A11, ACAA1, NNT, NDUFB7, ATP5MG, MDH1, ECH1, ECHS1, DLST, NDUFV1, HADHA, ETFB, ATP6V1G1, NDUFS2, DECR…	CPTAC	Buffering (High - Low)
HALLMARK_P53_PATHWAY	0.0793269	0.188874	0.248911	-0.34095	-1.31053	71	SERPINB5, SFN, ITGB4, PCNA, CD82, SLC3A2, BAIAP2, TP53, SEC61A1, RB1, DGKA, SDC1, S100A10, CCNK, TPD52L1, FDXR, RAP2B, DNTTIP2, NOL8, ELP1, PLXNB2	CPTAC	Buffering (High - Low)
HALLMARK_PANCREAS_BETA_CELLS	0.0897196	0.198968	0.204295	0.698893	1.41658	6	PKLR, AKT3, STXBP1	CPTAC	Buffering (High - Low)
HALLMARK_PEROXISOME	0.167235	0.269735	0.138805	0.35283	1.22856	53	HSD17B11, SLC27A2, ALDH1A1, PEX11B, EHHADH, MLYCD, MVP, EPHX2, FIS1, CRAT, ACSL1, PEX5	CPTAC	Buffering (High - Low)
HALLMARK_PI3K_AKT_MTOR_SIGNALING	0.376238	0.508429	0.107972	-0.295709	-1.05602	50	SFN, CDK1, GRK2, SLC2A1	CPTAC	Buffering (High - Low)
HALLMARK_PROTEIN_SECRETION	0.0740103	0.185026	0.216543	0.371061	1.35753	68	ATP6V1B1, KRT18, ATP6V1H, PAM, TPD52, SCAMP3, AP2S1, STX16, SNX2, CD63, STX7, STAM, ANP32E, ARFGEF2, COG2, CTSC, PPT1, CLN5, USO1, CLTA, STX12, VPS45, AP2M1, AP2B1	CPTAC	Buffering (High - Low)
HALLMARK_REACTIVE_OXYGEN_SPECIES_PATHWAY	0.461404	0.54929	0.0764767	0.32072	0.985876	28	MSRA, GPX3, MGST1, GPX4, PFKP, LSP1, LAMTOR5, ATOX1	CPTAC	Buffering (High - Low)
HALLMARK_SPERMATOGENESIS	0.00184839	0.00770163	0.45506	-0.593171	-1.87929	27	KIF2C, RFC4, CDK1, SLC12A2, STRBP, NCAPH, CLGN, COIL, PARP2, TLE4, VDAC3	CPTAC	Buffering (High - Low)
HALLMARK_TGF_BETA_SIGNALING	0.680147	0.73929	0.0596037	0.319029	0.843094	15	ENG, LTBP2, THBS1, SPTBN1, PPM1A	CPTAC	Buffering (High - Low)
HALLMARK_TNFA_SIGNALING_VIA_NFKB	0.421429	0.526786	0.09855	-0.294012	-0.999687	38	PDLIM5, LAMB3, CD44, ATP2B1, NAMPT	CPTAC	Buffering (High - Low)
HALLMARK_UNFOLDED_PROTEIN_RESPONSE	8.55535e-05	0.000712946	0.538434	-0.510659	-1.94189	67	SLC1A4, PSAT1, ASNS, DDX10, SLC7A5, MTHFD2, NOLC1, SSR1, EIF4A1, EIF4A3, RRP9, EEF2, EIF4G1, SRPRB, PAIP1, EIF2S1, EXOSC9, BAG3, FUS, ALDH18A1, EXOSC10, TARS1, NFYB, NHP2, EXOSC2, BANF1, CNOT2, WFS1, PARN, KHSRP	CPTAC	Buffering (High - Low)
HALLMARK_UV_RESPONSE_DN	0.101724	0.210169	0.183024	0.365961	1.31029	60	DAB2, DDAH1, ITGB3, FBLN5, RBPMS, CDC42BPA, PRKAR2B, FHL2, ANXA4, AKT3, PLPP3, MGLL, BCKDHB, ADGRL2, NRP1, SIPA1L1, NEK7, LAMC1, NFIB, MIOS, PRKCA, ATRN, CAV1	CPTAC	Buffering (High - Low)
HALLMARK_UV_RESPONSE_UP	0.0182905	0.0609683	0.352488	-0.381048	-1.4914	77	CTSV, EPCAM, IGFBP2, ASNS, TFRC, RFC4, POLE3, FEN1, MMP14, DDX21, DNAJB1, PARP2, TST, SIGMAR1, FKBP4, POLR2H, GGH, CASP3, RXRB, LYN	CPTAC	Buffering (High - Low)
HALLMARK_WNT_BETA_CATENIN_SIGNALING	0.119639	0.230075	0.193813	-0.560842	-1.40377	11	HDAC2, CTNNB1, TP53, ADAM17, DVL2	CPTAC	Buffering (High - Low)
HALLMARK_XENOBIOTIC_METABOLISM	0.369565	0.508429	0.0857844	0.272089	1.04526	83	ABCC3, CYP27A1, FBP1, PTS, ASL, FAH, CYFIP2, ENTPD5, PAPSS2, ETFDH, AKR1C3, CNDP2, ALDH2, MAN1A1, HMOX1, FAS, KYNU, PSMB10	CPTAC	Buffering (High - Low)
HALLMARK_ADIPOGENESIS	0.170819	0.328497	0.111463	0.320764	1.1802	109	CAVIN1, CAVIN2, DHCR7, MGLL, COL4A1, RAB34, ME1, C3, MYLK, APLP2, ATP1B3, LPCAT3, STOM, SULT1A1, ATL2, SQOR, REEP5, POR, DHRS7B, CD151, RMDN3, MGST3, ABCB8, MTCH2, REEP6, APOE, ACOX1, DHRS7, SLC25A1, IMMT, BCL2L13, MCCC1, PREB	DepMap	Aneuploidy (High - Low)
HALLMARK_ALLOGRAFT_REJECTION	0.0117612	0.0332837	0.38073	-0.407253	-1.5506	45	PTPRC, FAS, HLA-DRA, PTPN6, UBE2N, BCL10, CSK, EIF5A, LYN, AARS1, WARS1, HLA-DMB, RPS3A, AKT1, ABCE1, IKBKB	DepMap	Aneuploidy (High - Low)
HALLMARK_ANDROGEN_RESPONSE	0.220452	0.367419	0.102449	0.37743	1.16927	37	DHCR24, NDRG1, ALDH1A3, ACTN1, ITGAV, AKAP12, MAP7, B4GALT1, ACSL3, PDLIM5	DepMap	Aneuploidy (High - Low)
HALLMARK_ANGIOGENESIS	0.0226306	0.0595541	0.352488	0.651137	1.602	13	APOH, NRP1, LUM, COL5A2, ITGAV, APP	DepMap	Aneuploidy (High - Low)
HALLMARK_APICAL_JUNCTION	3.61913e-05	0.000301594	0.557332	0.536317	1.88033	77	ITGA3, EGFR, ITGA2, CDH1, TGFBI, CDH3, LAMB3, CTNND1, CTNNA1, TJP1, ICAM1, ITGB4, LAMA3, MMP2, BAIAP2, LIMA1, CALB2, NEXN, HRAS, RRAS, ACTN1, NECTIN2, PCDH1, MAPK13, ITGB1, B4GALT1, MDK, MPZL1, ADAM9, ACTN4, CD276	DepMap	Aneuploidy (High - Low)
HALLMARK_APICAL_SURFACE	0.0602219	0.136868	0.231127	0.642499	1.44685	10	AFAP1L2, CRYBG1, PLAUR, APP, B4GALT1, HSPB1	DepMap	Aneuploidy (High - Low)
HALLMARK_APOPTOSIS	0.208861	0.360105	0.102822	0.350897	1.18715	61	CAV1, IL18, CD14, LMNA, IFITM3, LGALS3, TIMP2, MMP2, LUM, ERBB2, CTNNB1, CLU, CD44, APP, BCL2L1, TOP2A, HSPB1, TIMP3, SQSTM1, RHOB, DIABLO, TAP1, SPTAN1, ADD1	DepMap	Aneuploidy (High - Low)
HALLMARK_BILE_ACID_METABOLISM	0.503788	0.614375	0.116739	-0.267969	-0.965934	35	SOD1, PFKM, PEX19, ALDH9A1, FDXR, ALDH1A1, IDH1, HSD17B4	DepMap	Aneuploidy (High - Low)
HALLMARK_CHOLESTEROL_HOMEOSTASIS	0.00327085	0.0109028	0.431708	0.604982	1.76913	29	CD9, SQLE, DHCR7, LGALS3, LGMN, PLAUR, CTNNB1, CLU, S100A11, STX5, ACSS2, TM7SF2, GUSB, CYP51A1, LSS, MVK	DepMap	Aneuploidy (High - Low)
HALLMARK_COAGULATION	0.000109722	0.000783729	0.538434	0.588555	1.91162	48	APOC1, THBS1, ITGA2, CD9, CTSV, CRIP2, LGMN, CAPN5, MMP2, APOA1, CTSH, C3, CLU, APOC3, S100A13, CTSB, CAPN2, SPARC, MMP14, ADAM9, TIMP3, SERPINA1, SERPING1, LRP1, CFH, PLG, CPQ	DepMap	Aneuploidy (High - Low)
HALLMARK_COMPLEMENT	0.00261293	0.00933188	0.431708	0.464843	1.62974	77	APOC1, CPM, CD59, CDH13, CTSV, LGALS3, KYNU, CTSL, LGMN, ME1, CD55, TIMP2, COL4A2, CTSS, PDP1, CP, PLAUR, CTSH, C3, CLU, EHD1, S100A13, CTSB, PLA2G4A, MMP14, DOCK9, CTSC, ADAM9, SERPINA1, SERPING1, CD46, LRP1, CFH, PLG	DepMap	Aneuploidy (High - Low)
HALLMARK_DNA_REPAIR	0.396825	0.508751	0.160801	-0.240804	-1.01027	74	XPC, EDF1, DUT, NT5C, RBX1, DDB2, PNP, NFX1, GTF2F1, APRT, GTF2B, IMPDH2, ADA, ITPA, AK3, RPA3, ALYREF, NUDT9, RPA2, POLB	DepMap	Aneuploidy (High - Low)
HALLMARK_E2F_TARGETS	0.2	0.360105	0.248911	-0.253085	-1.10683	100	JPT1, STMN1, DCK, CDKN2C, PAICS, RANBP1, DUT, DCTPP1, ANP32E, RNASEH2A, TACC3, TUBG1, PSIP1, PPP1R8, MAD2L1, TUBB, CTPS1, TMPO, PA2G4, RAN, CBX5, LYAR, LBR, MTHFD2, SPC24, RPA3, NOLC1, CDKN1B, UBR7, LMNB1, RPA2, RRM2, NAP1L1, ILF3, CTCF, CDK4	DepMap	Aneuploidy (High - Low)
HALLMARK_EPITHELIAL_MESENCHYMAL_TRANSITION	4.82967e-15	2.41484e-13	0.996986	0.699388	2.50801	88	NT5E, PDLIM4, SDC4, NNMT, THBS1, BASP1, TGM2, CTHRC1, ITGA2, COL12A1, CADM1, CD59, TGFBI, ITGB5, THBS2, PLOD2, SDC1, TNC, COL4A1, LAMA3, MMP2, COL4A2, DST, COL5A1, TPM2, LUM, IGFBP3, PLAUR, CCN2, MYLK, DAB2, COL5A2, ITGAV, CDH2, COL6A2, LAMC1, SERPINH1, PLOD3, SGCD, MATN2, CD44, ITGB1, CALU, SPARC, CAPG, ANPEP, QSOX1, MMP14, LGALS1, ECM1, NOTCH2, TIMP3, SNTB1, LOX, TPM1	DepMap	Aneuploidy (High - Low)
HALLMARK_ESTROGEN_RESPONSE_EARLY	3.84952e-08	6.41586e-07	0.719513	0.709594	2.23245	41	MUC1, PDLIM3, SVIL, TGM2, TPBG, MYOF, ALDH3B1, RAB31, DHCR7, IGF1R, WFS1, PAPSS2, LAD1, OLFML3, ADD3, TJP3, CALB2, CD44, SEC14L2, B4GALT1	DepMap	Aneuploidy (High - Low)
HALLMARK_ESTROGEN_RESPONSE_LATE	1.92224e-05	0.00024028	0.57561	0.584857	1.95367	58	CAV1, PDLIM3, TPBG, CDH1, CD9, TRIM29, AGR2, ST14, MYOF, ALDH3B1, SERPINA3, RAB31, DHCR7, ASS1, WFS1, PAPSS2, PKP3, LSR, ADD3, TJP3, ATP2B4, CD44, MAPK13, MDK, TOP2A	DepMap	Aneuploidy (High - Low)
HALLMARK_FATTY_ACID_METABOLISM	0.656098	0.74552	0.0423318	0.252665	0.895377	82	S100A10, EHHADH, DHCR24, MGLL, ME1, IL4I1, ACOT8, NBN, RDH11, ACOT2, ACADVL, CPT1A, BLVRA, LGALS1, REEP6, CBR3, ACOX1, BPHL, ACSL5, EPHX1	DepMap	Aneuploidy (High - Low)
HALLMARK_G2M_CHECKPOINT	0.803279	0.836749	0.110122	-0.200181	-0.851231	80	JPT1, STMN1, CDKN2C, PBK, EWSR1, RAD23B, TACC3, MAD2L1, KIF11, NUP50, TMPO, SLC7A1, DR1, LBR, CBX1, CHMP1A, NCL, NOLC1, SAP30, CDKN1B, HSPA8, DTYMK, LMNB1, RPA2, ILF3, CTCF, CDK4	DepMap	Aneuploidy (High - Low)
HALLMARK_GLYCOLYSIS	0.114216	0.24093	0.142057	0.356123	1.27706	88	NT5E, CLDN3, EGFR, TPBG, PKP2, TGFBI, PLOD2, DSC2, SDC1, SLC25A13, ME1, CAPN5, COL5A1, IGFBP3, AGRN, PC, PAXIP1, CD44, P4HA2, B4GALT1, LHPP, PAM, QSOX1	DepMap	Aneuploidy (High - Low)
HALLMARK_HEDGEHOG_SIGNALING	0.23839	0.384221	0.158514	-0.392664	-1.14445	16	DPYSL2, CRMP1, NRCAM, RTN1	DepMap	Aneuploidy (High - Low)
HALLMARK_HEME_METABOLISM	0.688608	0.748487	0.0418239	0.257274	0.870407	61	BCAM, HTATIP2, C3, SLC11A2, PC, SELENBP1, CTSB, P4HA2, BLVRA, ARHGEF12, ENDOD1, OPTN, ABCB6, TNS1, SPTA1, MGST3, TFRC, NNT, ADD1, SPTB, SLC30A1	DepMap	Aneuploidy (High - Low)
HALLMARK_HYPOXIA	0.000222143	0.00123413	0.518848	0.532366	1.82717	67	CAVIN3, CAVIN1, CAV1, SDC4, EGFR, TGM2, TPBG, TGFBI, LXN, NDRG1, ANXA2, COL5A1, IGFBP3, MT2A, CP, PLAUR, CCN2, AMPD3, SELENBP1, AKAP12, TES, P4HA2, PAM	DepMap	Aneuploidy (High - Low)
HALLMARK_IL2_STAT5_SIGNALING	0.00012651	0.000790687	0.518848	0.562903	1.86967	56	MUC1, NT5E, TGM2, AHNAK, PLEC, WLS, IFITM3, NDRG1, IGF1R, NRP1, CTSZ, ENPP1, SH3BGRL2, LCLAT1, MYO1C, CDCP1, ITGAV, CD44, CAPG, PRNP, BCL2L1, SYNGR2, CKAP4, ECM1, COL6A1	DepMap	Aneuploidy (High - Low)
HALLMARK_IL6_JAK_STAT3_SIGNALING	0.245902	0.384221	0.102822	0.487471	1.19933	13	CD14, CD9, PTPN1, CD44, STAT3, IRF9, STAT2	DepMap	Aneuploidy (High - Low)
HALLMARK_INFLAMMATORY_RESPONSE	0.000588274	0.00245114	0.477271	0.615352	1.82366	30	CD82, TPBG, IL18, CD14, ITGB8, CD55, ICAM1, PLAUR, SLC11A2, ATP2B1, BST2, MMP14, ATP2A2, ATP2C1	DepMap	Aneuploidy (High - Low)
HALLMARK_INTERFERON_ALPHA_RESPONSE	0.670968	0.74552	0.043888	0.271784	0.878629	47	LGALS3BP, IFITM3, IFIT2, CD47, BST2, SP110, PROCR, DDX60, IRF9, PARP9, STAT2, TAP1, NMI, PARP14, SAMD9, C1S	DepMap	Aneuploidy (High - Low)
HALLMARK_INTERFERON_GAMMA_RESPONSE	0.360195	0.502392	0.0706196	0.300031	1.05926	80	VAMP8, TNFAIP2, UPP1, LGALS3BP, IFITM3, ICAM1, MT2A, MVP, PTPN1, IFIT2, PLA2G4A, PML, BST2, SP110, MX2, DDX60, STAT3, IRF9, SERPING1, TOR1B, STAT2, CFH, TAP1, OAS3, TAPBP, SAMHD1, NMI, RNF213	DepMap	Aneuploidy (High - Low)
HALLMARK_KRAS_SIGNALING_DN	0.91018	0.91018	0.036685	0.258549	0.644068	14	SPTBN2, EFHD1, SYNPO, CDKAL1, IGFBP2, CELSR2, VPS50	DepMap	Aneuploidy (High - Low)
HALLMARK_KRAS_SIGNALING_UP	0.115646	0.24093	0.15017	0.42917	1.30765	34	ITGA2, SERPINA3, NRP1, EPHB2, ALDH1A3, IGFBP3, CTSS, PLAUR, VWA5A, AKAP12, MAP7	DepMap	Aneuploidy (High - Low)
HALLMARK_MITOTIC_SPINDLE	0.120669	0.241338	0.13649	0.342381	1.24697	99	MARCKS, ARHGAP29, ANLN, FGD4, DST, PALLD, CTTN, BCAR1, CDC42EP1, KIF23, ECT2, PDLIM5, TOP2A, ARHGEF12, TUBA4A, RACGAP1, PXN, NOTCH2, NUMA1, ACTN4, TPX2, TRIO, ARF6, SPTAN1, RICTOR, SYNPO, LRPPRC, KIF3B, KIF2C, SMC3, SPTBN1, DLG1, MYO1E, CENPF, KIFAP3, SUN2, STAU1, WASL, ARHGAP5	DepMap	Aneuploidy (High - Low)
HALLMARK_MTORC1_SIGNALING	0.320988	0.486345	0.195789	-0.23596	-1.04495	105	CORO1A, PSAT1, TCEA1, SORD, PPA1, CACYBP, GOT1, PRDX1, PSMG1, TPI1, ASNS, WARS1, TUBG1, PNP, PHGDH, STIP1, FDXR, HSPE1, PITPNB, ENO1, IDH1, ATP6V1D, LDHA, HSPD1, PFKL, TBK1, CCT6A, MAP2K3, MTHFD2, ALDOA, NMT1, PGM1, ACACA, USO1, PDK1, PSPH, PPIA, QDPR, ACLY, RRM2, UCHL5	DepMap	Aneuploidy (High - Low)
HALLMARK_MYC_TARGETS_V1	1.17448e-11	2.9362e-10	0.875325	-0.512459	-2.33378	131	EIF4H, RANBP1, SERBP1, DUT, RRM1, UBE2L3, UBE2E1, RAD23B, SRM, PTGES3, ABCE1, MAD2L1, HSPE1, IARS1, RPS6, PABPC1, CTPS1, PSMA1, PCBP1, C1QBP, RPS2, EEF1B2, IMPDH2, PA2G4, RAN, LDHA, HSPD1, CCT2, CCT3, NDUFAB1, CCT5, CCT4, APEX1, CCT7, NOP16, DDX21, PSMA6, PSMA2, NOLC1, PSMD8, CAD, EIF4A1, SSB, HNRNPA1, MRPL9, TCP1, YWHAQ, PPIA, NAP1L1, SNRPD2, TRIM28, PSMD1, KARS1, RPL6, CDK4, PSMA7, PSMD14, PABP…	DepMap	Aneuploidy (High - Low)
HALLMARK_MYC_TARGETS_V2	0.00130726	0.00502792	0.45506	-0.50567	-1.8381	38	SORD, RABEPK, DCTPP1, SRM, HSPE1, PUS1, PA2G4, HSPD1, NOP16, NDUFAF4, NOLC1, PRMT3	DepMap	Aneuploidy (High - Low)
HALLMARK_MYOGENESIS	0.000443962	0.00221981	0.498493	0.533479	1.80879	62	SVIL, ITGB5, CDH13, IGFBP7, ITGB4, COL4A2, TPM2, IGFBP3, CLU, CRYAB, AGRN, MYLK, MYO1C, PLXNB2, PC, COL6A2, SGCD, ITGB1, APP, SPARC, PRNP, SYNGR2	DepMap	Aneuploidy (High - Low)
HALLMARK_NOTCH_SIGNALING	0.872774	0.890585	0.0632191	-0.288771	-0.656618	7	RBX1, SKP1, SAP30, PRKCA	DepMap	Aneuploidy (High - Low)
HALLMARK_OXIDATIVE_PHOSPHORYLATION	0.0325661	0.0775383	0.321776	-0.273466	-1.26157	146	NQO2, LDHB, CASP7, ATP6V1G1, TIMM8B, ACADSB, ATP5PD, ATP6V1E1, ATP5PO, NDUFA7, ACAT1, ATP5PF, ATP5MG, NDUFS7, NDUFS4, ATP5PB, IDH1, MDH1, ATP5F1D, ATP6V1D, NDUFA8, LDHA, ATP6V1F, ATP5F1A, ACO2, NDUFA5, NDUFAB1, ATP6V1H, NDUFV2, PDHB, NDUFS8, NDUFA4, NDUFA2, NDUFB4, BAX, COX6C, NDUFB7, TIMM13, SDHB, NDUFS6, COX6B1, MRPS12, ATP5F1B, NDUFA6, ATP5F1C, NDUFB8, UQCRB, PRDX3, UQCRFS1, VDAC3, ACADM, NDUF…	DepMap	Aneuploidy (High - Low)
HALLMARK_P53_PATHWAY	0.00563631	0.0176135	0.407018	0.464285	1.58892	66	VAMP8, S100A10, CD82, SERPINB5, SDC1, ST14, CDH13, UPP1, CDKN2A, TP53, NDRG1, CTSF, ITGB4, BAIAP2, HRAS, PLXNB2, VWA5A, STOM, APP	DepMap	Aneuploidy (High - Low)
HALLMARK_PANCREAS_BETA_CELLS	0.633252	0.736339	0.0772747	-0.39859	-0.849948	6	SRP14, PKLR, SRP9	DepMap	Aneuploidy (High - Low)
HALLMARK_PEROXISOME	0.624187	0.736339	0.0475434	0.275038	0.899047	52	EHHADH, CADM1, DHCR24, MVP, ACOT8, HRAS, MSH2, RDH11, TOP2A, SLC35B2, CRABP2, ACOX1, SMARCC1, ACSL5	DepMap	Aneuploidy (High - Low)
HALLMARK_PI3K_AKT_MTOR_SIGNALING	0.348018	0.502392	0.156312	-0.269245	-1.04623	47	UBE2N, PIN1, PFN1, CLTC, AKT1, CFL1, GRK2, PLCG1, IRAK4, RPS6KA1, TBK1, RIPK1, MAP2K3, TSC2, CDKN1B, ACACA, PDK1	DepMap	Aneuploidy (High - Low)
HALLMARK_PROTEIN_SECRETION	0.37831	0.502392	0.0697793	0.30896	1.05385	64	EGFR, SCRN1, DST, RAB22A, CD63, ERGIC3, PAM, ATP1A1, SEC22B, VPS45, TMED2, CTSC, RER1, ARFGEF2, STX16	DepMap	Aneuploidy (High - Low)
HALLMARK_REACTIVE_OXYGEN_SPECIES_PATHWAY	0.0308172	0.077043	0.352488	-0.456423	-1.54415	26	LSP1, SOD1, MSRA, TXN, PRDX2, PRDX1, LAMTOR5	DepMap	Aneuploidy (High - Low)
HALLMARK_SPERMATOGENESIS	0.366197	0.502392	0.134273	-0.320943	-1.05622	25	PEBP1, PSMG1, IDE, STRBP, SIRT1, NCAPH, LPIN1	DepMap	Aneuploidy (High - Low)
HALLMARK_TGF_BETA_SIGNALING	0.0119821	0.0332837	0.38073	0.656182	1.6346	14	THBS1, CDH1, RAB31, TJP1, CTNNB1, LTBP2, SMAD3, ENG, NCOR2	DepMap	Aneuploidy (High - Low)
HALLMARK_TNFA_SIGNALING_VIA_NFKB	0.000576219	0.00245114	0.477271	0.594347	1.85095	38	MARCKS, SDC4, IL18, LAMB3, TNFAIP2, TNC, KYNU, PLPP3, ICAM1, PLAUR, EHD1, ATP2B1, CD44, IFIT2, B4GALT1, PDLIM5, SMAD3, SQSTM1, RHOB, TRIP10, TAP1, DNAJB4	DepMap	Aneuploidy (High - Low)
HALLMARK_UNFOLDED_PROTEIN_RESPONSE	0.381818	0.502392	0.151149	-0.255822	-1.03033	55	PSAT1, DCP1A, LSM1, ASNS, EEF2, LSM4, IARS1, TUBB2A, CNOT2, SEC31A, MTHFD2, NOLC1, EIF4A1	DepMap	Aneuploidy (High - Low)
HALLMARK_UV_RESPONSE_DN	3.56123e-05	0.000301594	0.557332	0.579929	1.93373	57	CAV1, LTBP1, MGLL, IGF1R, PLPP3, NRP1, TJP1, ANXA2, ADGRL2, ERBB2, ADD3, ATP2B4, ATP2B1, DAB2, COL5A2, LAMC1, PDLIM5, NIPBL, NOTCH2, SMAD3, ATP2C1, NFIB, SIPA1L1, ATRN, SDC2	DepMap	Aneuploidy (High - Low)
HALLMARK_UV_RESPONSE_UP	0.797767	0.836749	0.0340464	0.234807	0.807608	68	PDLIM3, CTSV, EPCAM, ICAM1, SULT1A1, CYB5B, CYB5R1, TUBA4A, MMP14, SIGMAR1, MGAT1, RPN1, SQSTM1, RHOB, TFRC, TAP1, EPHX1, PRKCD	DepMap	Aneuploidy (High - Low)
HALLMARK_WNT_BETA_CATENIN_SIGNALING	0.412044	0.515055	0.0770737	0.470986	1.06062	10	TP53, CTNNB1, NCOR2, NCSTN, ADAM17, NUMB	DepMap	Aneuploidy (High - Low)
HALLMARK_XENOBIOTIC_METABOLISM	0.207872	0.360105	0.101351	0.339551	1.18342	73	CYP2S1, SPINT2, UPP1, KYNU, PAPSS2, MT2A, DHRS1, BCAR1, ABCC3, PC, CYP27A1, AKR1C3, NFS1, ACP2, PDLIM5, NPC1, ATP2A2, POR, MAN1A1, COMT, ASL, BCAT1, APOE, ACOX1, PLG, NDRG2, BPHL, ENTPD5, EPHX1, DHRS7, NQO1, SLC12A4, CYB5A	DepMap	Aneuploidy (High - Low)
HALLMARK_ADIPOGENESIS	2.30946e-05	0.000288683	0.57561	0.45085	1.95033	95	CAVIN1, POR, DHCR7, SQOR, STOM, DHRS7, REEP5, CYC1, CS, ECHS1, SLC1A5, DLD, SUCLG1, PREB, RMDN3, ALDH2, ATL2, UQCRC1, SCP2, UQCRQ, DBT, RTN3, CPT2, MTCH2, MDH2, BCL2L13, MCCC1, ECH1, APLP2, SDHB, DHRS7B, IMMT, ACOX1, DLAT, ATP1B3, DECR1, NDUFS3, MRPL15, COQ9, SLC25A1, IDH3A, SAMM50, NDUFA5, JAGN1, PTCD3, CRAT, TST, PEX14, BCKDHA, CDKN2C, ACO2, PLIN2, SLC25A10	ProCan	Aneuploidy (High - Low)
HALLMARK_ALLOGRAFT_REJECTION	0.0115163	0.0494982	0.38073	-0.437393	-1.63035	40	PTPN6, ITGB2, CSK, UBE2N, AARS1, BCAT1, EIF3J, PSMB10, ABCE1, EIF3D, EIF5A, EIF3A, RPS3A, WARS1, TPD52, BCL10, NCK1	ProCan	Aneuploidy (High - Low)
HALLMARK_ANDROGEN_RESPONSE	0.0293848	0.086426	0.352488	0.456428	1.60561	32	KRT8, B4GALT1, ACSL3, ACTN1, VAPA, DHCR24, ITGAV, SPCS3, ALDH1A3, LMAN1, UAP1	ProCan	Aneuploidy (High - Low)
HALLMARK_ANGIOGENESIS	0.305955	0.463568	0.10925	-0.482786	-1.14404	8	S100A4, VTN	ProCan	Aneuploidy (High - Low)
HALLMARK_APICAL_JUNCTION	0.000180627	0.00150523	0.518848	0.496025	1.9585	59	JUP, CTNNA1, LIMA1, CTNND1, ITGB1, EGFR, ITGA3, LAMB3, ICAM1, CDH3, B4GALT1, ACTN4, THY1, ACTN1, ITGA2, ITGB4, SIRPA	ProCan	Aneuploidy (High - Low)
HALLMARK_APICAL_SURFACE	0.630561	0.700623	0.0656814	0.366634	0.879199	9	B4GALT1, THY1, ADAM10, CRYBG1, APP, HSPB1	ProCan	Aneuploidy (High - Low)
HALLMARK_APOPTOSIS	0.0129109	0.0496573	0.38073	0.423224	1.63214	49	KRT18, LMNA, CAV1, CTNNB1, VDAC2, CD44, ERBB2, SOD2, ANXA1, DAP3, CLU, BCL2L1, SQSTM1, DNAJC3, SPTAN1	ProCan	Aneuploidy (High - Low)
HALLMARK_BILE_ACID_METABOLISM	0.529851	0.662313	0.0725352	0.28012	0.945456	27	ACSL5, DHCR24, ABCD3, HSD17B4, SCP2, ACSL1, SLC35B2, PRDX5, PECR, PEX1, FDXR	ProCan	Aneuploidy (High - Low)
HALLMARK_CHOLESTEROL_HOMEOSTASIS	0.10325	0.220777	0.191892	0.410128	1.32477	24	ALCAM, DHCR7, S100A11, CTNNB1, STX5, LSS, CLU, ECH1	ProCan	Aneuploidy (High - Low)
HALLMARK_COAGULATION	0.185468	0.32077	0.1396	0.377231	1.21851	24	CTSB, ITGA2, ANXA1, CLU, THBS1, ARF4, ADAM9, MMP14, CAPN2, ISCU	ProCan	Aneuploidy (High - Low)
HALLMARK_COMPLEMENT	0.591716	0.700623	0.0697793	0.243248	0.939213	52	CTSD, CTSB, CPM, CTSC, PDP1, CD59, HSPA5, CD46, CLU, ERAP2	ProCan	Aneuploidy (High - Low)
HALLMARK_DNA_REPAIR	0.0218111	0.0681596	0.352488	-0.363753	-1.49047	64	DUT, IMPDH2, PCNA, LIG1, RPA2, EDF1, APRT, RPA3, RFC2, GTF2F1, PNP, MPG, GTF2B, UMPS, AK1, POLD3, RFC4	ProCan	Aneuploidy (High - Low)
HALLMARK_E2F_TARGETS	9.85793e-12	2.46448e-10	0.875325	-0.586573	-2.58993	93	DUT, STMN1, DCK, ANP32E, NASP, DCTPP1, PAICS, NAP1L1, MCM6, RANBP1, PCNA, TUBB, MCM2, RRM2, MCM3, MCM4, MCM7, RNASEH2A, LIG1, DNMT1, MCM5, UBR7, PA2G4, SMC4, CTPS1, RPA2, CDK1, RPA3, RPA1, RAN, PPP1R8, RFC2, CBX5, PSIP1, XPO1, NCAPD2, SPC24, MSH2, POLD3	ProCan	Aneuploidy (High - Low)
HALLMARK_EPITHELIAL_MESENCHYMAL_TRANSITION	0.0118796	0.0494982	0.38073	0.399635	1.62558	66	ITGB1, SERPINH1, TGM2, NT5E, CALU, BASP1, PLOD3, THY1, ITGA2, CD44, ITGAV, TPM1, CD59, SDC4, PPIB, COL6A2, THBS1	ProCan	Aneuploidy (High - Low)
HALLMARK_ESTROGEN_RESPONSE_EARLY	7.91224e-05	0.000791224	0.538434	0.560004	2.02446	38	KRT8, KRT18, TGM2, MYOF, DHCR7, SLC7A5, B4GALT1, TPBG, ENDOD1, SVIL, CD44, MUC1, PPIF, IGF1R, AKAP1	ProCan	Aneuploidy (High - Low)
HALLMARK_ESTROGEN_RESPONSE_LATE	0.149225	0.297469	0.158514	0.315521	1.21679	49	MYOF, DHCR7, SLC7A5, CAV1, ALDH3A2, TPBG, CD44, ASS1, PPIF, CDH1, COX6C, UGDH, LSR, SLC16A1	ProCan	Aneuploidy (High - Low)
HALLMARK_FATTY_ACID_METABOLISM	0.0156694	0.055962	0.352488	0.377163	1.57304	74	ACADVL, CPT1A, ACSL5, HADHB, RDH11, ALDH3A2, SDHA, S100A10, DLST, DHCR24, SUCLG2, ACAA1, ECHS1, DLD, HSD17B4, SUCLG1, ECI1, CPT2, EPHX1, MDH2, ECH1, BPHL, ACOT8, UGDH, ACOX1, EHHADH, ECI2, DECR1, ACSL1	ProCan	Aneuploidy (High - Low)
HALLMARK_G2M_CHECKPOINT	0.000868153	0.00542596	0.477271	-0.422619	-1.77182	71	STMN1, NASP, MCM6, MCM2, MCM3, SMC2, MCM5, SMC4, KIF11, RPA2, CDK1, TLE3, HSPA8, PBK, CUL3, XPO1, DR1, NUSAP1, RAD23B, JPT1, PRMT5, KIF2C, UPF1, CUL1, NUP50, MKI67, SMARCC1, KIF5B, TACC3, PAFAH1B1, KPNA2, DDX39A, CTCF	ProCan	Aneuploidy (High - Low)
HALLMARK_GLYCOLYSIS	0.154684	0.297469	0.165657	-0.281263	-1.18992	76	STMN1, NASP, PGAM1, AKR1A1, MDH1, ENO1, LDHA, TPI1, ALDOA, PPIA, PGLS, KIF2A, CDK1, ENO2, TXN, PKM, BPNT1, UGP2, SOD1, PGM2, GOT1, MIF, TALDO1	ProCan	Aneuploidy (High - Low)
HALLMARK_HEDGEHOG_SIGNALING	0.212371	0.353952	0.135002	-0.508744	-1.24032	9	DPYSL2, CDK6, TLE3	ProCan	Aneuploidy (High - Low)
HALLMARK_HEME_METABOLISM	0.84261	0.84261	0.0516356	0.209308	0.788008	45	PC, CTSB, BCAM, ENDOD1, CAST, HTATIP2, PICALM, TFRC, ANK1, ALDH6A1, NNT, BSG	ProCan	Aneuploidy (High - Low)
HALLMARK_HYPOXIA	0.167653	0.310468	0.15017	0.304371	1.17522	52	ANXA2, CAVIN1, EGFR, TGM2, AK4, CAV1, TPBG, HK1, SDC4, HSPA5, CAVIN3	ProCan	Aneuploidy (High - Low)
HALLMARK_IL2_STAT5_SIGNALING	0.000700074	0.00500053	0.477271	0.491835	1.88316	48	PLEC, AHNAK, ALCAM, TGM2, NT5E, MYO1C, ITGA6, CTSZ, CKAP4, CD44, ITGAV, SLC1A5, BCL2L1, MUC1, COL6A1, IGF1R, PTRH2, ENPP1, P4HA1, LCLAT1	ProCan	Aneuploidy (High - Low)
HALLMARK_IL6_JAK_STAT3_SIGNALING	0.279026	0.435978	0.10925	0.465376	1.16822	10	PTPN1, CD44, STAT2	ProCan	Aneuploidy (High - Low)
HALLMARK_INFLAMMATORY_RESPONSE	0.468691	0.616698	0.0797706	0.312328	0.993171	23	ICAM1, ATP2A2, TPBG, ATP2C1, SELENOS, ATP2B1, MMP14, TAPBP	ProCan	Aneuploidy (High - Low)
HALLMARK_INTERFERON_ALPHA_RESPONSE	0.0471613	0.117903	0.321776	-0.43236	-1.52337	32	ELF1, PSME1, PSMB8, PSME2, PSMB9, TRIM26, MX1, WARS1, PSMA3, LAP3, TRIM25	ProCan	Aneuploidy (High - Low)
HALLMARK_INTERFERON_GAMMA_RESPONSE	0.0382184	0.106162	0.321776	-0.346746	-1.39469	57	PTPN6, CASP3, PSME1, PSMB8, PSME2, PSMB9, PSMB10, NFKB1, TRIM26, MX1, WARS1, PSMA3, SRI, PNP, LAP3, PSMA2, TRIM25	ProCan	Aneuploidy (High - Low)
HALLMARK_KRAS_SIGNALING_DN	0.705761	0.75081	0.0632191	-0.373064	-0.811553	6	MX1	ProCan	Aneuploidy (High - Low)
HALLMARK_KRAS_SIGNALING_UP	0.0428202	0.112685	0.321776	-0.476206	-1.57917	25	LCP1, PLAUR, ITGB2, PSMB8	ProCan	Aneuploidy (High - Low)
HALLMARK_MITOTIC_SPINDLE	0.625272	0.700623	0.0720033	-0.216502	-0.915941	76	EPB41, SMC4, KIF11, CDK1, CKAP5, ARHGEF2, YWHAE, MAPRE1, ITSN1, PCM1, TUBA4A, NUSAP1, BIN1, MAP1S, NCK1, KIF2C, SEPTIN9, RFC1, ARHGEF7, KIF5B, RAB3GAP1, CD2AP, KLC1, EPB41L2, PAFAH1B1, ABI1	ProCan	Aneuploidy (High - Low)
HALLMARK_MTORC1_SIGNALING	0.00412869	0.0206434	0.407018	-0.363404	-1.62534	102	CORO1A, ITGB2, CACYBP, PHGDH, TCEA1, PPA1, MCM2, RRM2, MCM4, PSAT1, ENO1, LDHA, PRDX1, TPI1, BCAT1, ALDOA, PPIA, CCT6A, UCHL5, ACLY, STIP1, ABCF2, PSME3, RPA1, PITPNB, WARS1, LTA4H, IDI1, PSMA3, PNP, PSMD14, TUBA4A, TES, GOT1, ASNS, ACTR2	ProCan	Aneuploidy (High - Low)
HALLMARK_MYC_TARGETS_V1	1.77526e-11	2.95877e-10	0.863415	-0.528976	-2.45955	128	DUT, SRM, IMPDH2, NAP1L1, MCM6, RANBP1, PCNA, PTGES3, MCM2, MCM4, MCM7, CAD, LDHA, CCT3, MCM5, UBE2L3, CCT7, SERBP1, CCT4, TCP1, EIF3J, PPIA, UBA2, CCT2, EEF1B2, CCT5, PA2G4, ABCE1, EIF4H, RRM1, CTPS1, EIF3D, YWHAQ, GLO1, PPM1G, RPS2, EIF4A1, CLNS1A, PSMA6, RAN, YWHAE, PCBP1, PSMA1, XPO1, EIF3B, PSMA7, PSMD14, APEX1, PSMA2, SET, PSMD1, SSB, POLD2, LSM2, RFC4, PSMC6, RAD23B, TRIM28, PABPC1, EIF4G2…	ProCan	Aneuploidy (High - Low)
HALLMARK_MYC_TARGETS_V2	0.186047	0.32077	0.147331	-0.326451	-1.19627	38	DCTPP1, SRM, MCM4, MCM5, PA2G4	ProCan	Aneuploidy (High - Low)
HALLMARK_MYOGENESIS	0.105973	0.220777	0.190023	0.341224	1.2913	46	ITGB1, PC, MYO1C, SVIL, ITGB4, PLXNB2, CLU, COL6A2, SPTAN1, COL6A3, GAA, MYH9, AGRN, ACSL1, NQO1, PDLIM7, CRAT, SYNGR2, PDE4DIP, ABLIM1	ProCan	Aneuploidy (High - Low)
HALLMARK_NOTCH_SIGNALING	0.386831	0.537266	0.0949752	-0.485308	-1.05573	6	SKP1, RBX1, CUL1	ProCan	Aneuploidy (High - Low)
HALLMARK_OXIDATIVE_PHOSPHORYLATION	1.82816e-14	9.14082e-13	0.975995	0.557315	2.55892	140	ACADVL, POR, OAT, CPT1A, OGDH, CYB5R3, HADHB, HADHA, PDP1, GLUD1, SDHA, DLST, OPA1, CYC1, VDAC2, CS, SLC25A3, PHB2, UQCRFS1, GOT2, ACAA1, ECHS1, UQCRC2, TIMM50, LRPPRC, DLD, CYCS, COX7A2, SUCLG1, UQCRB, ECI1, UQCRC1, TOMM70, NDUFA4, VDAC1, UQCRQ, TIMM9, ATP1B1, NDUFB4, MDH2, COX6C, ECH1, MFN2, SLC25A11, SDHB, IMMT, DLAT, COX4I1, MRPL11, MTX2, AFG3L2, PDHX, COX5B, DECR1, TCIRG1, ALDH6A1, NDUFS3, N…	ProCan	Aneuploidy (High - Low)
HALLMARK_P53_PATHWAY	0.345168	0.493097	0.0992333	0.278233	1.07429	52	CTSD, SLC3A2, STOM, S100A10, RAP2B, ITGB4, PLXNB2, VAMP8, DDB2, EPHX1	ProCan	Aneuploidy (High - Low)
HALLMARK_PANCREAS_BETA_CELLS	0.77439	0.790194	0.0582216	-0.403568	-0.778532	4	SRP9, SRP14	ProCan	Aneuploidy (High - Low)
HALLMARK_PEROXISOME	0.337786	0.493097	0.09855	0.290456	1.08105	43	ACSL5, RDH11, DHCR24, ACAA1, SOD2, ABCD3, HSD17B4, SCP2, ECH1, ACOT8, ACOX1, EHHADH, ECI2, ACSL1, MVP, SLC35B2, PRDX5, CRAT, PEX14, PEX11B	ProCan	Aneuploidy (High - Low)
HALLMARK_PI3K_AKT_MTOR_SIGNALING	0.415094	0.560938	0.0919686	-0.279505	-1.02313	37	PFN1, UBE2N, CFL1, GRK2, CDK1, PIN1, PPP2R1B	ProCan	Aneuploidy (High - Low)
HALLMARK_PROTEIN_SECRETION	0.00234746	0.0130414	0.431708	0.450142	1.77734	59	KRT18, EGFR, ATP1A1, SEC22B, ERGIC3, STX16, CTSC, RAB2A, TMED10, RAB14, TMX1, LMAN1, STX12, VPS45, AP2B1, AP2S1, TMED2, PPT1, ADAM10, AP2M1, CLTC	ProCan	Aneuploidy (High - Low)
HALLMARK_REACTIVE_OXYGEN_SPECIES_PATHWAY	0.51357	0.658423	0.0799859	-0.295757	-0.971158	24	PRDX2, OXSR1, PRDX1, TXN, SOD1, PRDX6, SCAF4	ProCan	Aneuploidy (High - Low)
HALLMARK_SPERMATOGENESIS	0.0606061	0.1443	0.271289	-0.475356	-1.46394	19	PEBP1, NCAPH, CDK1, TSN, TALDO1, RFC4, IDE, KIF2C, PSMG1	ProCan	Aneuploidy (High - Low)
HALLMARK_TGF_BETA_SIGNALING	0.701195	0.75081	0.0619763	0.319965	0.814702	11	CTNNB1, THBS1, CDH1, SPTBN1, TJP1, NCOR2	ProCan	Aneuploidy (High - Low)
HALLMARK_TNFA_SIGNALING_VIA_NFKB	0.0202361	0.0674537	0.352488	0.473043	1.59661	27	MARCKS, LAMB3, ICAM1, B4GALT1, CD44, SOD2, SDC4, SQSTM1, TNFAIP2, ATP2B1, IRS2, RHOB	ProCan	Aneuploidy (High - Low)
HALLMARK_UNFOLDED_PROTEIN_RESPONSE	0.76938	0.790194	0.0562941	0.215743	0.842541	55	SLC7A5, SSR1, SPCS3, SRPRB, ATP6V0D1, PREB, HSPA5, HSP90B1, HYOU1, DNAJC3, PDIA6, PDIA5	ProCan	Aneuploidy (High - Low)
HALLMARK_UV_RESPONSE_DN	0.562863	0.686418	0.0713053	0.250218	0.938511	44	ANXA2, CAV1, ERBB2, ATP2C1, DLG1, IGF1R, ATP2B1	ProCan	Aneuploidy (High - Low)
HALLMARK_UV_RESPONSE_UP	0.629278	0.700623	0.0649408	0.23181	0.914269	57	ICAM1, RPN1, ACAA1, SOD2, MRPL23, CYB5B, EPHX1, CYB5R1, PPIF, SQSTM1, AP2S1, TFRC, MARK2, PPT1, RAB27A, RHOB, MMP14, CLTB, BSG, MGAT1	ProCan	Aneuploidy (High - Low)
HALLMARK_WNT_BETA_CATENIN_SIGNALING	0.238835	0.385218	0.122108	0.520578	1.19934	8	CTNNB1, NCSTN, NUMB, NCOR2, ADAM17	ProCan	Aneuploidy (High - Low)
HALLMARK_XENOBIOTIC_METABOLISM	0.0946197	0.215045	0.197822	0.320354	1.29305	64	JUP, SPINT2, POR, PC, ATP2A2, DHRS7, NFS1, COMT, CYP2S1, SLC1A5, PYCR1, ALDH2, EPHX1, MCCC2, ECH1, BPHL, UGDH, ACOX1	ProCan	Aneuploidy (High - Low)
HALLMARK_ADIPOGENESIS	0.130856	0.327141	0.154191	0.306486	1.20978	120	ME1, SDHC, ABCB8, PLIN2, REEP6, AGPAT3, SULT1A1, ACAA2, CAVIN2, CMBL, STOM, DHCR7, ACLY, COL4A1, FAH, APOE, EPHX2, ACO2, QDPR, MCCC1, PFKL, LAMA4, SQOR, RTN3, YWHAG, ORM1, CAVIN1, ECH1, RMDN3, REEP5, UBQLN1, CYC1, MTCH2, POR, PGM1, APLP2, ACADM, DGAT1, GBE1, ETFB, DHRS7, LPCAT3, RETSAT, UQCRQ, SDHB, COQ5, GPX3, SLC25A1, CS, TANK, GPHN, IMMT, NDUFS3	CPTAC	Aneuploidy (High - Low)
HALLMARK_ALLOGRAFT_REJECTION	0.305882	0.493359	0.0968878	0.318194	1.09925	54	THY1, ICAM1, EGFR, TAPBP, IL18, F2, TPD52, STAT1, FAS, TAP1, HLA-A, PSMB10, PRKCB, WARS1, DARS1, CAPG, PTPRC, STAB1, PTPN6	CPTAC	Aneuploidy (High - Low)
HALLMARK_ANDROGEN_RESPONSE	0.590686	0.738358	0.0810802	-0.268955	-0.921365	39	PDLIM5, B4GALT1, KRT8, SORD, IQGAP2, SEC24D, RRP12, TSC22D1, AKT1, GSR, NGLY1	CPTAC	Aneuploidy (High - Low)
HALLMARK_ANGIOGENESIS	0.630385	0.743802	0.0736213	-0.312922	-0.869306	16	FSTL1, COL3A1, VCAN, SERPINA5, COL5A2, LUM	CPTAC	Aneuploidy (High - Low)
HALLMARK_APICAL_JUNCTION	0.113111	0.308841	0.213928	-0.306403	-1.22793	88	MDK, ACTG2, B4GALT1, LAMA3, NEXN, RSU1, CDH1, LAMB3, EPB41L2, RASA1, MYL9, CD276, SYMPK, VCAN, VCL, GTF2F1, DLG1, HADH, CNN2	CPTAC	Aneuploidy (High - Low)
HALLMARK_APICAL_SURFACE	0.20354	0.407182	0.143759	-0.500778	-1.26847	11	B4GALT1, EPHB4, PLAUR, ADAM10, LYN	CPTAC	Aneuploidy (High - Low)
HALLMARK_APOPTOSIS	0.0862355	0.287452	0.195789	0.362604	1.30025	69	GSTM1, HMOX1, TSPO, SQSTM1, CASP8, RHOB, BCL2L1, CLU, CASP1, IL18, ENO2, CAV1, PTK2, TIMP3, F2, IFITM3, FAS, TAP1, HSPB1, LMNA, CASP4, FDXR, SPTAN1, VDAC2	CPTAC	Aneuploidy (High - Low)
HALLMARK_BILE_ACID_METABOLISM	0.262542	0.452658	0.10592	0.350677	1.13293	37	DHCR24, CYP27A1, NEDD4, ACSL1, SLC27A2, HSD17B11, PFKM, SLC29A1, PECR, EPHX2, MLYCD, ALDH1A1, NPC1	CPTAC	Aneuploidy (High - Low)
HALLMARK_CHOLESTEROL_HOMEOSTASIS	0.703242	0.74813	0.0728939	-0.253015	-0.853745	38	FADS2, TM7SF2, PLAUR, ALCAM, CD9	CPTAC	Aneuploidy (High - Low)
HALLMARK_COAGULATION	0.342373	0.51041	0.0908241	0.310584	1.07812	59	PECAM1, APOC1, RABIF, ITGB3, SIRT2, CLU, FN1, VWF, S100A13, APOC3, TIMP3, F2, ITIH1, A2M, ITGA2, CFH, PLEK, PLG, SERPINA1, C9, F12, SPARC, APOA1, SERPING1, LRP1, PROS1, THBS1, CAPN2, ISCU, C1QA, CPQ	CPTAC	Aneuploidy (High - Low)
HALLMARK_COMPLEMENT	0.330049	0.51041	0.0911073	0.284436	1.06944	87	ME1, APOC1, RABIF, PSMB9, CLU, APOA4, CASP1, FN1, CASP10, LAP3, CDH13, APOBEC3G, S100A13, KYNU, F2, ITIH1, C1QC, PRCP, EHD1, CFH, PLEK, PLG, ATOX1, SERPINA1	CPTAC	Aneuploidy (High - Low)
HALLMARK_DNA_REPAIR	0.661184	0.743802	0.0557104	0.242554	0.89393	77	MPC2, TP53, SRSF6, DDB2, BCAM, RPA2, SUPT4H1, ADA, NT5C3A, GSDME, GMPR2, UMPS, RALA, LIG1, ERCC4	CPTAC	Aneuploidy (High - Low)
HALLMARK_E2F_TARGETS	0.7024	0.74813	0.0516356	0.227006	0.882298	107	SNRPB, SHMT1, TP53, RPA2, RFC1, ANP32E, MLH1	CPTAC	Aneuploidy (High - Low)
HALLMARK_EPITHELIAL_MESENCHYMAL_TRANSITION	0.00209031	0.0348385	0.431708	-0.398256	-1.64248	103	ACTA2, NT5E, LAMA3, PDLIM4, FBN2, COL1A2, BASP1, MYLK, TAGLN, COL1A1, COL12A1, PLAUR, IGFBP2, TPM1, SGCD, TPM2, CADM1, FSTL1, PCOLCE, MYL9, PPIB, COL3A1, MATN2, EFEMP2, CAP2, VCAN, MMP14, CCN2, DCN, FBLN5	CPTAC	Aneuploidy (High - Low)
HALLMARK_ESTROGEN_RESPONSE_EARLY	0.00608373	0.0608373	0.407018	-0.451694	-1.64701	52	MUC1, B4GALT1, TJP3, KRT18, FHL2, OLFML3, KRT8, PODXL, SFN, TPD52L1, PDLIM3, ESRP2, WFS1	CPTAC	Aneuploidy (High - Low)
HALLMARK_ESTROGEN_RESPONSE_LATE	0.0145677	0.0846812	0.38073	-0.409134	-1.56815	67	MDK, AGR2, TJP3, PKP3, ST14, CDH1, PDCD4, SFN, SORD, CD9, TPD52L1, PDLIM3, IDH2, S100A9, WFS1, LSR, UGDH, CKB, ATP2B4, LLGL2, SERPINA5, FDFT1, TPSAB1, TST, ARL3	CPTAC	Aneuploidy (High - Low)
HALLMARK_FATTY_ACID_METABOLISM	0.00930452	0.0775377	0.38073	0.398797	1.53514	100	ENO3, DHCR24, GAPDHS, EHHADH, ME1, SDHC, REEP6, ACSL1, ACAA2, CBR1, SERINC1, HSD17B11, ACSS1, ENO2, MCEE, ALAD, ACO2, CBR3, AOC3, UBE2L6, CPT1A, MLYCD, ALDH1A1, AUH, BLVRA, PRDX6, ALDH3A2, SDHA, CRYZ	CPTAC	Aneuploidy (High - Low)
HALLMARK_G2M_CHECKPOINT	0.211735	0.407182	0.152145	-0.282554	-1.12581	85	MEIS2, CENPF, SLC12A2, STMN1, CDK1, NOLC1, CUL1, HMGA1, SMARCC1, RACGAP1, KPNA2, LMNB1, EWSR1, SMC2, NASP, RBM14, SLC7A1, TOP1, LIG3, KIF5B, ILF3, TOP2A, SMC4, KIF23, PBK, SFPQ, NUP98, SRSF1, UPF1, NUP50, SYNCRIP, MAD2L1, CBX1	CPTAC	Aneuploidy (High - Low)
HALLMARK_GLYCOLYSIS	0.580902	0.738358	0.0862866	-0.231669	-0.956504	104	CLDN3, B4GALT1, ABCB6, NT5E, PKP2, PAM, STMN1, ALDOA, IDH1, CASP6, CDK1	CPTAC	Aneuploidy (High - Low)
HALLMARK_HEDGEHOG_SIGNALING	0.378685	0.540978	0.10208	-0.387676	-1.07697	16	TLE1, NRCAM, LDB1, RASA1, CRMP1	CPTAC	Aneuploidy (High - Low)
HALLMARK_HEME_METABOLISM	0.00172369	0.0348385	0.45506	0.476359	1.71347	70	SPTA1, SLC4A1, ENDOD1, BPGM, ADD2, PC, HTATIP2, SPTB, ANK1, HBD, EPB41, BLVRB, SNCA, ATP6V0A1, BCAM, BSG, ALAD, HAGH, GCLC, ARHGEF12, PICALM, BMP2K, FECH, BLVRA, CAST, NUDT4, PRDX2, ASNS, RNF123, NNT, SLC2A1, HEBP1, ADD1	CPTAC	Aneuploidy (High - Low)
HALLMARK_HYPOXIA	0.00446244	0.0557805	0.407018	0.45303	1.69443	85	PKLR, ENO3, GAPDHS, HMOX1, NDRG1, LOX, PLIN2, ALDOC, IRS2, EGFR, PDK1, MT2A, ILVBL, ENO2, CAV1, PFKP, GPI, TPD52, PFKL, UGP2, FAM162A, AKAP12, JMJD6, AK4, CAVIN1, NAGK, GYS1, CP, TGFBI, TGM2, SLC2A1, LXN, GRHPR, PGM1, GALK1, GBE1, TPI1	CPTAC	Aneuploidy (High - Low)
HALLMARK_IL2_STAT5_SIGNALING	0.642373	0.743802	0.0584693	0.26045	0.90409	59	ENO3, NDRG1, PLIN2, RHOB, BCL2L1, FAH, ANXA4, RNH1, IFITM3, COL6A1, PLEC, SWAP70, MYO1C, LCLAT1, SERPINB6, CTSZ, UMPS	CPTAC	Aneuploidy (High - Low)
HALLMARK_IL6_JAK_STAT3_SIGNALING	0.209302	0.407182	0.12564	0.458061	1.24489	17	HMOX1, ITGB3, A2M, STAT1, FAS, PTPN1, STAT2, GRB2, STAT3, IRF9	CPTAC	Aneuploidy (High - Low)
HALLMARK_INFLAMMATORY_RESPONSE	0.477108	0.627774	0.0919686	-0.30376	-0.9911	31	SLC11A2, PLAUR, CD55, ATP2C1, ATP2B1, MMP14, LYN, SLC7A1, ITGB8, TPBG	CPTAC	Aneuploidy (High - Low)
HALLMARK_INTERFERON_ALPHA_RESPONSE	0.0152426	0.0846812	0.38073	0.477776	1.60797	47	PROCR, IFIT2, CASP8, PSMB9, HLA-C, CASP1, SAMD9, LAP3, IFIT3, TRAFD1, UBE2L6, IFITM3, TAP1, IFIH1, WARS1, PSME2, TRIM21, OGFR, STAT2, PSMB8, PSMA3, PARP9, UBA7	CPTAC	Aneuploidy (High - Low)
HALLMARK_INTERFERON_GAMMA_RESPONSE	0.000208889	0.0104445	0.518848	0.499524	1.84833	81	ICAM1, BPGM, UPP1, HLA-B, IFIT2, CASP8, PSMB9, CASP1, TAPBP, MT2A, RBCK1, SRI, LAP3, MX2, IFIT3, PFKP, TRAFD1, MVP, UBE2L6, RNF213, NAMPT, IFITM3, STAT1, IFIT1, FAS, TAP1, ZNFX1, TOR1B, CFH, HLA-A, PSMB10, IFIH1, WARS1, PML, CASP4, PTPN1, RIPK1, PSME2, VAMP8, TRIM21, OGFR, STAT2, PSMB8, PSMA3, SERPING1, PTPN6	CPTAC	Aneuploidy (High - Low)
HALLMARK_KRAS_SIGNALING_DN	0.0784314	0.280112	0.213928	0.538177	1.43805	16	ATP6V1B1, SYNPO, ITIH3, CAMK1D	CPTAC	Aneuploidy (High - Low)
HALLMARK_KRAS_SIGNALING_UP	0.272727	0.454545	0.129443	-0.326408	-1.12362	40	PIGR, ALDH1A2, KIF5C, PLAUR, GALNT3	CPTAC	Aneuploidy (High - Low)
HALLMARK_MITOTIC_SPINDLE	0.0197482	0.0987409	0.352488	0.373596	1.45204	107	STAU1, NUMA1, NUSAP1, CCDC88A, TUBA4A, SYNPO, PCNT, ARHGAP29, EPB41, FSCN1, ANLN, DOCK2, PREX1, KIFAP3, RFC1, WASL, TRIO, PXN	CPTAC	Aneuploidy (High - Low)
HALLMARK_MTORC1_SIGNALING	0.789727	0.805844	0.0464155	0.216488	0.853879	118	DHCR24, ME1, TUBA4A, SQSTM1, DHCR7, ACLY, GOT1, PDK1, PSPH, SLC1A4, GPI, ATP6V1D, QDPR, NAMPT, PFKL, GCLC, EEF1E1, SHMT2, NIBAN1, ACSL3, YKT6, AK4, HSPA9, WARS1, ASNS, FDXR	CPTAC	Aneuploidy (High - Low)
HALLMARK_MYC_TARGETS_V1	0.106667	0.308841	0.224966	-0.275002	-1.19703	138	SRPK1, RRM1, HNRNPA3, NOLC1, TRIM28, CUL1, EIF3B, VDAC3, SMARCC1, LSM2, SNRPB2, KPNA2, C1QBP, HNRNPR, CBX3, SNRPA, SERBP1, RNPS1, MRPL9, NHP2, SRSF3, PCNA, RRP9, NCBP1, DDX21, SF3A1, PRDX3, UBE2L3, SRSF1, GNL3, SYNCRIP, CTPS1, MAD2L1, DUT, POLE3, AIMP2, PTGES3, RPLP0, SF3B3, XRCC6, MCM2, NCBP2, HNRNPU, SET, GOT2, RPS2, NDUFAB1, MCM5, APEX1, MRPS18B, RUVBL2, EIF2S2, IMPDH2, IARS1, SSB, UBA2, PPM1G…	CPTAC	Aneuploidy (High - Low)
HALLMARK_MYC_TARGETS_V2	0.623153	0.743802	0.0785029	-0.260233	-0.902045	42	SORD, NOLC1, RRP12, CBX3, UTP20, SUPV3L1, PUS1, RABEPK, RRP9, TCOF1, GNL3, IPO4, AIMP2	CPTAC	Aneuploidy (High - Low)
HALLMARK_MYOGENESIS	0.199488	0.407182	0.157403	-0.300378	-1.16064	71	MYH11, DES, MYLK, CAMK2B, TAGLN, COL1A1, SMTN, PDLIM7, SGCD, TPM2, TPD52L1, COL3A1	CPTAC	Aneuploidy (High - Low)
HALLMARK_NOTCH_SIGNALING	0.764045	0.79588	0.0636424	-0.344207	-0.757882	7	CUL1	CPTAC	Aneuploidy (High - Low)
HALLMARK_OXIDATIVE_PHOSPHORYLATION	0.0741325	0.280112	0.206588	0.308787	1.26946	150	SDHC, ACAA2, ATP5MG, SLC25A12, TOMM22, CYB5R3, GLUD1, ATP6V1E1, ATP6V1H, GPI, TIMM10, ACO2, ATP6V1D, NDUFS7, ATP6V1C1, CPT1A, ATP6V1G1, OGDH, SLC25A20, ATP1B1, NDUFB4, SLC25A11, SDHA, NDUFS2, ATP5F1D, NDUFV2, AFG3L2, OPA1, HSPA9, ECH1, ACADSB, VDAC2, HADHB, PHB2, FDX1, NNT, ATP6V1F, CYC1, HADHA, RHOT1, IDH3B, POR, NDUFB5, ATP5F1C, ACADM, NDUFS4, ACAA1, FH, UQCRB, COX15, ETFB, ISCU, RETSAT, NDUFA9…	CPTAC	Aneuploidy (High - Low)
HALLMARK_P53_PATHWAY	0.0149856	0.0846812	0.38073	0.414902	1.49241	70	HMOX1, NDRG1, TP53, UPP1, STOM, PROCR, CYFIP2, DDB2, RHBDF2, CASP1, SDC1, HSPA4L, CDH13, TRAFD1, RAP2B, FAS, ADA, CTSF, FAM162A, TAP1, SLC3A2, SERPINB5, DCXR, PTPRE, EPS8L2, COQ8A, RRP8, FDXR, VAMP8, PLXNB2, S100A10	CPTAC	Aneuploidy (High - Low)
HALLMARK_PANCREAS_BETA_CELLS	0.140481	0.334478	0.159647	0.654981	1.33561	6	PKLR, AKT3, STXBP1	CPTAC	Aneuploidy (High - Low)
HALLMARK_PEROXISOME	0.347079	0.51041	0.0908241	0.312836	1.07428	53	DHCR24, EHHADH, PEX11B, TSPO, ACSL1, SLC27A2, HSD17B11, MVP, EPHX2, MLYCD, ALDH1A1, SLC25A19	CPTAC	Aneuploidy (High - Low)
HALLMARK_PI3K_AKT_MTOR_SIGNALING	0.233564	0.417079	0.115734	0.340315	1.15315	50	ITPR2, THEM4, EGFR, SQSTM1, RALB, PDK1, AP2M1, CDK4, PRKAG1, MAPK1, PRKCB, RIPK1, SLC2A1, STAT2, PAK4, ARPC3, DUSP3, TSC2, GRK2, ACACA, YWHAB, GRB2, ECSIT	CPTAC	Aneuploidy (High - Low)
HALLMARK_PROTEIN_SECRETION	0.669421	0.743802	0.0553643	0.247901	0.88786	68	ATP6V1B1, STX16, GOSR2, EGFR, AP2S1, ATP6V1H, ANP32E, VAMP3, TPD52, AP2M1, SNX2, MAPK1, YKT6	CPTAC	Aneuploidy (High - Low)
HALLMARK_REACTIVE_OXYGEN_SPECIES_PATHWAY	0.227119	0.417079	0.116234	0.391279	1.20283	28	PFKP, MSRA, GCLC, MGST1, PRDX6, NDUFB4, ATOX1, NDUFS2, PRDX2, STK25, LSP1, LAMTOR5, NDUFA6, PRNP, GPX3, OXSR1	CPTAC	Aneuploidy (High - Low)
HALLMARK_SPERMATOGENESIS	0.117359	0.308841	0.204295	-0.420188	-1.31217	27	CLGN, STRBP, SLC12A2, CDK1, VDAC3, PSMG1, PARP2, ZC3H14, LPIN1, IDE	CPTAC	Aneuploidy (High - Low)
HALLMARK_TGF_BETA_SIGNALING	0.877917	0.877917	0.0466948	0.254566	0.672071	15	SMAD3, FKBP1A, ENG, SPTBN1, NCOR2, RAB31, THBS1	CPTAC	Aneuploidy (High - Low)
HALLMARK_TNFA_SIGNALING_VIA_NFKB	0.196339	0.407182	0.125033	0.369362	1.20103	38	ICAM1, SMAD3, IRS2, SQSTM1, IFIT2, RHOB, IL18, DNAJB4, KYNU, NAMPT, TAP1, EHD1, PLEK, TNFAIP8, PTPRE, IFIH1, PLPP3	CPTAC	Aneuploidy (High - Low)
HALLMARK_UNFOLDED_PROTEIN_RESPONSE	0.099963	0.308841	0.287805	-0.352878	-1.35253	67	DDX10, NFYB, NOLC1, ALDH18A1, WFS1, FUS, HYOU1, SSR1, MTHFD2, SRPRB, PDIA6, EXOSC9, DNAJC3, KIF5B, NHP2, EIF4A3, EEF2, PARN, CALR, EIF4A2, PREB, KHSRP, RRP9, EXOSC10, DCP1A	CPTAC	Aneuploidy (High - Low)
HALLMARK_UV_RESPONSE_DN	0.0313515	0.142507	0.321776	-0.397277	-1.49776	60	PDLIM5, COL1A2, FHL2, COL1A1, MRPS31, LTBP1, CDK13, COL3A1, CAP2, ATP2C1, ABCC1, MTA1, ATP2B1, ATP2B4, FBLN5, COL5A2, DLG1, SLC7A1, MGMT	CPTAC	Aneuploidy (High - Low)
HALLMARK_UV_RESPONSE_UP	0.402961	0.555283	0.0802023	0.280714	1.03457	77	PTPRD, HMOX1, GLS, ICAM1, TUBA4A, SULT1A1, SQSTM1, RHOB, AP2S1, BSG, ENO2, SPR, ATP6V1C1, TAP1, PPAT	CPTAC	Aneuploidy (High - Low)
HALLMARK_WNT_BETA_CATENIN_SIGNALING	0.410909	0.555283	0.0845557	0.425976	1.03379	11	TP53, GNAI1, NCOR2, NCSTN	CPTAC	Aneuploidy (High - Low)
HALLMARK_XENOBIOTIC_METABOLISM	0.0434057	0.180857	0.282013	0.376966	1.40177	83	HMOX1, CYP27A1, PC, UPP1, CYP2S1, AKR1C3, CBR1, VTN, CYFIP2, BLVRB, ITIH4, MT2A, DHRS1, FAH, DHPS, APOE, KYNU, ENTPD5, SLC12A4, ACO2, ITIH1, ASL, GCLC, FAS, SHMT2, NPC1, PLG, PSMB10, DCXR	CPTAC	Aneuploidy (High - Low)

## Sheet: ssGSEA
Model.ID	HALLMARK_ADIPOGENESIS	HALLMARK_ALLOGRAFT_REJECTION	HALLMARK_ANDROGEN_RESPONSE	HALLMARK_ANGIOGENESIS	HALLMARK_APICAL_JUNCTION	HALLMARK_APICAL_SURFACE	HALLMARK_APOPTOSIS	HALLMARK_BILE_ACID_METABOLISM	HALLMARK_CHOLESTEROL_HOMEOSTASIS	HALLMARK_COAGULATION	HALLMARK_COMPLEMENT	HALLMARK_DNA_REPAIR	HALLMARK_E2F_TARGETS	HALLMARK_EPITHELIAL_MESENCHYMAL_TRANSITION	HALLMARK_ESTROGEN_RESPONSE_EARLY	HALLMARK_ESTROGEN_RESPONSE_LATE	HALLMARK_FATTY_ACID_METABOLISM	HALLMARK_G2M_CHECKPOINT	HALLMARK_GLYCOLYSIS	HALLMARK_HEDGEHOG_SIGNALING	HALLMARK_HEME_METABOLISM	HALLMARK_HYPOXIA	HALLMARK_IL2_STAT5_SIGNALING	HALLMARK_IL6_JAK_STAT3_SIGNALING	HALLMARK_INFLAMMATORY_RESPONSE	HALLMARK_INTERFERON_ALPHA_RESPONSE	HALLMARK_INTERFERON_GAMMA_RESPONSE	HALLMARK_KRAS_SIGNALING_DN	HALLMARK_KRAS_SIGNALING_UP	HALLMARK_MITOTIC_SPINDLE	HALLMARK_MTORC1_SIGNALING	HALLMARK_MYC_TARGETS_V1	HALLMARK_MYC_TARGETS_V2	HALLMARK_MYOGENESIS	HALLMARK_NOTCH_SIGNALING	HALLMARK_OXIDATIVE_PHOSPHORYLATION	HALLMARK_P53_PATHWAY	HALLMARK_PANCREAS_BETA_CELLS	HALLMARK_PEROXISOME	HALLMARK_PI3K_AKT_MTOR_SIGNALING	HALLMARK_PROTEIN_SECRETION	HALLMARK_REACTIVE_OXYGEN_SPECIES_PATHWAY	HALLMARK_SPERMATOGENESIS	HALLMARK_TGF_BETA_SIGNALING	HALLMARK_TNFA_SIGNALING_VIA_NFKB	HALLMARK_UNFOLDED_PROTEIN_RESPONSE	HALLMARK_UV_RESPONSE_DN	HALLMARK_UV_RESPONSE_UP	HALLMARK_WNT_BETA_CATENIN_SIGNALING
C3L-00006	0.260453	0.188828	0.271987	0.178407	0.150418	-0.0987637	0.114892	0.191178	0.0809134	0.179703	0.159757	-0.0240673	0.333757	0.183769	0.137476	0.292516	0.324447	0.340339	0.266124	-0.0381002	0.0929203	0.278721	0.238656	-0.0551473	0.0506725	0.26574	0.280635	-0.137817	0.208016	0.0480412	0.313879	0.407803	0.129597	0.206038	0.46	0.321049	-0.0142664	0.209566	0.155191	0.194426	0.178518	0.103443	0.112574	0.0444227	-0.0456499	0.24587	0.0944168	0.0549995	0.0290813
C3L-00008	0.226292	-0.0199243	0.288545	0.250952	0.157032	-0.00973602	0.0773968	0.17769	0.122442	0.20181	0.118551	-0.0294274	0.348706	0.27775	0.0794821	0.240116	0.287837	0.350886	0.297684	0.0063467	0.0755027	0.325349	0.298986	-0.0599425	-0.0793891	0.0754822	0.0658231	-0.132966	0.145874	0.0696398	0.327914	0.402529	0.102303	0.212951	0.488854	0.285763	-0.0655737	0.220225	0.133521	0.214552	0.224462	0.118639	0.125569	0.0590597	-0.0717774	0.233185	0.105248	0.0208715	0.0516954
C3L-00010	0.328771	0.220128	0.183033	0.187981	0.165522	-0.0805545	0.138596	0.255895	0.102884	0.378748	0.283965	-0.0764355	0.24452	0.248737	0.00660553	0.203826	0.337738	0.261866	0.290669	0.091773	0.180836	0.38651	0.305104	0.0185987	0.0990119	0.262273	0.297728	-0.0663224	0.268389	0.0898314	0.330257	0.308561	-0.0118491	0.264692	0.311481	0.355772	0.00252433	0.136449	0.184278	0.212904	0.196444	0.226824	0.0313656	0.0727108	-0.0414836	0.139855	0.0177487	0.0746162	-0.0772719
C3L-00011	0.256108	0.154944	0.216143	0.171387	0.124872	-0.0656569	0.164155	0.1967	0.116652	0.338736	0.270035	-0.0755133	0.285453	0.248106	-0.019001	0.203887	0.310981	0.314808	0.312688	0.117833	0.137332	0.398115	0.347239	0.00976397	0.108054	0.227128	0.240536	-0.230607	0.254305	0.0949819	0.386317	0.365374	0.086919	0.212059	0.39777	0.270563	-0.0750318	0.181529	0.156448	0.239682	0.233912	0.130742	0.033788	0.017264	-0.0160806	0.208876	-0.00977752	0.0977073	-0.0564405
C3L-00026	0.383178	0.180459	0.196232	0.115663	0.116737	-0.147191	0.146278	0.307374	0.0865608	0.2923	0.242437	-0.0574676	0.217982	0.177645	-0.039575	0.188448	0.409836	0.23047	0.284996	0.0380135	0.205037	0.379613	0.279566	-0.00389392	0.0367397	0.270198	0.275999	-0.176205	0.260709	0.0586971	0.340851	0.314622	-0.00783917	0.232099	0.34364	0.445117	0.0154927	0.0984331	0.234846	0.201071	0.194406	0.229899	0.0606352	-0.0433331	-0.037709	0.13041	-0.011777	0.118254	-0.105769
C3L-00032	0.247379	0.0986802	0.289024	0.1261	0.167168	-0.113523	0.082211	0.183638	0.15407	0.208494	0.158806	-0.0583496	0.292106	0.205278	0.0874439	0.258043	0.317119	0.303787	0.294744	0.000721789	0.0907413	0.31954	0.282807	-0.0725017	-0.0125962	0.169932	0.191984	-0.146349	0.224522	0.0515492	0.322926	0.369643	0.041367	0.226638	0.476466	0.291572	-0.0575653	0.210597	0.164927	0.211957	0.236081	0.173766	0.104812	-0.00692885	-0.0675849	0.230599	0.082653	0.0123053	0.014504
C3L-00080	0.234929	0.177759	0.248367	0.179878	0.176132	-0.144666	0.154993	0.154443	0.239841	0.301337	0.241212	-0.022736	0.324612	0.24872	0.0541047	0.218805	0.290564	0.315459	0.284681	0.0373167	0.143422	0.36008	0.310141	0.00969296	0.0412469	0.216634	0.221964	-0.169469	0.266477	0.0670599	0.379899	0.36452	0.035007	0.20332	0.358509	0.249802	-0.0659078	0.192299	0.0957852	0.274669	0.268	0.130049	0.05055	0.125955	-0.0341255	0.175087	-0.0165258	0.0970198	0.0473472
C3L-00081	0.207279	0.14769	0.228592	0.320571	0.21433	0.0589216	0.144605	0.106898	0.136374	0.263015	0.209299	-0.0144188	0.358874	0.336137	0.156677	0.225907	0.258825	0.352559	0.276494	0.0935845	0.155398	0.360929	0.321922	0.0352164	0.0778457	0.175419	0.174706	-0.0854153	0.23859	0.0959271	0.375735	0.403227	0.0991437	0.27013	0.407973	0.213985	0.00515086	0.228826	0.0697522	0.257067	0.268627	0.222097	0.0671688	0.0780382	0.0125973	0.233923	0.10004	0.0760004	0.0532363
C3L-00088	0.34375	0.176756	0.196786	0.155905	0.142656	-0.0381261	0.128112	0.256339	0.095402	0.316692	0.253002	-0.0653522	0.229741	0.21305	-0.0361034	0.193053	0.371511	0.232928	0.283457	0.0692724	0.181406	0.377596	0.29395	-0.039963	0.079782	0.272045	0.279072	-0.118644	0.290247	0.0973402	0.33762	0.309385	-0.0360398	0.272282	0.343788	0.374013	-0.0109268	0.169083	0.196805	0.20768	0.190958	0.224811	0.0538052	0.0462216	-0.0353568	0.130886	0.0503947	0.0746234	-0.048194
C3L-00090	0.255328	0.0671041	0.273613	0.0965169	0.151315	-0.0100612	0.0962589	0.25297	0.100395	0.197431	0.149548	-0.0432918	0.308068	0.182496	0.166349	0.29905	0.308061	0.311421	0.282382	-0.00946287	0.105506	0.310542	0.28335	-0.053581	0.0251654	0.182191	0.159764	-0.114206	0.178741	0.0510481	0.320614	0.381557	0.0548876	0.194969	0.480936	0.302544	-0.0309766	0.226701	0.200995	0.23135	0.224455	0.183427	0.0977292	0.0149702	-0.0630794	0.226744	0.0991873	0.0331479	0.00764565
C3L-00097	0.334846	0.150524	0.164289	0.220163	0.168738	-0.0311297	0.108602	0.241735	0.0917064	0.363402	0.25678	-0.0473756	0.256848	0.269731	-0.0101166	0.195049	0.363804	0.252243	0.292643	0.111175	0.179088	0.386351	0.31056	-0.0309508	0.0433658	0.216401	0.224263	-0.126441	0.275175	0.100981	0.326686	0.319245	-0.0108275	0.304608	0.306841	0.358633	-0.0354723	0.14211	0.173542	0.202082	0.162373	0.199488	0.0319008	0.103261	-0.0709186	0.128296	0.0666763	0.0468826	-0.0373847
C3L-00098	0.252981	0.24816	0.271942	0.125038	0.102034	-0.0575323	0.16218	0.155934	0.132857	0.258401	0.233528	-0.0382643	0.336471	0.174876	0.00710142	0.216784	0.314608	0.329182	0.278802	-0.0396387	0.123592	0.270984	0.241033	0.0207893	0.150109	0.324295	0.325946	-0.213591	0.274716	0.0227604	0.36455	0.401181	0.125885	0.200156	0.425432	0.321848	0.0556852	0.238453	0.144874	0.214149	0.226462	0.14035	0.162801	-0.0203756	0.0727165	0.258985	0.000765379	0.111737	0.073464
C3L-00103	0.304643	0.176989	0.194212	0.253821	0.186605	-0.0735946	0.138769	0.18631	0.140132	0.384576	0.281184	-0.0679738	0.269837	0.293631	0.0353933	0.208264	0.325212	0.27898	0.288566	0.125282	0.137562	0.376439	0.308703	0.00710684	0.130704	0.255086	0.268343	-0.0873923	0.29111	0.0741284	0.32117	0.333972	0.0171687	0.285935	0.321501	0.329775	-0.00227354	0.186532	0.146298	0.202745	0.197194	0.168131	-0.00126838	0.0946204	-0.0451224	0.141674	0.0462414	0.0622662	-0.0635367
C3L-00104	0.294701	0.0743056	0.230656	0.161721	0.150724	0.0749306	0.0929151	0.170201	0.159887	0.293971	0.259713	-0.0658709	0.281767	0.255122	0.0525484	0.231226	0.33729	0.275657	0.277839	0.280241	0.185739	0.304659	0.294255	0.0278697	0.108191	0.175743	0.130291	-0.0840499	0.216674	0.13624	0.355233	0.326415	-0.0545052	0.196831	0.331477	0.376047	-0.0755521	0.611195	0.182052	0.230381	0.200898	0.192621	0.0215668	0.0834541	-0.0459854	0.160313	0.0789206	0.0473504	-0.144902
C3L-00136	0.251222	0.146661	0.268922	0.160065	0.166632	0.0941954	0.124595	0.241854	0.119296	0.175122	0.155816	-0.0638678	0.280684	0.177421	0.141138	0.281588	0.340483	0.287119	0.246534	0.00395039	0.105016	0.27713	0.264963	-0.0474969	0.0918814	0.210833	0.208169	-0.103715	0.197054	0.060822	0.307976	0.365371	0.0167637	0.192349	0.481528	0.322373	0.0207856	0.390619	0.216899	0.20858	0.2333	0.120471	0.132925	0.00393474	-0.0289075	0.23198	0.0927353	0.0347022	0.0516748
C3L-00137	0.199352	0.0513085	0.288113	0.204599	0.169384	-0.0563456	0.0709124	0.197494	0.0659077	0.22179	0.132619	-0.0114709	0.35802	0.239928	0.110644	0.25213	0.276435	0.346608	0.276617	-0.00664133	0.106801	0.29252	0.26017	-0.0839457	-0.0163084	0.14442	0.114596	-0.133163	0.176824	0.0805837	0.30849	0.402716	0.082	0.216741	0.478352	0.24918	-0.0451039	0.208181	0.144879	0.192783	0.221525	0.131133	0.128305	0.114779	-0.0915223	0.235953	0.125864	-0.0005037	0.0475757
C3L-00143	0.246552	0.240219	0.280025	0.142028	0.170295	-0.11732	0.167904	0.220216	0.133205	0.191362	0.205432	-0.0342752	0.298204	0.150777	0.0101193	0.229765	0.338344	0.310008	0.288105	0.0171868	0.0975631	0.310781	0.299645	0.0582023	0.168988	0.315855	0.309719	-0.12952	0.276802	0.0513489	0.317679	0.363008	0.00147002	0.164736	0.455912	0.305793	0.0316095	0.211719	0.164337	0.212325	0.218313	0.149828	0.0811084	-0.0315607	0.0564426	0.208952	0.0598586	0.0489504	0.0573152
C3L-00277	0.247982	0.102169	0.23899	0.378737	0.239003	-0.0987914	0.107017	0.147991	0.160437	0.471485	0.307118	-0.0644525	0.223798	0.46009	0.142491	0.271796	0.311597	0.24802	0.330292	0.111433	0.0781631	0.375941	0.333267	-0.0654652	0.0141712	0.145892	0.162062	0.0121075	0.280382	0.131359	0.314134	0.293883	-0.00142295	0.317633	0.390035	0.287138	-0.074545	0.294723	0.123082	0.200563	0.195464	0.183923	0.0411276	0.189781	-0.106585	0.221069	0.188612	-0.0137349	-0.0455207
C3L-00358	0.207033	0.190242	0.214671	0.119677	0.159272	-0.0520213	0.155382	0.138443	0.0886845	0.190813	0.158293	0.0135118	0.38208	0.182992	0.0805527	0.217678	0.266329	0.378931	0.228689	0.00517918	0.0992309	0.264283	0.237567	0.0395014	0.103714	0.242615	0.235815	-0.0859308	0.188854	0.0305298	0.324595	0.415595	0.125895	0.188382	0.489579	0.27761	-0.0213677	0.226028	0.0868357	0.218253	0.173132	0.122782	0.124103	0.0325101	0.0358666	0.251736	0.0454239	0.0598264	0.0260958
C3L-00361	0.261345	0.0990703	0.296807	0.108681	0.123828	0.0520437	0.0707627	0.240238	0.163362	0.160871	0.121913	-0.0228674	0.333411	0.182232	0.0538207	0.233148	0.333063	0.336871	0.297788	-0.0650288	0.0664813	0.294468	0.263377	-0.114658	-0.0540819	0.186818	0.192801	-0.21011	0.177947	0.0328226	0.312655	0.403921	0.0790396	0.206528	0.450825	0.333219	-0.0572868	0.194505	0.191094	0.198261	0.257587	0.120799	0.107468	0.0120741	-0.0664353	0.235245	0.0773933	0.0174666	0.0208028
C3L-00362	0.220197	0.0938504	0.253927	0.173545	0.157128	-0.119563	0.0808923	0.211191	0.104792	0.198758	0.146386	-0.0336631	0.335873	0.227471	0.135469	0.256311	0.276092	0.347355	0.263477	0.0224362	0.114707	0.287539	0.282715	-0.0774816	-0.0267857	0.141243	0.17701	-0.212581	0.200533	0.0654885	0.315943	0.397328	0.088149	0.228371	0.482082	0.280097	-0.0555329	0.22058	0.162379	0.204202	0.22619	0.161702	0.119377	0.0352388	-0.104782	0.246471	0.117842	-0.00223811	0.0403248
C3L-00365	0.257303	0.125124	0.251126	0.180315	0.167621	0.0388673	0.113787	0.181966	0.205317	0.254755	0.238859	-0.0759535	0.277833	0.192951	0.0377442	0.205031	0.29274	0.283876	0.253229	0.272909	0.194178	0.264517	0.28268	0.0585672	0.123778	0.234262	0.224323	-0.0442386	0.192428	0.13468	0.358603	0.340991	-0.0258046	0.162471	0.35842	0.333276	-0.0478072	0.597591	0.171012	0.228227	0.220125	0.19639	0.00863217	0.0887873	-0.0065352	0.162094	0.0386077	0.0529705	-0.14759
C3L-00369	0.33748	0.151836	0.165363	0.134019	0.133828	-0.080004	0.11204	0.256775	0.089874	0.287198	0.230055	-0.0331315	0.261304	0.191216	-0.00857986	0.191266	0.360648	0.252126	0.296983	0.0662157	0.170198	0.401404	0.295981	-0.0357836	0.0540304	0.217239	0.252577	-0.158647	0.270326	0.0889327	0.331098	0.325299	0.0040085	0.274747	0.34997	0.362959	-0.0449138	0.190924	0.188895	0.196929	0.184692	0.177188	0.0295501	0.0497537	-0.0897744	0.138885	0.0152981	0.040301	-0.0191978
C3L-00413	0.233194	0.0131319	0.261927	0.172014	0.170263	0.00956745	0.0947595	0.205581	0.108853	0.290874	0.177978	-0.0449486	0.305255	0.24012	0.139863	0.27609	0.299875	0.317702	0.279152	0.0639386	0.129174	0.304825	0.305005	-0.0578611	-0.0314383	0.0925332	0.0921747	-0.15924	0.202681	0.0779816	0.315353	0.376369	0.0586503	0.246089	0.492204	0.281706	-0.0238044	0.241525	0.172823	0.222044	0.214551	0.149149	0.120574	0.0738119	-0.0768808	0.244902	0.0881532	0.0132254	0.0438982
C3L-00418	0.339342	0.136234	0.2008	0.151425	0.147602	0.0157382	0.100679	0.259444	0.108921	0.299238	0.243843	-0.0606613	0.242569	0.203845	-0.0243176	0.197647	0.362823	0.247328	0.285835	0.105147	0.200151	0.382482	0.293662	-0.0441855	0.0204059	0.215456	0.231845	-0.0909451	0.264515	0.111131	0.333044	0.31229	-0.0459358	0.275308	0.332087	0.369413	-0.029663	0.143804	0.200415	0.204038	0.18204	0.21276	0.0492343	0.0292161	-0.0831626	0.12257	0.0381675	0.0429972	-0.0409975
C3L-00422	0.250709	0.182665	0.241375	0.0928917	0.182502	-0.175862	0.163266	0.165115	0.169312	0.363322	0.308535	-0.0748914	0.246073	0.237356	0.0528747	0.227803	0.339216	0.237615	0.296599	0.0310169	0.174096	0.349353	0.287814	-0.0380507	0.0522097	0.231859	0.221441	-0.027051	0.298961	0.0667287	0.356192	0.312735	-0.0947131	0.224036	0.372358	0.31236	-0.038954	0.214002	0.128791	0.266458	0.237791	0.197397	0.049496	0.108805	-0.00219676	0.16886	0.0197323	0.102852	-0.0203712
C3L-00445	0.208649	0.223514	0.212351	0.29301	0.202626	0.0267416	0.18321	0.124077	0.166123	0.339776	0.245837	-0.000720043	0.357935	0.345245	0.135394	0.207067	0.26194	0.346025	0.274839	0.106892	0.136089	0.36557	0.307448	0.0541577	0.138929	0.261126	0.268728	0.00593282	0.237892	0.063145	0.363199	0.402586	0.125928	0.264669	0.3909	0.229435	0.0216583	0.185772	0.0915991	0.238751	0.248012	0.190902	0.0545045	0.0627981	0.0450005	0.227408	0.0829771	0.106332	0.00478705
C3L-00447	0.327735	0.187037	0.190504	0.155786	0.153265	-0.0957552	0.140258	0.224767	0.0932229	0.343362	0.266671	-0.058245	0.28137	0.226685	0.0291945	0.218551	0.34555	0.283248	0.274862	0.0761803	0.177563	0.372436	0.296214	0.0212834	0.0990145	0.269732	0.277174	-0.149431	0.281985	0.0833768	0.343954	0.343431	0.0185502	0.263175	0.318566	0.370062	0.000440213	0.117925	0.186388	0.205199	0.189962	0.218704	0.0236735	0.0475864	-0.0308626	0.156158	0.0217248	0.0889186	-0.0543474
C3L-00448	0.322818	0.111275	0.188563	0.194033	0.168134	0.027395	0.110728	0.223456	0.0876783	0.295517	0.230194	-0.0550512	0.252253	0.262089	0.0182248	0.202775	0.338384	0.24757	0.290043	0.105501	0.176613	0.403369	0.309607	-0.0250397	0.0431119	0.196069	0.221781	-0.133749	0.255293	0.102445	0.333501	0.326081	0.00660475	0.28975	0.348193	0.335157	-0.0237099	0.198483	0.170368	0.210049	0.182844	0.18157	0.046327	0.109719	-0.0875459	0.128728	0.0511355	0.0361403	-0.0349629
C3L-00510	0.224875	0.295554	0.253304	0.206394	0.229769	-0.0596763	0.248534	0.188516	0.217967	0.40207	0.315894	-0.0849015	0.267472	0.315248	0.0767559	0.205844	0.289794	0.272519	0.291744	0.0954996	0.171086	0.362728	0.322036	0.030188	0.155381	0.34907	0.359413	-0.0767468	0.314202	0.0825495	0.374305	0.338719	-0.0361593	0.248457	0.37404	0.181211	0.0184313	0.195507	0.129806	0.282507	0.253208	0.144998	0.0257845	0.145641	0.110305	0.185079	0.0479305	0.159194	0.0373683
C3L-00583	0.324271	0.184708	0.200761	0.204954	0.163682	-0.137413	0.123331	0.243218	0.0878372	0.378036	0.269672	-0.0797029	0.230965	0.251948	0.0508533	0.232715	0.346269	0.236087	0.303968	0.116926	0.180604	0.395016	0.312702	-0.0120284	0.0723509	0.215714	0.258509	-0.139182	0.293001	0.112823	0.343545	0.306356	-0.0161473	0.300892	0.344457	0.327664	-0.00389445	0.174942	0.183	0.216034	0.204654	0.180949	0.0488465	0.104638	-0.0621057	0.146358	0.0597523	0.0727172	-0.045424
C3L-00601	0.202893	0.0343251	0.267184	0.134853	0.141836	-0.132673	0.0891827	0.190595	0.12861	0.237175	0.160821	-0.0120016	0.388963	0.182972	0.0680378	0.219437	0.273736	0.374945	0.247532	-0.0129605	0.0874302	0.277755	0.2727	-0.0809235	-0.0632025	0.0819477	0.116113	-0.186457	0.152364	0.0598804	0.334477	0.421789	0.125226	0.189514	0.468061	0.259659	-0.0565232	0.210246	0.125145	0.212654	0.214147	0.106381	0.145982	0.0702924	-0.114188	0.256896	0.0610489	0.00218099	0.0391113
C3L-00603	0.208374	0.315743	0.239696	0.205148	0.18983	-0.0571906	0.241392	0.10947	0.168473	0.289461	0.229002	-0.00132839	0.393983	0.265808	0.0819701	0.200875	0.268065	0.372701	0.234921	0.113925	0.144511	0.317798	0.27249	0.0452755	0.182368	0.328677	0.333176	-0.0851341	0.251303	0.0827843	0.354626	0.409505	0.138329	0.248252	0.415214	0.237388	0.0458038	0.193257	0.0828338	0.243065	0.23541	0.152703	0.0179133	0.077329	0.105953	0.226314	0.0291214	0.12813	0.0593218
C3L-00604	0.21851	0.210894	0.25633	0.221364	0.229359	-0.0370579	0.170014	0.172915	0.215435	0.318052	0.256717	-0.0601328	0.279697	0.282588	0.0902883	0.231205	0.267901	0.272348	0.260336	0.0479099	0.16042	0.332386	0.303588	0.00376251	0.122262	0.258515	0.267875	-0.0978933	0.280036	0.0916898	0.343589	0.342349	-0.0422872	0.245942	0.40166	0.211766	-0.00244666	0.223129	0.123272	0.280547	0.282401	0.130299	0.0506492	0.137048	0.0245628	0.17804	0.0356097	0.101176	0.0322201
C3L-00605	0.236378	0.171049	0.267645	0.150576	0.156216	-0.0605883	0.115456	0.180438	0.106479	0.249268	0.182007	-0.0301836	0.347845	0.19136	0.116248	0.261088	0.297985	0.349595	0.263906	0.0469267	0.116337	0.296703	0.28076	-0.0554397	0.0487363	0.198127	0.21701	-0.155236	0.214751	0.0653137	0.326307	0.396345	0.0734544	0.215314	0.471116	0.279392	-0.0195454	0.204924	0.15033	0.197527	0.213206	0.157502	0.1158	0.0307962	-0.0446283	0.243714	0.0800957	0.0237466	0.0415559
C3L-00606	0.328999	0.183573	0.208303	0.221524	0.143892	-0.107102	0.181413	0.310631	0.126716	0.248678	0.228021	-0.0706689	0.238607	0.212738	-0.00463983	0.190768	0.376968	0.243527	0.298076	0.0531042	0.150757	0.382687	0.296459	-0.0321691	0.124768	0.300095	0.298296	-0.101369	0.302607	0.0836752	0.365378	0.30331	-0.0418189	0.294	0.332817	0.343893	0.0237389	0.157172	0.252174	0.257593	0.219727	0.21532	0.0461792	0.0593182	0.0410236	0.145286	0.038274	0.115739	-0.0771704
C3L-00607	0.326661	0.242931	0.204059	0.11608	0.175647	-0.182813	0.178565	0.246491	0.109307	0.296989	0.274835	-0.0812994	0.2338	0.204006	0.00984709	0.20174	0.364243	0.236995	0.325753	0.137241	0.169637	0.409967	0.318494	0.0726812	0.148301	0.284526	0.315174	-0.223263	0.301049	0.072013	0.345741	0.318035	0.00318186	0.209187	0.35761	0.374376	0.00613236	0.106064	0.190929	0.219586	0.220903	0.217401	0.0230408	-0.0585296	0.00929121	0.138842	-0.0127066	0.0918953	-0.0985949
C3L-00610	0.315769	0.237095	0.20792	0.26699	0.139526	-0.115416	0.182919	0.291038	0.129462	0.363272	0.26824	-0.0627177	0.218057	0.264726	0.00795894	0.190159	0.363307	0.224506	0.30526	0.064827	0.142573	0.389914	0.28838	-0.0211376	0.150132	0.315217	0.321413	-0.123956	0.316098	0.0761079	0.370777	0.300895	-0.0334133	0.274613	0.346309	0.301806	0.0174503	0.156231	0.235935	0.256157	0.212193	0.168728	0.0286011	0.0928004	0.0585045	0.147372	0.0491281	0.111587	-0.0770731
C3L-00674	0.281543	0.146064	0.208298	0.196841	0.198512	0.0902032	0.105773	0.162756	0.162457	0.304117	0.282714	-0.0856151	0.231058	0.240285	0.0570403	0.220875	0.309096	0.2452	0.271198	0.269557	0.23557	0.316219	0.29197	0.0407045	0.126363	0.196895	0.20703	-0.0529603	0.215967	0.148776	0.365559	0.312069	-0.072364	0.253054	0.354029	0.354594	-0.0407026	0.616369	0.146217	0.244301	0.219845	0.235496	0.00220755	0.113455	0.00201987	0.152712	0.0371861	0.0525917	-0.166111
C3L-00677	0.298968	0.0717697	0.212077	0.129515	0.140447	0.0297236	0.0798116	0.199315	0.147627	0.237243	0.224862	-0.0430092	0.283616	0.162548	0.034562	0.219157	0.342803	0.271635	0.235749	0.233631	0.193269	0.239967	0.226072	-0.0147266	0.0628214	0.166391	0.146785	-0.131857	0.156932	0.119985	0.343265	0.343175	-0.0124829	0.144933	0.337193	0.383153	-0.0602496	0.615337	0.189635	0.206853	0.213589	0.171735	0.0166681	0.0732318	-0.0396916	0.187823	0.0228968	0.0483211	-0.154493
C3L-00767	0.221887	0.0430844	0.295142	0.192697	0.161613	-0.0113781	0.0655589	0.216383	0.0944975	0.23099	0.154976	-0.0415926	0.323646	0.220715	0.159623	0.284133	0.302822	0.31979	0.287568	0.00999214	0.123964	0.303587	0.273076	-0.107783	-0.0215777	0.114986	0.127902	-0.14289	0.178854	0.0711578	0.332256	0.386974	0.0685451	0.202442	0.473928	0.292135	-0.0638114	0.211912	0.165249	0.183985	0.225937	0.172478	0.12952	0.0762981	-0.110202	0.240148	0.124776	-0.0042531	0.0276399
C3L-00770	0.248649	0.183178	0.296696	0.184868	0.187598	0.00274806	0.120134	0.211208	0.101766	0.254223	0.205296	-0.0368257	0.332061	0.237027	0.116025	0.278348	0.313413	0.335557	0.301077	-0.01155	0.0928792	0.337456	0.283891	-0.0398581	0.0711334	0.240303	0.23731	-0.117968	0.262328	0.0443902	0.325405	0.373075	0.0229575	0.234431	0.489058	0.323271	-0.00453964	0.190073	0.174602	0.217061	0.227741	0.195932	0.104311	0.0357156	-0.0140692	0.220059	0.114641	0.0486835	0.0113189
C3L-00791	0.324199	0.196878	0.185941	0.10773	0.153788	-0.0902072	0.139075	0.243244	0.102931	0.231115	0.211917	-0.0390537	0.287822	0.197005	-0.0372551	0.176147	0.358464	0.279358	0.287256	0.0638429	0.144641	0.381106	0.289957	-0.0139869	0.111521	0.317774	0.308526	-0.0954341	0.292943	0.0801265	0.323578	0.347074	0.0344422	0.241984	0.334759	0.352831	-0.0323912	0.151981	0.178513	0.206127	0.191928	0.20063	0.0578515	0.0190723	-0.0208238	0.155897	0.0166694	0.0654769	-0.0305887
C3L-00792	0.330581	0.24304	0.208223	0.14838	0.13016	-0.184479	0.209414	0.288311	0.049598	0.281225	0.246751	-0.0758765	0.228984	0.173694	-0.0625187	0.163625	0.364674	0.246016	0.289752	0.0500417	0.191013	0.367973	0.273768	0.0219187	0.0963301	0.345246	0.340559	-0.172226	0.262645	0.0662772	0.352101	0.322141	0.0307792	0.219153	0.339361	0.388418	0.045919	0.130988	0.230366	0.232047	0.237182	0.230826	0.0604852	-0.00556871	0.08151	0.140339	-0.0204208	0.151761	-0.0614483
C3L-00796	0.319851	0.2087	0.194632	0.21318	0.158496	-0.15368	0.153101	0.263108	0.0834096	0.347449	0.278007	-0.0821661	0.237705	0.253297	0.0196798	0.213189	0.343526	0.249661	0.30333	0.0612612	0.215034	0.386194	0.305875	0.0313719	0.0930666	0.255361	0.295723	-0.0634265	0.247764	0.0895621	0.341318	0.318472	-0.0027914	0.286248	0.338003	0.327396	0.0214927	0.0925382	0.202378	0.238546	0.224865	0.194679	0.0393988	0.0714013	-0.0115318	0.129114	0.0263872	0.0986045	-0.0874016
C3L-00799	0.282605	0.205218	0.196294	0.212688	0.172014	-0.102178	0.122931	0.205885	0.0947614	0.337895	0.267334	-0.0692003	0.259356	0.283539	0.0403182	0.195426	0.316979	0.263526	0.317063	0.108586	0.161186	0.405271	0.319147	0.0252245	0.10839	0.264621	0.288887	-0.146427	0.287454	0.0913859	0.335583	0.325933	0.0369876	0.271262	0.355994	0.278225	-0.0212875	0.117487	0.162169	0.203645	0.202882	0.1584	0.0318792	0.0704392	-0.0463339	0.140367	0.0438954	0.0573553	-0.0576982
C3L-00812	0.30233	0.170265	0.187225	0.208312	0.176272	0.0409472	0.12734	0.221729	0.101329	0.321915	0.25139	-0.052743	0.248232	0.252738	-0.00730394	0.187083	0.315853	0.2521	0.291501	0.125666	0.157405	0.383184	0.313531	-0.0062717	0.0888933	0.250976	0.259144	-0.0728758	0.297106	0.104935	0.329081	0.315766	-0.0432367	0.277964	0.356924	0.308186	-0.00969372	0.231833	0.167831	0.211962	0.195398	0.185323	0.0356623	0.130464	-0.0446815	0.121727	0.0527287	0.0486948	-0.0429173
C3L-00814	0.33506	0.246593	0.192458	0.12699	0.140431	-0.126648	0.16946	0.277018	0.105348	0.280696	0.256551	-0.0574402	0.250738	0.181063	-0.0272513	0.191314	0.367377	0.258585	0.282005	0.065287	0.202669	0.372812	0.292623	0.0146917	0.119436	0.332852	0.340941	-0.134176	0.29411	0.084516	0.348592	0.316758	-0.0189754	0.238504	0.352211	0.373308	0.0450867	0.114132	0.214656	0.225064	0.214937	0.237005	0.0404354	0.00802037	0.0196085	0.143504	-0.0143243	0.101091	-0.0551641
C3L-00902	0.350195	0.167197	0.186639	0.183071	0.158186	-0.0425804	0.109571	0.266573	0.105345	0.410746	0.292516	-0.0820043	0.200399	0.256009	-0.00186176	0.212185	0.369298	0.217395	0.287074	0.0760754	0.206217	0.379721	0.302669	-0.00717292	0.0361896	0.19963	0.222752	-0.0710272	0.266534	0.0903169	0.338073	0.289502	-0.0677671	0.298562	0.287567	0.386548	-0.0318077	0.148665	0.204879	0.202209	0.189113	0.22982	0.0391684	0.0900353	-0.0901457	0.118967	0.0384218	0.0485789	-0.0661833
C3L-00905	0.238569	0.102136	0.28144	0.110728	0.144413	-0.0947262	0.128085	0.222228	0.119872	0.210069	0.16438	-0.0571742	0.320113	0.214234	0.139256	0.274552	0.313752	0.342454	0.274417	-0.0122689	0.117578	0.302798	0.269869	-0.0568674	0.0464729	0.231995	0.221897	-0.0957529	0.199514	0.0694446	0.330916	0.389262	0.0784869	0.197366	0.469421	0.286892	-0.000197414	0.19263	0.176763	0.223809	0.231569	0.14203	0.132995	0.03807	-0.0137642	0.222416	0.0796456	0.0786422	0.0437708
C3L-00907	0.347858	0.250392	0.191284	0.155256	0.144878	-0.19042	0.175986	0.283465	0.113692	0.392674	0.313701	-0.0739358	0.21149	0.199636	-0.00229683	0.220338	0.386729	0.226085	0.29039	0.0624833	0.231317	0.383265	0.280061	0.018271	0.101718	0.296084	0.298563	-0.107204	0.296173	0.0819657	0.3574	0.304228	-0.0196142	0.24645	0.327912	0.382424	0.032804	0.0967893	0.210607	0.224862	0.200026	0.223363	0.03302	0.0127586	0.0332347	0.1439	-0.00626965	0.126176	-0.0840756
C3L-00910	0.341216	0.177912	0.18446	0.233921	0.144489	-0.0708488	0.112248	0.268125	0.106159	0.365386	0.292247	-0.0672592	0.222413	0.286794	0.00387614	0.210875	0.383509	0.233478	0.296998	0.0913913	0.232968	0.388058	0.296204	-0.00896557	0.0347986	0.234113	0.227575	-0.077689	0.274215	0.0896774	0.349871	0.300314	-0.0409499	0.279506	0.33979	0.383822	-0.0166876	0.114173	0.197585	0.210131	0.180606	0.24579	0.0513492	0.0623649	-0.0696999	0.125428	0.0424473	0.0723961	-0.0654714
C3L-00921	0.246473	0.0279679	0.273894	0.19781	0.190534	0.0530722	0.0792798	0.195062	0.0906304	0.205074	0.133099	-0.0399035	0.299232	0.254092	0.147928	0.280432	0.303553	0.296123	0.275513	0.0679185	0.119914	0.305304	0.300012	-0.0805334	-0.0156955	0.102766	0.0829931	-0.129379	0.16732	0.071427	0.305373	0.365307	0.00272955	0.278772	0.484956	0.285374	-0.0361148	0.21677	0.155872	0.210698	0.222139	0.177109	0.109775	0.0613319	-0.071225	0.21413	0.134587	0.00175196	0.0550854
C3L-00927	0.177618	0.298827	0.230605	0.28715	0.189712	0.0315647	0.23915	0.0987244	0.0995608	0.310026	0.263167	-0.0220986	0.344352	0.270113	0.139267	0.244999	0.216183	0.352575	0.250633	0.0432094	0.13141	0.3197	0.294795	0.0907194	0.202079	0.368446	0.347043	-0.0253588	0.284986	0.0741718	0.360895	0.410196	0.148566	0.221175	0.380476	0.166272	0.0633241	0.188905	0.0619657	0.270464	0.263989	0.138142	0.0334673	0.0672904	0.135273	0.247506	0.00594938	0.137144	0.038724
C3L-00947	0.230622	0.190454	0.248052	0.14123	0.170732	-0.0175522	0.127879	0.175712	0.0893673	0.295568	0.218411	-0.0301751	0.334659	0.238936	0.122276	0.252887	0.294179	0.338717	0.256948	0.0288848	0.13611	0.295272	0.278804	-0.0303951	0.0473663	0.200972	0.230466	-0.138055	0.225206	0.0616756	0.312503	0.392164	0.0627542	0.246907	0.454309	0.266166	-0.00113019	0.292045	0.143118	0.189624	0.209745	0.148887	0.112608	0.0963017	-0.0201406	0.23875	0.0762476	0.034053	0.0299022
C3L-00965	0.203912	0.182131	0.219183	0.211161	0.184654	-0.0817969	0.153258	0.0945464	0.100771	0.362197	0.24797	0.0221367	0.38842	0.292517	0.124469	0.204969	0.238551	0.365326	0.217801	0.106551	0.1344	0.30234	0.256959	0.0208423	0.0721607	0.198131	0.184987	-0.0536577	0.229649	0.0760663	0.344224	0.41999	0.193725	0.269416	0.364475	0.229469	-0.0126309	0.194849	0.0470527	0.222973	0.214807	0.174006	0.0816835	0.0703633	-0.0153388	0.232472	0.0634411	0.0630394	0.0556339
C3L-01040	0.297571	0.0693675	0.245488	0.269954	0.180174	0.114181	0.0808889	0.185044	0.165319	0.219677	0.198037	-0.0801097	0.25464	0.271029	0.0828003	0.223077	0.323631	0.250408	0.256352	0.295084	0.192613	0.272078	0.293521	-0.00316569	0.0664074	0.106777	0.135335	-0.12537	0.164765	0.133153	0.345608	0.326538	-0.0448694	0.236061	0.315198	0.399762	-0.0706171	0.63076	0.180183	0.224118	0.230599	0.196416	-0.019988	0.119135	-0.0747708	0.169028	0.104654	0.0251496	-0.131168
C3L-01043	0.270328	0.200568	0.219206	0.265757	0.206994	0.00359051	0.118792	0.155134	0.15975	0.370169	0.302347	-0.0898284	0.26445	0.324775	0.0940682	0.224615	0.300911	0.26957	0.256142	0.278773	0.171611	0.31305	0.291418	0.0426391	0.126565	0.215263	0.22356	-0.0828725	0.249176	0.12783	0.345013	0.331141	-0.0568334	0.248283	0.29876	0.309226	-0.0633177	0.588411	0.140086	0.226706	0.205187	0.230023	-0.0116181	0.168869	-0.0103841	0.15445	0.106024	0.0248618	-0.139666
C3L-01045	0.249273	0.102101	0.21536	0.310852	0.190475	0.04257	0.0804242	0.127377	0.122335	0.319407	0.246137	-0.0436264	0.299883	0.325321	0.0665088	0.19851	0.277047	0.292617	0.268047	0.309393	0.166486	0.311151	0.280792	0.0105087	0.115262	0.162541	0.158052	-0.035254	0.207965	0.121132	0.340939	0.349731	-0.00556194	0.213782	0.300127	0.334313	-0.0833458	0.575006	0.136049	0.243176	0.199073	0.169224	-0.00312664	0.104763	-0.0605565	0.178405	0.105016	0.0392593	-0.168488
C3L-01048	0.250003	0.244492	0.227917	0.134796	0.166594	0.0445912	0.144102	0.149801	0.181686	0.201751	0.219695	-0.0430176	0.304516	0.142913	0.017908	0.213413	0.312293	0.300331	0.222966	0.316863	0.159767	0.230447	0.261728	0.089989	0.180731	0.369033	0.350586	-0.0625004	0.210936	0.133459	0.341069	0.354406	-0.0132344	0.136001	0.299265	0.350307	-0.00403196	0.613278	0.163005	0.210151	0.185776	0.150593	0.00755903	0.099097	0.0667493	0.18283	0.0449615	0.097838	-0.155684
C3L-01049	0.243978	0.198575	0.220336	0.329189	0.195389	0.06697	0.141987	0.154169	0.18389	0.350829	0.279152	-0.0798603	0.292515	0.363856	0.092638	0.225481	0.300416	0.29269	0.28747	0.289287	0.17517	0.347625	0.319882	0.0372288	0.159386	0.295764	0.297752	-0.00184551	0.242899	0.106986	0.354845	0.343112	-0.0166342	0.221144	0.30666	0.293297	-0.0560534	0.600473	0.155553	0.205013	0.220438	0.161877	-0.00449725	0.0756966	0.0361803	0.211267	0.102067	0.0646752	-0.145811
C3L-01061	0.236406	0.0198425	0.262995	0.172286	0.155582	0.00127135	0.0485035	0.132543	0.113034	0.232916	0.195947	-0.0332094	0.324767	0.153055	0.0238532	0.207454	0.274405	0.328847	0.229893	0.224432	0.181666	0.232981	0.232052	-0.0354354	0.0152249	0.104094	0.0883576	-0.127422	0.135111	0.120627	0.344393	0.373118	0.0392336	0.121013	0.337212	0.308179	-0.112611	0.604808	0.124458	0.233333	0.220824	0.157015	0.0298926	0.10588	-0.096843	0.174893	0.0305969	0.0112174	-0.125303
C3L-01146	0.28634	0.0912321	0.221156	0.251535	0.20143	0.0532605	0.119083	0.167117	0.159514	0.279558	0.252128	-0.0965874	0.229019	0.290546	0.0338215	0.188414	0.306957	0.237762	0.270933	0.291452	0.194087	0.320996	0.316709	0.0771962	0.148937	0.1464	0.149724	-0.124302	0.227409	0.12556	0.359585	0.324516	-0.0518522	0.218844	0.323908	0.381399	-0.0430881	0.623607	0.179423	0.251142	0.246315	0.206389	-0.0293196	0.12059	-0.0281573	0.160412	0.0699498	0.0375764	-0.174685
C3L-01149	0.212687	0.0129225	0.174187	0.0758928	0.097117	0.116811	0.0415734	0.143092	0.186772	0.19927	0.150039	0.0219056	0.432308	0.12195	-0.0650096	0.110717	0.262042	0.412338	0.210574	0.276063	0.162716	0.253661	0.199517	-0.0493925	-0.0714907	0.0440672	0.0557997	-0.159221	0.08482	0.144286	0.33416	0.402533	0.0260563	0.124763	0.390102	0.334283	-0.114623	0.625585	0.112374	0.204917	0.198041	0.183948	0.0468111	0.0710332	-0.123634	0.182631	0.00263948	0.0204215	-0.017024
C3L-01154	0.28884	0.127198	0.238488	0.124621	0.170111	0.0740773	0.116711	0.16939	0.212158	0.213721	0.225723	-0.0413029	0.297778	0.160822	0.0511812	0.22562	0.333186	0.299287	0.23992	0.25557	0.177441	0.264559	0.262295	0.0530597	0.159204	0.278091	0.239151	-0.106228	0.194619	0.124057	0.357423	0.351368	-0.00861592	0.151691	0.31194	0.382223	-0.0306219	0.62785	0.173694	0.210594	0.205684	0.17769	-0.000766865	0.123201	0.0168696	0.173764	0.0413028	0.0728544	-0.191873
C3L-01156	0.284833	0.11324	0.237976	0.166481	0.180437	0.10677	0.0981562	0.152073	0.148959	0.201724	0.20707	-0.0632624	0.284519	0.191229	0.0510116	0.220042	0.320405	0.286119	0.244732	0.273455	0.165866	0.259303	0.263418	0.00388391	0.100511	0.167653	0.175347	-0.130913	0.163329	0.145873	0.345384	0.341457	-0.0320538	0.194648	0.360601	0.383105	-0.0373663	0.634243	0.173434	0.228552	0.224891	0.163015	0.0174998	0.122197	-0.0148917	0.169771	0.0469654	0.041636	-0.138404
C3L-01157	0.306806	0.0937835	0.247163	0.108713	0.181411	0.119198	0.0948226	0.197224	0.186784	0.228296	0.232061	-0.103001	0.237366	0.134397	0.0746954	0.244829	0.331471	0.240975	0.250734	0.297271	0.180967	0.266273	0.282859	0.0203625	0.119153	0.168972	0.14494	-0.109908	0.212854	0.17522	0.357715	0.29889	-0.0823116	0.185127	0.344557	0.409319	-0.0119204	0.616333	0.188277	0.242114	0.233327	0.220705	0.00176001	0.0545521	-0.00489233	0.138724	0.0472047	0.060874	-0.141227
C3L-01257	0.253103	0.154269	0.292508	0.158577	0.187004	0.0177701	0.139334	0.201632	0.109929	0.224111	0.185224	-0.0305751	0.341333	0.226746	0.0734859	0.220406	0.3112	0.335177	0.305812	-0.00477259	0.101773	0.321694	0.315369	-0.0368544	0.0608365	0.176885	0.174353	-0.216366	0.191506	0.0499865	0.34261	0.389973	0.0660649	0.234973	0.461434	0.279425	-0.0300253	0.203063	0.153632	0.191362	0.207162	0.17672	0.12282	0.0491708	0.00407055	0.226952	0.0668058	0.0301446	0.0239797
C3L-01281	0.334141	0.166153	0.184113	0.188843	0.156296	-0.0533106	0.119179	0.259509	0.0977935	0.311802	0.24279	-0.0737424	0.237772	0.238895	-0.0106452	0.195597	0.361424	0.245836	0.294065	0.095285	0.175952	0.388705	0.30299	-0.0252311	0.0739388	0.243356	0.269045	-0.109183	0.30021	0.0843387	0.330636	0.309935	-0.0248318	0.27971	0.346173	0.36131	-0.0212724	0.199865	0.193657	0.215807	0.193492	0.212593	0.042459	0.0687584	-0.0682397	0.126727	0.0395192	0.0589305	-0.0614795
C3L-01285	0.208055	0.15303	0.225124	0.210073	0.165407	-0.0601053	0.132082	0.11366	0.132629	0.263933	0.186723	0.020379	0.427957	0.27819	0.142794	0.219036	0.273135	0.394448	0.227952	0.0838379	0.146651	0.30452	0.252696	-0.014332	0.0734475	0.172208	0.178647	-0.0653596	0.18151	0.0669907	0.370917	0.442607	0.197047	0.195958	0.364634	0.244547	-0.0321569	0.176016	0.0762391	0.199929	0.210489	0.190903	0.0900071	0.0996447	-0.0034931	0.230248	0.069314	0.0823651	0.0893813
C3L-01286	0.317224	0.122167	0.182272	0.155663	0.119894	-0.15429	0.0982044	0.247309	0.0686896	0.260268	0.224878	-0.0635343	0.251768	0.217132	0.0499082	0.208789	0.337702	0.247733	0.309029	0.0641507	0.188587	0.395406	0.342455	0.0383239	0.0445856	0.168864	0.219799	-0.21852	0.248113	0.0888367	0.343016	0.330577	0.00957134	0.222321	0.361474	0.340998	-0.027189	0.155658	0.182436	0.227566	0.233628	0.185796	0.00915093	-0.0101058	-0.0918379	0.161177	0.014468	0.0465316	-0.0548343
C3L-01288	0.296509	0.149442	0.202425	0.233311	0.192286	-0.0551118	0.130341	0.240138	0.0971994	0.373223	0.283518	-0.0814488	0.239857	0.294159	0.0248321	0.191553	0.314776	0.243299	0.299733	0.122621	0.146981	0.386285	0.317143	-0.0163114	0.0686459	0.229438	0.235053	-0.0867922	0.2846	0.0959796	0.322054	0.313229	-0.0208478	0.295281	0.347901	0.300433	-0.0291976	0.211208	0.174995	0.210938	0.211776	0.204446	0.0566388	0.109675	-0.0562729	0.107175	0.0604773	0.0495206	-0.060075
C3L-01304	0.253594	0.240268	0.309439	0.132902	0.167934	0.104699	0.163911	0.224051	0.134312	0.294593	0.219909	-0.0572085	0.273508	0.221805	0.185122	0.303965	0.327913	0.274463	0.289874	-0.0459645	0.11518	0.300804	0.29085	-0.0191343	0.105877	0.263774	0.267689	-0.139411	0.22389	0.037794	0.318458	0.36393	-0.00137048	0.231529	0.48916	0.324973	0.0433278	0.304365	0.194967	0.177507	0.249719	0.14689	0.106466	0.0174728	0.0175898	0.223369	0.0718543	0.0627905	0.00244969
C3L-01307	0.259094	0.14292	0.277745	0.177841	0.165656	0.0391561	0.125407	0.189877	0.163245	0.286716	0.207435	-0.0489234	0.305135	0.271232	0.123836	0.264942	0.307236	0.304777	0.28807	0.00313774	0.14178	0.32448	0.28884	-0.0637502	0.0876934	0.234037	0.240929	-0.0534303	0.21341	0.0406636	0.329883	0.369299	0.0485259	0.264286	0.445232	0.282841	0.00722115	0.216822	0.144992	0.191775	0.213305	0.144995	0.0900781	0.0701902	0.00868063	0.23619	0.0930391	0.0597774	0.0176951
C3L-01312	0.258092	0.102385	0.270808	0.225252	0.184781	-0.0599034	0.103602	0.187395	0.095774	0.234037	0.185972	-0.0546488	0.274511	0.268085	0.147394	0.300163	0.308094	0.281849	0.278367	0.0616982	0.132367	0.306051	0.294063	-0.0311394	0.0254591	0.202405	0.183228	-0.171976	0.234627	0.0697394	0.305803	0.35185	0.0234203	0.263723	0.476951	0.299026	-0.000341425	0.206184	0.165492	0.214732	0.230368	0.165025	0.0995143	0.0308849	-0.0408645	0.207376	0.131479	0.0116027	0.00290764
C3L-01313	0.322431	0.164981	0.21195	0.216886	0.157433	-0.104556	0.121265	0.233468	0.0928852	0.316165	0.251723	-0.0770025	0.240519	0.262403	0.0389707	0.20854	0.341129	0.247038	0.3192	0.0727462	0.167853	0.392701	0.301389	-0.00268907	0.0931878	0.248751	0.276907	-0.124427	0.275369	0.0748517	0.351944	0.331344	0.0309033	0.26507	0.336915	0.350385	-0.0246957	0.140189	0.178699	0.212114	0.236936	0.205209	0.0327192	0.0547963	-0.0685444	0.171303	0.0304167	0.0653195	-0.0427844
C3L-01327	0.258773	0.153205	0.24766	0.172472	0.192459	0.0480445	0.123558	0.152579	0.150055	0.250094	0.239243	-0.0413453	0.295226	0.221411	0.0146259	0.194992	0.29487	0.299722	0.235876	0.279339	0.194964	0.254858	0.26539	0.0489932	0.120732	0.246207	0.246102	-0.0504343	0.20131	0.132234	0.339161	0.347889	-0.0181286	0.19093	0.352109	0.31562	-0.0269196	0.607276	0.145174	0.227955	0.209325	0.171296	0.0111986	0.164833	0.0174054	0.169994	0.0529087	0.0583288	-0.116711
C3L-01352	0.328684	0.126941	0.184254	0.177851	0.172607	-0.0640803	0.101844	0.241427	0.0919283	0.323302	0.254033	-0.0506431	0.246926	0.250776	-0.0278841	0.180102	0.349866	0.253041	0.285827	0.0965059	0.14649	0.38485	0.30067	-0.034486	0.0674381	0.23058	0.224135	-0.124238	0.274487	0.0894484	0.322589	0.317836	-0.0455831	0.267248	0.315179	0.355944	-0.0479465	0.203316	0.183832	0.205326	0.173008	0.206565	0.0539288	0.12567	-0.0834888	0.13349	0.0563716	0.0298869	-0.0347367
C3L-01553	0.299615	0.184187	0.187928	0.211172	0.159641	-0.170444	0.130064	0.226596	0.105333	0.403641	0.311944	-0.0597867	0.227516	0.245221	-0.0173672	0.196726	0.337672	0.232481	0.321711	0.0821469	0.187313	0.40498	0.292144	0.0243561	0.0615993	0.250834	0.266534	-0.0418336	0.281211	0.0959063	0.352547	0.30899	-0.03377	0.28325	0.353743	0.303587	-0.0318951	0.110708	0.174036	0.221367	0.168828	0.190282	0.0493807	0.0357608	-0.0327238	0.131595	0.0258796	0.0456099	-0.0878014
C3L-01557	0.2955	0.13653	0.171691	0.279568	0.192862	0.0126587	0.0937935	0.223582	0.0908452	0.352599	0.260907	-0.0690948	0.247087	0.336018	0.0174864	0.172119	0.323216	0.24882	0.287728	0.109281	0.129871	0.388883	0.301311	-0.0725994	0.0580415	0.215377	0.236266	-0.0984078	0.259707	0.106102	0.314405	0.329298	-0.0216462	0.338803	0.338175	0.296038	-0.0787442	0.158934	0.164581	0.197022	0.218468	0.147055	0.032705	0.13921	-0.0768615	0.133378	0.087154	0.039524	-0.0243165
C3L-01560	0.308364	0.217614	0.197665	0.235434	0.177849	-0.0440852	0.158542	0.225319	0.0704464	0.336765	0.285658	-0.0688431	0.231924	0.275406	0.018766	0.219381	0.330556	0.25187	0.316573	0.135952	0.207705	0.396759	0.327986	0.0782593	0.104174	0.285071	0.304596	-0.0923285	0.284923	0.108276	0.346705	0.315382	-0.0165332	0.293538	0.350733	0.296436	0.00609269	0.0889979	0.165619	0.224091	0.207758	0.196349	0.0289331	0.09759	0.00272254	0.141963	0.0339331	0.0779587	-0.0366615
C3L-01836	0.352762	0.168445	0.165842	0.168726	0.184961	-0.055226	0.117919	0.280703	0.080023	0.287362	0.233083	-0.0682861	0.248149	0.258579	0.0367728	0.201362	0.364054	0.246107	0.264982	0.0690279	0.13813	0.36659	0.28845	-0.0787832	0.0555052	0.262528	0.281522	-0.107964	0.277288	0.0908421	0.320326	0.321558	0.00432443	0.311537	0.305358	0.3933	-0.0238011	0.146489	0.210531	0.210475	0.167443	0.215487	0.0146136	0.118869	-0.0563638	0.133937	0.0560265	0.079475	-0.0720545
C3L-01885	0.340109	0.149516	0.19027	0.226989	0.16426	-0.04852	0.123063	0.25336	0.0929348	0.331191	0.25419	-0.0706259	0.249318	0.266828	0.0326139	0.219813	0.363969	0.260383	0.28555	0.0812879	0.219249	0.374381	0.300601	-0.0139345	0.0515966	0.215502	0.239137	-0.100181	0.252075	0.0994505	0.342394	0.319484	-0.00989129	0.304153	0.324482	0.383654	-0.00836266	0.164709	0.196668	0.206336	0.191417	0.231831	0.0244537	0.0650058	-0.0574629	0.144229	0.0480086	0.0759149	-0.0795817
C3L-01887	0.27634	0.189065	0.24804	0.141746	0.163305	0.16901	0.111378	0.153466	0.185554	0.213203	0.228574	-0.0641178	0.282871	0.147973	0.00615179	0.181605	0.311927	0.284616	0.23926	0.315142	0.198788	0.22798	0.23091	0.0116176	0.129447	0.283702	0.266743	-0.0632119	0.173602	0.156463	0.351504	0.328839	-0.0380036	0.158595	0.371421	0.403936	0.00191838	0.634929	0.155059	0.239182	0.228575	0.184172	0.0169662	0.0785845	0.0228272	0.168703	0.0225445	0.0725628	-0.112236
C3L-01889	0.224307	0.166725	0.268258	0.126431	0.196783	-0.153748	0.141001	0.208793	0.190707	0.313177	0.240501	-0.0724067	0.243136	0.234068	0.132611	0.25578	0.289796	0.242932	0.261434	0.0530998	0.178333	0.315515	0.290048	-0.0339103	0.0145917	0.158628	0.213179	-0.0932704	0.233307	0.0879532	0.342625	0.328382	-0.0777622	0.255701	0.364054	0.203706	-0.0318629	0.279656	0.167	0.273769	0.291402	0.126681	0.0742102	0.149015	-0.0258019	0.181926	0.0436915	0.0845484	0.0347494
C3L-01925	0.174833	0.0379621	0.243141	0.306312	0.193815	0.056141	0.0818173	0.133694	0.0809996	0.310499	0.166935	0.0144133	0.386976	0.363703	0.109379	0.214349	0.210096	0.402259	0.240669	0.0833035	0.102357	0.307795	0.270062	-0.0621098	-0.0645707	0.106985	0.116393	0.0069312	0.119046	0.0818203	0.308874	0.393892	0.0826613	0.28998	0.489576	0.189355	-0.0771662	0.235397	0.0894026	0.221234	0.177951	0.0769216	0.092181	0.198321	-0.078653	0.235424	0.144668	0.0290279	0.0689337
C3L-02041	0.275663	0.271369	0.220123	0.147789	0.194272	0.0667455	0.135868	0.157274	0.175088	0.229395	0.235783	-0.0937737	0.247338	0.16119	0.0792938	0.231086	0.32875	0.248466	0.234949	0.295109	0.189114	0.254644	0.272755	0.0418621	0.211414	0.269058	0.248617	-0.0884263	0.229579	0.1525	0.340107	0.307414	-0.0699883	0.205139	0.319575	0.376657	0.0087715	0.618099	0.174603	0.237848	0.222127	0.213025	-0.00311493	0.0627931	0.0769886	0.164151	0.0488709	0.0623243	-0.137543
C3L-02127	0.209554	0.172191	0.215384	0.219968	0.189395	-0.089552	0.196717	0.114847	0.182357	0.32486	0.251059	-0.0258103	0.355932	0.316003	0.128716	0.223506	0.281315	0.340342	0.262572	0.09444	0.137293	0.334822	0.287372	0.0551916	0.130929	0.303615	0.250546	-0.034918	0.255886	0.069344	0.372409	0.401018	0.124457	0.256594	0.387834	0.239895	0.00432288	0.19328	0.0817939	0.248259	0.230148	0.258713	0.0688159	0.0766791	0.0528171	0.239161	0.0744802	0.112288	0.0292198
C3L-02163	0.256722	0.194164	0.19485	0.255685	0.173488	-0.0932683	0.189603	0.121831	0.162855	0.326472	0.248703	-0.0241933	0.342521	0.313133	0.130045	0.217932	0.313949	0.32209	0.266768	0.0214231	0.146582	0.363422	0.300632	0.0219127	0.130168	0.254901	0.248213	-0.0812244	0.260597	0.0510319	0.372826	0.395511	0.0839367	0.26605	0.351699	0.28061	0.0496835	0.156374	0.0977664	0.244739	0.248629	0.205724	0.066527	0.0593643	0.0360936	0.219449	0.0755297	0.111798	0.0219588
C3L-02358	0.237926	0.211484	0.244308	0.318477	0.198054	0.00581344	0.194975	0.098271	0.0955876	0.355674	0.2429	-0.0231599	0.345069	0.354989	0.197233	0.274772	0.262625	0.342653	0.27349	0.0536247	0.131867	0.359737	0.304849	0.031884	0.112351	0.19651	0.208937	-0.00810635	0.238939	0.0870903	0.352991	0.388607	0.0902071	0.263773	0.332665	0.269132	0.0371512	0.161559	0.0818111	0.235452	0.247314	0.18826	0.0435794	0.106805	0.0363671	0.204141	0.0647521	0.100951	0.0689283
C3L-02365	0.254924	0.194064	0.247936	0.225965	0.213688	-0.139369	0.169926	0.192892	0.19236	0.335396	0.259479	-0.0752214	0.264236	0.27694	0.105937	0.233457	0.307234	0.271041	0.256475	0.0417006	0.163319	0.338445	0.294385	-0.00892367	0.06007	0.194159	0.2404	-0.238421	0.256683	0.0817565	0.354805	0.35462	-0.0177075	0.27195	0.382903	0.239577	-0.05743	0.194027	0.142548	0.286834	0.261725	0.171757	0.0833969	0.160013	-0.0108131	0.186008	0.0494855	0.11158	0.0377753
C3L-02465	0.257543	0.221568	0.206033	0.182942	0.205841	-0.0168506	0.171577	0.191082	0.192931	0.287852	0.278191	-0.0747878	0.269771	0.172378	0.00796577	0.192568	0.329038	0.287878	0.247415	0.242171	0.227573	0.252637	0.278233	0.0714385	0.175647	0.329267	0.312883	-0.0556534	0.228526	0.128294	0.358804	0.325713	-0.0640247	0.17286	0.326405	0.34321	0.0141671	0.607896	0.176657	0.266776	0.212008	0.217688	-0.00183425	0.103529	0.119721	0.17152	0.0414681	0.0866626	-0.153396
C3L-02504	0.275993	0.0918299	0.228336	0.128741	0.170098	0.0978317	0.0817838	0.167958	0.159154	0.281029	0.235819	-0.0775071	0.26631	0.199116	0.0778263	0.246574	0.306582	0.267247	0.263185	0.273972	0.182953	0.273098	0.287729	0.0508143	0.056722	0.178243	0.148087	-0.0267139	0.189926	0.137102	0.344034	0.324253	-0.0403901	0.192491	0.369231	0.352193	-0.064581	0.609042	0.155106	0.221457	0.21904	0.214312	0.00109442	0.13679	-0.0412418	0.164236	0.0500262	0.030888	-0.150409
C3L-02542	0.233516	0.0798272	0.215598	0.149162	0.159603	0.0784175	0.0779125	0.139755	0.172666	0.230581	0.213249	-0.0391808	0.348401	0.199902	0.00589118	0.180337	0.282795	0.351711	0.227953	0.275168	0.135509	0.271585	0.243036	0.0144288	0.0318402	0.183601	0.163708	-0.0360587	0.176512	0.135487	0.342523	0.375642	0.0196438	0.201745	0.339622	0.323661	-0.0966841	0.624994	0.126711	0.220331	0.209964	0.186338	0.00728252	0.0603644	-0.0605493	0.195913	0.037651	0.0389185	-0.0736143
C3L-02604	0.20692	0.0617688	0.257896	0.29804	0.249417	-0.151734	0.0930448	0.196797	0.198295	0.398963	0.287347	-0.0589488	0.28309	0.366962	0.1144	0.242581	0.323667	0.305744	0.302652	0.0677086	0.0908431	0.357556	0.3173	-0.04124	0.0535507	0.216959	0.208302	-0.0161825	0.294599	0.110032	0.335764	0.334718	0.0632501	0.268651	0.402683	0.240823	-0.130048	0.327192	0.153619	0.222087	0.165295	0.176222	0.0620373	0.110063	-0.10306	0.251746	0.138884	-0.0203886	0.00125103
C3L-02613	0.223358	0.328345	0.261777	0.310966	0.262957	-0.0180976	0.226183	0.195274	0.0839423	0.34472	0.258912	-0.0451314	0.303963	0.370154	0.112108	0.223485	0.274434	0.335666	0.299131	0.0779427	0.0855357	0.359181	0.328605	0.0217118	0.231157	0.380089	0.409788	-0.0679058	0.308148	0.112138	0.342659	0.336854	0.050499	0.22018	0.409579	0.246078	0.0113198	0.222549	0.13814	0.207492	0.235276	0.165719	0.0137401	0.147218	0.126813	0.258823	0.118411	0.10221	-0.0497664
C3L-02617	0.208005	0.180934	0.217104	0.211908	0.16523	-0.125213	0.144242	0.179388	0.175528	0.28489	0.223625	-0.0352463	0.350918	0.331806	0.0896456	0.198311	0.274515	0.360559	0.247011	0.0139047	0.0960307	0.332746	0.290092	0.0536935	0.131825	0.255847	0.257365	-0.00330115	0.233651	0.0769253	0.35411	0.402171	0.122117	0.254618	0.43785	0.262814	0.00945405	0.196106	0.123447	0.216247	0.209412	0.171673	0.0828369	0.0635311	-0.01534	0.225142	0.0359035	0.0871611	0.0713598
C3L-02627	0.23904	0.263222	0.277761	0.175406	0.185387	-0.156509	0.218019	0.127073	0.133191	0.278827	0.245636	-0.0388078	0.321769	0.252323	0.171159	0.261558	0.276628	0.337035	0.291012	0.00332696	0.151765	0.356357	0.350239	0.108377	0.17119	0.339527	0.31283	-0.098746	0.300291	0.0810584	0.377089	0.38053	0.0766214	0.213573	0.321762	0.244606	0.0668275	0.192329	0.114429	0.259828	0.269176	0.213716	0.0467901	0.0908114	0.0923288	0.215757	0.0334437	0.129631	0.0131921
C3L-02642	0.302999	0.104524	0.229797	0.117219	0.165745	0.0558632	0.0792417	0.211899	0.153807	0.224677	0.23014	-0.0768465	0.24812	0.176763	0.0771678	0.238629	0.338538	0.24523	0.258038	0.276018	0.185456	0.240235	0.290338	0.0215791	0.102118	0.223504	0.220912	-0.0839431	0.196673	0.144495	0.338572	0.307907	-0.0541439	0.184092	0.330711	0.393632	-0.030689	0.636299	0.204248	0.238713	0.213487	0.187274	0.0332355	0.119486	-0.0160901	0.154209	0.0484959	0.0353678	-0.129449
C3L-02649	0.223587	0.215416	0.252589	0.256739	0.180344	-0.0206853	0.239652	0.118501	0.221783	0.33549	0.248297	-0.0181082	0.353248	0.297742	0.0690424	0.203976	0.27186	0.355552	0.276472	0.0552954	0.145235	0.341242	0.296449	0.0123331	0.137515	0.266055	0.219712	-0.091956	0.2881	0.0768119	0.383564	0.394421	0.0577848	0.262209	0.375667	0.21751	0.0421144	0.183872	0.0858671	0.23702	0.281501	0.189171	0.0448224	0.0630316	0.0882717	0.215861	0.0295195	0.126998	0.0221811
C3L-02704	0.309614	0.149563	0.219911	0.134418	0.189053	0.0743806	0.10976	0.167476	0.225398	0.242545	0.242777	-0.0882266	0.231427	0.200195	0.0841988	0.243413	0.353074	0.234152	0.266407	0.271442	0.173923	0.287059	0.279878	0.0491337	0.172124	0.244907	0.232003	-0.0898017	0.226327	0.137766	0.347229	0.307593	-0.0627573	0.189294	0.329486	0.378413	-0.0232683	0.605102	0.181558	0.227228	0.211976	0.167754	-0.0170168	0.10101	0.00998229	0.155411	0.0682702	0.0518732	-0.170497
C3L-02705	0.284544	0.12608	0.226457	0.206862	0.189696	0.118427	0.112497	0.190356	0.16705	0.319827	0.280419	-0.0976373	0.232408	0.245627	0.0550148	0.209016	0.300674	0.250494	0.271131	0.287657	0.224325	0.303738	0.297632	0.0759844	0.0702307	0.184143	0.172058	-0.092319	0.212744	0.144829	0.356855	0.308207	-0.0554062	0.233434	0.333133	0.34797	-0.0364729	0.598557	0.166778	0.232167	0.232534	0.214554	0.00889551	0.0896262	-0.0249058	0.1596	0.0351655	0.0441168	-0.162643
C3L-02707	0.284397	0.121703	0.248632	0.151956	0.171205	0.1171	0.086669	0.186566	0.187444	0.207815	0.211567	-0.0696466	0.287663	0.179226	0.0390481	0.204199	0.314233	0.286937	0.24616	0.279602	0.195382	0.254785	0.270628	0.0220981	0.0859669	0.188508	0.194914	-0.126454	0.180706	0.141157	0.352574	0.338846	-0.0328558	0.177359	0.352893	0.381592	-0.0487198	0.617387	0.178665	0.236077	0.23522	0.182453	-0.00201215	0.101483	-0.0303701	0.176078	0.0534385	0.0370176	-0.102562
C3L-02708	0.228628	0.198553	0.245778	0.154876	0.16065	0.0728311	0.10046	0.146535	0.137643	0.266123	0.241313	-0.0503055	0.30773	0.151944	0.0271082	0.196172	0.268179	0.305458	0.233264	0.290987	0.174106	0.243541	0.249799	0.0750917	0.151807	0.254165	0.254239	-0.0330948	0.212475	0.132276	0.351136	0.360062	0.00195885	0.143055	0.326107	0.308305	-0.0249266	0.621872	0.131066	0.228486	0.214363	0.140695	0.0431259	0.0734246	0.0171342	0.191425	0.0228674	0.0394709	-0.0930402
C3L-02900	0.297222	0.186823	0.230774	0.104544	0.175346	0.0416711	0.116505	0.166768	0.198071	0.243987	0.248975	-0.0808421	0.238141	0.130904	0.074374	0.243883	0.3408	0.232516	0.261029	0.289115	0.186287	0.274555	0.276681	0.0717622	0.173469	0.265085	0.250637	-0.124908	0.248491	0.137054	0.352919	0.303308	-0.067389	0.186756	0.345332	0.37533	0.0204979	0.600146	0.173553	0.215998	0.199122	0.185185	0.0246183	0.0838738	0.0399279	0.149898	0.044692	0.0566361	-0.142345
C3L-02970	0.288326	0.054767	0.249087	0.120923	0.167812	0.105546	0.0877507	0.169523	0.221067	0.220368	0.212534	-0.0731677	0.293118	0.163989	0.0284249	0.206544	0.320329	0.291674	0.254109	0.247658	0.181227	0.255435	0.261756	0.0118714	0.0600132	0.189105	0.157952	-0.0868166	0.159019	0.142137	0.358481	0.33841	-0.0184599	0.163451	0.360655	0.372866	-0.0426788	0.61385	0.160107	0.240039	0.219752	0.185333	0.00468659	0.119454	-0.0014336	0.169833	0.0300837	0.0669365	-0.15435
C3L-02984	0.289665	0.0841496	0.22768	0.133441	0.174671	0.0856378	0.0760695	0.166845	0.179407	0.170043	0.206231	-0.0582238	0.257111	0.125624	0.0826662	0.256775	0.325215	0.246951	0.252687	0.255123	0.184719	0.251458	0.298146	0.013019	0.0768231	0.183272	0.184355	-0.184596	0.193488	0.153412	0.346136	0.311579	-0.084496	0.161751	0.351975	0.378866	-0.0166926	0.632452	0.172087	0.229545	0.21455	0.191441	0.0418552	0.0945294	-0.0192239	0.148534	0.0389348	0.0353194	-0.106298
C3L-03260	0.287629	0.0933375	0.231348	0.115266	0.153857	0.135984	0.0810474	0.172976	0.18026	0.206289	0.213727	-0.0732981	0.287753	0.164404	0.0326113	0.208442	0.328116	0.283872	0.248039	0.288287	0.193803	0.269794	0.279382	-0.000152356	0.0610396	0.191791	0.179994	-0.0681868	0.186853	0.152116	0.35099	0.327023	-0.048695	0.195134	0.376489	0.3916	-0.0472138	0.634867	0.169712	0.233571	0.212961	0.195448	0.00707905	0.0712198	-0.0379337	0.160459	0.0365613	0.0417844	-0.0957032
C3L-03266	0.285776	0.0961747	0.244166	0.233886	0.194883	0.0805429	0.126983	0.168329	0.165115	0.26146	0.258706	-0.0809136	0.255495	0.276379	0.0587419	0.216768	0.298643	0.252923	0.274463	0.302818	0.202722	0.307984	0.319406	0.0623268	0.111247	0.233151	0.20476	-0.0563336	0.212526	0.146044	0.365242	0.321831	-0.0524149	0.231151	0.347859	0.360326	-0.0284113	0.617324	0.160151	0.240381	0.221473	0.212333	0.000929725	0.116915	0.0108392	0.161691	0.0582625	0.0582919	-0.171837
C3L-03387	0.307934	0.215613	0.222528	0.0619015	0.172226	0.117302	0.15595	0.203174	0.187211	0.18851	0.227015	-0.092276	0.232269	0.109229	0.0523381	0.226155	0.359542	0.227042	0.245633	0.298596	0.181963	0.243701	0.264057	0.0829441	0.206647	0.366504	0.324018	-0.0699951	0.228695	0.14483	0.346939	0.301253	-0.062896	0.157984	0.340398	0.403577	0.0565291	0.613558	0.206962	0.235744	0.217681	0.170386	0.00530142	0.0388003	0.110308	0.162193	0.0374755	0.109333	-0.178044
C3L-03390	0.234755	0.0367128	0.275016	0.161984	0.168209	0.0170397	0.0449648	0.142119	0.201532	0.187742	0.181336	-0.0210537	0.338688	0.170087	0.0351755	0.199422	0.289465	0.330426	0.231599	0.23335	0.15446	0.225845	0.253262	-0.032487	0.0265149	0.123102	0.120326	-0.107613	0.13528	0.13179	0.337903	0.375108	0.0492291	0.127753	0.365262	0.311555	-0.115487	0.597163	0.151475	0.205006	0.21413	0.142711	0.00610544	0.125861	-0.088238	0.172848	0.0532468	0.010705	-0.108638
C3L-03405	0.255676	0.181553	0.21659	0.140315	0.164504	0.0693992	0.114047	0.167775	0.143697	0.323423	0.274111	-0.052286	0.310127	0.217056	0.0423138	0.209575	0.300644	0.290909	0.246969	0.28679	0.162783	0.255766	0.234816	0.0316707	0.12147	0.248477	0.21466	-0.0905978	0.225715	0.114236	0.348143	0.344791	-0.0211505	0.193991	0.305067	0.332685	-0.0376427	0.621889	0.15953	0.221135	0.206263	0.205537	-0.0118436	0.136745	-0.00171433	0.165252	0.044419	0.0569232	-0.116147
C3L-03639	0.226834	0.196932	0.267345	0.305216	0.25978	-0.044416	0.194793	0.21055	0.155834	0.374078	0.284098	-0.0629806	0.253805	0.384412	0.127321	0.249118	0.293385	0.305938	0.308131	0.0857581	0.112198	0.355371	0.321473	-0.00325088	0.18058	0.347099	0.338145	-0.0644215	0.345878	0.111126	0.342767	0.319437	0.026173	0.261958	0.43777	0.255603	0.00490512	0.284608	0.189138	0.229961	0.259	0.165866	0.0635031	0.145534	0.070383	0.235247	0.117231	0.0988718	-0.0279387
C3L-03681	0.318349	0.15053	0.2383	0.13802	0.179652	0.0577118	0.118386	0.254423	0.171222	0.245624	0.250914	-0.103975	0.229665	0.178995	0.0979757	0.247737	0.352456	0.237639	0.260548	0.250019	0.197197	0.280403	0.307459	0.0664968	0.116552	0.241558	0.22078	-0.129874	0.222807	0.136652	0.360305	0.30365	-0.0661313	0.172528	0.353671	0.381168	-0.0202977	0.594985	0.236746	0.237733	0.224235	0.208925	-0.000965347	0.101561	0.0241797	0.159449	0.0446445	0.0626003	-0.185188
C3L-03727	0.275427	0.112536	0.213331	0.124586	0.189112	0.0446433	0.109593	0.152519	0.164989	0.275556	0.2523	-0.0766261	0.26871	0.181921	0.0593987	0.220457	0.313011	0.265743	0.24555	0.30809	0.17544	0.253527	0.265394	0.0533297	0.114535	0.246711	0.204174	-0.0713927	0.222983	0.148339	0.350588	0.326616	-0.0309462	0.188595	0.349862	0.345848	-0.0301225	0.607014	0.147251	0.24096	0.213216	0.174569	0.0107781	0.0865449	0.0104286	0.17441	0.0580666	0.0472227	-0.146938
C3L-03728	0.262072	0.161933	0.234006	0.190644	0.202163	0.114389	0.116172	0.166807	0.153182	0.279232	0.262551	-0.11691	0.228426	0.175526	0.0879269	0.235635	0.296421	0.242228	0.245776	0.309792	0.17925	0.268272	0.288392	0.0636988	0.132134	0.185715	0.189956	-0.0953154	0.247182	0.165734	0.352696	0.306341	-0.0727117	0.19681	0.35497	0.337382	-0.0116122	0.614335	0.157146	0.272966	0.251786	0.169806	0.00272539	0.0608341	-0.010091	0.152446	0.0553349	0.0357442	-0.170151
C3L-03744	0.293159	0.141465	0.228263	0.178099	0.181001	0.0543603	0.128152	0.185613	0.183937	0.272305	0.243418	-0.075804	0.258308	0.222791	0.0741708	0.235186	0.316855	0.256486	0.275633	0.261511	0.227714	0.308147	0.305835	0.0190828	0.134891	0.216331	0.205854	-0.0709312	0.239269	0.134824	0.368062	0.32023	-0.0409667	0.200893	0.332617	0.344117	-0.0346785	0.609947	0.176625	0.242353	0.213456	0.217548	0.00370181	0.124917	0.0161764	0.165508	0.0531716	0.0630965	-0.187301
C3L-03748	0.273436	0.143502	0.241177	0.214153	0.216591	0.0614223	0.130589	0.170761	0.185954	0.260804	0.242701	-0.0968124	0.246953	0.249949	0.0582749	0.216912	0.303954	0.253617	0.265668	0.299578	0.191667	0.323811	0.315289	0.0448648	0.182293	0.198653	0.202965	-0.0694851	0.228081	0.14535	0.369993	0.324627	-0.0417226	0.209385	0.325972	0.338701	-0.0320319	0.603388	0.167855	0.240033	0.249057	0.193824	0.00919193	0.104512	0.0149003	0.165403	0.0615934	0.0636396	-0.176115
C3L-03965	0.21991	0.239568	0.222597	0.222196	0.203651	-0.118803	0.20252	0.127907	0.131005	0.346957	0.260547	-0.0178443	0.356252	0.308051	0.0976483	0.185701	0.263004	0.338466	0.246938	0.0942358	0.13976	0.330388	0.284976	0.034278	0.132775	0.261075	0.271245	-0.0521571	0.249434	0.0843142	0.371155	0.397529	0.122223	0.281313	0.3825	0.227975	0.0122187	0.191765	0.0913139	0.25452	0.240825	0.199884	0.0718359	0.126238	0.064207	0.204321	0.0693698	0.119509	0.0732037
C3L-03968	0.233466	0.100035	0.203492	0.173089	0.156372	0.0235143	0.0869834	0.176015	0.174777	0.3423	0.30511	-0.0587419	0.335482	0.223129	0.0192312	0.197157	0.279885	0.34002	0.24382	0.256794	0.169264	0.30326	0.305978	0.0200795	0.0498226	0.189428	0.166877	-0.0548517	0.259319	0.127422	0.370775	0.363562	0.0115211	0.219693	0.310457	0.303297	-0.0772147	0.592519	0.124571	0.20984	0.213404	0.236568	-0.0142655	0.130478	-0.0491411	0.193811	0.0555963	0.0091022	-0.0966922
C3L-04013	0.151671	0.15149	0.223479	0.238896	0.157776	-0.0982942	0.14444	0.133158	0.139968	0.255093	0.175227	0.0628602	0.447832	0.243769	0.0639327	0.212246	0.209133	0.401673	0.23458	0.02658	0.0927865	0.317533	0.266205	0.0134229	0.00521715	0.155133	0.177711	-0.0319035	0.200877	0.0667714	0.334688	0.429993	0.10366	0.21926	0.408655	0.170855	-0.0462101	0.225175	0.0644252	0.227626	0.22108	0.0985973	0.0926148	0.0864324	-0.049826	0.212755	0.00403005	0.0280345	0.105758
C3L-04084	0.247709	0.0276027	0.238405	0.152172	0.160436	0.0969344	0.0847243	0.150132	0.150692	0.223611	0.204382	-0.0456499	0.322589	0.188821	0.0341816	0.211607	0.278406	0.323489	0.251137	0.288036	0.16752	0.271585	0.280122	0.0158291	0.0438959	0.212265	0.162535	-0.0221717	0.18725	0.147548	0.347393	0.356665	0.0106205	0.174074	0.367842	0.328202	-0.0606007	0.62732	0.144029	0.224383	0.201932	0.175141	0.0071208	0.101475	-0.0293077	0.184638	0.0568859	0.0430084	-0.132378
C3L-04844	0.215102	0.237575	0.215328	0.237558	0.179374	-0.0785705	0.168241	0.155703	0.143616	0.297128	0.246737	-0.0630449	0.303359	0.31247	0.135143	0.245278	0.267144	0.333182	0.253855	0.0164246	0.096183	0.326722	0.258959	0.0921765	0.184985	0.301401	0.321931	-0.0442568	0.238496	0.0890636	0.347287	0.383019	0.101945	0.236846	0.431354	0.249563	0.0355437	0.169326	0.146547	0.204811	0.225881	0.136777	0.0858951	0.0315558	0.0511063	0.226557	-0.00537593	0.102603	0.0496905
C3L-04849	0.192281	0.207595	0.209765	0.253167	0.185014	-0.0498329	0.154613	0.144319	0.152342	0.291311	0.248635	-0.0263988	0.346141	0.33445	0.137596	0.223322	0.261888	0.344529	0.250542	0.00107805	0.103797	0.317666	0.28329	0.0729085	0.187352	0.306292	0.291903	-0.104925	0.208642	0.0910432	0.327538	0.396227	0.154166	0.231596	0.446731	0.25602	0.0266307	0.179397	0.117345	0.221603	0.227473	0.156601	0.0606971	0.0586082	0.0453025	0.243178	0.0207367	0.0956424	0.0271221
C3N-00148	0.319872	0.124478	0.177992	0.226111	0.190062	-0.0998244	0.112305	0.229778	0.0855735	0.34022	0.264971	-0.0770983	0.248299	0.305659	0.0234189	0.191375	0.349359	0.248776	0.281569	0.0961498	0.132644	0.389363	0.307774	-0.0280593	0.0784529	0.214656	0.231844	-0.162078	0.282825	0.088209	0.328598	0.322911	-0.0267643	0.324155	0.350432	0.343469	-0.0483827	0.150953	0.173813	0.204741	0.192129	0.176631	0.0263526	0.116756	-0.084628	0.139519	0.0557658	0.0493979	-0.0529741
C3N-00149	0.274318	0.111243	0.167377	0.347897	0.21718	0.0911212	0.1304	0.193524	0.0862708	0.388857	0.270223	-0.0932091	0.235288	0.431303	0.0927343	0.195931	0.314518	0.241253	0.314324	0.145857	0.113146	0.381811	0.323741	0.0510919	0.0998938	0.198721	0.216018	0.0224787	0.259847	0.0893074	0.3347	0.317181	-0.0119586	0.349196	0.333543	0.283116	-0.112678	0.187235	0.141406	0.205208	0.164931	0.209974	0.0047254	0.113059	-0.0605134	0.156124	0.0634183	0.0339758	-0.0377989
C3N-00180	0.25122	0.209446	0.244228	0.272246	0.184973	-0.00335456	0.148179	0.146144	0.151129	0.367181	0.27021	-0.0644188	0.305119	0.330435	0.0554094	0.22997	0.27627	0.29086	0.291301	0.128819	0.170495	0.37082	0.281834	-0.0715171	0.0799324	0.208901	0.212093	-0.0681925	0.291933	0.0597579	0.357449	0.353243	-0.0255877	0.225516	0.387196	0.308069	-0.056339	0.40408	0.12387	0.258671	0.274607	0.199211	0.0645978	0.137657	-0.0322299	0.210457	0.0475065	0.101023	0.0346291
C3N-00194	0.336326	0.188957	0.201542	0.202997	0.144612	-0.0653814	0.158714	0.257803	0.100589	0.387905	0.299328	-0.0878144	0.22235	0.316412	0.0549346	0.239332	0.366271	0.232373	0.309722	0.0815011	0.222323	0.389443	0.3201	0.0403262	0.0389079	0.220789	0.252417	-0.120856	0.264696	0.0709689	0.346386	0.302225	0.00300393	0.263958	0.331332	0.374785	0.0093698	0.0527182	0.187946	0.222535	0.224399	0.233157	0.0217605	0.0506429	-0.0569163	0.145253	0.0190064	0.0724152	-0.103254
C3N-00204	0.220705	0.239182	0.233931	0.210452	0.166386	-0.140125	0.155543	0.184884	0.126233	0.295812	0.23694	-0.0338346	0.363933	0.28545	0.0369072	0.195026	0.269251	0.357162	0.239572	0.0320347	0.11126	0.273197	0.227781	0.0291195	0.126414	0.298873	0.302003	0.0173907	0.256961	0.0843791	0.350397	0.392296	0.0978012	0.228849	0.45311	0.271842	0.00613319	0.210373	0.155702	0.219613	0.228842	0.186855	0.0901016	0.0381774	0.0129953	0.217137	-0.00612422	0.101433	0.0509304
C3N-00217	0.254646	0.240422	0.26007	0.199657	0.212261	-0.119673	0.174558	0.21203	0.18341	0.344973	0.262467	-0.0408838	0.297402	0.292528	0.072408	0.206718	0.303537	0.292718	0.243352	0.0408784	0.148228	0.33031	0.283006	-0.0394754	0.0907135	0.257362	0.278019	-0.186789	0.259826	0.0660681	0.342448	0.36479	0.00791196	0.258854	0.372905	0.264519	-0.00172043	0.238369	0.175876	0.25065	0.273782	0.11372	0.0614651	0.165065	0.00726207	0.194888	0.0413564	0.120655	0.0503416
C3N-00221	0.203448	0.128233	0.218275	0.239377	0.164996	-0.0249799	0.145321	0.13317	0.175002	0.325118	0.223416	-0.00625953	0.380565	0.308408	0.118156	0.223958	0.257763	0.359413	0.247725	0.123669	0.141254	0.339501	0.296712	0.0299796	0.0688254	0.166034	0.165378	-0.0795825	0.193244	0.0826946	0.367287	0.417608	0.138505	0.24512	0.375374	0.225171	0.00568298	0.191511	0.085578	0.23118	0.248457	0.193561	0.0817139	0.093335	-0.0271278	0.227079	0.0708433	0.078427	0.0384186
C3N-00242	0.318743	0.0881576	0.213923	0.114112	0.126441	-0.224235	0.0840946	0.22268	0.0541446	0.251562	0.199959	-0.0692511	0.269679	0.16143	0.0307628	0.207636	0.335798	0.270506	0.30056	0.0588999	0.163169	0.397003	0.292454	-0.0501221	0.0183467	0.173517	0.2042	-0.213222	0.241343	0.0683523	0.348052	0.349091	0.0554387	0.230551	0.397653	0.37616	-0.0644813	0.138367	0.172854	0.232024	0.213806	0.205527	0.0415158	0.000921458	-0.107937	0.175909	0.00253461	0.0346769	-0.0323236
C3N-00244	0.330251	0.165183	0.165825	0.19143	0.17155	-0.0863259	0.134618	0.24411	0.0779615	0.308648	0.247509	-0.049556	0.271564	0.252979	0.0217456	0.209359	0.348834	0.263387	0.282018	0.0827666	0.156097	0.387631	0.288286	-0.0333371	0.0727445	0.276894	0.288912	-0.140379	0.272215	0.0970422	0.333165	0.325565	-0.0048222	0.296336	0.334266	0.340111	-0.0139963	0.153403	0.180282	0.216035	0.179522	0.185398	0.0274258	0.132972	-0.0205846	0.138492	0.0451385	0.075886	-0.0333151
C3N-00246	0.311526	0.153615	0.189164	0.180546	0.162608	-0.045816	0.124161	0.223826	0.0930635	0.301875	0.243795	-0.0472675	0.278268	0.248835	0.0323197	0.221198	0.334929	0.273501	0.295978	0.0930095	0.190346	0.38279	0.295211	-0.0118757	0.0484398	0.24802	0.271882	-0.116083	0.269932	0.0995812	0.342433	0.330883	-0.00868616	0.285315	0.35516	0.330168	-0.00560774	0.123479	0.177144	0.216685	0.191089	0.191195	0.0425048	0.101168	-0.0516298	0.141916	0.0382302	0.0667879	-0.0153223
C3N-00249	0.232698	0.112606	0.279496	0.276357	0.246877	-0.211818	0.131688	0.207978	0.179296	0.340943	0.23004	-0.0496359	0.271037	0.352934	0.131013	0.275356	0.295244	0.286163	0.274258	0.103323	0.0976649	0.312275	0.275085	-0.0664287	0.0702266	0.200219	0.224399	-0.015378	0.289679	0.117121	0.323516	0.31828	0.00895139	0.294949	0.339858	0.26617	-0.0589221	0.417953	0.152711	0.208441	0.218011	0.156076	0.0756501	0.185912	-0.0740154	0.221435	0.173498	0.0111747	-0.104215
C3N-00297	0.203952	0.155318	0.216065	0.30647	0.180545	-0.00457584	0.145245	0.168659	0.153004	0.286722	0.250262	-0.0598228	0.305587	0.330604	0.110933	0.245308	0.286461	0.32577	0.273775	0.0136061	0.103293	0.32192	0.274992	0.0828168	0.191175	0.318285	0.321171	-0.0361711	0.228695	0.0995043	0.33899	0.376106	0.0918929	0.230643	0.419624	0.238431	0.00339471	0.18373	0.126669	0.228265	0.220745	0.15618	0.0715634	0.0254368	0.0256131	0.227521	0.0331471	0.0736001	0.051422
C3N-00302	0.208372	0.122869	0.221781	0.325461	0.242581	-0.119106	0.122255	0.1364	0.130614	0.43858	0.307368	-0.0369729	0.301701	0.416212	0.138147	0.260344	0.282633	0.322491	0.310308	0.113588	0.104234	0.370832	0.319427	-0.0107148	0.0452762	0.238328	0.238065	0.0393109	0.281758	0.116312	0.332894	0.336048	0.0459286	0.298283	0.378679	0.22136	-0.0974208	0.329913	0.0890865	0.213403	0.184984	0.156502	0.0402016	0.129342	-0.0680922	0.246265	0.146539	0.00765854	-0.0237051
C3N-00310	0.322267	0.11039	0.181014	0.189422	0.148402	-0.076704	0.114414	0.242817	0.112705	0.291397	0.227047	-0.0547561	0.244906	0.231783	0.00688182	0.210292	0.354399	0.236128	0.312762	0.0708705	0.184311	0.410206	0.309189	0.00406888	0.0942333	0.231912	0.22952	-0.113343	0.274265	0.0981947	0.336981	0.320557	0.0128506	0.287745	0.336594	0.350235	-0.0191388	0.118334	0.18178	0.195723	0.174439	0.205445	0.0279789	0.0510057	-0.0589306	0.146947	0.0246108	0.0472261	-0.0726641
C3N-00312	0.320821	0.12706	0.164695	0.167201	0.169532	-0.16828	0.103548	0.258573	0.0947218	0.285703	0.231578	-0.0527242	0.262845	0.224433	-0.0166687	0.176493	0.368455	0.263758	0.261284	0.0406728	0.1566	0.354782	0.282518	-0.0589062	0.0350794	0.233404	0.258073	-0.0705091	0.26155	0.0829431	0.302796	0.328706	-0.0237786	0.258049	0.347061	0.382499	-0.061265	0.138994	0.182072	0.185399	0.166265	0.211525	0.0619418	0.0830396	-0.0789625	0.13424	0.059434	0.0434158	-0.0830173
C3N-00314	0.300992	0.140721	0.195712	0.195502	0.171879	-0.0150501	0.0945824	0.197329	0.116601	0.306767	0.251419	-0.0651002	0.251385	0.277449	0.0281257	0.207811	0.332563	0.249432	0.307735	0.0881067	0.156758	0.39384	0.310719	-0.00242426	0.0668701	0.228259	0.248932	-0.0555697	0.283512	0.0981536	0.332829	0.327873	-0.000489642	0.307342	0.345825	0.320872	-0.0589643	0.146687	0.141457	0.201382	0.180455	0.172892	0.0242276	0.129779	-0.0722168	0.140138	0.0561616	0.0261687	-0.0375521
C3N-00320	0.319799	0.115726	0.18382	0.142127	0.158542	-0.0908686	0.126058	0.242369	0.100397	0.297621	0.231896	-0.0616612	0.255335	0.232992	0.00287007	0.201186	0.348823	0.252051	0.293316	0.0738978	0.164511	0.385911	0.307756	-0.0292901	0.072065	0.225837	0.237206	-0.125352	0.253851	0.106305	0.333102	0.3131	-0.0465127	0.278001	0.322323	0.345646	-0.0360702	0.150133	0.186047	0.230542	0.200421	0.206091	0.0406355	0.0857958	-0.0549166	0.138338	0.0334485	0.0595932	-0.0865837
C3N-00326	0.211154	-0.00199456	0.273094	0.128946	0.137251	-0.131	0.0623461	0.162565	0.10328	0.186179	0.143313	-0.0195185	0.317347	0.187356	0.101209	0.269991	0.283364	0.319313	0.296917	-0.022686	0.0849604	0.317601	0.275453	-0.112275	-0.0680585	0.171005	0.127956	-0.117708	0.215765	0.055867	0.327903	0.401952	0.114707	0.217461	0.496981	0.281687	-0.0531035	0.189939	0.1373	0.219116	0.197098	0.145851	0.155989	0.0104503	-0.117627	0.234171	0.0921529	-0.000842457	0.0369875
C3N-00334	0.167859	0.0407	0.257034	0.16049	0.134646	-0.0712194	0.107171	0.1496	0.115006	0.220603	0.162303	0.00244072	0.326549	0.17309	0.0436234	0.263028	0.296677	0.321455	0.305614	-0.00771838	0.089574	0.306778	0.237094	-0.116158	-0.0895167	0.167114	0.13537	-0.0807214	0.179316	0.0570223	0.30969	0.377839	0.0209227	0.204748	0.469581	0.232682	-0.0554943	0.208365	0.123827	0.218195	0.13407	0.146416	0.138522	0.00556444	-0.0557428	0.213899	0.0704594	0.00761103	0.0554677
C3N-00337	0.212323	-0.0264515	0.301975	0.261952	0.15776	0.0021706	0.0713001	0.172024	0.113901	0.251082	0.154073	-0.0407904	0.299798	0.27857	0.0973386	0.247159	0.271603	0.316198	0.29623	0.0444953	0.110346	0.31379	0.302103	-0.0658876	-0.0390337	0.122324	0.111267	-0.0186305	0.183816	0.0717215	0.321189	0.380667	0.041242	0.26053	0.463899	0.242703	-0.0567341	0.271318	0.135916	0.198805	0.237102	0.119823	0.126703	0.0630447	-0.102239	0.215698	0.101807	0.0158544	0.0594814
C3N-00339	0.205964	-0.0173115	0.217103	0.108296	0.130121	-0.236611	0.0845997	0.130758	0.098265	0.200531	0.141595	-0.0179821	0.343628	0.167429	0.08633	0.230767	0.303597	0.351216	0.278678	-0.027392	0.0991777	0.307451	0.259111	-0.113199	-0.126802	0.149927	0.104345	-0.160002	0.149603	0.0643874	0.313098	0.408118	0.12567	0.217884	0.515049	0.277147	-0.0873685	0.169811	0.112037	0.223558	0.143589	0.174802	0.153451	-0.00649582	-0.085963	0.216496	0.0802654	0.00609134	0.0798674
C3N-00340	0.178351	0.0691388	0.24618	0.205933	0.200297	-0.0829533	0.101063	0.124691	0.0772879	0.226427	0.209612	-0.0257833	0.339855	0.252691	0.120222	0.223103	0.265279	0.353249	0.248305	0.0311524	0.0974645	0.301144	0.258885	-0.0315475	0.0652858	0.255646	0.201477	-0.0970529	0.247332	0.0796779	0.310466	0.381587	0.0890184	0.29469	0.516381	0.225007	-0.0497177	0.233224	0.0773728	0.227038	0.144022	0.159403	0.0935704	0.0717827	-0.0342694	0.21873	0.0960928	0.0345987	0.0794361
C3N-00377	0.215478	0.114112	0.245259	0.169154	0.143627	0.00751048	0.11178	0.159539	0.10756	0.276374	0.201566	-0.0125435	0.334707	0.224036	0.0316068	0.240559	0.302571	0.336938	0.313534	0.0341707	0.188128	0.306148	0.266154	-0.0601199	-0.0636385	0.204073	0.203291	-0.125817	0.209913	0.0603288	0.33911	0.387827	0.0736522	0.204836	0.502756	0.281733	-0.01769	0.191877	0.135434	0.219269	0.191386	0.180572	0.123434	0.00364732	-0.0211833	0.220436	0.0398253	0.0407793	0.0350736
C3N-00388	0.178281	0.050301	0.285046	0.159391	0.142393	-0.0563852	0.0742005	0.162241	0.112772	0.230581	0.17615	0.00930475	0.383306	0.201115	0.0523807	0.229445	0.277554	0.362235	0.279397	0.0256954	0.079752	0.279244	0.263421	-0.0651303	-0.0856	0.196063	0.159029	-0.135446	0.235844	0.0680432	0.327634	0.425278	0.131185	0.2155	0.500808	0.248779	-0.0622854	0.228382	0.110402	0.236552	0.173153	0.124258	0.121808	0.0208601	-0.081624	0.241474	0.0488742	0.00960399	0.0361459
C3N-00389	0.241072	0.0793139	0.26753	0.166284	0.201942	-0.0708027	0.111226	0.171182	0.0897015	0.202659	0.144594	-0.0247762	0.33097	0.224132	0.0831686	0.232414	0.309585	0.335056	0.275559	-0.00124421	0.0919576	0.282173	0.300275	-0.0362552	0.00391612	0.139531	0.128797	-0.193224	0.165965	0.0660778	0.313023	0.385522	0.0381568	0.228284	0.47855	0.282539	-0.0607859	0.206546	0.134349	0.201005	0.225932	0.156434	0.123156	0.0613945	-0.0427084	0.227185	0.100015	0.0029645	0.0414139
C3N-00390	0.2824	0.155639	0.133819	0.140343	0.166542	-0.207547	0.0827655	0.215647	0.108268	0.369593	0.3008	-0.0554961	0.254184	0.248356	-0.0285348	0.189117	0.34554	0.248751	0.285179	0.0442196	0.150643	0.359856	0.26651	-0.0098506	-0.00812094	0.251149	0.246209	-0.0770323	0.288066	0.103099	0.313539	0.311166	-0.0456543	0.271363	0.335337	0.30281	-0.101644	0.186279	0.132652	0.209894	0.12958	0.209646	0.033895	0.0598172	-0.103609	0.13024	0.0514976	0.00514128	-0.0459508
C3N-00494	0.334986	0.0968066	0.159604	0.161488	0.133277	-0.102715	0.0651806	0.271964	0.111796	0.325105	0.252951	-0.0516174	0.228001	0.218875	-0.0324885	0.193396	0.380851	0.217554	0.286306	0.050108	0.196613	0.375056	0.261889	-0.0776478	-0.0836797	0.186377	0.198066	-0.102445	0.245929	0.0946578	0.325881	0.3147	-0.0288537	0.275728	0.325414	0.380306	-0.0803546	0.143914	0.192789	0.1951	0.166445	0.254927	0.0607037	0.0618291	-0.149908	0.13154	0.0433466	0.0400332	-0.0900169
C3N-00549	0.24275	0.172537	0.245976	0.242602	0.199694	-0.0683912	0.12361	0.191603	0.170715	0.322932	0.217798	-0.0390604	0.318431	0.328263	0.134381	0.236784	0.254017	0.31196	0.267502	0.00569593	0.168186	0.331098	0.284645	-0.0666534	0.0624225	0.147323	0.184564	-0.159735	0.222583	0.0618472	0.355081	0.377068	0.0290993	0.263849	0.402517	0.26509	-0.0720825	0.269566	0.135903	0.242363	0.237072	0.150379	0.0836858	0.163199	-0.0461825	0.226407	0.0488091	0.0687992	0.0364031
C3N-00560	0.225383	0.250628	0.285687	0.169428	0.215156	-0.193048	0.202101	0.160601	0.182762	0.321287	0.273354	-0.0535106	0.327939	0.254322	0.0787817	0.209525	0.269591	0.318648	0.257471	0.00675795	0.131517	0.331117	0.279748	0.0231133	0.14028	0.306443	0.303448	-0.202001	0.288494	0.058447	0.354272	0.377278	0.0415614	0.230492	0.387749	0.252822	-0.0271462	0.20826	0.123156	0.259377	0.269847	0.109869	0.100206	0.119431	0.0541174	0.209294	0.0202761	0.103825	0.0266477
C3N-00573	0.341515	0.146105	0.180457	0.248596	0.194678	-0.0502388	0.127048	0.220273	0.0913403	0.344836	0.261214	-0.0716693	0.224193	0.301906	0.0714951	0.225505	0.359979	0.219145	0.309076	0.114666	0.160567	0.385291	0.322916	0.0389371	0.0508855	0.244096	0.246212	-0.125851	0.293784	0.0965353	0.332494	0.303117	-0.0228866	0.337852	0.349141	0.355004	-0.0187028	0.192683	0.187492	0.219495	0.181624	0.178699	0.0314981	0.116325	-0.0473276	0.118392	0.0615188	0.0585185	-0.0606057
C3N-00580	0.227818	0.26771	0.251134	0.188944	0.18988	-0.110737	0.236601	0.194936	0.201769	0.327988	0.262019	-0.0395547	0.315592	0.28502	0.067811	0.221921	0.293835	0.304541	0.274106	0.0195936	0.142117	0.348182	0.288179	0.0201064	0.131517	0.342599	0.347051	-0.259457	0.278403	0.0490457	0.357853	0.388206	0.0899988	0.216435	0.409537	0.246899	0.00830033	0.214963	0.146275	0.262356	0.24118	0.124896	0.0433068	0.129331	0.10116	0.219647	0.011588	0.175327	0.0600899
C3N-00661	0.285823	0.115843	0.236111	0.17968	0.214639	0.113967	0.108014	0.166536	0.173047	0.282808	0.254109	-0.0923814	0.229819	0.277954	0.0793663	0.22344	0.294053	0.25165	0.266126	0.285453	0.21565	0.299863	0.310888	0.0831132	0.1344	0.158173	0.164463	-0.131609	0.204891	0.15456	0.359441	0.307674	-0.0567576	0.22057	0.338665	0.360897	-0.0488569	0.611573	0.167571	0.248811	0.244791	0.210906	-0.0146212	0.142496	-0.00574288	0.152984	0.0713881	0.0360031	-0.169551
C3N-00662	0.245546	0.0997917	0.237314	0.178992	0.169082	0.156834	0.0913671	0.13567	0.160971	0.251364	0.223457	-0.0658662	0.306234	0.227122	0.0460521	0.205484	0.28457	0.311835	0.257557	0.268524	0.175368	0.311831	0.272371	0.00118699	0.0666304	0.176318	0.150912	-0.0782881	0.203354	0.14417	0.349256	0.345375	-0.0173086	0.183868	0.346599	0.321254	-0.0691717	0.623565	0.13874	0.23631	0.220342	0.172152	0.0121171	0.0922627	-0.0583239	0.171686	0.0585034	0.0305059	-0.135465
C3N-00663	0.266849	0.19006	0.213332	0.169362	0.181851	0.0296766	0.148338	0.162235	0.154462	0.29688	0.285926	-0.0663012	0.252639	0.231776	0.06355	0.247668	0.297895	0.263031	0.272534	0.300474	0.23351	0.316396	0.284351	0.0892289	0.134655	0.266825	0.257008	-0.0707546	0.250054	0.140368	0.369596	0.31508	-0.0486044	0.218448	0.343772	0.31029	0.000633301	0.595644	0.151487	0.249487	0.229183	0.223118	-0.00858693	0.109924	0.0389017	0.165554	0.049847	0.0857515	-0.162862
C3N-00665	0.271805	0.14998	0.232178	0.256256	0.19406	0.0155161	0.141537	0.154452	0.136524	0.281291	0.250101	-0.0806743	0.250253	0.249845	0.052174	0.224726	0.296874	0.259411	0.267417	0.281851	0.183586	0.322493	0.299987	0.0637189	0.176752	0.24346	0.235478	-0.0622489	0.241729	0.141713	0.35656	0.323147	-0.0514639	0.205498	0.320834	0.342895	-0.0299679	0.584123	0.164083	0.243247	0.230676	0.219655	-0.00281037	0.0884725	0.0392316	0.173005	0.0673839	0.0758733	-0.180045
C3N-00729	0.238948	0.151525	0.276497	0.220973	0.184688	-0.187007	0.132641	0.19522	0.101412	0.233511	0.173096	-0.0425188	0.320395	0.262526	0.0651498	0.218715	0.296684	0.346644	0.279409	0.0105618	0.123166	0.304119	0.293903	-0.0205949	0.0593367	0.178075	0.213102	-0.128583	0.229694	0.0670095	0.337084	0.38078	0.0608891	0.256402	0.516071	0.278089	-0.0282098	0.203053	0.14495	0.225065	0.218998	0.183582	0.112292	0.106385	-0.0122013	0.226666	0.109359	0.0627375	0.0472689
C3N-00743	0.253252	0.0268478	0.261103	0.236519	0.178964	0.00218979	0.0516505	0.204786	0.120073	0.218987	0.140959	-0.0186723	0.35586	0.264102	0.133296	0.266591	0.308763	0.344552	0.273751	0.0680638	0.0947149	0.293086	0.284954	-0.117974	-0.0844423	0.0878678	0.0998409	-0.174603	0.172776	0.0633341	0.319686	0.403493	0.107338	0.267317	0.468531	0.309346	-0.0777498	0.240673	0.160762	0.21099	0.186895	0.145007	0.103681	0.12894	-0.125839	0.235353	0.137155	-0.00428969	0.032718
C3N-00831	0.335952	0.214918	0.194092	0.20392	0.172349	0.00369557	0.139781	0.245339	0.0895041	0.37335	0.291202	-0.0750092	0.241995	0.266473	0.0169647	0.206	0.35737	0.253972	0.292875	0.121747	0.198815	0.389566	0.315457	0.0151611	0.105248	0.248721	0.28073	-0.100837	0.28765	0.0949178	0.334717	0.312271	-0.0252814	0.288691	0.337705	0.35774	-0.00338129	0.148906	0.185445	0.188446	0.19683	0.191143	0.00807723	0.0696491	-0.0572273	0.120909	0.0366322	0.0644196	-0.0839609
C3N-00834	0.333806	0.167852	0.195763	0.134797	0.130549	-0.0550505	0.127256	0.26953	0.0888824	0.306126	0.236116	-0.0615266	0.219238	0.187	-0.0424237	0.179553	0.357709	0.228163	0.294038	0.0741945	0.178326	0.38086	0.302025	-0.0593192	0.0830882	0.241514	0.271427	-0.160355	0.280901	0.0920011	0.341308	0.310284	-0.02909	0.252861	0.338787	0.372357	0.00237277	0.202673	0.19348	0.230792	0.196362	0.224722	0.037943	0.0507151	-0.0481525	0.127249	0.0218892	0.0758733	-0.0800226
C3N-00847	0.194571	-0.0678329	0.24449	0.125659	0.130891	-0.114669	0.0323499	0.17449	0.10664	0.182888	0.0882844	0.0050288	0.342902	0.178061	0.0698185	0.232374	0.315805	0.3414	0.289709	-0.041643	0.0829093	0.294427	0.244971	-0.155472	-0.209094	0.0457775	0.0378975	-0.183245	0.184882	0.0830467	0.315493	0.411549	0.111735	0.177077	0.512846	0.268845	-0.0879106	0.196474	0.145007	0.218147	0.188801	0.0614549	0.158816	0.0697558	-0.15525	0.234632	0.093674	-0.0281691	0.0566323
C3N-00848	0.166885	0.0139315	0.276633	0.167513	0.164095	-0.0218001	0.0784686	0.150666	0.0887768	0.225807	0.165669	-0.0185557	0.329545	0.223213	0.101009	0.244408	0.26793	0.332663	0.304221	0.0223259	0.079168	0.312731	0.281038	-0.068404	-0.0647607	0.188533	0.142776	-0.0754799	0.230785	0.0676868	0.315911	0.392641	0.0549538	0.233682	0.495353	0.215912	-0.068749	0.183284	0.106843	0.218633	0.19317	0.158902	0.13452	0.0460416	-0.0941855	0.235066	0.0904709	-0.0100663	0.0849693
C3N-00852	0.335915	0.133409	0.189853	0.119182	0.112573	-0.359142	0.117029	0.273509	0.100339	0.255833	0.219692	-0.0686215	0.252937	0.139595	0.00237114	0.202427	0.369102	0.251989	0.3082	0.0191045	0.202668	0.401131	0.290157	-0.0246341	0.0608374	0.264555	0.270339	-0.168541	0.272943	0.0587293	0.341042	0.327348	0.0123943	0.209406	0.346783	0.381276	-0.0209734	0.104088	0.205505	0.236003	0.19726	0.220234	0.0265255	-0.0272001	-0.0651241	0.158885	0.000141994	0.0640707	-0.0683571
C3N-00857	0.182121	0.157419	0.231887	0.287111	0.170319	-0.0525167	0.130444	0.134975	0.150439	0.303459	0.225681	-0.029235	0.338213	0.375254	0.16256	0.219207	0.238078	0.331223	0.258234	0.0321139	0.0921727	0.323398	0.280648	0.0153971	0.157291	0.193336	0.208138	-0.119522	0.159934	0.0711671	0.331847	0.393692	0.148262	0.204716	0.439724	0.250878	0.00902098	0.186471	0.0937591	0.203129	0.231071	0.167048	0.0682393	0.0603117	-0.0282482	0.226052	0.022014	0.0716921	0.0869254
C3N-00858	0.285935	0.0902942	0.284552	0.0523006	0.146443	-0.075396	0.116074	0.234576	0.101242	0.224167	0.183712	-0.0353005	0.316186	0.170265	0.14382	0.288178	0.341564	0.323123	0.278813	-0.0438629	0.128262	0.316495	0.300557	-0.0685055	-0.00107217	0.224667	0.199915	-0.203692	0.239222	0.0636628	0.329745	0.388721	0.0857025	0.214756	0.475603	0.339246	-0.0208879	0.18401	0.191899	0.210261	0.216802	0.172175	0.1186	0.029409	-0.0367527	0.211551	0.0781394	0.0422112	0.0308126
C3N-00866	0.254965	0.0823074	0.280865	0.170644	0.147875	-0.13102	0.0664984	0.213846	0.111522	0.198444	0.144348	-0.045027	0.302355	0.205507	0.0944185	0.264558	0.322273	0.305217	0.272841	-0.0272337	0.115015	0.291814	0.284024	-0.0627392	-0.0240351	0.14274	0.170693	-0.10849	0.201743	0.0569853	0.308133	0.383582	0.0480865	0.215953	0.458563	0.315246	-0.0520779	0.198352	0.170094	0.20451	0.214397	0.151111	0.111223	-0.00702296	-0.109473	0.23307	0.0807773	0.00255677	0.0122782
C3N-00871	0.238754	0.148514	0.210306	0.334866	0.189938	0.0187251	0.135734	0.162594	0.179483	0.320234	0.231623	-0.0665599	0.277658	0.399755	0.165197	0.24821	0.271251	0.301445	0.272284	-0.00253613	0.123636	0.329631	0.280791	0.0231574	0.175834	0.200659	0.200154	-0.0611066	0.164628	0.114894	0.32706	0.356513	0.0438077	0.331142	0.394785	0.310146	0.035992	0.208633	0.146033	0.20029	0.216366	0.138687	0.0393357	0.0867396	0.00140645	0.20862	0.0691679	0.0736063	0.0204438
C3N-01024	0.260483	0.201862	0.259948	0.14934	0.195724	-0.0810217	0.169059	0.204819	0.195384	0.360059	0.2876	-0.0689087	0.283286	0.244253	0.0919786	0.210236	0.321404	0.273512	0.277961	0.00138694	0.15771	0.363631	0.308116	-0.00137265	0.0826819	0.239754	0.254453	-0.154802	0.287474	0.0453098	0.372671	0.36176	0.0148871	0.231869	0.381659	0.293379	-0.0255735	0.202854	0.161957	0.28378	0.270445	0.164353	0.0643735	0.118476	0.0122574	0.212848	0.00147349	0.116849	0.0507152
C3N-01025	0.216054	0.166875	0.227353	0.179137	0.16364	-0.149079	0.158797	0.122705	0.161726	0.306193	0.229783	-0.017757	0.362713	0.268946	0.101286	0.213157	0.273699	0.366024	0.258458	0.034704	0.123559	0.34364	0.28504	0.048613	0.0629133	0.17975	0.189259	-0.0861195	0.22296	0.0685571	0.382907	0.417467	0.164784	0.237075	0.366909	0.243461	0.00308658	0.170753	0.076744	0.229912	0.250604	0.207678	0.0954089	0.0572309	0.0105042	0.219946	0.0630695	0.0834551	0.0231174
C3N-01176	0.329972	0.186346	0.196128	0.163562	0.138946	-0.0367074	0.145528	0.2463	0.0921507	0.327224	0.265403	-0.0602	0.242183	0.22609	0.00882013	0.211399	0.355508	0.253039	0.304279	0.0826412	0.213392	0.389745	0.297562	0.00376336	0.0459103	0.27285	0.280621	-0.138921	0.285555	0.104762	0.349762	0.321278	-0.00811125	0.274929	0.337291	0.357954	0.0152223	0.124757	0.195063	0.215433	0.193882	0.203686	0.0432732	0.0630072	-0.0307256	0.143729	0.0273834	0.0803622	-0.0505937
C3N-01178	0.316467	0.268419	0.198947	0.051263	0.173606	-0.108512	0.208827	0.245812	0.114494	0.27306	0.253887	-0.0522851	0.267691	0.168934	-0.0501027	0.176159	0.348089	0.278996	0.279443	0.077075	0.147279	0.386148	0.305923	0.0340361	0.172238	0.381856	0.39621	-0.18442	0.334451	0.0912241	0.345787	0.326188	-0.0193778	0.239349	0.34639	0.343943	0.0554699	0.171614	0.184975	0.213094	0.191533	0.214936	0.0309263	0.0129168	0.0724878	0.134674	-0.0028966	0.118764	-0.0348589
C3N-01179	0.334881	0.137077	0.171074	0.214259	0.187243	-0.0238131	0.119225	0.244312	0.0966836	0.337369	0.248735	-0.0628862	0.241535	0.267256	0.0300587	0.191313	0.347167	0.242578	0.272134	0.0937474	0.173965	0.372838	0.298757	-0.0411652	0.084416	0.222932	0.233481	-0.107619	0.284063	0.109355	0.320678	0.308855	-0.0477237	0.307795	0.310322	0.347737	-0.0337867	0.177389	0.181089	0.217858	0.172377	0.159633	0.035046	0.145015	-0.0504607	0.112655	0.0690241	0.0690407	-0.0562226
C3N-01192	0.284925	0.0933048	0.235516	0.225313	0.186396	0.0947836	0.105428	0.162387	0.157672	0.28256	0.243572	-0.0971548	0.233966	0.253263	0.0803308	0.230174	0.309638	0.242256	0.271035	0.30894	0.21536	0.303255	0.303407	0.0331287	0.10084	0.176926	0.155726	-0.0159291	0.201117	0.144706	0.357629	0.308509	-0.0426117	0.234599	0.349747	0.377859	-0.044044	0.611928	0.169244	0.242952	0.233918	0.200673	-0.0177394	0.091893	-0.00814268	0.170372	0.0522725	0.0496259	-0.143622
C3N-01196	0.208277	0.274148	0.248894	0.177275	0.157197	0.0279319	0.187202	0.142563	0.168489	0.228158	0.246439	-0.0129291	0.345986	0.202146	0.00084457	0.165153	0.258201	0.346396	0.244003	0.316222	0.156987	0.251211	0.27279	0.0783276	0.201975	0.432099	0.362341	-0.067341	0.253259	0.0950031	0.355089	0.379815	0.0604029	0.155025	0.354385	0.272238	0.0248555	0.620538	0.120038	0.227052	0.213423	0.156242	0.0309345	0.0982569	0.095733	0.228975	0.0388147	0.108864	-0.113054
C3N-01211	0.23209	0.174806	0.243726	0.241468	0.178583	-0.0821795	0.138912	0.177142	0.139891	0.244289	0.171501	-0.0226362	0.38312	0.287256	0.125627	0.25043	0.276231	0.387882	0.267645	0.00753301	0.0725365	0.300283	0.294536	-0.0550701	0.051482	0.203581	0.235504	-0.158711	0.193083	0.0593059	0.326329	0.422581	0.14329	0.258696	0.469607	0.292901	-0.0117295	0.212677	0.135722	0.205766	0.180472	0.148607	0.111923	0.111716	-0.0236634	0.258919	0.108373	0.0499688	0.0617404
C3N-01212	0.229615	0.0678719	0.256944	0.166328	0.163329	-0.0809835	0.103748	0.179421	0.117831	0.226646	0.167074	-0.0250755	0.316284	0.229119	0.154508	0.282841	0.289397	0.333253	0.304219	0.000385124	0.110911	0.32085	0.301039	-0.0292133	-0.0185378	0.137236	0.148197	-0.237168	0.214906	0.0574632	0.340531	0.388658	0.0705878	0.267192	0.530696	0.294519	-0.0463745	0.191991	0.142797	0.221546	0.198973	0.162848	0.125472	0.0385313	-0.0339966	0.23194	0.0852341	0.0253233	0.0267957
C3N-01219	0.251839	0.157062	0.266285	0.140857	0.185864	-0.112662	0.145465	0.19146	0.118558	0.300357	0.237882	-0.0269396	0.341829	0.206264	0.0620723	0.261992	0.311679	0.331474	0.267972	0.0176967	0.0998651	0.294708	0.29787	-0.0179868	0.0839693	0.200989	0.180265	-0.225419	0.216104	0.0484388	0.328363	0.387598	0.0499686	0.229366	0.469116	0.299438	-0.0103207	0.195648	0.173079	0.225692	0.188804	0.199984	0.0971223	0.0527806	0.00555422	0.209216	0.0597344	0.04197	0.0314248
C3N-01261	0.320283	0.106481	0.174159	0.177074	0.181745	0.0418186	0.0913529	0.231832	0.100865	0.339571	0.233613	-0.0510069	0.253239	0.286348	0.0280065	0.20841	0.334194	0.25154	0.284131	0.124633	0.162252	0.375227	0.307976	-0.0442339	0.0446421	0.197743	0.203831	-0.0956839	0.26574	0.108717	0.317414	0.318602	-0.0297953	0.314342	0.340711	0.333869	-0.0521977	0.213579	0.162514	0.204383	0.177622	0.196948	0.0387172	0.141546	-0.0959603	0.12286	0.0598956	0.031772	-0.0417969
C3N-01334	0.269178	0.157971	0.247418	0.141979	0.193696	0.0605447	0.102878	0.16659	0.173272	0.281001	0.255619	-0.0874131	0.23973	0.179067	0.0599136	0.226979	0.308132	0.241987	0.24698	0.271555	0.181341	0.274907	0.292468	0.0326894	0.113967	0.194753	0.19936	-0.0768084	0.228783	0.143407	0.352138	0.306832	-0.0655958	0.187098	0.324102	0.344198	-0.0481215	0.616272	0.165632	0.241217	0.226874	0.191931	0.00836935	0.0666619	-0.00666268	0.141484	0.0536121	0.0365478	-0.187183
C3N-01339	0.239461	0.0613331	0.234943	0.183037	0.135113	-0.151801	0.111033	0.162897	0.150469	0.248772	0.196685	-0.0255115	0.346971	0.263301	0.110286	0.241454	0.294123	0.355089	0.249909	-0.0344822	0.155319	0.30616	0.269274	-0.00188445	0.100151	0.175053	0.174268	-0.104703	0.193898	0.0743517	0.355118	0.399526	0.149385	0.196019	0.46269	0.327778	-0.0109135	0.190994	0.119874	0.197276	0.204273	0.181747	0.100335	0.0378261	-0.0516844	0.226495	0.0448712	0.0608501	0.0857424
C3N-01346	0.197903	0.215985	0.23657	0.241723	0.192796	-0.170749	0.160974	0.146568	0.141931	0.265639	0.220658	-0.0287122	0.364759	0.302422	0.0839485	0.231195	0.253239	0.360424	0.260399	0.0177455	0.102345	0.30816	0.282605	0.0236534	0.121359	0.276222	0.29267	-0.0404743	0.205998	0.047305	0.33881	0.405459	0.126558	0.281272	0.494561	0.241603	0.0167473	0.200168	0.0958027	0.193279	0.163957	0.13547	0.0871453	0.102125	0.0420327	0.243843	0.0670395	0.0736797	0.0740173
C3N-01366	0.262457	0.0991797	0.251438	0.0964408	0.198154	0.0561071	0.0778774	0.169775	0.197753	0.275205	0.231169	-0.094164	0.253973	0.229911	0.0853141	0.229478	0.296667	0.261699	0.262481	0.27634	0.169581	0.3095	0.317852	0.0556205	0.165375	0.131235	0.132804	-0.149013	0.216646	0.155095	0.372434	0.33524	-0.0266097	0.172839	0.335662	0.318473	-0.0776272	0.611053	0.13537	0.235962	0.252368	0.19605	-0.0107477	0.0867474	-0.0228431	0.196063	0.0806348	0.0387022	-0.126231
C3N-01368	0.274108	0.116876	0.239801	0.109066	0.174903	0.00691567	0.107236	0.180624	0.159976	0.205458	0.225821	-0.0645737	0.27866	0.16705	0.0976977	0.261919	0.319247	0.280661	0.262182	0.23343	0.176446	0.297537	0.275787	0.0190297	0.102743	0.257818	0.221288	-0.114002	0.225879	0.154348	0.354627	0.332926	-0.0288338	0.161032	0.333208	0.322797	-0.0209559	0.569953	0.163424	0.237425	0.20923	0.165307	0.0207201	0.0706315	0.0141322	0.168629	0.0391767	0.0626075	-0.168545
C3N-01411	0.216066	0.163381	0.223454	0.226688	0.188624	-0.105845	0.181361	0.132632	0.175569	0.27534	0.201978	-0.00162866	0.369192	0.282585	0.0886046	0.2099	0.29226	0.363622	0.23544	0.0490543	0.119686	0.309192	0.301124	0.0502788	0.119939	0.22016	0.220805	-0.0832214	0.217582	0.0726246	0.365624	0.422588	0.122363	0.244068	0.383575	0.245081	0.0361138	0.179278	0.106262	0.252075	0.242897	0.166237	0.0977341	0.0597054	0.0225656	0.208337	0.0566966	0.084844	0.0438963
C3N-01505	0.271813	0.133745	0.221579	0.21622	0.206174	0.0645272	0.127561	0.1666	0.177418	0.262331	0.260124	-0.101192	0.233154	0.264247	0.0496315	0.200572	0.297406	0.251535	0.268949	0.270557	0.21297	0.306538	0.311941	0.0460331	0.128396	0.196486	0.176212	-0.096559	0.22409	0.152185	0.359508	0.307638	-0.069468	0.231969	0.27925	0.364676	-0.0354737	0.615813	0.165458	0.251553	0.24517	0.234783	-0.0172641	0.100079	0.00783114	0.154634	0.0655087	0.0442094	-0.170742
C3N-01510	0.208076	0.189624	0.251431	0.15899	0.140939	-0.12136	0.117893	0.149584	0.0424603	0.305643	0.209222	-0.0161629	0.357286	0.221269	0.0628445	0.238882	0.279195	0.354907	0.288841	0.00958079	0.123001	0.318366	0.292377	-0.0618116	0.0528105	0.189544	0.222503	-0.104362	0.24589	0.0677809	0.325549	0.3956	0.0687463	0.199354	0.478681	0.270508	-0.00234862	0.221197	0.118568	0.212799	0.20821	0.151142	0.105144	0.0752985	-0.00607623	0.229541	0.0965809	0.0286648	0.0741177
C3N-01515	0.283298	0.15422	0.22537	0.225624	0.202752	0.0535753	0.139989	0.163779	0.161715	0.264418	0.263506	-0.104066	0.235942	0.263752	0.070953	0.234456	0.308943	0.245672	0.279151	0.302995	0.176341	0.33744	0.334886	0.0519091	0.183825	0.241222	0.209611	-0.0392828	0.283758	0.131089	0.353706	0.313839	-0.073006	0.200333	0.317183	0.346831	-0.0296717	0.593283	0.171264	0.230246	0.226379	0.212111	-0.021889	0.100612	0.00951218	0.152523	0.0739733	0.0607345	-0.163452
C3N-01517	0.237125	0.0933816	0.235773	0.210569	0.188279	0.0892503	0.10497	0.145751	0.176699	0.266841	0.249751	-0.0581675	0.301661	0.217364	0.0156108	0.188893	0.274527	0.305662	0.235474	0.300405	0.184959	0.270214	0.291242	0.055976	0.0836866	0.174051	0.154864	-0.197058	0.173145	0.132501	0.355031	0.350632	-0.0220111	0.176684	0.349389	0.304747	-0.0531025	0.601568	0.124941	0.234805	0.223268	0.184031	0.0263675	0.112244	-0.0338424	0.163013	0.0510105	0.0279529	-0.142723
C3N-01518	0.248606	0.20582	0.226932	0.1766	0.191653	-0.0317328	0.136523	0.187814	0.181416	0.313268	0.274716	-0.0680065	0.289107	0.206154	0.0660051	0.222884	0.299352	0.288004	0.25773	0.31298	0.173583	0.2884	0.305146	0.0709646	0.188928	0.231553	0.248336	-0.0577832	0.274701	0.135754	0.368338	0.331721	-0.0299466	0.166573	0.349981	0.305426	-0.0432583	0.615283	0.183993	0.230848	0.228657	0.165876	-0.00460622	0.100763	0.0244761	0.172611	0.0609015	0.0638416	-0.162433
C3N-01520	0.247695	0.104238	0.30149	0.143425	0.16777	-0.0956685	0.107231	0.212494	0.141059	0.221258	0.156868	-0.0393644	0.329429	0.190536	0.0656095	0.233251	0.32455	0.331823	0.289674	-0.0460875	0.113613	0.310138	0.286079	-0.077255	0.014452	0.146762	0.156648	-0.161998	0.154448	0.0531182	0.341116	0.40433	0.102195	0.18883	0.486439	0.306643	-0.0395138	0.225646	0.177793	0.209164	0.222628	0.150236	0.114071	0.0353331	-0.0298197	0.241102	0.0721503	0.0450582	0.0292251
C3N-01521	0.254464	0.169063	0.220353	0.107672	0.144129	-0.117735	0.126933	0.167858	0.143698	0.212053	0.179823	-0.0204187	0.322805	0.174334	0.0132098	0.194349	0.332433	0.323096	0.264418	-0.0267932	0.0889665	0.279434	0.253668	-0.0418325	0.12594	0.30853	0.278415	-0.11448	0.217038	0.0185387	0.311035	0.389789	0.0617068	0.164796	0.470304	0.324487	0.00534552	0.178476	0.136894	0.197727	0.195738	0.151478	0.0931208	0.0555346	0.0109716	0.233992	0.0496171	0.0479249	0.00478022
C3N-01522	0.322409	0.107403	0.183172	0.178056	0.133755	-0.111791	0.116589	0.246124	0.0521991	0.253352	0.20987	-0.048053	0.280818	0.223071	-0.0255928	0.17508	0.348527	0.278611	0.290691	0.0467064	0.155935	0.378846	0.270509	-0.0446988	0.0822151	0.256857	0.252768	-0.0809151	0.265077	0.0796398	0.327609	0.333033	0.0095443	0.268616	0.359408	0.361054	-0.0359547	0.13648	0.185627	0.20918	0.196909	0.222832	0.0268026	0.0492509	-0.0589711	0.148498	0.0370339	0.045565	-0.0654502
C3N-01646	0.331083	0.181454	0.20483	0.20153	0.160976	-0.0816437	0.137978	0.265578	0.068384	0.340336	0.26028	-0.0891143	0.244924	0.265173	0.0400664	0.226271	0.346977	0.250977	0.308809	0.104546	0.152719	0.387449	0.316871	0.0313183	0.118421	0.236835	0.273633	-0.144439	0.260466	0.0926335	0.338686	0.306367	0.00190756	0.27621	0.335739	0.353093	0.00379298	0.113639	0.198696	0.206007	0.226525	0.187831	0.0348705	0.035196	-0.0495031	0.146519	0.0373164	0.0680434	-0.102264
C3N-01649	0.315144	0.162716	0.179331	0.260812	0.206628	0.0338085	0.125628	0.203517	0.0693355	0.335814	0.245054	-0.0616338	0.254681	0.351857	0.0756698	0.222852	0.328773	0.253081	0.276188	0.116103	0.141263	0.382415	0.316394	-0.00643958	0.108988	0.230378	0.242231	-0.0871893	0.268661	0.102602	0.317997	0.310455	-0.0348679	0.350004	0.333327	0.334029	-0.0200222	0.164593	0.158844	0.211762	0.182099	0.180058	-0.00605973	0.158236	-0.0541798	0.134548	0.0736298	0.0566801	-0.0559636
C3N-01752	0.185532	0.152751	0.221835	0.309959	0.179065	-0.0834799	0.153787	0.173751	0.162013	0.304594	0.231012	-0.00832646	0.352048	0.374882	0.175627	0.241174	0.255573	0.358389	0.266889	0.0180363	0.104466	0.312678	0.28562	0.0575908	0.17886	0.237068	0.257724	-0.0408956	0.19918	0.0791534	0.347971	0.399855	0.176515	0.233803	0.456997	0.241782	0.00379493	0.197533	0.130364	0.194685	0.205166	0.105192	0.078081	0.121218	-0.00222	0.229438	0.0335798	0.0785052	0.0739736
C3N-01756	0.200743	0.170052	0.240425	0.312492	0.17738	-0.0338269	0.143683	0.17502	0.146068	0.257425	0.201387	-0.0241795	0.368172	0.3576	0.128185	0.201058	0.258725	0.365336	0.247516	0.0740479	0.0907199	0.288177	0.276742	0.0133641	0.113775	0.192086	0.229038	-0.11531	0.167524	0.0975285	0.326672	0.391105	0.0962577	0.232704	0.455438	0.26281	-0.0275859	0.205064	0.130229	0.190491	0.215164	0.156934	0.0543404	0.0684538	-0.0204842	0.22642	0.0713381	0.0764666	0.106881
C3N-01798	0.27423	0.157948	0.227915	0.12687	0.186284	0.0786872	0.109598	0.170639	0.183184	0.266912	0.270512	-0.0908124	0.274038	0.169104	0.0379011	0.202116	0.313078	0.284164	0.230851	0.310439	0.165625	0.26972	0.287594	0.0426733	0.177642	0.264347	0.241484	-0.087184	0.244488	0.14086	0.3628	0.327026	-0.071057	0.183435	0.350942	0.37006	-0.0352223	0.626584	0.171462	0.233945	0.235816	0.198349	0.00555739	0.0766855	-0.00693283	0.157211	0.0288605	0.0429379	-0.134645
C3N-01808	0.35225	0.132177	0.189784	0.218759	0.139957	-0.0281146	0.111226	0.263175	0.104331	0.301011	0.243707	-0.0591269	0.240856	0.256957	0.00763727	0.20796	0.378589	0.235279	0.294799	0.0770632	0.209376	0.396353	0.294449	-0.0237002	0.0680078	0.214947	0.239271	-0.169073	0.254374	0.0881615	0.345151	0.325222	0.00959517	0.291866	0.323955	0.404121	-0.0184974	0.111686	0.208686	0.191729	0.180452	0.219406	0.0373808	0.0581968	-0.0729411	0.14168	0.0570155	0.0689398	-0.0590429
C3N-01815	0.253208	0.196126	0.217736	0.219965	0.193196	0.065372	0.144693	0.168091	0.166867	0.289851	0.274794	-0.0885971	0.268487	0.232695	0.0706668	0.20337	0.293299	0.270287	0.251583	0.303144	0.186222	0.299566	0.321611	0.0588073	0.195593	0.250399	0.257846	-0.0697655	0.267635	0.144162	0.364603	0.322001	-0.0433878	0.20953	0.311845	0.313141	-0.0391115	0.612735	0.15019	0.252752	0.237537	0.211731	-0.00396023	0.0757871	0.0343631	0.175211	0.0555017	0.0500779	-0.207105
C3N-01816	0.271317	0.109181	0.213403	0.183116	0.184208	0.0828314	0.114928	0.195154	0.186662	0.252604	0.240889	-0.0747017	0.255089	0.25152	0.0745183	0.183212	0.291012	0.270359	0.237722	0.305791	0.168262	0.261136	0.304922	0.0407773	0.123434	0.226106	0.216996	-0.112473	0.228681	0.131803	0.341535	0.336321	-0.0110895	0.167281	0.359609	0.365864	-0.0553338	0.602816	0.159355	0.249826	0.229961	0.168918	-0.00937761	0.0395924	-0.0186076	0.189228	0.0180428	0.0413961	-0.157227
C3N-01818	0.287362	0.109125	0.222286	0.199228	0.189511	0.0825923	0.0913986	0.175576	0.183024	0.224263	0.231368	-0.0909424	0.256546	0.240307	0.0909542	0.248948	0.329397	0.254674	0.256082	0.28921	0.180177	0.262953	0.296165	0.0106173	0.113589	0.209598	0.192859	-0.0885797	0.201175	0.152946	0.34521	0.312334	-0.0674459	0.240824	0.336649	0.405343	-0.0266423	0.636299	0.186052	0.239143	0.23226	0.192293	0.00469465	0.0840488	-0.0132276	0.150712	0.0734427	0.044134	-0.15352
C3N-01852	0.274812	0.112355	0.265715	0.18317	0.175741	0.0403244	0.119884	0.163049	0.183727	0.23338	0.220642	-0.0583534	0.259086	0.211285	0.0508588	0.217114	0.319358	0.261994	0.246893	0.276504	0.19573	0.268756	0.277849	0.0447749	0.13073	0.217354	0.204272	-0.153492	0.185308	0.152993	0.352943	0.322469	-0.0614186	0.213173	0.2989	0.352541	-0.0100629	0.614702	0.16283	0.218876	0.224035	0.190264	0.030956	0.104903	0.0103062	0.165109	0.0764947	0.0713217	-0.212497
C3N-01856	0.273908	0.179721	0.229946	0.244291	0.201655	0.0449563	0.120792	0.171618	0.152663	0.284219	0.265802	-0.0815195	0.265996	0.28388	0.0566791	0.222151	0.318245	0.276172	0.277973	0.281584	0.209736	0.293072	0.286453	0.0504358	0.192858	0.237568	0.239098	-0.0642368	0.259842	0.119545	0.370336	0.324608	-0.0256574	0.194324	0.330603	0.350477	-0.0339192	0.627282	0.172002	0.255353	0.212354	0.20182	-0.00847534	0.110817	0.0278529	0.172545	0.0528842	0.0790362	-0.166329
C3N-01857	0.285012	0.0338556	0.233488	0.0935368	0.135184	0.130771	0.0404622	0.153309	0.163553	0.183062	0.18478	-0.055613	0.275234	0.0922558	0.0376967	0.198022	0.316633	0.26371	0.229603	0.268611	0.178423	0.228706	0.222206	-0.0229904	0.0283934	0.147491	0.106997	-0.10719	0.146089	0.146281	0.335856	0.328413	-0.0626489	0.152819	0.356682	0.418507	-0.0447127	0.640858	0.155404	0.230989	0.222055	0.200122	0.0222059	0.0864399	-0.0697351	0.174025	0.0441023	0.0261943	-0.123163
C3N-01859	0.218099	0.278943	0.215878	0.170075	0.181973	-0.223082	0.22079	0.184201	0.178888	0.235678	0.241528	-0.0563708	0.337797	0.269748	0.0623893	0.198978	0.317623	0.344163	0.244556	0.0178311	0.0768754	0.287591	0.257281	0.100919	0.248905	0.372057	0.371274	-0.0696574	0.24412	0.0681201	0.353	0.379307	0.0861944	0.20385	0.411784	0.302239	0.0670556	0.181594	0.131682	0.199466	0.21462	0.230307	0.0471723	0.0148232	0.114853	0.223284	0.0628631	0.132236	0.0545251
C3N-01943	0.23796	0.204578	0.232899	0.112356	0.146942	-0.217724	0.183186	0.205972	0.173249	0.237584	0.20589	-0.0148784	0.367079	0.216861	0.0842074	0.260777	0.313102	0.359802	0.235769	-0.0109143	0.0826941	0.295061	0.244932	0.0494058	0.162293	0.318298	0.297345	-0.0766837	0.24011	0.0637947	0.349568	0.40931	0.14279	0.197107	0.407202	0.32749	0.0489036	0.177372	0.165887	0.21115	0.212848	0.213208	0.0663501	0.0103332	0.0391137	0.226374	-0.0331101	0.105649	0.0313356
C3N-02185	0.27612	0.150004	0.223641	0.164145	0.167094	0.0713916	0.107304	0.177343	0.19463	0.261767	0.238793	-0.073892	0.294354	0.223035	0.0521897	0.216225	0.322653	0.300693	0.257254	0.282784	0.175026	0.2805	0.284455	0.019823	0.140806	0.201082	0.200921	-0.109384	0.207455	0.125764	0.35942	0.335986	-0.0283469	0.195076	0.32866	0.376274	-0.0480145	0.61249	0.16564	0.223677	0.227664	0.183494	-0.00953349	0.0825456	0.00768494	0.172562	0.0533457	0.0645353	-0.14442
C3N-02186	0.273059	0.168627	0.236221	0.120128	0.157942	0.122529	0.104871	0.168765	0.183663	0.245172	0.239071	-0.0936557	0.255992	0.15363	0.057638	0.224664	0.31371	0.259876	0.24255	0.297934	0.176768	0.2507	0.28727	0.0174155	0.128746	0.242911	0.241732	-0.026353	0.225568	0.152595	0.351067	0.314406	-0.0644762	0.187831	0.329715	0.372512	-0.0117125	0.618795	0.170966	0.242474	0.232526	0.195686	0.00720073	0.0418455	0.00846094	0.161768	0.0275566	0.0511593	-0.155748
C3N-02188	0.244416	0.135784	0.248071	0.234451	0.189868	0.0270137	0.140085	0.162351	0.171707	0.289037	0.261659	-0.0803735	0.271663	0.271859	0.069181	0.228797	0.28778	0.276153	0.266202	0.263561	0.151131	0.309292	0.297341	0.055509	0.140237	0.258914	0.196137	-0.0567719	0.264177	0.136537	0.351886	0.33098	-0.0405113	0.200533	0.330133	0.283372	-0.0336271	0.579851	0.153536	0.237944	0.222379	0.175235	0.0152162	0.0971757	0.00778505	0.165292	0.0848761	0.0474384	-0.146551
C3N-02190	0.266533	0.154854	0.217857	0.177875	0.210512	0.0590843	0.133757	0.177281	0.128522	0.298282	0.274569	-0.101948	0.260189	0.236508	0.0317318	0.200366	0.293977	0.268377	0.257311	0.2695	0.184295	0.292627	0.33291	0.0710844	0.195605	0.221612	0.218238	-0.0606035	0.271765	0.139211	0.361383	0.325345	-0.0467615	0.198498	0.325575	0.331462	-0.0523758	0.613568	0.16921	0.258582	0.241093	0.203904	-0.0129613	0.0756586	0.0175745	0.162103	0.0342812	0.0606895	-0.183882
C3N-02252	0.246589	0.324684	0.223183	0.212518	0.205292	-0.0318232	0.248124	0.124317	0.13843	0.306589	0.25625	-0.0394672	0.343942	0.265632	0.12773	0.202119	0.304898	0.328612	0.256304	0.0347082	0.166574	0.315172	0.286971	0.0641154	0.189474	0.369733	0.354439	-0.037283	0.262482	0.0616879	0.361636	0.395435	0.105795	0.242334	0.343937	0.270811	0.0849715	0.171773	0.0913873	0.237923	0.243259	0.233326	0.0727275	0.0719236	0.11995	0.233478	0.0630226	0.147236	-0.0117782
C3N-02255	0.275305	0.0378745	0.217922	0.141558	0.142209	0.0735785	0.0601989	0.173874	0.143469	0.218931	0.20334	-0.0625248	0.306656	0.169191	0.0203567	0.209571	0.31906	0.301065	0.252724	0.286636	0.190598	0.262352	0.256305	-0.0409902	0.0585765	0.139196	0.115469	-0.0936544	0.165787	0.136217	0.338319	0.338528	-0.0216429	0.185245	0.349425	0.397373	-0.0711133	0.637134	0.159728	0.220221	0.210218	0.19855	0.00928852	0.0488287	-0.0710859	0.173816	0.0414904	0.0188719	-0.0734079
C3N-02256	0.287342	0.13154	0.224755	0.128708	0.166802	0.148811	0.112206	0.176095	0.147139	0.22785	0.230658	-0.0900709	0.286969	0.208811	0.0480455	0.215276	0.318375	0.288995	0.230615	0.274474	0.159007	0.243309	0.255909	0.00515171	0.118324	0.274881	0.23765	-0.0386386	0.205008	0.132826	0.337881	0.340226	-0.0159002	0.207054	0.329285	0.390035	-0.000906396	0.635156	0.174564	0.223064	0.231001	0.180586	-0.0091218	0.0588731	0.0289332	0.180806	0.0332667	0.0660086	-0.12533
C3N-02283	0.190694	0.117654	0.216189	0.222131	0.132022	-0.129162	0.121596	0.118421	0.153831	0.278864	0.181303	0.0372504	0.403281	0.223213	0.102875	0.222717	0.237861	0.381714	0.249987	0.0843093	0.103923	0.321942	0.26517	-0.0253119	-0.0217292	0.145151	0.159774	-0.0698755	0.189882	0.0643559	0.335283	0.432248	0.141992	0.185847	0.44092	0.211245	-0.0529858	0.267372	0.0826353	0.221296	0.254682	0.107368	0.0421246	0.0570771	-0.0724751	0.246628	0.035893	0.0486167	0.0787672
C3N-02284	0.211421	0.134644	0.224443	0.175489	0.148771	-0.129155	0.151136	0.0833141	0.0758493	0.303827	0.222922	-0.000199808	0.375316	0.235178	0.129114	0.252142	0.241878	0.364896	0.257288	0.01628	0.128464	0.334444	0.263313	0.0412902	0.0945603	0.18417	0.189327	-0.0237153	0.243026	0.0589903	0.3789	0.415043	0.180808	0.210791	0.373166	0.240233	0.0298361	0.142478	0.0558236	0.26587	0.222202	0.139634	0.092043	0.063543	0.0302488	0.243093	0.0218019	0.0922516	0.0914549
C3N-02375	0.217704	0.234077	0.242459	0.177121	0.171671	-0.0611935	0.225249	0.119742	0.173316	0.286247	0.238384	-0.0223965	0.358878	0.22319	0.10449	0.212119	0.282683	0.353557	0.249233	0.0042317	0.132712	0.327946	0.272638	0.108095	0.183707	0.316267	0.283489	-0.105214	0.26224	0.0478833	0.389272	0.415958	0.146606	0.220074	0.346474	0.262503	0.0808964	0.188749	0.081608	0.260192	0.266479	0.221321	0.124754	0.0726891	0.102981	0.238155	0.0623477	0.129057	0.0233365
C3N-02425	0.246167	0.199199	0.21135	0.161511	0.148733	-0.116688	0.201015	0.138049	0.204914	0.27692	0.24004	-0.0162057	0.344254	0.210926	0.105418	0.233366	0.290099	0.341484	0.254811	0.00282325	0.146888	0.323085	0.273604	0.0519888	0.142127	0.285291	0.274307	-0.0696269	0.258834	0.0579292	0.381813	0.400345	0.112273	0.21817	0.359338	0.288718	0.0610146	0.215021	0.107325	0.251769	0.240299	0.248456	0.0701662	0.0768499	0.0658137	0.237597	0.0664446	0.127219	0.00771283
C3N-02434	0.217014	0.150587	0.208337	0.116798	0.165094	-0.0562385	0.190381	0.0976641	0.159425	0.36035	0.274682	-0.0148313	0.362329	0.237993	0.107126	0.20266	0.275721	0.343533	0.250526	0.0886986	0.196174	0.337893	0.265516	0.0889245	0.122705	0.222148	0.175535	-0.00483573	0.218263	0.0670456	0.382194	0.394248	0.145433	0.209803	0.364179	0.268694	0.00646698	0.176256	0.0755667	0.266457	0.242984	0.273576	0.0590296	0.0253853	0.0482934	0.212635	0.0496818	0.113292	0.0182185
C3N-02435	0.21336	0.237188	0.251007	0.320149	0.209158	0.0324887	0.203427	0.107472	0.128831	0.362592	0.251827	-0.024295	0.350592	0.366634	0.131893	0.224879	0.259642	0.337876	0.272546	0.0723174	0.15533	0.349273	0.29882	0.0658985	0.145916	0.244986	0.250297	-0.0500842	0.256262	0.0875853	0.355838	0.3862	0.0677236	0.253293	0.310255	0.225857	0.0362279	0.151453	0.0758737	0.235127	0.26538	0.169092	0.0597249	0.112513	0.0621574	0.210313	0.0584915	0.097799	0.0374448
C3N-02523	0.211756	0.215675	0.249288	0.302163	0.208894	0.0209737	0.188236	0.127576	0.164358	0.317384	0.227373	-0.0329802	0.346227	0.346998	0.154895	0.23273	0.266746	0.353027	0.265882	0.135796	0.146015	0.359649	0.312938	0.0439403	0.153769	0.22593	0.237094	-0.0128385	0.236608	0.0780362	0.356888	0.391858	0.0720841	0.275121	0.40816	0.247233	0.0315672	0.155977	0.0924868	0.247022	0.265769	0.204594	0.0787743	0.0944305	0.0626043	0.228361	0.0849657	0.092696	0.0489057
C3N-02575	0.237982	0.173649	0.215329	0.191577	0.138517	-0.0972275	0.183652	0.144506	0.226278	0.279313	0.222581	-0.0399926	0.336511	0.261157	0.164991	0.265805	0.319844	0.32191	0.294036	-0.0279649	0.154864	0.363813	0.289142	0.0384301	0.125547	0.228924	0.241434	-0.0285873	0.228693	0.0392363	0.391656	0.40802	0.136597	0.208516	0.309222	0.297989	0.0238497	0.168397	0.144172	0.251208	0.237977	0.227456	0.102425	0.0304026	0.0492189	0.24511	0.0444195	0.109422	-0.0179628
C3N-02586	0.240292	0.298105	0.255365	0.160417	0.220022	-0.176816	0.228666	0.165319	0.153043	0.342282	0.287967	-0.0682648	0.269849	0.268886	0.0889962	0.230705	0.299632	0.25917	0.295405	0.0343037	0.171944	0.36838	0.325028	0.0556113	0.176192	0.322932	0.360261	-0.121312	0.322899	0.0762327	0.366404	0.328306	-0.0628627	0.261696	0.393484	0.235949	0.00269692	0.206768	0.128345	0.280438	0.264357	0.142192	0.0368445	0.116418	0.0899575	0.176962	0.0344898	0.140831	0.0289874
C3N-02587	0.235827	0.21035	0.247653	0.104773	0.199987	-0.256301	0.179079	0.177966	0.186322	0.368289	0.287803	-0.0732792	0.246255	0.247731	0.0605219	0.229424	0.300584	0.240911	0.278613	0.0276363	0.180345	0.327098	0.308986	-0.0190785	0.064211	0.230535	0.247741	-0.0962703	0.281695	0.0747783	0.351658	0.323136	-0.0821854	0.22437	0.359006	0.263453	-0.021214	0.195601	0.126932	0.277459	0.27243	0.144263	0.043902	0.137426	0.0343869	0.185382	0.0108179	0.0986428	0.0160368
C3N-02713	0.233381	0.145014	0.243771	0.2178	0.163236	-0.181615	0.14077	0.182581	0.188073	0.254943	0.213207	-0.0421595	0.374254	0.335938	0.0743379	0.19681	0.32039	0.350393	0.249439	-0.0273302	0.114331	0.306729	0.269275	0.0334057	0.119086	0.212812	0.221002	-0.0492285	0.210137	0.0892781	0.35315	0.392424	0.0702258	0.266327	0.478879	0.296327	-0.0363824	0.184032	0.146093	0.191102	0.216146	0.201627	0.0943096	0.0683973	-0.0292191	0.211887	0.0453378	0.0825282	0.10279
C3N-02729	0.284373	0.184109	0.230517	0.191853	0.199398	-0.17955	0.14265	0.193176	0.205963	0.349394	0.25006	-0.049445	0.251759	0.315723	0.0561125	0.213105	0.335643	0.232235	0.274483	0.0395589	0.142554	0.337112	0.286297	-0.0340369	0.0405306	0.218864	0.259948	-0.16212	0.270804	0.0683733	0.337623	0.327704	-0.0859398	0.251549	0.387388	0.282233	-0.0495057	0.264683	0.144839	0.292435	0.249802	0.128267	0.0802404	0.154717	-0.0185082	0.154189	0.0516046	0.085456	0.0320227
C3N-02769	0.267315	0.0745721	0.223006	0.230626	0.162433	0.0549309	0.102015	0.157948	0.157781	0.345855	0.268554	-0.0882606	0.236688	0.304749	0.0566921	0.209214	0.292872	0.250833	0.274221	0.295007	0.196885	0.306164	0.288423	0.0535978	0.0981487	0.157119	0.147111	-0.0243657	0.216218	0.114808	0.358201	0.321107	-0.0408761	0.239795	0.321464	0.356453	-0.0679728	0.618899	0.14788	0.235459	0.223294	0.220004	-0.0134653	0.103275	-0.0295901	0.162696	0.0751106	0.0329966	-0.179317
C3N-02770	0.261338	0.131366	0.224349	0.169785	0.166147	0.127098	0.0721317	0.138009	0.139699	0.287278	0.234097	-0.0685185	0.283788	0.216714	0.0388609	0.196333	0.286047	0.290013	0.257971	0.291535	0.187719	0.272417	0.283514	0.00646828	0.0555634	0.158562	0.173434	0.00221208	0.171933	0.155412	0.353139	0.330211	-0.0479765	0.21484	0.359483	0.364835	-0.047733	0.622766	0.139327	0.236074	0.229257	0.207743	-0.0113621	0.0919	-0.0576805	0.169364	0.0337983	0.0241683	-0.145015
C3N-02782	0.259538	0.128659	0.244439	0.15095	0.148093	0.0965078	0.110369	0.12412	0.170119	0.250957	0.220556	-0.0622039	0.284095	0.172334	0.0447268	0.196255	0.297511	0.277396	0.273963	0.288352	0.188928	0.297504	0.272457	-0.0117003	0.113091	0.237305	0.2327	-0.0471664	0.203082	0.11094	0.359466	0.346992	-0.00956273	0.173389	0.347692	0.355481	-0.0464647	0.60127	0.131021	0.22787	0.244056	0.178857	0.00546047	0.0904386	-0.00505739	0.186024	0.0359173	0.0752934	-0.135912
C3N-02783	0.290679	0.181799	0.225022	0.19144	0.205662	0.105638	0.105498	0.163509	0.155915	0.338489	0.295792	-0.108837	0.213737	0.245106	0.0897342	0.228652	0.31056	0.216725	0.256579	0.305789	0.198368	0.28071	0.306079	0.0619401	0.12668	0.210956	0.224902	-0.0271845	0.234132	0.150005	0.351108	0.291148	-0.106017	0.259485	0.31529	0.354901	-0.0217192	0.618039	0.160562	0.234626	0.228143	0.234302	-0.00399452	0.101612	0.00348526	0.148369	0.0593111	0.0308817	-0.150254
C3N-02784	0.270118	0.177483	0.246114	0.167635	0.196603	0.0270401	0.131059	0.181295	0.202466	0.275941	0.263043	-0.0911562	0.280638	0.211529	0.0899419	0.254571	0.309896	0.281931	0.26584	0.309805	0.160337	0.326974	0.316314	0.0958482	0.176068	0.267165	0.256948	-0.117386	0.293963	0.135185	0.38156	0.334057	-0.0470482	0.192465	0.350086	0.305554	-0.0410345	0.59727	0.178602	0.235282	0.233897	0.163265	0.0334608	0.0381981	0.0223705	0.187272	0.0571643	0.0635872	-0.149663
C3N-02785	0.283223	0.141219	0.227142	0.159411	0.193831	0.0853756	0.114144	0.163242	0.127089	0.275917	0.255305	-0.07884	0.233881	0.224211	0.0720221	0.223741	0.311055	0.249722	0.2649	0.296663	0.244223	0.286656	0.287051	0.0391788	0.139047	0.231937	0.22104	-0.0206646	0.206444	0.152697	0.356649	0.3086	-0.0552784	0.237393	0.369179	0.386267	-0.0124798	0.615438	0.163198	0.262383	0.228924	0.230266	0.00200115	0.110767	0.0142615	0.163333	0.0444216	0.0623336	-0.143677
C3N-02786	0.254865	0.14114	0.203264	0.127896	0.186614	-0.075518	0.124207	0.166634	0.162142	0.289814	0.277044	-0.0613803	0.283071	0.169264	0.0128775	0.200886	0.293021	0.30077	0.259654	0.264978	0.164556	0.315604	0.311218	0.074305	0.179823	0.288013	0.249402	-0.0604168	0.298197	0.0858868	0.3608	0.342548	-0.0262965	0.176266	0.317642	0.307435	-0.0552136	0.607903	0.163448	0.238584	0.206325	0.208483	0.00806061	0.0796656	0.0342453	0.192362	0.0343101	0.0586122	-0.154187
C3N-02788	0.305612	0.131712	0.223346	0.0646798	0.163523	0.0890779	0.115899	0.179915	0.168045	0.249558	0.260127	-0.108358	0.225333	0.159907	0.0528673	0.218322	0.338163	0.225227	0.251341	0.292268	0.180272	0.264898	0.288967	0.0634508	0.160503	0.27012	0.21887	-0.045803	0.224397	0.167076	0.34959	0.29087	-0.095363	0.189928	0.357355	0.417764	-0.0026191	0.610298	0.176857	0.245116	0.236421	0.200034	-0.00076135	0.0761805	0.0262074	0.151964	0.0413984	0.0649127	-0.145544
C3N-03009	0.244686	0.116438	0.222862	0.291798	0.161041	-0.129812	0.104157	0.177689	0.201864	0.268583	0.20398	-0.0688056	0.331443	0.358164	0.149903	0.239325	0.314223	0.327944	0.278072	0.0632886	0.124443	0.318544	0.273945	-0.00934801	0.103288	0.167455	0.189357	-0.102962	0.182792	0.0885878	0.350137	0.379387	0.0873755	0.275028	0.380443	0.337055	-0.0328715	0.155965	0.138781	0.17826	0.227431	0.217617	0.0931311	0.0488829	-0.0704504	0.218041	0.0743508	0.050337	0.0878993
C3N-03011	0.222053	0.30018	0.227193	0.227212	0.179809	-0.0993651	0.19674	0.191633	0.0937108	0.265624	0.235364	-0.00416363	0.39122	0.321167	0.0493787	0.164768	0.270033	0.372752	0.222861	0.0575157	0.0745563	0.267869	0.272387	0.0687406	0.190089	0.349391	0.35503	-0.0904873	0.230058	0.0788788	0.318276	0.396542	0.117798	0.199383	0.467793	0.266195	0.0268993	0.19836	0.12443	0.170422	0.206021	0.161208	0.0602163	0.0507435	0.0706249	0.226619	0.0326432	0.120225	0.109
C3N-03012	0.256875	0.166878	0.22973	0.318299	0.165581	-0.00808976	0.171534	0.174257	0.300522	0.360087	0.224624	-0.0825821	0.262187	0.433435	0.155421	0.248051	0.309493	0.269613	0.298125	0.0926864	0.11465	0.372213	0.322276	0.0334242	0.187376	0.194677	0.23989	9.56363e-05	0.1531	0.0781224	0.374002	0.353951	0.0892382	0.265352	0.408513	0.294595	0.0131815	0.247174	0.160956	0.243322	0.217743	0.228299	0.0371144	0.0798338	0.0368072	0.218789	0.0775068	0.124132	0.0431691
C3N-03042	0.215682	0.191999	0.250951	0.3469	0.223345	0.076957	0.134374	0.155233	0.174139	0.349179	0.272068	-0.0660156	0.265379	0.372701	0.178161	0.258708	0.273465	0.305556	0.287197	0.0902121	0.121258	0.334539	0.301649	0.0689933	0.184187	0.240027	0.259341	-0.0347561	0.211264	0.113002	0.338037	0.357886	0.101298	0.2607	0.441607	0.229945	0.0113622	0.174559	0.140566	0.219284	0.267731	0.111707	0.0660617	0.0825443	0.00566471	0.220367	0.0411627	0.087908	0.0865409
C3N-03045	0.225775	0.23491	0.219695	0.176135	0.149899	-0.0475295	0.180463	0.143993	0.157848	0.322252	0.264923	-0.0383775	0.306823	0.282868	0.102408	0.235242	0.264612	0.325505	0.245909	-0.0313101	0.115715	0.302822	0.276519	0.0756955	0.216798	0.356758	0.343521	-0.0421217	0.229347	0.074888	0.34395	0.389159	0.123424	0.207044	0.402997	0.290759	0.063337	0.18305	0.118573	0.224828	0.224096	0.174757	0.0361877	0.0782117	0.112828	0.253578	-0.00997571	0.130078	0.0239927
C3N-03070	0.277383	0.167538	0.200767	0.159019	0.174176	0.129879	0.0944451	0.156283	0.153848	0.315504	0.267742	-0.0394125	0.307293	0.218184	0.053247	0.216408	0.317447	0.301399	0.236409	0.285009	0.18548	0.250127	0.248437	0.0454247	0.102994	0.210154	0.199474	-0.0415861	0.177465	0.13063	0.341882	0.340494	-0.02954	0.195414	0.333174	0.377389	-0.046499	0.633589	0.156872	0.199815	0.191699	0.173909	-0.0171172	0.0872652	-0.0243403	0.170346	0.0582026	0.0400195	-0.0671563
C3N-03072	0.214165	0.211345	0.231868	0.308364	0.208923	0.0465494	0.204413	0.0989672	0.136378	0.364896	0.269847	-0.0368726	0.355128	0.396466	0.184026	0.227805	0.241517	0.327831	0.279197	0.134085	0.14652	0.37872	0.329586	0.0653559	0.172871	0.262373	0.269417	0.0273225	0.250585	0.0857005	0.379577	0.390662	0.0871719	0.288953	0.367492	0.202723	0.033893	0.186643	0.061286	0.262462	0.261381	0.193557	0.0757707	0.0913692	0.068468	0.223496	0.108275	0.125598	0.0632131
C3N-03182	0.27778	0.160926	0.203419	0.172909	0.163476	0.05875	0.154816	0.185804	0.133592	0.259446	0.226088	-0.0617741	0.308027	0.198601	0.0739718	0.245673	0.317529	0.301221	0.258363	0.234677	0.178394	0.337438	0.289901	0.0379858	0.166988	0.212686	0.200106	-0.190961	0.243138	0.0933659	0.379099	0.360955	-0.000327097	0.168072	0.325127	0.368695	-0.0419464	0.613844	0.181368	0.2435	0.253287	0.19124	0.0172908	0.0496937	0.0248334	0.199619	0.0115082	0.0867798	-0.157817
C3N-03183	0.243617	0.184016	0.202833	0.205623	0.185361	-0.0525053	0.141776	0.193429	0.141765	0.296029	0.279316	-0.0732944	0.285538	0.227417	0.0952278	0.229875	0.297323	0.288148	0.245402	0.315989	0.165561	0.271665	0.286048	0.0659444	0.15771	0.277448	0.27202	-0.100776	0.29146	0.115504	0.358832	0.34332	-0.0194069	0.174958	0.323799	0.303256	-0.030076	0.604531	0.164844	0.223155	0.214376	0.183216	0.00111783	0.105484	0.019744	0.195638	0.0777322	0.0470396	-0.108808
C3N-03184	0.240666	0.153685	0.244024	0.149918	0.150597	0.0544039	0.117835	0.141027	0.169475	0.190536	0.211716	-0.0261798	0.321862	0.160323	0.0246561	0.18605	0.282596	0.323058	0.225604	0.247983	0.188921	0.226917	0.245467	0.0153502	0.0996726	0.268737	0.241049	-0.131575	0.182047	0.135211	0.344482	0.361303	0.00670118	0.144958	0.337715	0.333989	-0.0154651	0.623853	0.122342	0.227115	0.213997	0.159091	0.0202018	0.093877	-4.2648e-05	0.180153	0.028008	0.0601473	-0.102938
C3N-03186	0.312767	0.0907615	0.224401	0.221704	0.190227	0.0901608	0.121044	0.166274	0.178723	0.313141	0.260993	-0.1051	0.220446	0.271826	0.0726634	0.21168	0.318939	0.226697	0.26216	0.308324	0.223643	0.293579	0.306671	0.040859	0.124092	0.168535	0.147138	-0.0535644	0.210605	0.142069	0.363187	0.299644	-0.0704379	0.239427	0.333827	0.424978	-0.0158145	0.603001	0.176356	0.25746	0.241182	0.234613	-0.0220865	0.0943078	0.00594291	0.146394	0.0727228	0.0675635	-0.160734
C3N-03188	0.282958	0.100269	0.242567	0.124513	0.173982	0.0929817	0.100014	0.174967	0.199352	0.210164	0.228253	-0.0935998	0.248537	0.147098	0.0500282	0.207579	0.316564	0.242989	0.235392	0.308128	0.170233	0.236804	0.260026	0.009474	0.0944151	0.226665	0.203546	-0.0823514	0.188865	0.150782	0.351179	0.321305	-0.0512863	0.174647	0.342483	0.41198	-0.0196056	0.63067	0.178097	0.243929	0.240824	0.19427	-0.000900552	0.0434934	-0.000239889	0.175827	0.0361398	0.0487768	-0.138019
C3N-03204	0.235478	0.267524	0.251362	0.312892	0.184469	0.0299293	0.253632	0.136626	0.199278	0.28549	0.234196	-0.0521909	0.320562	0.321682	0.178174	0.248457	0.285106	0.33908	0.280433	0.0621271	0.136269	0.365955	0.312681	0.0957081	0.19806	0.325064	0.32019	-0.00743994	0.26041	0.0715402	0.389686	0.386444	0.0939542	0.265672	0.413775	0.260517	0.0746749	0.143639	0.116016	0.266733	0.26611	0.200645	0.0899978	0.0407465	0.133244	0.237796	0.0720496	0.143999	0.0326713
[truncated: 21 more rows]
[truncated: 7 more columns]
