# Supplementary material for: Protein buffering of aneuploidy is driven by coordinated factors identified through machine learning
Source: Mol Syst Biol. 2026 Jan 22;22(4):563–98. doi: 10.1038/s44320-026-00187-9 (PMC13046899; doi:10.1038/s44320-026-00187-9)
Supplement: Supplementary file 10 — Dataset EV9 [file 44320_2026_187_MOESM10_ESM.xlsx]

## Sheet: README
Table	Description
CRISPR-KO	Differential dependency results comparing the gene dependency scores from CRISPR knock-out screens between high and low buffering cell lines.
CRISPR-KO (common)	Differential dependency results for genes that have matching exclusive essentiality for all cell lines and cell lines in the adherent control dataset.
Column	Description
Gene.Symbol	HGNC gene symbol; updated using HGNChelper.
GroupA	First group in the statistical analysis. Here: Cell lines with low average buffering (<20% of mean normalized ranks of sample buffering ratios).
GroupB	Second group in the statistical analysis. Here: Cell lines with high average buffering (>80% of mean normalized ranks of sample buffering ratios).
Mean_GroupA	Mean gene dependency score of GroupA.
Mean_GroupB	Mean gene dependency score of GroupB.
Count_GroupA	Number of valid gene dependency scores in GroupA.
Count_GroupB	Number of valid gene dependency scores in GroupB.
Diff	Dependency score difference between high and low buffering cell lines for each gene. Calculated as Mean_GroupB - Mean_GroupA.
Test.p	P-value of the two-sided Wilcoxon-Mann-Whitney test used to determine whether the difference between GroupA and GroupB is significant.
Test.p.adj	Benjamini-Hochberg-adjusted p-value.
Significant	Indicates whether a protein had significantly increased or decreased differential dependency in high buffering cell lines (Test.p.adj < 0.05, |Diff| > 0.1). Either Up, Down, or empty.
Dataset	Dataset used for determining which cell lines were high or low buffering. Dependency scores always stem from DepMap CCLE.
ExclusiveEssentiality	Indicates whether a gene is only essential in either the low or high buffering group. Exclusive essentiality is given, if the differential dependency is significant, and if the mean dependency score is below 0.5 in one group, while being above 0.5 in the other.

## Sheet: CRISPR-KO
Gene.Symbol	GroupA	GroupB	Mean_GroupA	Mean_GroupB	Count_GroupA	Count_GroupB	Diff	Test.p	Test.p.adj	Significant	Dataset	ExclusiveEssentiality
CENPI	Low Buffering	High Buffering	0.655616	0.469593	99	101	-0.186023	4.40108e-07	0.00155992	Down	Cell Lines (aggregated, Mean Normalized Ranks)	Low Buffering
DPY30	Low Buffering	High Buffering	0.582774	0.434667	99	101	-0.148108	0.000113041	0.0171223	Down	Cell Lines (aggregated, Mean Normalized Ranks)	Low Buffering
DROSHA	Low Buffering	High Buffering	0.592556	0.408014	99	101	-0.184543	1.57482e-06	0.00253718	Down	Cell Lines (aggregated, Mean Normalized Ranks)	Low Buffering
MED10	Low Buffering	High Buffering	0.542117	0.378216	99	101	-0.163901	0.000150717	0.0196397	Down	Cell Lines (aggregated, Mean Normalized Ranks)	Low Buffering
NAMPT	Low Buffering	High Buffering	0.583076	0.415162	99	101	-0.167914	0.000331283	0.0289093	Down	Cell Lines (aggregated, Mean Normalized Ranks)	Low Buffering
PTBP1	Low Buffering	High Buffering	0.572932	0.396259	99	101	-0.176673	0.000120019	0.0174343	Down	Cell Lines (aggregated, Mean Normalized Ranks)	Low Buffering
RAD1	Low Buffering	High Buffering	0.627348	0.442109	99	101	-0.185239	1.20695e-05	0.00636193	Down	Cell Lines (aggregated, Mean Normalized Ranks)	Low Buffering
RNF40	Low Buffering	High Buffering	0.532791	0.374201	99	101	-0.15859	2.29267e-06	0.00288331	Down	Cell Lines (aggregated, Mean Normalized Ranks)	Low Buffering
TBCE	Low Buffering	High Buffering	0.595796	0.462663	99	101	-0.133134	0.000137915	0.018801	Down	Cell Lines (aggregated, Mean Normalized Ranks)	Low Buffering
TMX2	Low Buffering	High Buffering	0.509093	0.317367	99	101	-0.191725	8.90011e-06	0.00584177	Down	Cell Lines (aggregated, Mean Normalized Ranks)	Low Buffering
TUBD1	Low Buffering	High Buffering	0.514358	0.321368	99	101	-0.19299	3.09124e-06	0.00288331	Down	Cell Lines (aggregated, Mean Normalized Ranks)	Low Buffering
TUBE1	Low Buffering	High Buffering	0.551387	0.370501	99	101	-0.180886	0.000186875	0.0215052	Down	Cell Lines (aggregated, Mean Normalized Ranks)	Low Buffering
WDR48	Low Buffering	High Buffering	0.548295	0.381239	99	101	-0.167056	0.000171195	0.0203618	Down	Cell Lines (aggregated, Mean Normalized Ranks)	Low Buffering
CENPI	Low Buffering	High Buffering	0.677023	0.494355	67	90	-0.182668	1.21925e-05	0.0312146	Down	Cell Lines (adherent control)	Low Buffering
RAD1	Low Buffering	High Buffering	0.630341	0.429151	67	90	-0.20119	3.21568e-05	0.041163	Down	Cell Lines (adherent control)	Low Buffering
TBCE	Low Buffering	High Buffering	0.639339	0.481627	67	90	-0.157712	6.29492e-05	0.0479105	Down	Cell Lines (adherent control)	Low Buffering
TUBD1	Low Buffering	High Buffering	0.525398	0.304692	67	90	-0.220706	1.91356e-05	0.0361881	Down	Cell Lines (adherent control)	Low Buffering
ATP6AP2	Low Buffering	High Buffering	0.805606	0.705472	99	101	-0.100134	0.00085179	0.0474699	Down	Cell Lines (aggregated, Mean Normalized Ranks)
BRAP	Low Buffering	High Buffering	0.357333	0.235943	99	101	-0.12139	0.000164631	0.020261	Down	Cell Lines (aggregated, Mean Normalized Ranks)
CDAN1	Low Buffering	High Buffering	0.804213	0.627677	99	101	-0.176536	0.000530124	0.0381905	Down	Cell Lines (aggregated, Mean Normalized Ranks)
CDIN1	Low Buffering	High Buffering	0.449213	0.291561	99	101	-0.157652	0.000301564	0.0276447	Down	Cell Lines (aggregated, Mean Normalized Ranks)
CEP295	Low Buffering	High Buffering	0.253001	0.149904	99	101	-0.103097	0.000105383	0.0169949	Down	Cell Lines (aggregated, Mean Normalized Ranks)
CEP85	Low Buffering	High Buffering	0.437381	0.311401	99	101	-0.12598	0.0002333	0.0244648	Down	Cell Lines (aggregated, Mean Normalized Ranks)
CINP	Low Buffering	High Buffering	0.903542	0.788564	99	101	-0.114978	0.000178005	0.0208914	Down	Cell Lines (aggregated, Mean Normalized Ranks)
DHODH	Low Buffering	High Buffering	0.473158	0.289649	99	101	-0.183509	0.000186875	0.0215052	Down	Cell Lines (aggregated, Mean Normalized Ranks)
EIF5B	Low Buffering	High Buffering	0.484477	0.368235	99	101	-0.116243	0.000127403	0.0179193	Down	Cell Lines (aggregated, Mean Normalized Ranks)
G6PD	Low Buffering	High Buffering	0.251319	0.109118	99	101	-0.142202	0.000194269	0.0219289	Down	Cell Lines (aggregated, Mean Normalized Ranks)
GOT2	Low Buffering	High Buffering	0.464577	0.325064	99	101	-0.139513	2.26478e-05	0.00891711	Down	Cell Lines (aggregated, Mean Normalized Ranks)
ICE1	Low Buffering	High Buffering	0.795748	0.684033	99	101	-0.111715	0.000259145	0.025096	Down	Cell Lines (aggregated, Mean Normalized Ranks)
KEAP1	Low Buffering	High Buffering	0.309838	0.186693	99	101	-0.123145	0.000117063	0.0172882	Down	Cell Lines (aggregated, Mean Normalized Ranks)
LAGE3	Low Buffering	High Buffering	0.465092	0.313444	99	101	-0.151648	2.21137e-06	0.00288331	Down	Cell Lines (aggregated, Mean Normalized Ranks)
MCM10	Low Buffering	High Buffering	0.730482	0.598808	99	101	-0.131674	1.54221e-05	0.0072725	Down	Cell Lines (aggregated, Mean Normalized Ranks)
MDM4	Low Buffering	High Buffering	0.283377	0.0831643	99	101	-0.200213	0.000301564	0.0276447	Down	Cell Lines (aggregated, Mean Normalized Ranks)
MNAT1	Low Buffering	High Buffering	0.6995	0.567451	99	101	-0.132049	0.000313141	0.0280277	Down	Cell Lines (aggregated, Mean Normalized Ranks)
NSMCE4A	Low Buffering	High Buffering	0.403337	0.258895	99	101	-0.144441	0.000325134	0.0286668	Down	Cell Lines (aggregated, Mean Normalized Ranks)
NUMA1	Low Buffering	High Buffering	0.780535	0.648874	99	101	-0.131661	0.000107519	0.017013	Down	Cell Lines (aggregated, Mean Normalized Ranks)
POT1	Low Buffering	High Buffering	0.481811	0.305044	99	101	-0.176767	0.000108603	0.0170324	Down	Cell Lines (aggregated, Mean Normalized Ranks)
RNASEH2A	Low Buffering	High Buffering	0.397157	0.225025	99	101	-0.172132	8.1013e-05	0.0155905	Down	Cell Lines (aggregated, Mean Normalized Ranks)
RNASEH2C	Low Buffering	High Buffering	0.394696	0.245587	99	101	-0.149109	0.000688704	0.0425269	Down	Cell Lines (aggregated, Mean Normalized Ranks)
SDHD	Low Buffering	High Buffering	0.669094	0.501702	99	101	-0.167392	0.000100215	0.0167549	Down	Cell Lines (aggregated, Mean Normalized Ranks)
SRFBP1	Low Buffering	High Buffering	0.829221	0.712364	99	101	-0.116857	0.000106446	0.0169949	Down	Cell Lines (aggregated, Mean Normalized Ranks)
SUPT4H1	Low Buffering	High Buffering	0.765925	0.652144	99	101	-0.113781	0.00041038	0.0326133	Down	Cell Lines (aggregated, Mean Normalized Ranks)
TADA3	Low Buffering	High Buffering	0.447937	0.293475	99	101	-0.154462	2.47026e-05	0.00893426	Down	Cell Lines (aggregated, Mean Normalized Ranks)
TAF1	Low Buffering	High Buffering	0.851138	0.748008	99	101	-0.10313	5.20555e-08	0.000922527	Down	Cell Lines (aggregated, Mean Normalized Ranks)
TAF7	Low Buffering	High Buffering	0.880886	0.769253	99	101	-0.111634	1.07576e-06	0.00219833	Down	Cell Lines (aggregated, Mean Normalized Ranks)
TEX10	Low Buffering	High Buffering	0.802808	0.673938	99	101	-0.12887	4.89203e-06	0.0041284	Down	Cell Lines (aggregated, Mean Normalized Ranks)
THG1L	Low Buffering	High Buffering	0.820703	0.706837	99	101	-0.113866	0.000319085	0.0284162	Down	Cell Lines (aggregated, Mean Normalized Ranks)
TMEM199	Low Buffering	High Buffering	0.711069	0.553647	99	101	-0.157422	6.84334e-06	0.00505323	Down	Cell Lines (aggregated, Mean Normalized Ranks)
UBA3	Low Buffering	High Buffering	0.7415	0.615102	99	101	-0.126398	0.000720075	0.0435535	Down	Cell Lines (aggregated, Mean Normalized Ranks)
UBE2D3	Low Buffering	High Buffering	0.79348	0.67572	99	101	-0.11776	0.000334407	0.0289093	Down	Cell Lines (aggregated, Mean Normalized Ranks)
URB2	Low Buffering	High Buffering	0.841366	0.734763	99	101	-0.106603	0.000779911	0.0456158	Down	Cell Lines (aggregated, Mean Normalized Ranks)
UROS	Low Buffering	High Buffering	0.197086	0.0891026	99	101	-0.107984	0.000720075	0.0435535	Down	Cell Lines (aggregated, Mean Normalized Ranks)
WDR1	Low Buffering	High Buffering	0.808522	0.595966	99	101	-0.212555	2.98308e-05	0.0090046	Down	Cell Lines (aggregated, Mean Normalized Ranks)
ZNF574	Low Buffering	High Buffering	0.724166	0.549047	99	101	-0.175119	1.5084e-05	0.0072725	Down	Cell Lines (aggregated, Mean Normalized Ranks)
ZNHIT1	Low Buffering	High Buffering	0.463251	0.317805	99	101	-0.145446	9.62548e-05	0.0167238	Down	Cell Lines (aggregated, Mean Normalized Ranks)
ZNHIT6	Low Buffering	High Buffering	0.708496	0.559538	99	101	-0.148958	8.90011e-06	0.00584177	Down	Cell Lines (aggregated, Mean Normalized Ranks)
NOL8	Low Buffering	High Buffering	0.887736	0.787173	67	90	-0.100563	6.39002e-05	0.0479105	Down	Cell Lines (adherent control)
TADA3	Low Buffering	High Buffering	0.438868	0.248323	67	90	-0.190545	3.19242e-06	0.0155877	Down	Cell Lines (adherent control)
TAF7	Low Buffering	High Buffering	0.892147	0.762285	67	90	-0.129862	3.19242e-06	0.0155877	Down	Cell Lines (adherent control)
ZNHIT6	Low Buffering	High Buffering	0.699074	0.546513	67	90	-0.152561	6.48649e-05	0.0479105	Down	Cell Lines (adherent control)
FERMT2	Low Buffering	High Buffering	0.414786	0.607814	99	101	0.193029	0.000305842	0.0276447	Up	Cell Lines (aggregated, Mean Normalized Ranks)	High Buffering
GPR61	Low Buffering	High Buffering	0.45867	0.562919	99	101	0.104249	0.000688704	0.0425269	Up	Cell Lines (aggregated, Mean Normalized Ranks)	High Buffering
ITGAV	Low Buffering	High Buffering	0.375031	0.611235	99	101	0.236205	0.000115323	0.0172882	Up	Cell Lines (aggregated, Mean Normalized Ranks)	High Buffering
PTK2	Low Buffering	High Buffering	0.425728	0.604938	99	101	0.179209	0.000437751	0.0338769	Up	Cell Lines (aggregated, Mean Normalized Ranks)	High Buffering
RELA	Low Buffering	High Buffering	0.402614	0.536856	99	101	0.134243	0.00022237	0.0237401	Up	Cell Lines (aggregated, Mean Normalized Ranks)	High Buffering
BIRC6	Low Buffering	High Buffering	0.276796	0.461468	99	101	0.184672	2.05307e-05	0.00846151	Up	Cell Lines (aggregated, Mean Normalized Ranks)
CDC25B	Low Buffering	High Buffering	0.200573	0.342817	99	101	0.142243	0.000866884	0.0478596	Up	Cell Lines (aggregated, Mean Normalized Ranks)
CRKL	Low Buffering	High Buffering	0.606685	0.820055	99	101	0.21337	3.0516e-06	0.00288331	Up	Cell Lines (aggregated, Mean Normalized Ranks)
FOSL1	Low Buffering	High Buffering	0.312831	0.481074	99	101	0.168243	0.000829606	0.0472365	Up	Cell Lines (aggregated, Mean Normalized Ranks)
ILK	Low Buffering	High Buffering	0.211192	0.400106	99	101	0.188915	2.91394e-07	0.00129102	Up	Cell Lines (aggregated, Mean Normalized Ranks)
ITGB5	Low Buffering	High Buffering	0.320815	0.485511	99	101	0.164696	0.000161438	0.0201479	Up	Cell Lines (aggregated, Mean Normalized Ranks)
JUN	Low Buffering	High Buffering	0.134045	0.249625	99	101	0.11558	0.000570319	0.0396361	Up	Cell Lines (aggregated, Mean Normalized Ranks)
LEMD2	Low Buffering	High Buffering	0.226686	0.395123	99	101	0.168437	2.46396e-06	0.00288331	Up	Cell Lines (aggregated, Mean Normalized Ranks)
NCKAP1	Low Buffering	High Buffering	0.281261	0.443722	99	101	0.162461	2.81203e-05	0.0090046	Up	Cell Lines (aggregated, Mean Normalized Ranks)
PCNX3	Low Buffering	High Buffering	0.259591	0.40574	99	101	0.146149	0.000290388	0.0272289	Up	Cell Lines (aggregated, Mean Normalized Ranks)
PKN2	Low Buffering	High Buffering	0.231507	0.385342	99	101	0.153835	0.000100215	0.0167549	Up	Cell Lines (aggregated, Mean Normalized Ranks)
PPP1R12A	Low Buffering	High Buffering	0.781861	0.903108	99	101	0.121247	0.000402745	0.0323053	Up	Cell Lines (aggregated, Mean Normalized Ranks)
TEAD1	Low Buffering	High Buffering	0.12195	0.269084	99	101	0.147134	2.93562e-05	0.0090046	Up	Cell Lines (aggregated, Mean Normalized Ranks)
TIMM8A	Low Buffering	High Buffering	0.280787	0.403499	99	101	0.122712	0.000836941	0.0472365	Up	Cell Lines (aggregated, Mean Normalized Ranks)
TLN1	Low Buffering	High Buffering	0.255324	0.453741	99	101	0.198417	3.05472e-06	0.00288331	Up	Cell Lines (aggregated, Mean Normalized Ranks)
TRIM37	Low Buffering	High Buffering	0.532084	0.692722	99	101	0.160638	2.55179e-05	0.0090046	Up	Cell Lines (aggregated, Mean Normalized Ranks)
TUBA1C	Low Buffering	High Buffering	0.728474	0.867728	92	90	0.139254	7.82539e-05	0.0153017	Up	Cell Lines (aggregated, Mean Normalized Ranks)
UBA6	Low Buffering	High Buffering	0.355372	0.485073	99	101	0.1297	0.000254254	0.0248945	Up	Cell Lines (aggregated, Mean Normalized Ranks)
VCL	Low Buffering	High Buffering	0.304245	0.448347	99	101	0.144102	2.99933e-05	0.0090046	Up	Cell Lines (aggregated, Mean Normalized Ranks)
VPS4A	Low Buffering	High Buffering	0.284539	0.443925	99	101	0.159386	1.98679e-05	0.00846151	Up	Cell Lines (aggregated, Mean Normalized Ranks)
WWTR1	Low Buffering	High Buffering	0.244981	0.445754	99	101	0.200773	4.56106e-06	0.00404155	Up	Cell Lines (aggregated, Mean Normalized Ranks)
ZFP36L1	Low Buffering	High Buffering	0.183364	0.30051	99	101	0.117145	0.000128675	0.0179557	Up	Cell Lines (aggregated, Mean Normalized Ranks)
A1BG	Low Buffering	High Buffering	0.0537709	0.0474792	99	101	-0.00629163	0.199547	0.501898		Cell Lines (aggregated, Mean Normalized Ranks)
A1CF	Low Buffering	High Buffering	0.0434069	0.0541804	99	101	0.0107735	0.214494	0.518943		Cell Lines (aggregated, Mean Normalized Ranks)
A2M	Low Buffering	High Buffering	0.0158946	0.0192175	99	101	0.0033229	0.010153	0.133382		Cell Lines (aggregated, Mean Normalized Ranks)
A2ML1	Low Buffering	High Buffering	0.00974873	0.0090241	99	101	-0.000724631	0.90276	0.965539		Cell Lines (aggregated, Mean Normalized Ranks)
A3GALT2	Low Buffering	High Buffering	0.0891011	0.0960329	99	101	0.0069318	0.160744	0.452533		Cell Lines (aggregated, Mean Normalized Ranks)
A4GALT	Low Buffering	High Buffering	0.0544373	0.043655	99	101	-0.0107823	0.0622657	0.289625		Cell Lines (aggregated, Mean Normalized Ranks)
A4GNT	Low Buffering	High Buffering	0.0144602	0.0146305	99	101	0.000170257	0.957129	0.984059		Cell Lines (aggregated, Mean Normalized Ranks)
AAAS	Low Buffering	High Buffering	0.207141	0.18512	99	101	-0.0220212	0.522043	0.771549		Cell Lines (aggregated, Mean Normalized Ranks)
AACS	Low Buffering	High Buffering	0.0240443	0.0286076	99	101	0.0045633	0.592561	0.815196		Cell Lines (aggregated, Mean Normalized Ranks)
AADAC	Low Buffering	High Buffering	0.00894997	0.0119583	99	101	0.00300829	0.833557	0.936496		Cell Lines (aggregated, Mean Normalized Ranks)
AADACL2	Low Buffering	High Buffering	0.0227585	0.0278445	99	101	0.00508607	0.0810429	0.32881		Cell Lines (aggregated, Mean Normalized Ranks)
AADACL3	Low Buffering	High Buffering	0.0134866	0.0171141	99	101	0.00362751	0.0488992	0.259458		Cell Lines (aggregated, Mean Normalized Ranks)
AADACL4	Low Buffering	High Buffering	0.0185401	0.0192226	99	101	0.00068247	0.0980753	0.361049		Cell Lines (aggregated, Mean Normalized Ranks)
AADAT	Low Buffering	High Buffering	0.0432027	0.0535725	99	101	0.0103698	0.717621	0.884955		Cell Lines (aggregated, Mean Normalized Ranks)
AAGAB	Low Buffering	High Buffering	0.0359078	0.0350231	99	101	-0.000884687	0.444379	0.721247		Cell Lines (aggregated, Mean Normalized Ranks)
AAK1	Low Buffering	High Buffering	0.0705798	0.0989134	99	101	0.0283336	0.000347161	0.0291583		Cell Lines (aggregated, Mean Normalized Ranks)
AAMDC	Low Buffering	High Buffering	0.03916	0.0430441	99	101	0.0038841	0.242807	0.549487		Cell Lines (aggregated, Mean Normalized Ranks)
AAMP	Low Buffering	High Buffering	0.968228	0.919218	99	101	-0.0490099	9.86298e-07	0.00219833		Cell Lines (aggregated, Mean Normalized Ranks)
AANAT	Low Buffering	High Buffering	0.0825429	0.0994919	99	101	0.0169489	0.510985	0.763934		Cell Lines (aggregated, Mean Normalized Ranks)
AAR2	Low Buffering	High Buffering	0.0636915	0.0312049	99	101	-0.0324867	0.335676	0.637059		Cell Lines (aggregated, Mean Normalized Ranks)
AARD	Low Buffering	High Buffering	0.139897	0.157784	99	101	0.0178879	0.614709	0.829883		Cell Lines (aggregated, Mean Normalized Ranks)
AARS1	Low Buffering	High Buffering	0.999934	0.999271	99	101	-0.000662691	0.0132676	0.149045		Cell Lines (aggregated, Mean Normalized Ranks)
AARS2	Low Buffering	High Buffering	0.528673	0.545709	99	101	0.0170359	0.808852	0.927497		Cell Lines (aggregated, Mean Normalized Ranks)
AARSD1	Low Buffering	High Buffering	0.132532	0.139835	99	101	0.00730334	0.272582	0.57915		Cell Lines (aggregated, Mean Normalized Ranks)
AASDH	Low Buffering	High Buffering	0.0534431	0.0544202	99	101	0.000977073	0.584141	0.810027		Cell Lines (aggregated, Mean Normalized Ranks)
AASDHPPT	Low Buffering	High Buffering	0.27466	0.26705	99	101	-0.00761012	0.595944	0.81706		Cell Lines (aggregated, Mean Normalized Ranks)
AASS	Low Buffering	High Buffering	0.0193202	0.0221123	99	101	0.00279211	0.112223	0.382537		Cell Lines (aggregated, Mean Normalized Ranks)
AATF	Low Buffering	High Buffering	0.886358	0.838815	99	101	-0.0475431	0.0154558	0.159806		Cell Lines (aggregated, Mean Normalized Ranks)
AATK	Low Buffering	High Buffering	0.120477	0.132365	99	101	0.0118882	0.895024	0.963529		Cell Lines (aggregated, Mean Normalized Ranks)
ABAT	Low Buffering	High Buffering	0.0331154	0.0290339	99	101	-0.00408153	0.856509	0.945971		Cell Lines (aggregated, Mean Normalized Ranks)
ABCA1	Low Buffering	High Buffering	0.0295486	0.0351826	99	101	0.00563394	0.651233	0.849614		Cell Lines (aggregated, Mean Normalized Ranks)
ABCA10	Low Buffering	High Buffering	0.0355168	0.0391786	99	101	0.00366184	0.614709	0.829883		Cell Lines (aggregated, Mean Normalized Ranks)
ABCA12	Low Buffering	High Buffering	0.0321642	0.0351325	99	101	0.00296826	0.562514	0.797254		Cell Lines (aggregated, Mean Normalized Ranks)
ABCA13	Low Buffering	High Buffering	0.023674	0.0283267	99	101	0.00465268	0.131645	0.411902		Cell Lines (aggregated, Mean Normalized Ranks)
ABCA2	Low Buffering	High Buffering	0.0481755	0.0529389	99	101	0.00476341	0.418629	0.701953		Cell Lines (aggregated, Mean Normalized Ranks)
ABCA3	Low Buffering	High Buffering	0.0240823	0.0320945	99	101	0.00801222	0.0216245	0.183495		Cell Lines (aggregated, Mean Normalized Ranks)
ABCA4	Low Buffering	High Buffering	0.119953	0.156478	99	101	0.0365258	0.00615934	0.105977		Cell Lines (aggregated, Mean Normalized Ranks)
ABCA5	Low Buffering	High Buffering	0.0326495	0.0312821	99	101	-0.00136738	0.858427	0.947146		Cell Lines (aggregated, Mean Normalized Ranks)
ABCA6	Low Buffering	High Buffering	0.0265292	0.0266524	99	101	0.000123172	0.362069	0.660619		Cell Lines (aggregated, Mean Normalized Ranks)
ABCA7	Low Buffering	High Buffering	0.020483	0.0220981	99	101	0.00161507	0.577445	0.806739		Cell Lines (aggregated, Mean Normalized Ranks)
ABCA8	Low Buffering	High Buffering	0.0327986	0.037649	99	101	0.00485044	0.113331	0.38344		Cell Lines (aggregated, Mean Normalized Ranks)
ABCA9	Low Buffering	High Buffering	0.0139196	0.0197098	99	101	0.00579017	0.818333	0.931079		Cell Lines (aggregated, Mean Normalized Ranks)
ABCB1	Low Buffering	High Buffering	0.0718961	0.0881368	99	101	0.0162407	0.514132	0.766312		Cell Lines (aggregated, Mean Normalized Ranks)
ABCB10	Low Buffering	High Buffering	0.0534013	0.0579059	99	101	0.00450458	0.0927366	0.351546		Cell Lines (aggregated, Mean Normalized Ranks)
ABCB11	Low Buffering	High Buffering	0.0468802	0.0470019	99	101	0.000121615	0.273651	0.579893		Cell Lines (aggregated, Mean Normalized Ranks)
ABCB4	Low Buffering	High Buffering	0.0381719	0.0446883	99	101	0.00651648	0.194458	0.496139		Cell Lines (aggregated, Mean Normalized Ranks)
ABCB5	Low Buffering	High Buffering	0.0305168	0.0323511	99	101	0.00183428	0.710329	0.880866		Cell Lines (aggregated, Mean Normalized Ranks)
ABCB6	Low Buffering	High Buffering	0.020967	0.02317	99	101	0.00220297	0.564163	0.797806		Cell Lines (aggregated, Mean Normalized Ranks)
ABCB7	Low Buffering	High Buffering	0.946081	0.910923	99	101	-0.0351587	0.000540152	0.0384441		Cell Lines (aggregated, Mean Normalized Ranks)
ABCB8	Low Buffering	High Buffering	0.0161049	0.0256651	99	101	0.00956024	0.00663277	0.110111		Cell Lines (aggregated, Mean Normalized Ranks)
ABCB9	Low Buffering	High Buffering	0.0375312	0.0307083	99	101	-0.00682293	0.191118	0.492439		Cell Lines (aggregated, Mean Normalized Ranks)
ABCC1	Low Buffering	High Buffering	0.022282	0.0256593	99	101	0.00337736	0.328369	0.631098		Cell Lines (aggregated, Mean Normalized Ranks)
ABCC10	Low Buffering	High Buffering	0.101872	0.10452	99	101	0.00264729	0.758172	0.906634		Cell Lines (aggregated, Mean Normalized Ranks)
ABCC11	Low Buffering	High Buffering	0.0224313	0.0215079	99	101	-0.000923396	0.951289	0.982216		Cell Lines (aggregated, Mean Normalized Ranks)
ABCC12	Low Buffering	High Buffering	0.0157016	0.016235	99	101	0.000533425	0.773091	0.911255		Cell Lines (aggregated, Mean Normalized Ranks)
ABCC2	Low Buffering	High Buffering	0.0252112	0.0375849	99	101	0.0123736	0.151475	0.440162		Cell Lines (aggregated, Mean Normalized Ranks)
ABCC3	Low Buffering	High Buffering	0.0432556	0.0377259	99	101	-0.0055297	0.89116	0.962116		Cell Lines (aggregated, Mean Normalized Ranks)
ABCC4	Low Buffering	High Buffering	0.00648395	0.00762223	99	101	0.00113828	0.141955	0.42719		Cell Lines (aggregated, Mean Normalized Ranks)
ABCC5	Low Buffering	High Buffering	0.0238094	0.0274974	99	101	0.00368797	0.0438108	0.248453		Cell Lines (aggregated, Mean Normalized Ranks)
ABCC6	Low Buffering	High Buffering	0.0243634	0.0418687	44	48	0.0175053	0.00562339	0.103343		Cell Lines (aggregated, Mean Normalized Ranks)
ABCC8	Low Buffering	High Buffering	0.0139603	0.0171651	99	101	0.00320474	0.0321164	0.216331		Cell Lines (aggregated, Mean Normalized Ranks)
ABCC9	Low Buffering	High Buffering	0.0322024	0.0346443	99	101	0.00244194	0.346832	0.647074		Cell Lines (aggregated, Mean Normalized Ranks)
ABCD1	Low Buffering	High Buffering	0.131844	0.127225	99	101	-0.00461861	0.812641	0.928837		Cell Lines (aggregated, Mean Normalized Ranks)
ABCD2	Low Buffering	High Buffering	0.0391152	0.0423744	99	101	0.00325925	0.0686957	0.303144		Cell Lines (aggregated, Mean Normalized Ranks)
ABCD3	Low Buffering	High Buffering	0.0750089	0.113387	99	101	0.0383777	0.000779911	0.0456158		Cell Lines (aggregated, Mean Normalized Ranks)
ABCD4	Low Buffering	High Buffering	0.0466245	0.0554065	99	101	0.00878196	0.0705757	0.308205		Cell Lines (aggregated, Mean Normalized Ranks)
ABCE1	Low Buffering	High Buffering	0.999337	0.999146	99	101	-0.000191568	0.59006	0.814221		Cell Lines (aggregated, Mean Normalized Ranks)
ABCF1	Low Buffering	High Buffering	0.968026	0.950411	99	101	-0.0176154	0.0233549	0.18822		Cell Lines (aggregated, Mean Normalized Ranks)
ABCF3	Low Buffering	High Buffering	0.0117313	0.0224561	99	101	0.0107248	0.000152206	0.019689		Cell Lines (aggregated, Mean Normalized Ranks)
ABCG1	Low Buffering	High Buffering	0.0242974	0.0243047	99	101	7.30341e-06	0.618148	0.832244		Cell Lines (aggregated, Mean Normalized Ranks)
ABCG2	Low Buffering	High Buffering	0.0172159	0.0191648	99	101	0.00194896	0.579116	0.807545		Cell Lines (aggregated, Mean Normalized Ranks)
ABCG4	Low Buffering	High Buffering	0.0162343	0.0180865	99	101	0.00185223	0.231182	0.537805		Cell Lines (aggregated, Mean Normalized Ranks)
ABCG5	Low Buffering	High Buffering	0.0152559	0.0160928	99	101	0.00083686	0.147337	0.434822		Cell Lines (aggregated, Mean Normalized Ranks)
ABCG8	Low Buffering	High Buffering	0.0247567	0.0272532	99	101	0.0024965	0.25791	0.564699		Cell Lines (aggregated, Mean Normalized Ranks)
ABHD1	Low Buffering	High Buffering	0.0175609	0.0199582	99	101	0.00239731	0.441474	0.719364		Cell Lines (aggregated, Mean Normalized Ranks)
ABHD10	Low Buffering	High Buffering	0.0220804	0.0293348	99	101	0.00725438	0.165909	0.46013		Cell Lines (aggregated, Mean Normalized Ranks)
ABHD11	Low Buffering	High Buffering	0.327209	0.268317	99	101	-0.058892	0.189464	0.49089		Cell Lines (aggregated, Mean Normalized Ranks)
ABHD12	Low Buffering	High Buffering	0.0290873	0.0212531	99	101	-0.0078342	0.688615	0.8684		Cell Lines (aggregated, Mean Normalized Ranks)
ABHD12B	Low Buffering	High Buffering	0.0211416	0.0182375	99	101	-0.00290411	0.647717	0.847584		Cell Lines (aggregated, Mean Normalized Ranks)
ABHD13	Low Buffering	High Buffering	0.0711665	0.0722498	99	101	0.00108331	0.812641	0.928837		Cell Lines (aggregated, Mean Normalized Ranks)
ABHD14A	Low Buffering	High Buffering	0.016218	0.0207129	99	101	0.00449484	0.0278666	0.20365		Cell Lines (aggregated, Mean Normalized Ranks)
ABHD14B	Low Buffering	High Buffering	0.0203305	0.028827	99	101	0.00849646	0.324754	0.628033		Cell Lines (aggregated, Mean Normalized Ranks)
ABHD15	Low Buffering	High Buffering	0.202074	0.219117	99	101	0.017043	0.454632	0.727888		Cell Lines (aggregated, Mean Normalized Ranks)
ABHD16A	Low Buffering	High Buffering	0.0860191	0.059034	99	101	-0.026985	0.045367	0.252036		Cell Lines (aggregated, Mean Normalized Ranks)
ABHD16B	Low Buffering	High Buffering	0.0242453	0.0299729	99	101	0.00572757	0.01556	0.160043		Cell Lines (aggregated, Mean Normalized Ranks)
ABHD17A	Low Buffering	High Buffering	0.363657	0.329384	99	101	-0.0342733	0.174276	0.471457		Cell Lines (aggregated, Mean Normalized Ranks)
ABHD17B	Low Buffering	High Buffering	0.0246058	0.0202324	99	101	-0.00437337	0.982455	0.993952		Cell Lines (aggregated, Mean Normalized Ranks)
ABHD17C	Low Buffering	High Buffering	0.0146123	0.0206282	99	101	0.00601588	0.170434	0.46727		Cell Lines (aggregated, Mean Normalized Ranks)
ABHD18	Low Buffering	High Buffering	0.0132446	0.0161926	99	101	0.00294804	0.191949	0.493218		Cell Lines (aggregated, Mean Normalized Ranks)
ABHD2	Low Buffering	High Buffering	0.0563496	0.0455478	99	101	-0.0108019	0.484649	0.747386		Cell Lines (aggregated, Mean Normalized Ranks)
ABHD3	Low Buffering	High Buffering	0.0634897	0.0944399	99	101	0.0309501	0.00571656	0.103376		Cell Lines (aggregated, Mean Normalized Ranks)
ABHD4	Low Buffering	High Buffering	0.0158489	0.0184762	99	101	0.00262725	0.728607	0.890079		Cell Lines (aggregated, Mean Normalized Ranks)
ABHD5	Low Buffering	High Buffering	0.028267	0.0307538	99	101	0.0024868	0.63199	0.840219		Cell Lines (aggregated, Mean Normalized Ranks)
ABHD6	Low Buffering	High Buffering	0.0144999	0.0170204	99	101	0.00252049	0.0292862	0.207791		Cell Lines (aggregated, Mean Normalized Ranks)
ABHD8	Low Buffering	High Buffering	0.0337873	0.0416104	99	101	0.00782305	0.120751	0.396213		Cell Lines (aggregated, Mean Normalized Ranks)
ABI1	Low Buffering	High Buffering	0.046279	0.0661119	99	101	0.0198329	0.000123659	0.0175319		Cell Lines (aggregated, Mean Normalized Ranks)
ABI2	Low Buffering	High Buffering	0.0146632	0.0163341	99	101	0.00167095	0.824034	0.933372		Cell Lines (aggregated, Mean Normalized Ranks)
ABI3	Low Buffering	High Buffering	0.0254697	0.0261449	99	101	0.000675174	0.514132	0.766312		Cell Lines (aggregated, Mean Normalized Ranks)
ABI3BP	Low Buffering	High Buffering	0.0269022	0.0279032	99	101	0.00100102	0.957129	0.984059		Cell Lines (aggregated, Mean Normalized Ranks)
ABITRAM	Low Buffering	High Buffering	0.0297907	0.0271855	99	101	-0.00260517	0.0679554	0.302209		Cell Lines (aggregated, Mean Normalized Ranks)
ABL1	Low Buffering	High Buffering	0.0492126	0.0477615	99	101	-0.00145111	0.784336	0.915859		Cell Lines (aggregated, Mean Normalized Ranks)
ABL2	Low Buffering	High Buffering	0.0101331	0.0104875	99	101	0.000354374	0.677851	0.863491		Cell Lines (aggregated, Mean Normalized Ranks)
ABLIM1	Low Buffering	High Buffering	0.0130163	0.0147957	99	101	0.0017794	0.48008	0.744354		Cell Lines (aggregated, Mean Normalized Ranks)
ABLIM2	Low Buffering	High Buffering	0.0199682	0.0263841	99	101	0.00641588	0.0443244	0.249608		Cell Lines (aggregated, Mean Normalized Ranks)
ABLIM3	Low Buffering	High Buffering	0.0240153	0.0277967	99	101	0.00378139	0.428537	0.710168		Cell Lines (aggregated, Mean Normalized Ranks)
ABR	Low Buffering	High Buffering	0.0339363	0.0295984	99	101	-0.0043379	0.150086	0.438264		Cell Lines (aggregated, Mean Normalized Ranks)
ABRA	Low Buffering	High Buffering	0.0290679	0.0244527	99	101	-0.00461516	0.941563	0.97965		Cell Lines (aggregated, Mean Normalized Ranks)
ABRACL	Low Buffering	High Buffering	0.00823371	0.0100907	99	101	0.00185697	0.0602363	0.285812		Cell Lines (aggregated, Mean Normalized Ranks)
ABRAXAS1	Low Buffering	High Buffering	0.296788	0.279741	99	101	-0.0170472	0.837373	0.937693		Cell Lines (aggregated, Mean Normalized Ranks)
ABRAXAS2	Low Buffering	High Buffering	0.0109628	0.014462	99	101	0.00349916	0.908568	0.966601		Cell Lines (aggregated, Mean Normalized Ranks)
ABT1	Low Buffering	High Buffering	0.965797	0.928492	99	101	-0.0373051	0.000105383	0.0169949		Cell Lines (aggregated, Mean Normalized Ranks)
ABTB1	Low Buffering	High Buffering	0.0191327	0.0180165	99	101	-0.00111625	0.7526	0.903324		Cell Lines (aggregated, Mean Normalized Ranks)
ABTB2	Low Buffering	High Buffering	0.0198705	0.0245082	99	101	0.00463771	0.0903883	0.346648		Cell Lines (aggregated, Mean Normalized Ranks)
ABTB3	Low Buffering	High Buffering	0.0233273	0.0175695	99	101	-0.0057578	0.127321	0.405242		Cell Lines (aggregated, Mean Normalized Ranks)
ACAA1	Low Buffering	High Buffering	0.018401	0.0242588	99	101	0.00585777	0.105748	0.371986		Cell Lines (aggregated, Mean Normalized Ranks)
ACAA2	Low Buffering	High Buffering	0.0322094	0.0348454	99	101	0.00263594	0.904695	0.96596		Cell Lines (aggregated, Mean Normalized Ranks)
ACACA	Low Buffering	High Buffering	0.302754	0.323528	99	101	0.0207745	0.307071	0.612621		Cell Lines (aggregated, Mean Normalized Ranks)
ACACB	Low Buffering	High Buffering	0.0411653	0.0560729	99	101	0.0149077	0.0263407	0.198642		Cell Lines (aggregated, Mean Normalized Ranks)
ACAD10	Low Buffering	High Buffering	0.0605224	0.0643378	99	101	0.00381542	0.478561	0.743497		Cell Lines (aggregated, Mean Normalized Ranks)
ACAD11	Low Buffering	High Buffering	0.015566	0.0196266	99	101	0.00406058	0.0927366	0.351546		Cell Lines (aggregated, Mean Normalized Ranks)
ACAD8	Low Buffering	High Buffering	0.0261844	0.0268313	99	101	0.000646995	0.454632	0.727888		Cell Lines (aggregated, Mean Normalized Ranks)
ACAD9	Low Buffering	High Buffering	0.299285	0.282556	99	101	-0.0167291	0.420036	0.703115		Cell Lines (aggregated, Mean Normalized Ranks)
ACADL	Low Buffering	High Buffering	0.0275788	0.0249126	99	101	-0.00266624	0.769353	0.909996		Cell Lines (aggregated, Mean Normalized Ranks)
ACADM	Low Buffering	High Buffering	0.0173052	0.0163519	99	101	-0.00095329	0.633729	0.841143		Cell Lines (aggregated, Mean Normalized Ranks)
ACADS	Low Buffering	High Buffering	0.0422249	0.0502907	99	101	0.00806575	0.196143	0.498073		Cell Lines (aggregated, Mean Normalized Ranks)
ACADSB	Low Buffering	High Buffering	0.0403529	0.0407288	99	101	0.000375922	0.941563	0.97965		Cell Lines (aggregated, Mean Normalized Ranks)
ACADVL	Low Buffering	High Buffering	0.0358624	0.0398957	99	101	0.00403336	0.38838	0.680612		Cell Lines (aggregated, Mean Normalized Ranks)
ACAN	Low Buffering	High Buffering	0.0387884	0.0527258	99	101	0.0139374	0.0321164	0.216331		Cell Lines (aggregated, Mean Normalized Ranks)
ACAP1	Low Buffering	High Buffering	0.0204504	0.0238379	99	101	0.00338752	0.200405	0.503626		Cell Lines (aggregated, Mean Normalized Ranks)
ACAP2	Low Buffering	High Buffering	0.0524162	0.0461659	99	101	-0.00625033	0.23405	0.541352		Cell Lines (aggregated, Mean Normalized Ranks)
ACAP3	Low Buffering	High Buffering	0.145469	0.137759	99	101	-0.00770928	0.187003	0.488369		Cell Lines (aggregated, Mean Normalized Ranks)
ACAT1	Low Buffering	High Buffering	0.0121807	0.0169404	99	101	0.00475972	0.176612	0.474301		Cell Lines (aggregated, Mean Normalized Ranks)
ACAT2	Low Buffering	High Buffering	0.0133727	0.00957619	99	101	-0.00379652	0.117281	0.390539		Cell Lines (aggregated, Mean Normalized Ranks)
ACBD3	Low Buffering	High Buffering	0.0255419	0.0247863	99	101	-0.000755626	0.690415	0.869638		Cell Lines (aggregated, Mean Normalized Ranks)
ACBD4	Low Buffering	High Buffering	0.0533776	0.0867977	99	101	0.0334201	0.00201103	0.066616		Cell Lines (aggregated, Mean Normalized Ranks)
ACBD5	Low Buffering	High Buffering	0.0251817	0.0242918	99	101	-0.000889814	0.0585873	0.282142		Cell Lines (aggregated, Mean Normalized Ranks)
ACBD6	Low Buffering	High Buffering	0.00929789	0.0164305	99	101	0.00713264	0.123704	0.400636		Cell Lines (aggregated, Mean Normalized Ranks)
ACBD7	Low Buffering	High Buffering	0.0134996	0.0149652	99	101	0.00146564	0.931846	0.975669		Cell Lines (aggregated, Mean Normalized Ranks)
ACCS	Low Buffering	High Buffering	0.0207763	0.0295373	99	101	0.00876093	0.0171991	0.165474		Cell Lines (aggregated, Mean Normalized Ranks)
ACCSL	Low Buffering	High Buffering	0.0488733	0.0559532	99	101	0.00707988	0.401961	0.691406		Cell Lines (aggregated, Mean Normalized Ranks)
ACD	Low Buffering	High Buffering	0.339266	0.219325	99	101	-0.119941	0.00229221	0.0707711		Cell Lines (aggregated, Mean Normalized Ranks)
ACE	Low Buffering	High Buffering	0.0771342	0.0821002	99	101	0.004966	0.97271	0.98929		Cell Lines (aggregated, Mean Normalized Ranks)
ACE2	Low Buffering	High Buffering	0.0039673	0.00507982	99	101	0.00111252	0.00713866	0.114594		Cell Lines (aggregated, Mean Normalized Ranks)
ACER1	Low Buffering	High Buffering	0.0772445	0.0744517	99	101	-0.00279279	0.202128	0.505448		Cell Lines (aggregated, Mean Normalized Ranks)
ACER2	Low Buffering	High Buffering	0.0136559	0.021276	99	101	0.00762012	0.248772	0.555606		Cell Lines (aggregated, Mean Normalized Ranks)
ACER3	Low Buffering	High Buffering	0.00966613	0.0141776	99	101	0.00451149	0.00328696	0.0815847		Cell Lines (aggregated, Mean Normalized Ranks)
ACHE	Low Buffering	High Buffering	0.124955	0.159278	99	101	0.0343233	0.056976	0.278776		Cell Lines (aggregated, Mean Normalized Ranks)
ACIN1	Low Buffering	High Buffering	0.81398	0.79495	99	101	-0.0190298	0.393778	0.684506		Cell Lines (aggregated, Mean Normalized Ranks)
ACKR1	Low Buffering	High Buffering	0.0241981	0.0241546	99	101	-4.35569e-05	0.953235	0.982965		Cell Lines (aggregated, Mean Normalized Ranks)
ACKR2	Low Buffering	High Buffering	0.0133551	0.0196893	99	101	0.00633421	0.010153	0.133382		Cell Lines (aggregated, Mean Normalized Ranks)
ACKR3	Low Buffering	High Buffering	0.0204598	0.024112	99	101	0.00365221	0.351865	0.651458		Cell Lines (aggregated, Mean Normalized Ranks)
ACKR4	Low Buffering	High Buffering	0.104879	0.107942	99	101	0.00306274	0.818333	0.931079		Cell Lines (aggregated, Mean Normalized Ranks)
ACLY	Low Buffering	High Buffering	0.657062	0.613056	99	101	-0.0440062	0.202993	0.506184		Cell Lines (aggregated, Mean Normalized Ranks)
ACMSD	Low Buffering	High Buffering	0.0163153	0.0184542	99	101	0.00213886	0.0164162	0.162621		Cell Lines (aggregated, Mean Normalized Ranks)
ACO1	Low Buffering	High Buffering	0.0223173	0.026033	99	101	0.00371566	0.199547	0.501898		Cell Lines (aggregated, Mean Normalized Ranks)
ACO2	Low Buffering	High Buffering	0.738182	0.695832	99	101	-0.0423506	0.263085	0.569697		Cell Lines (aggregated, Mean Normalized Ranks)
ACOD1	Low Buffering	High Buffering	0.0155521	0.016008	99	101	0.000455899	0.557578	0.793814		Cell Lines (aggregated, Mean Normalized Ranks)
ACOT1	Low Buffering	High Buffering	0.0118922	0.0159655	44	48	0.00407337	0.000265519	0.0252986		Cell Lines (aggregated, Mean Normalized Ranks)
ACOT11	Low Buffering	High Buffering	0.0314933	0.0323565	99	101	0.00086323	0.697633	0.873865		Cell Lines (aggregated, Mean Normalized Ranks)
ACOT12	Low Buffering	High Buffering	0.144281	0.139808	99	101	-0.0044735	0.635471	0.841879		Cell Lines (aggregated, Mean Normalized Ranks)
ACOT13	Low Buffering	High Buffering	0.021883	0.0305446	99	101	0.00866157	0.686816	0.867181		Cell Lines (aggregated, Mean Normalized Ranks)
ACOT2	Low Buffering	High Buffering	0.023195	0.0229426	99	101	-0.000252358	0.267277	0.573866		Cell Lines (aggregated, Mean Normalized Ranks)
ACOT4	Low Buffering	High Buffering	0.0448121	0.0368969	99	101	-0.00791523	0.0466992	0.253944		Cell Lines (aggregated, Mean Normalized Ranks)
ACOT6	Low Buffering	High Buffering	0.0356628	0.0362559	99	101	0.000593064	0.791858	0.919132		Cell Lines (aggregated, Mean Normalized Ranks)
ACOT7	Low Buffering	High Buffering	0.0209392	0.0192243	99	101	-0.00171491	0.369842	0.667653		Cell Lines (aggregated, Mean Normalized Ranks)
ACOT8	Low Buffering	High Buffering	0.0147465	0.0170032	99	101	0.00225671	0.328369	0.631098		Cell Lines (aggregated, Mean Normalized Ranks)
ACOT9	Low Buffering	High Buffering	0.012966	0.0179263	99	101	0.0049603	0.0418061	0.243633		Cell Lines (aggregated, Mean Normalized Ranks)
ACOX1	Low Buffering	High Buffering	0.137453	0.160274	99	101	0.0228207	0.222726	0.528683		Cell Lines (aggregated, Mean Normalized Ranks)
ACOX2	Low Buffering	High Buffering	0.0534494	0.067498	99	101	0.0140487	0.0664943	0.298408		Cell Lines (aggregated, Mean Normalized Ranks)
ACOX3	Low Buffering	High Buffering	0.0116003	0.0143936	99	101	0.00279324	0.0456309	0.252158		Cell Lines (aggregated, Mean Normalized Ranks)
ACOXL	Low Buffering	High Buffering	0.0885917	0.127391	99	101	0.0387997	0.000540152	0.0384441		Cell Lines (aggregated, Mean Normalized Ranks)
ACP1	Low Buffering	High Buffering	0.0193489	0.00816986	99	101	-0.0111791	0.506284	0.761402		Cell Lines (aggregated, Mean Normalized Ranks)
ACP2	Low Buffering	High Buffering	0.0353006	0.0322548	99	101	-0.0030458	0.194458	0.496139		Cell Lines (aggregated, Mean Normalized Ranks)
ACP3	Low Buffering	High Buffering	0.0150428	0.0138246	99	101	-0.00121814	0.784336	0.915859		Cell Lines (aggregated, Mean Normalized Ranks)
ACP4	Low Buffering	High Buffering	0.0213719	0.0229504	99	101	0.00157848	0.818333	0.931079		Cell Lines (aggregated, Mean Normalized Ranks)
ACP5	Low Buffering	High Buffering	0.0219589	0.0238519	99	101	0.001893	0.0433022	0.247069		Cell Lines (aggregated, Mean Normalized Ranks)
ACP6	Low Buffering	High Buffering	0.0190726	0.0265298	99	101	0.00745722	0.0466992	0.253944		Cell Lines (aggregated, Mean Normalized Ranks)
ACP7	Low Buffering	High Buffering	0.0984312	0.107694	99	101	0.00926295	0.594251	0.816129		Cell Lines (aggregated, Mean Normalized Ranks)
ACR	Low Buffering	High Buffering	0.164858	0.129308	99	101	-0.0355504	0.69402	0.871434		Cell Lines (aggregated, Mean Normalized Ranks)
ACRBP	Low Buffering	High Buffering	0.0380542	0.0341937	99	101	-0.00386052	0.536438	0.780971		Cell Lines (aggregated, Mean Normalized Ranks)
ACRV1	Low Buffering	High Buffering	0.00459419	0.00608347	99	101	0.00148928	0.103657	0.369173		Cell Lines (aggregated, Mean Normalized Ranks)
ACSBG1	Low Buffering	High Buffering	0.0161866	0.0180392	99	101	0.00185258	0.375082	0.671299		Cell Lines (aggregated, Mean Normalized Ranks)
ACSBG2	Low Buffering	High Buffering	0.0182782	0.0229388	99	101	0.00466066	0.745191	0.898936		Cell Lines (aggregated, Mean Normalized Ranks)
ACSF2	Low Buffering	High Buffering	0.0887373	0.113115	99	101	0.0243781	0.0331104	0.219276		Cell Lines (aggregated, Mean Normalized Ranks)
ACSF3	Low Buffering	High Buffering	0.00685176	0.00984408	99	101	0.00299232	0.00615934	0.105977		Cell Lines (aggregated, Mean Normalized Ranks)
ACSL1	Low Buffering	High Buffering	0.0229909	0.0286073	99	101	0.00561637	0.966866	0.987312		Cell Lines (aggregated, Mean Normalized Ranks)
ACSL3	Low Buffering	High Buffering	0.347441	0.345914	99	101	-0.00152734	0.818333	0.931079		Cell Lines (aggregated, Mean Normalized Ranks)
ACSL4	Low Buffering	High Buffering	0.208536	0.116215	99	101	-0.0923208	0.192783	0.494499		Cell Lines (aggregated, Mean Normalized Ranks)
ACSL5	Low Buffering	High Buffering	0.0179502	0.0167533	99	101	-0.0011969	0.300179	0.606312		Cell Lines (aggregated, Mean Normalized Ranks)
ACSL6	Low Buffering	High Buffering	0.0299723	0.0311592	99	101	0.00118685	0.951289	0.982216		Cell Lines (aggregated, Mean Normalized Ranks)
ACSM1	Low Buffering	High Buffering	0.0186186	0.0270567	99	101	0.00843808	0.00183648	0.0644477		Cell Lines (aggregated, Mean Normalized Ranks)
ACSM2A	Low Buffering	High Buffering	0.0055108	0.00683042	99	101	0.00131962	0.0466992	0.253944		Cell Lines (aggregated, Mean Normalized Ranks)
ACSM2B	Low Buffering	High Buffering	0.00940558	0.0107325	92	90	0.0013269	0.120659	0.396213		Cell Lines (aggregated, Mean Normalized Ranks)
ACSM3	Low Buffering	High Buffering	0.0269842	0.0300373	99	101	0.00305313	0.569127	0.801308		Cell Lines (aggregated, Mean Normalized Ranks)
ACSM4	Low Buffering	High Buffering	0.0134134	0.0180472	99	101	0.00463379	0.377719	0.672689		Cell Lines (aggregated, Mean Normalized Ranks)
ACSM5	Low Buffering	High Buffering	0.0233349	0.0351311	99	101	0.0117962	0.0362521	0.2275		Cell Lines (aggregated, Mean Normalized Ranks)
ACSM6	Low Buffering	High Buffering	0.0201066	0.0276673	99	101	0.00756073	0.130398	0.40981		Cell Lines (aggregated, Mean Normalized Ranks)
ACSS1	Low Buffering	High Buffering	0.0102142	0.0109311	99	101	0.000716934	0.0683247	0.30294		Cell Lines (aggregated, Mean Normalized Ranks)
ACSS2	Low Buffering	High Buffering	0.0113551	0.0129641	99	101	0.001609	0.0233549	0.18822		Cell Lines (aggregated, Mean Normalized Ranks)
ACSS3	Low Buffering	High Buffering	0.0197581	0.0167315	99	101	-0.00302652	0.908568	0.966601		Cell Lines (aggregated, Mean Normalized Ranks)
ACTA1	Low Buffering	High Buffering	0.082221	0.0947803	99	101	0.0125593	0.852675	0.944267		Cell Lines (aggregated, Mean Normalized Ranks)
ACTA2	Low Buffering	High Buffering	0.0166734	0.0244797	99	101	0.00780628	0.00906297	0.126071		Cell Lines (aggregated, Mean Normalized Ranks)
ACTB	Low Buffering	High Buffering	0.588942	0.603773	99	101	0.0148313	0.958102	0.985003		Cell Lines (aggregated, Mean Normalized Ranks)
ACTBL2	Low Buffering	High Buffering	0.0166379	0.0211292	99	101	0.00449131	0.271515	0.578132		Cell Lines (aggregated, Mean Normalized Ranks)
ACTC1	Low Buffering	High Buffering	0.031886	0.0347476	99	101	0.00286163	0.218125	0.523441		Cell Lines (aggregated, Mean Normalized Ranks)
ACTG1	Low Buffering	High Buffering	0.775459	0.827964	99	101	0.0525052	0.0585873	0.282142		Cell Lines (aggregated, Mean Normalized Ranks)
ACTG2	Low Buffering	High Buffering	0.0317597	0.0345043	99	101	0.0027446	0.590872	0.814264		Cell Lines (aggregated, Mean Normalized Ranks)
ACTL10	Low Buffering	High Buffering	0.00743834	0.0118259	99	101	0.0043876	0.000829606	0.0472365		Cell Lines (aggregated, Mean Normalized Ranks)
ACTL6A	Low Buffering	High Buffering	0.982806	0.985604	99	101	0.00279767	0.274846	0.581522		Cell Lines (aggregated, Mean Normalized Ranks)
ACTL6B	Low Buffering	High Buffering	0.0195973	0.0273167	99	101	0.00771943	0.00796257	0.119385		Cell Lines (aggregated, Mean Normalized Ranks)
ACTL7A	Low Buffering	High Buffering	0.0545988	0.0713718	99	101	0.0167729	0.0285688	0.205228		Cell Lines (aggregated, Mean Normalized Ranks)
ACTL7B	Low Buffering	High Buffering	0.0281077	0.0277369	99	101	-0.000370783	0.0309574	0.213142		Cell Lines (aggregated, Mean Normalized Ranks)
ACTL8	Low Buffering	High Buffering	0.0330796	0.039673	99	101	0.00659343	0.236944	0.544069		Cell Lines (aggregated, Mean Normalized Ranks)
ACTL9	Low Buffering	High Buffering	0.0251152	0.0284394	99	101	0.00332427	0.237914	0.545237		Cell Lines (aggregated, Mean Normalized Ranks)
ACTMAP	Low Buffering	High Buffering	0.00722523	0.00890405	99	101	0.00167882	0.0661331	0.29754		Cell Lines (aggregated, Mean Normalized Ranks)
ACTN1	Low Buffering	High Buffering	0.0819175	0.0871393	99	101	0.0052218	0.572447	0.80343		Cell Lines (aggregated, Mean Normalized Ranks)
ACTN2	Low Buffering	High Buffering	0.0143387	0.0136875	99	101	-0.000651281	0.858427	0.947146		Cell Lines (aggregated, Mean Normalized Ranks)
ACTN4	Low Buffering	High Buffering	0.0319101	0.0425976	99	101	0.0106875	0.89116	0.962116		Cell Lines (aggregated, Mean Normalized Ranks)
ACTR10	Low Buffering	High Buffering	0.990807	0.980859	99	101	-0.00994799	0.234127	0.541459		Cell Lines (aggregated, Mean Normalized Ranks)
ACTR1A	Low Buffering	High Buffering	0.656068	0.739302	99	101	0.0832336	0.0840644	0.334043		Cell Lines (aggregated, Mean Normalized Ranks)
ACTR1B	Low Buffering	High Buffering	0.149077	0.193291	99	101	0.0442146	0.0233549	0.18822		Cell Lines (aggregated, Mean Normalized Ranks)
ACTR2	Low Buffering	High Buffering	0.948518	0.970377	99	101	0.0218586	0.292779	0.601581		Cell Lines (aggregated, Mean Normalized Ranks)
ACTR3	Low Buffering	High Buffering	0.503226	0.550673	99	101	0.0474476	0.207362	0.510683		Cell Lines (aggregated, Mean Normalized Ranks)
ACTR3B	Low Buffering	High Buffering	0.0255188	0.0296321	99	101	0.0041133	0.574111	0.804618		Cell Lines (aggregated, Mean Normalized Ranks)
ACTR3C	Low Buffering	High Buffering	0.132868	0.117287	92	90	-0.0155809	0.853756	0.945031		Cell Lines (aggregated, Mean Normalized Ranks)
ACTR5	Low Buffering	High Buffering	0.269489	0.176564	99	101	-0.0929253	0.0366895	0.228465		Cell Lines (aggregated, Mean Normalized Ranks)
ACTR6	Low Buffering	High Buffering	0.729238	0.631915	99	101	-0.0973229	0.010591	0.135813		Cell Lines (aggregated, Mean Normalized Ranks)
ACTR8	Low Buffering	High Buffering	0.579468	0.50003	99	101	-0.079438	0.0309574	0.213142		Cell Lines (aggregated, Mean Normalized Ranks)
ACTRT1	Low Buffering	High Buffering	0.00832671	0.0114175	99	101	0.00309079	0.0206674	0.179917		Cell Lines (aggregated, Mean Normalized Ranks)
ACTRT2	Low Buffering	High Buffering	0.0107808	0.0109745	99	101	0.000193635	0.683225	0.865979		Cell Lines (aggregated, Mean Normalized Ranks)
ACTRT3	Low Buffering	High Buffering	0.0783744	0.0747748	99	101	-0.00359961	0.557578	0.793814		Cell Lines (aggregated, Mean Normalized Ranks)
ACVR1	Low Buffering	High Buffering	0.0216484	0.0318256	99	101	0.0101771	0.483124	0.746266		Cell Lines (aggregated, Mean Normalized Ranks)
ACVR1B	Low Buffering	High Buffering	0.0748664	0.0889919	99	101	0.0141254	0.00510609	0.100085		Cell Lines (aggregated, Mean Normalized Ranks)
ACVR1C	Low Buffering	High Buffering	0.0167035	0.0206616	99	101	0.00395809	0.0995732	0.363617		Cell Lines (aggregated, Mean Normalized Ranks)
ACVR2A	Low Buffering	High Buffering	0.0379453	0.0577972	99	101	0.0198519	0.896957	0.963912		Cell Lines (aggregated, Mean Normalized Ranks)
ACVR2B	Low Buffering	High Buffering	0.0302608	0.0270473	99	101	-0.00321357	0.191118	0.492439		Cell Lines (aggregated, Mean Normalized Ranks)
ACVRL1	Low Buffering	High Buffering	0.0238666	0.0267462	99	101	0.00287961	0.0585873	0.282142		Cell Lines (aggregated, Mean Normalized Ranks)
ACY1	Low Buffering	High Buffering	0.0136501	0.0175106	99	101	0.00386055	0.0602363	0.285812		Cell Lines (aggregated, Mean Normalized Ranks)
ACY3	Low Buffering	High Buffering	0.0560203	0.0590693	99	101	0.00304897	0.457586	0.729914		Cell Lines (aggregated, Mean Normalized Ranks)
ACYP1	Low Buffering	High Buffering	0.0239279	0.0271573	99	101	0.00322937	0.154282	0.444367		Cell Lines (aggregated, Mean Normalized Ranks)
ACYP2	Low Buffering	High Buffering	0.0133021	0.0198115	99	101	0.00650941	0.0917914	0.349759		Cell Lines (aggregated, Mean Normalized Ranks)
ADA	Low Buffering	High Buffering	0.0438099	0.0383081	99	101	-0.00550182	0.0965955	0.358506		Cell Lines (aggregated, Mean Normalized Ranks)
ADA2	Low Buffering	High Buffering	0.0274323	0.0255905	99	101	-0.00184185	0.978557	0.992274		Cell Lines (aggregated, Mean Normalized Ranks)
ADAD1	Low Buffering	High Buffering	0.00893799	0.0103547	99	101	0.00141669	0.761893	0.908021		Cell Lines (aggregated, Mean Normalized Ranks)
ADAD2	Low Buffering	High Buffering	0.0524661	0.0659505	99	101	0.0134844	0.178971	0.47695		Cell Lines (aggregated, Mean Normalized Ranks)
ADAL	Low Buffering	High Buffering	0.0488307	0.0509519	99	101	0.00212118	0.335676	0.637059		Cell Lines (aggregated, Mean Normalized Ranks)
ADAM10	Low Buffering	High Buffering	0.0235418	0.0340559	99	101	0.0105141	0.471011	0.738368		Cell Lines (aggregated, Mean Normalized Ranks)
ADAM11	Low Buffering	High Buffering	0.262367	0.295624	99	101	0.033257	0.0772854	0.321439		Cell Lines (aggregated, Mean Normalized Ranks)
ADAM12	Low Buffering	High Buffering	0.0479435	0.0383871	99	101	-0.00955639	0.384361	0.677707		Cell Lines (aggregated, Mean Normalized Ranks)
ADAM15	Low Buffering	High Buffering	0.0558416	0.0531968	99	101	-0.0026448	0.824034	0.933372		Cell Lines (aggregated, Mean Normalized Ranks)
ADAM17	Low Buffering	High Buffering	0.013138	0.0126259	99	101	-0.000512162	0.829745	0.935178		Cell Lines (aggregated, Mean Normalized Ranks)
ADAM18	Low Buffering	High Buffering	0.0020866	0.00728564	99	101	0.00519904	0.171963	0.468563		Cell Lines (aggregated, Mean Normalized Ranks)
ADAM19	Low Buffering	High Buffering	0.0103509	0.0109101	99	101	0.000559163	0.161474	0.453652		Cell Lines (aggregated, Mean Normalized Ranks)
ADAM2	Low Buffering	High Buffering	0.027119	0.0371703	99	101	0.0100513	0.0131322	0.148235		Cell Lines (aggregated, Mean Normalized Ranks)
ADAM20	Low Buffering	High Buffering	0.00703202	0.00897652	99	101	0.0019445	0.614709	0.829883		Cell Lines (aggregated, Mean Normalized Ranks)
ADAM21	Low Buffering	High Buffering	0.0647505	0.0654443	99	101	0.000693766	0.837373	0.937693		Cell Lines (aggregated, Mean Normalized Ranks)
ADAM22	Low Buffering	High Buffering	0.0389975	0.0398852	99	101	0.000887666	0.530016	0.776276		Cell Lines (aggregated, Mean Normalized Ranks)
ADAM23	Low Buffering	High Buffering	0.0235565	0.0232029	99	101	-0.000353614	0.848844	0.942734		Cell Lines (aggregated, Mean Normalized Ranks)
ADAM28	Low Buffering	High Buffering	0.00711521	0.00836142	99	101	0.00124621	0.00275977	0.0763006		Cell Lines (aggregated, Mean Normalized Ranks)
ADAM29	Low Buffering	High Buffering	0.0209573	0.0103807	99	101	-0.0105767	0.0853903	0.337486		Cell Lines (aggregated, Mean Normalized Ranks)
ADAM30	Low Buffering	High Buffering	0.0514824	0.081139	99	101	0.0296566	0.0142523	0.154199		Cell Lines (aggregated, Mean Normalized Ranks)
ADAM32	Low Buffering	High Buffering	0.0148133	0.0175257	99	101	0.00271246	0.11003	0.37878		Cell Lines (aggregated, Mean Normalized Ranks)
ADAM33	Low Buffering	High Buffering	0.0750948	0.0805742	99	101	0.00547946	0.202128	0.505448		Cell Lines (aggregated, Mean Normalized Ranks)
ADAM7	Low Buffering	High Buffering	0.0246723	0.0250978	99	101	0.000425521	0.852675	0.944267		Cell Lines (aggregated, Mean Normalized Ranks)
ADAM8	Low Buffering	High Buffering	0.00602769	0.00759652	99	101	0.00156883	0.797512	0.922131		Cell Lines (aggregated, Mean Normalized Ranks)
ADAM9	Low Buffering	High Buffering	0.022304	0.025358	99	101	0.00305396	0.0609066	0.2873		Cell Lines (aggregated, Mean Normalized Ranks)
ADAMDEC1	Low Buffering	High Buffering	0.00631807	0.00904906	99	101	0.00273099	0.0282158	0.204181		Cell Lines (aggregated, Mean Normalized Ranks)
ADAMTS1	Low Buffering	High Buffering	0.0386641	0.0387108	99	101	4.66705e-05	0.0990719	0.362759		Cell Lines (aggregated, Mean Normalized Ranks)
ADAMTS10	Low Buffering	High Buffering	0.0846029	0.0701747	99	101	-0.0144282	0.992202	0.996927		Cell Lines (aggregated, Mean Normalized Ranks)
ADAMTS12	Low Buffering	High Buffering	0.00728198	0.00783694	99	101	0.000554959	0.377719	0.672689		Cell Lines (aggregated, Mean Normalized Ranks)
ADAMTS13	Low Buffering	High Buffering	0.0398204	0.0379792	99	101	-0.00184114	0.724939	0.888476		Cell Lines (aggregated, Mean Normalized Ranks)
ADAMTS14	Low Buffering	High Buffering	0.0192441	0.0263911	99	101	0.00714697	0.057616	0.280129		Cell Lines (aggregated, Mean Normalized Ranks)
ADAMTS15	Low Buffering	High Buffering	0.0205001	0.0257923	99	101	0.00529217	0.151475	0.440162		Cell Lines (aggregated, Mean Normalized Ranks)
ADAMTS16	Low Buffering	High Buffering	0.00822983	0.0113701	99	101	0.00314027	0.0158764	0.161423		Cell Lines (aggregated, Mean Normalized Ranks)
ADAMTS17	Low Buffering	High Buffering	0.0334535	0.0389396	99	101	0.00548608	0.0538638	0.27134		Cell Lines (aggregated, Mean Normalized Ranks)
ADAMTS18	Low Buffering	High Buffering	0.0117886	0.0118371	99	101	4.84802e-05	0.157847	0.44916		Cell Lines (aggregated, Mean Normalized Ranks)
ADAMTS19	Low Buffering	High Buffering	0.0116978	0.0116454	99	101	-5.23278e-05	0.0858352	0.337963		Cell Lines (aggregated, Mean Normalized Ranks)
ADAMTS2	Low Buffering	High Buffering	0.02486	0.0338579	99	101	0.00899782	0.0636498	0.293064		Cell Lines (aggregated, Mean Normalized Ranks)
ADAMTS20	Low Buffering	High Buffering	0.0513884	0.0556434	99	101	0.00425503	0.699441	0.874339		Cell Lines (aggregated, Mean Normalized Ranks)
ADAMTS3	Low Buffering	High Buffering	0.0972861	0.106265	99	101	0.00897849	0.788094	0.917618		Cell Lines (aggregated, Mean Normalized Ranks)
ADAMTS4	Low Buffering	High Buffering	0.0897405	0.103486	99	101	0.0137458	0.92602	0.972961		Cell Lines (aggregated, Mean Normalized Ranks)
ADAMTS5	Low Buffering	High Buffering	0.0123585	0.0162543	99	101	0.00389582	0.0785218	0.324374		Cell Lines (aggregated, Mean Normalized Ranks)
ADAMTS6	Low Buffering	High Buffering	0.0270097	0.0313233	99	101	0.00431368	0.697633	0.873865		Cell Lines (aggregated, Mean Normalized Ranks)
ADAMTS7	Low Buffering	High Buffering	0.013986	0.0233033	44	48	0.00931731	0.0877058	0.342286		Cell Lines (aggregated, Mean Normalized Ranks)
ADAMTS8	Low Buffering	High Buffering	0.0156812	0.0208877	99	101	0.00520652	0.953235	0.982965		Cell Lines (aggregated, Mean Normalized Ranks)
ADAMTS9	Low Buffering	High Buffering	0.0360656	0.0371555	99	101	0.00108988	0.789975	0.918571		Cell Lines (aggregated, Mean Normalized Ranks)
ADAMTSL1	Low Buffering	High Buffering	0.00728617	0.00884861	99	101	0.00156245	0.262045	0.569042		Cell Lines (aggregated, Mean Normalized Ranks)
ADAMTSL2	Low Buffering	High Buffering	0.0280466	0.034617	99	101	0.00657035	0.00593423	0.104022		Cell Lines (aggregated, Mean Normalized Ranks)
ADAMTSL3	Low Buffering	High Buffering	0.0141897	0.0151242	99	101	0.000934573	0.217213	0.522384		Cell Lines (aggregated, Mean Normalized Ranks)
ADAMTSL4	Low Buffering	High Buffering	0.204303	0.211986	99	101	0.00768336	0.660059	0.854001		Cell Lines (aggregated, Mean Normalized Ranks)
ADAMTSL5	Low Buffering	High Buffering	0.160943	0.15883	99	101	-0.00211289	0.381695	0.675292		Cell Lines (aggregated, Mean Normalized Ranks)
ADAP1	Low Buffering	High Buffering	0.0212048	0.0288191	99	101	0.00761426	0.174276	0.471457		Cell Lines (aggregated, Mean Normalized Ranks)
ADAP2	Low Buffering	High Buffering	0.090555	0.0949698	99	101	0.00441479	0.920198	0.970526		Cell Lines (aggregated, Mean Normalized Ranks)
ADAR	Low Buffering	High Buffering	0.422451	0.550444	99	101	0.127993	0.00160733	0.0602223		Cell Lines (aggregated, Mean Normalized Ranks)
ADARB1	Low Buffering	High Buffering	0.0282408	0.0231719	99	101	-0.00506898	0.793741	0.920173		Cell Lines (aggregated, Mean Normalized Ranks)
ADARB2	Low Buffering	High Buffering	0.0168105	0.0175766	99	101	0.000766085	0.810746	0.928528		Cell Lines (aggregated, Mean Normalized Ranks)
ADAT1	Low Buffering	High Buffering	0.0386785	0.0360159	99	101	-0.00266261	0.645961	0.846913		Cell Lines (aggregated, Mean Normalized Ranks)
ADAT2	Low Buffering	High Buffering	0.293609	0.249366	99	101	-0.044243	0.318788	0.622815		Cell Lines (aggregated, Mean Normalized Ranks)
ADAT3	Low Buffering	High Buffering	0.547119	0.46838	99	101	-0.0787395	0.0526593	0.268246		Cell Lines (aggregated, Mean Normalized Ranks)
ADCK1	Low Buffering	High Buffering	0.0201463	0.0155544	99	101	-0.0045919	0.174276	0.471457		Cell Lines (aggregated, Mean Normalized Ranks)
ADCK2	Low Buffering	High Buffering	0.093613	0.0958263	99	101	0.00221335	0.887298	0.960228		Cell Lines (aggregated, Mean Normalized Ranks)
ADCK5	Low Buffering	High Buffering	0.0414392	0.0460632	99	101	0.00462397	0.531617	0.777337		Cell Lines (aggregated, Mean Normalized Ranks)
ADCY1	Low Buffering	High Buffering	0.0277357	0.0211169	99	101	-0.00661878	0.179762	0.478412		Cell Lines (aggregated, Mean Normalized Ranks)
ADCY10	Low Buffering	High Buffering	0.0183524	0.0211921	99	101	0.00283966	0.117853	0.391123		Cell Lines (aggregated, Mean Normalized Ranks)
ADCY2	Low Buffering	High Buffering	0.00600731	0.0104993	99	101	0.00449201	2.43458e-06	0.00288331		Cell Lines (aggregated, Mean Normalized Ranks)
ADCY3	Low Buffering	High Buffering	0.0900727	0.0610347	99	101	-0.029038	0.0315323	0.214929		Cell Lines (aggregated, Mean Normalized Ranks)
ADCY4	Low Buffering	High Buffering	0.0720237	0.0742446	99	101	0.00222092	0.986353	0.995226		Cell Lines (aggregated, Mean Normalized Ranks)
ADCY5	Low Buffering	High Buffering	0.0128118	0.0148596	99	101	0.00204772	0.0768769	0.320794		Cell Lines (aggregated, Mean Normalized Ranks)
ADCY6	Low Buffering	High Buffering	0.0712472	0.0620017	99	101	-0.00924555	0.774962	0.912186		Cell Lines (aggregated, Mean Normalized Ranks)
ADCY7	Low Buffering	High Buffering	0.0100045	0.0121616	99	101	0.00215705	0.0307677	0.212414		Cell Lines (aggregated, Mean Normalized Ranks)
ADCY8	Low Buffering	High Buffering	0.045186	0.0480818	99	101	0.00289581	0.486178	0.74844		Cell Lines (aggregated, Mean Normalized Ranks)
ADCY9	Low Buffering	High Buffering	0.0184649	0.0227919	99	101	0.00432708	0.271515	0.578132		Cell Lines (aggregated, Mean Normalized Ranks)
ADCYAP1	Low Buffering	High Buffering	0.00577372	0.0114644	99	101	0.00569069	0.0265066	0.199047		Cell Lines (aggregated, Mean Normalized Ranks)
ADCYAP1R1	Low Buffering	High Buffering	0.0181479	0.0294549	99	101	0.011307	0.0138699	0.152577		Cell Lines (aggregated, Mean Normalized Ranks)
ADD1	Low Buffering	High Buffering	0.0364397	0.0349203	99	101	-0.0015194	0.308229	0.613482		Cell Lines (aggregated, Mean Normalized Ranks)
ADD2	Low Buffering	High Buffering	0.0421392	0.047569	99	101	0.00542984	0.638959	0.843381		Cell Lines (aggregated, Mean Normalized Ranks)
ADD3	Low Buffering	High Buffering	0.0194003	0.0167372	99	101	-0.00266313	0.509416	0.763327		Cell Lines (aggregated, Mean Normalized Ranks)
ADGRA1	Low Buffering	High Buffering	0.0287754	0.0291164	99	101	0.000341022	0.754456	0.904082		Cell Lines (aggregated, Mean Normalized Ranks)
ADGRA2	Low Buffering	High Buffering	0.020081	0.0256139	99	101	0.00553284	0.000441797	0.0338941		Cell Lines (aggregated, Mean Normalized Ranks)
ADGRA3	Low Buffering	High Buffering	0.0594071	0.0597048	99	101	0.000297707	0.939619	0.978662		Cell Lines (aggregated, Mean Normalized Ranks)
ADGRB1	Low Buffering	High Buffering	0.0228043	0.024037	99	101	0.00123269	0.139976	0.423537		Cell Lines (aggregated, Mean Normalized Ranks)
ADGRB2	Low Buffering	High Buffering	0.0870714	0.0748992	99	101	-0.0121722	0.171197	0.468276		Cell Lines (aggregated, Mean Normalized Ranks)
ADGRB3	Low Buffering	High Buffering	0.0304361	0.0348776	99	101	0.00444147	0.206483	0.509793		Cell Lines (aggregated, Mean Normalized Ranks)
ADGRD1	Low Buffering	High Buffering	0.0266614	0.0259207	99	101	-0.00074076	0.73965	0.895666		Cell Lines (aggregated, Mean Normalized Ranks)
ADGRE1	Low Buffering	High Buffering	0.0343598	0.0450461	99	101	0.0106863	0.0894624	0.344964		Cell Lines (aggregated, Mean Normalized Ranks)
ADGRE2	Low Buffering	High Buffering	0.0931657	0.0977617	99	101	0.00459603	0.782458	0.915054		Cell Lines (aggregated, Mean Normalized Ranks)
ADGRE3	Low Buffering	High Buffering	0.0190697	0.020214	99	101	0.00114436	0.202993	0.506184		Cell Lines (aggregated, Mean Normalized Ranks)
ADGRE5	Low Buffering	High Buffering	0.0116496	0.0179283	99	101	0.00627873	0.00150291	0.0586456		Cell Lines (aggregated, Mean Normalized Ranks)
ADGRF1	Low Buffering	High Buffering	0.016497	0.0177218	99	101	0.00122484	0.918259	0.969519		Cell Lines (aggregated, Mean Normalized Ranks)
ADGRF3	Low Buffering	High Buffering	0.0237682	0.027732	99	101	0.00396381	0.860347	0.948319		Cell Lines (aggregated, Mean Normalized Ranks)
ADGRF4	Low Buffering	High Buffering	0.0184921	0.0188858	99	101	0.000393708	0.160016	0.451416		Cell Lines (aggregated, Mean Normalized Ranks)
ADGRF5	Low Buffering	High Buffering	0.0642899	0.0840381	99	101	0.0197482	0.5543	0.791882		Cell Lines (aggregated, Mean Normalized Ranks)
ADGRG1	Low Buffering	High Buffering	0.054903	0.0496681	99	101	-0.00523497	0.379041	0.673488		Cell Lines (aggregated, Mean Normalized Ranks)
ADGRG2	Low Buffering	High Buffering	0.00874092	0.0113623	99	101	0.00262138	0.0965955	0.358506		Cell Lines (aggregated, Mean Normalized Ranks)
ADGRG3	Low Buffering	High Buffering	0.0749437	0.078853	99	101	0.00390927	0.614709	0.829883		Cell Lines (aggregated, Mean Normalized Ranks)
ADGRG4	Low Buffering	High Buffering	0.0241586	0.0275119	99	101	0.00335333	0.146656	0.433751		Cell Lines (aggregated, Mean Normalized Ranks)
ADGRG5	Low Buffering	High Buffering	0.0195369	0.0314879	99	101	0.011951	0.0572953	0.279336		Cell Lines (aggregated, Mean Normalized Ranks)
ADGRG6	Low Buffering	High Buffering	0.00500248	0.00747764	99	101	0.00247515	0.000971198	0.0504709		Cell Lines (aggregated, Mean Normalized Ranks)
ADGRG7	Low Buffering	High Buffering	0.0247713	0.0245456	99	101	-0.000225669	0.850759	0.943619		Cell Lines (aggregated, Mean Normalized Ranks)
ADGRL1	Low Buffering	High Buffering	0.0322324	0.0363702	99	101	0.00413786	0.198692	0.501313		Cell Lines (aggregated, Mean Normalized Ranks)
ADGRL2	Low Buffering	High Buffering	0.023783	0.0327261	99	101	0.00894305	0.202128	0.505448		Cell Lines (aggregated, Mean Normalized Ranks)
ADGRL3	Low Buffering	High Buffering	0.0363892	0.0475407	99	101	0.0111514	0.0283918	0.205037		Cell Lines (aggregated, Mean Normalized Ranks)
ADGRL4	Low Buffering	High Buffering	0.0219593	0.0171046	99	101	-0.00485461	0.466512	0.735807		Cell Lines (aggregated, Mean Normalized Ranks)
ADGRV1	Low Buffering	High Buffering	0.0167685	0.026354	99	101	0.0095855	0.000629738	0.0416202		Cell Lines (aggregated, Mean Normalized Ranks)
ADH1A	Low Buffering	High Buffering	0.0247691	0.0264207	99	101	0.00165166	0.0229114	0.18617		Cell Lines (aggregated, Mean Normalized Ranks)
ADH1B	Low Buffering	High Buffering	0.0164951	0.017789	99	101	0.00129393	0.338135	0.639056		Cell Lines (aggregated, Mean Normalized Ranks)
ADH4	Low Buffering	High Buffering	0.0104256	0.0148998	99	101	0.00447416	0.0858352	0.337963		Cell Lines (aggregated, Mean Normalized Ranks)
ADH5	Low Buffering	High Buffering	0.276103	0.280475	99	101	0.00437134	0.931846	0.975669		Cell Lines (aggregated, Mean Normalized Ranks)
ADH6	Low Buffering	High Buffering	0.0414704	0.0449293	99	101	0.00345895	0.178182	0.475921		Cell Lines (aggregated, Mean Normalized Ranks)
ADH7	Low Buffering	High Buffering	0.00881326	0.014323	99	101	0.00550969	0.000682585	0.0425269		Cell Lines (aggregated, Mean Normalized Ranks)
ADHFE1	Low Buffering	High Buffering	0.102537	0.0998536	99	101	-0.00268359	0.5543	0.791882		Cell Lines (aggregated, Mean Normalized Ranks)
ADI1	Low Buffering	High Buffering	0.0198011	0.0225242	99	101	0.00272301	0.125502	0.402562		Cell Lines (aggregated, Mean Normalized Ranks)
ADIG	Low Buffering	High Buffering	0.0218594	0.025868	99	101	0.00400862	0.0250455	0.193739		Cell Lines (aggregated, Mean Normalized Ranks)
ADIPOQ	Low Buffering	High Buffering	0.0118713	0.0146623	99	101	0.00279102	0.148707	0.436538		Cell Lines (aggregated, Mean Normalized Ranks)
ADIPOR1	Low Buffering	High Buffering	0.0248348	0.0172458	99	101	-0.00758899	0.316421	0.621549		Cell Lines (aggregated, Mean Normalized Ranks)
ADIPOR2	Low Buffering	High Buffering	0.0742681	0.0399689	99	101	-0.0342992	0.0744622	0.315698		Cell Lines (aggregated, Mean Normalized Ranks)
ADIRF	Low Buffering	High Buffering	0.066267	0.0668607	99	101	0.000593778	0.450222	0.725349		Cell Lines (aggregated, Mean Normalized Ranks)
ADISSP	Low Buffering	High Buffering	0.0337222	0.0408588	99	101	0.00713656	0.178182	0.475921		Cell Lines (aggregated, Mean Normalized Ranks)
ADK	Low Buffering	High Buffering	0.0684947	0.0453506	99	101	-0.0231441	0.640707	0.844334		Cell Lines (aggregated, Mean Normalized Ranks)
ADM	Low Buffering	High Buffering	0.0186598	0.0238005	99	101	0.00514068	0.113331	0.38344		Cell Lines (aggregated, Mean Normalized Ranks)
ADM2	Low Buffering	High Buffering	0.0101634	0.0126344	99	101	0.00247097	0.117281	0.390539		Cell Lines (aggregated, Mean Normalized Ranks)
ADM5	Low Buffering	High Buffering	0.0934986	0.0803816	99	101	-0.013117	0.165163	0.458925		Cell Lines (aggregated, Mean Normalized Ranks)
ADNP	Low Buffering	High Buffering	0.135478	0.167683	99	101	0.032205	0.317603	0.622009		Cell Lines (aggregated, Mean Normalized Ranks)
ADNP2	Low Buffering	High Buffering	0.0447017	0.0391173	99	101	-0.00558443	0.500051	0.757363		Cell Lines (aggregated, Mean Normalized Ranks)
ADO	Low Buffering	High Buffering	0.0483691	0.0527848	99	101	0.00441575	0.120751	0.396213		Cell Lines (aggregated, Mean Normalized Ranks)
ADORA1	Low Buffering	High Buffering	0.0711537	0.0425389	99	101	-0.0286148	1.11575e-05	0.00631961		Cell Lines (aggregated, Mean Normalized Ranks)
ADORA2A	Low Buffering	High Buffering	0.0393348	0.0723042	99	101	0.0329694	0.00703479	0.113647		Cell Lines (aggregated, Mean Normalized Ranks)
ADORA2B	Low Buffering	High Buffering	0.0204811	0.0189493	99	101	-0.0015318	0.379041	0.673488		Cell Lines (aggregated, Mean Normalized Ranks)
ADORA3	Low Buffering	High Buffering	0.0113776	0.00757554	44	48	-0.00380207	0.191404	0.492961		Cell Lines (aggregated, Mean Normalized Ranks)
ADPGK	Low Buffering	High Buffering	0.0745372	0.0743927	99	101	-0.000144473	0.49386	0.753654		Cell Lines (aggregated, Mean Normalized Ranks)
ADPRH	Low Buffering	High Buffering	0.0508199	0.0450781	99	101	-0.00574179	0.912443	0.968108		Cell Lines (aggregated, Mean Normalized Ranks)
ADPRHL1	Low Buffering	High Buffering	0.0696404	0.0606346	99	101	-0.00900574	0.33201	0.634722		Cell Lines (aggregated, Mean Normalized Ranks)
ADPRM	Low Buffering	High Buffering	0.0172074	0.0212696	99	101	0.00406217	0.0247305	0.193072		Cell Lines (aggregated, Mean Normalized Ranks)
ADPRS	Low Buffering	High Buffering	0.132438	0.141827	99	101	0.00938879	0.743342	0.897929		Cell Lines (aggregated, Mean Normalized Ranks)
ADRA1A	Low Buffering	High Buffering	0.0120358	0.0134632	99	101	0.00142738	0.457586	0.729914		Cell Lines (aggregated, Mean Normalized Ranks)
ADRA1B	Low Buffering	High Buffering	0.0216242	0.0245139	99	101	0.00288976	0.769353	0.909996		Cell Lines (aggregated, Mean Normalized Ranks)
ADRA1D	Low Buffering	High Buffering	0.0229657	0.0334605	99	101	0.0104948	0.0116788	0.140797		Cell Lines (aggregated, Mean Normalized Ranks)
ADRA2A	Low Buffering	High Buffering	0.0326988	0.032639	99	101	-5.97845e-05	0.459067	0.730895		Cell Lines (aggregated, Mean Normalized Ranks)
ADRA2B	Low Buffering	High Buffering	0.0554876	0.059091	99	101	0.00360337	0.579116	0.807545		Cell Lines (aggregated, Mean Normalized Ranks)
ADRA2C	Low Buffering	High Buffering	0.0299662	0.0303026	99	101	0.000336401	0.668932	0.85948		Cell Lines (aggregated, Mean Normalized Ranks)
ADRB1	Low Buffering	High Buffering	0.00888176	0.00838223	99	101	-0.000499531	0.269391	0.575822		Cell Lines (aggregated, Mean Normalized Ranks)
ADRB2	Low Buffering	High Buffering	0.0250753	0.0308006	99	101	0.00572534	0.365943	0.664131		Cell Lines (aggregated, Mean Normalized Ranks)
ADRB3	Low Buffering	High Buffering	0.0290381	0.0217503	99	101	-0.0072878	0.363357	0.661743		Cell Lines (aggregated, Mean Normalized Ranks)
ADRM1	Low Buffering	High Buffering	0.376281	0.323678	99	101	-0.0526031	0.296773	0.604043		Cell Lines (aggregated, Mean Normalized Ranks)
ADSL	Low Buffering	High Buffering	0.809061	0.729872	99	101	-0.0791894	0.0281113	0.204181		Cell Lines (aggregated, Mean Normalized Ranks)
ADSS1	Low Buffering	High Buffering	0.0405146	0.0481515	99	101	0.00763688	0.606147	0.823721		Cell Lines (aggregated, Mean Normalized Ranks)
ADSS2	Low Buffering	High Buffering	0.595479	0.50017	99	101	-0.0953097	0.0480642	0.257029		Cell Lines (aggregated, Mean Normalized Ranks)
ADTRP	Low Buffering	High Buffering	0.00928473	0.0112263	99	101	0.00194158	0.33201	0.634722		Cell Lines (aggregated, Mean Normalized Ranks)
AEBP1	Low Buffering	High Buffering	0.0671535	0.0721853	99	101	0.00503178	0.713972	0.882974		Cell Lines (aggregated, Mean Normalized Ranks)
AEBP2	Low Buffering	High Buffering	0.0397396	0.0324941	99	101	-0.00724551	0.371148	0.668715		Cell Lines (aggregated, Mean Normalized Ranks)
AEN	Low Buffering	High Buffering	0.0356444	0.0365436	99	101	0.000899245	0.937675	0.977959		Cell Lines (aggregated, Mean Normalized Ranks)
AFAP1	Low Buffering	High Buffering	0.0087624	0.011428	99	101	0.00266559	0.293392	0.601932		Cell Lines (aggregated, Mean Normalized Ranks)
AFAP1L1	Low Buffering	High Buffering	0.0340126	0.0492308	99	101	0.0152181	0.000874524	0.0479824		Cell Lines (aggregated, Mean Normalized Ranks)
AFAP1L2	Low Buffering	High Buffering	0.0184243	0.0187063	99	101	0.000281968	0.978557	0.992274		Cell Lines (aggregated, Mean Normalized Ranks)
AFDN	Low Buffering	High Buffering	0.0522744	0.0609564	99	101	0.00868196	0.00326113	0.0815847		Cell Lines (aggregated, Mean Normalized Ranks)
AFF1	Low Buffering	High Buffering	0.0236543	0.0271502	99	101	0.00349588	0.869955	0.953041		Cell Lines (aggregated, Mean Normalized Ranks)
AFF2	Low Buffering	High Buffering	0.0279629	0.0105011	99	101	-0.0174618	0.562514	0.797254		Cell Lines (aggregated, Mean Normalized Ranks)
AFF3	Low Buffering	High Buffering	0.0895468	0.0913117	99	101	0.00176488	0.574111	0.804618		Cell Lines (aggregated, Mean Normalized Ranks)
AFF4	Low Buffering	High Buffering	0.0609951	0.0482414	99	101	-0.0127536	0.00796257	0.119385		Cell Lines (aggregated, Mean Normalized Ranks)
AFG1L	Low Buffering	High Buffering	0.00937176	0.009273	99	101	-9.87607e-05	0.45316	0.7277		Cell Lines (aggregated, Mean Normalized Ranks)
AFG2A	Low Buffering	High Buffering	0.831978	0.751057	99	101	-0.0809212	0.00105922	0.0515702		Cell Lines (aggregated, Mean Normalized Ranks)
AFG2B	Low Buffering	High Buffering	0.919637	0.901069	99	101	-0.0185676	0.0112376	0.139172		Cell Lines (aggregated, Mean Normalized Ranks)
AFG3L2	Low Buffering	High Buffering	0.94864	0.93285	99	101	-0.0157907	0.814537	0.929147		Cell Lines (aggregated, Mean Normalized Ranks)
AFM	Low Buffering	High Buffering	0.0090006	0.0122902	99	101	0.0032896	0.0226198	0.185931		Cell Lines (aggregated, Mean Normalized Ranks)
AFMID	Low Buffering	High Buffering	0.0490457	0.0536846	99	101	0.00463891	0.0443244	0.249608		Cell Lines (aggregated, Mean Normalized Ranks)
AFP	Low Buffering	High Buffering	0.023649	0.0341883	99	101	0.0105393	0.058262	0.281878		Cell Lines (aggregated, Mean Normalized Ranks)
AFTPH	Low Buffering	High Buffering	0.0244539	0.0321062	99	101	0.00765233	0.0946503	0.355154		Cell Lines (aggregated, Mean Normalized Ranks)
AGA	Low Buffering	High Buffering	0.0221554	0.0135777	99	101	-0.00857776	0.522043	0.771549		Cell Lines (aggregated, Mean Normalized Ranks)
AGAP1	Low Buffering	High Buffering	0.0412449	0.0253615	99	101	-0.0158833	0.0227652	0.186091		Cell Lines (aggregated, Mean Normalized Ranks)
AGAP2	Low Buffering	High Buffering	0.263759	0.29085	99	101	0.0270904	0.212694	0.516919		Cell Lines (aggregated, Mean Normalized Ranks)
AGAP3	Low Buffering	High Buffering	0.0251533	0.0262683	99	101	0.00111496	0.364649	0.663073		Cell Lines (aggregated, Mean Normalized Ranks)
AGAP5	Low Buffering	High Buffering	0.655391	0.73342	92	90	0.0780281	0.00698876	0.113524		Cell Lines (aggregated, Mean Normalized Ranks)
AGAP6	Low Buffering	High Buffering	0.679124	0.775553	99	101	0.0964287	0.00088999	0.0483816		Cell Lines (aggregated, Mean Normalized Ranks)
AGAP9	Low Buffering	High Buffering	0.344054	0.319698	92	90	-0.024356	0.460078	0.732306		Cell Lines (aggregated, Mean Normalized Ranks)
AGBL1	Low Buffering	High Buffering	0.012504	0.016642	99	101	0.00413794	0.0282158	0.204181		Cell Lines (aggregated, Mean Normalized Ranks)
AGBL2	Low Buffering	High Buffering	0.0194729	0.0281986	99	101	0.00872569	0.07647	0.320152		Cell Lines (aggregated, Mean Normalized Ranks)
AGBL3	Low Buffering	High Buffering	0.0914335	0.089489	99	101	-0.00194448	0.814537	0.929147		Cell Lines (aggregated, Mean Normalized Ranks)
AGBL4	Low Buffering	High Buffering	0.10933	0.0908006	99	101	-0.018529	0.249776	0.556796		Cell Lines (aggregated, Mean Normalized Ranks)
AGBL5	Low Buffering	High Buffering	0.0454395	0.0547817	99	101	0.00934224	0.232135	0.538539		Cell Lines (aggregated, Mean Normalized Ranks)
AGER	Low Buffering	High Buffering	0.0110342	0.0146275	99	101	0.00359332	0.359501	0.658373		Cell Lines (aggregated, Mean Normalized Ranks)
AGFG1	Low Buffering	High Buffering	0.0405241	0.0335095	99	101	-0.00701468	0.670712	0.860582		Cell Lines (aggregated, Mean Normalized Ranks)
AGFG2	Low Buffering	High Buffering	0.0393478	0.0395654	99	101	0.000217562	0.883439	0.958863		Cell Lines (aggregated, Mean Normalized Ranks)
AGGF1	Low Buffering	High Buffering	0.0126619	0.0164712	99	101	0.00380929	0.0278666	0.20365		Cell Lines (aggregated, Mean Normalized Ranks)
AGK	Low Buffering	High Buffering	0.0304847	0.0237514	99	101	-0.00673325	0.286708	0.594552		Cell Lines (aggregated, Mean Normalized Ranks)
AGL	Low Buffering	High Buffering	0.0736918	0.0769138	99	101	0.00322196	0.968814	0.988105		Cell Lines (aggregated, Mean Normalized Ranks)
AGMAT	Low Buffering	High Buffering	0.0266633	0.0298335	99	101	0.00317017	0.235012	0.542091		Cell Lines (aggregated, Mean Normalized Ranks)
AGMO	Low Buffering	High Buffering	0.0146524	0.0178609	99	101	0.00320849	0.0353904	0.224718		Cell Lines (aggregated, Mean Normalized Ranks)
AGO1	Low Buffering	High Buffering	0.0749022	0.0874937	99	101	0.0125915	0.11003	0.37878		Cell Lines (aggregated, Mean Normalized Ranks)
AGO2	Low Buffering	High Buffering	0.0759418	0.0632262	99	101	-0.0127156	0.818333	0.931079		Cell Lines (aggregated, Mean Normalized Ranks)
AGO3	Low Buffering	High Buffering	0.114604	0.110066	99	101	-0.00453857	0.721277	0.886994		Cell Lines (aggregated, Mean Normalized Ranks)
AGO4	Low Buffering	High Buffering	0.0337767	0.0359671	99	101	0.00219038	0.191949	0.493218		Cell Lines (aggregated, Mean Normalized Ranks)
AGPAT1	Low Buffering	High Buffering	0.155051	0.0885439	99	101	-0.066507	0.0110456	0.138527		Cell Lines (aggregated, Mean Normalized Ranks)
AGPAT2	Low Buffering	High Buffering	0.0980955	0.13579	99	101	0.037694	0.474023	0.740275		Cell Lines (aggregated, Mean Normalized Ranks)
AGPAT3	Low Buffering	High Buffering	0.0469887	0.0374731	99	101	-0.00951559	0.224585	0.530145		Cell Lines (aggregated, Mean Normalized Ranks)
AGPAT4	Low Buffering	High Buffering	0.0162561	0.0168243	99	101	0.000568181	0.325956	0.628916		Cell Lines (aggregated, Mean Normalized Ranks)
AGPAT5	Low Buffering	High Buffering	0.0307263	0.0229269	99	101	-0.00779938	0.143286	0.429446		Cell Lines (aggregated, Mean Normalized Ranks)
AGPS	Low Buffering	High Buffering	0.0577152	0.0346926	99	101	-0.0230226	0.63199	0.840219		Cell Lines (aggregated, Mean Normalized Ranks)
AGR2	Low Buffering	High Buffering	0.0419571	0.043436	99	101	0.00147887	0.642456	0.845069		Cell Lines (aggregated, Mean Normalized Ranks)
AGR3	Low Buffering	High Buffering	0.0261403	0.0447196	99	101	0.0185793	0.0102249	0.133928		Cell Lines (aggregated, Mean Normalized Ranks)
AGRN	Low Buffering	High Buffering	0.0708978	0.0912053	99	101	0.0203075	0.230231	0.536439		Cell Lines (aggregated, Mean Normalized Ranks)
AGRP	Low Buffering	High Buffering	0.0591723	0.0605018	99	101	0.00132954	0.354399	0.653554		Cell Lines (aggregated, Mean Normalized Ranks)
AGT	Low Buffering	High Buffering	0.0181047	0.0242342	99	101	0.00612954	0.188641	0.489904		Cell Lines (aggregated, Mean Normalized Ranks)
AGTPBP1	Low Buffering	High Buffering	0.010329	0.016713	99	101	0.00638407	0.0285688	0.205228		Cell Lines (aggregated, Mean Normalized Ranks)
AGTR1	Low Buffering	High Buffering	0.0499332	0.0572892	99	101	0.00735599	0.760032	0.907389		Cell Lines (aggregated, Mean Normalized Ranks)
AGTR2	Low Buffering	High Buffering	0.016767	0.016446	99	101	-0.000320958	0.833557	0.936496		Cell Lines (aggregated, Mean Normalized Ranks)
AGTRAP	Low Buffering	High Buffering	0.0190206	0.031721	99	101	0.0127005	0.00688154	0.112504		Cell Lines (aggregated, Mean Normalized Ranks)
AGXT	Low Buffering	High Buffering	0.0145745	0.0176643	99	101	0.00308978	0.230231	0.536439		Cell Lines (aggregated, Mean Normalized Ranks)
AGXT2	Low Buffering	High Buffering	0.0104477	0.0122691	99	101	0.00182135	0.459067	0.730895		Cell Lines (aggregated, Mean Normalized Ranks)
AHCTF1	Low Buffering	High Buffering	0.939734	0.92623	99	101	-0.0135037	0.239863	0.546734		Cell Lines (aggregated, Mean Normalized Ranks)
AHCY	Low Buffering	High Buffering	0.750884	0.715985	99	101	-0.0348987	0.0535605	0.27035		Cell Lines (aggregated, Mean Normalized Ranks)
AHCYL1	Low Buffering	High Buffering	0.370596	0.47753	99	101	0.106934	0.0205338	0.179881		Cell Lines (aggregated, Mean Normalized Ranks)
AHCYL2	Low Buffering	High Buffering	0.0606875	0.0740334	99	101	0.013346	0.560866	0.796384		Cell Lines (aggregated, Mean Normalized Ranks)
AHDC1	Low Buffering	High Buffering	0.0970123	0.0787084	99	101	-0.0183039	0.131021	0.410818		Cell Lines (aggregated, Mean Normalized Ranks)
AHI1	Low Buffering	High Buffering	0.0356852	0.0398517	99	101	0.00416655	0.0112794	0.139202		Cell Lines (aggregated, Mean Normalized Ranks)
AHNAK	Low Buffering	High Buffering	0.183525	0.213835	99	101	0.0303097	0.138668	0.42109		Cell Lines (aggregated, Mean Normalized Ranks)
AHNAK2	Low Buffering	High Buffering	0.0157099	0.0187002	99	101	0.00299033	0.0278666	0.20365		Cell Lines (aggregated, Mean Normalized Ranks)
AHR	Low Buffering	High Buffering	0.0782606	0.100572	99	101	0.0223116	0.463526	0.733906		Cell Lines (aggregated, Mean Normalized Ranks)
AHRR	Low Buffering	High Buffering	0.0614188	0.0529434	99	101	-0.00847539	0.672494	0.861683		Cell Lines (aggregated, Mean Normalized Ranks)
AHSA1	Low Buffering	High Buffering	0.0523252	0.0558185	99	101	0.00349331	0.242807	0.549487		Cell Lines (aggregated, Mean Normalized Ranks)
AHSG	Low Buffering	High Buffering	0.0214651	0.0162565	99	101	-0.0052086	0.445836	0.722354		Cell Lines (aggregated, Mean Normalized Ranks)
AHSP	Low Buffering	High Buffering	0.0218413	0.0244245	99	101	0.0025832	0.920198	0.970526		Cell Lines (aggregated, Mean Normalized Ranks)
AICDA	Low Buffering	High Buffering	0.0105372	0.0123976	99	101	0.00186048	0.025364	0.194421		Cell Lines (aggregated, Mean Normalized Ranks)
AIDA	Low Buffering	High Buffering	0.0158915	0.0168866	99	101	0.000995132	0.0675876	0.301482		Cell Lines (aggregated, Mean Normalized Ranks)
AIF1	Low Buffering	High Buffering	0.0940574	0.0997548	99	101	0.00569735	0.43426	0.713844		Cell Lines (aggregated, Mean Normalized Ranks)
AIF1L	Low Buffering	High Buffering	0.0464309	0.0518917	99	101	0.00546086	0.176612	0.474301		Cell Lines (aggregated, Mean Normalized Ranks)
AIFM1	Low Buffering	High Buffering	0.494993	0.470524	99	101	-0.0244685	0.717621	0.884955		Cell Lines (aggregated, Mean Normalized Ranks)
AIFM2	Low Buffering	High Buffering	0.0560097	0.0285151	99	101	-0.0274946	0.325956	0.628916		Cell Lines (aggregated, Mean Normalized Ranks)
AIFM3	Low Buffering	High Buffering	0.0536488	0.0618703	99	101	0.00822154	0.848844	0.942734		Cell Lines (aggregated, Mean Normalized Ranks)
AIG1	Low Buffering	High Buffering	0.0191642	0.0253823	99	101	0.00621809	0.0325109	0.217829		Cell Lines (aggregated, Mean Normalized Ranks)
AIM2	Low Buffering	High Buffering	0.0076311	0.00906643	99	101	0.00143533	0.58582	0.810833		Cell Lines (aggregated, Mean Normalized Ranks)
AIMP1	Low Buffering	High Buffering	0.041598	0.0362158	99	101	-0.00538219	0.0557136	0.276338		Cell Lines (aggregated, Mean Normalized Ranks)
AIMP2	Low Buffering	High Buffering	0.0909834	0.0896898	99	101	-0.0012936	0.437137	0.71605		Cell Lines (aggregated, Mean Normalized Ranks)
AIP	Low Buffering	High Buffering	0.150836	0.167492	99	101	0.0166561	0.976608	0.991262		Cell Lines (aggregated, Mean Normalized Ranks)
AIPL1	Low Buffering	High Buffering	0.0588177	0.0665334	99	101	0.0077157	0.302465	0.608501		Cell Lines (aggregated, Mean Normalized Ranks)
AIRE	Low Buffering	High Buffering	0.00607353	0.00753896	99	101	0.00146543	0.0024262	0.0723856		Cell Lines (aggregated, Mean Normalized Ranks)
AIRIM	Low Buffering	High Buffering	0.907308	0.906084	99	101	-0.00122461	0.0360198	0.226458		Cell Lines (aggregated, Mean Normalized Ranks)
AJAP1	Low Buffering	High Buffering	0.0211865	0.0244195	99	101	0.00323304	0.0491802	0.259783		Cell Lines (aggregated, Mean Normalized Ranks)
AJM1	Low Buffering	High Buffering	0.214811	0.198377	99	101	-0.0164342	0.295643	0.603338		Cell Lines (aggregated, Mean Normalized Ranks)
AJUBA	Low Buffering	High Buffering	0.0399991	0.0345989	99	101	-0.00540011	0.818333	0.931079		Cell Lines (aggregated, Mean Normalized Ranks)
AK1	Low Buffering	High Buffering	0.157945	0.143282	99	101	-0.0146629	0.240842	0.547978		Cell Lines (aggregated, Mean Normalized Ranks)
AK2	Low Buffering	High Buffering	0.373721	0.299966	99	101	-0.0737552	0.117853	0.391123		Cell Lines (aggregated, Mean Normalized Ranks)
AK3	Low Buffering	High Buffering	0.0922271	0.104223	99	101	0.011996	0.726772	0.88937		Cell Lines (aggregated, Mean Normalized Ranks)
AK4	Low Buffering	High Buffering	0.493546	0.53117	99	101	0.0376244	0.265176	0.571848		Cell Lines (aggregated, Mean Normalized Ranks)
AK5	Low Buffering	High Buffering	0.0112818	0.017894	99	101	0.00661214	0.11671	0.38937		Cell Lines (aggregated, Mean Normalized Ranks)
AK6	Low Buffering	High Buffering	0.847709	0.882524	99	101	0.0348152	0.811687	0.928837		Cell Lines (aggregated, Mean Normalized Ranks)
AK7	Low Buffering	High Buffering	0.024546	0.0255192	99	101	0.000973236	0.349343	0.649093		Cell Lines (aggregated, Mean Normalized Ranks)
AK8	Low Buffering	High Buffering	0.0526695	0.0604982	99	101	0.00782866	0.153577	0.443055		Cell Lines (aggregated, Mean Normalized Ranks)
AK9	Low Buffering	High Buffering	0.010799	0.0136469	99	101	0.00284796	0.486178	0.74844		Cell Lines (aggregated, Mean Normalized Ranks)
AKAIN1	Low Buffering	High Buffering	0.00793801	0.0109548	99	101	0.00301675	0.0134966	0.150149		Cell Lines (aggregated, Mean Normalized Ranks)
AKAP1	Low Buffering	High Buffering	0.069935	0.0575067	99	101	-0.0124283	0.044067	0.249267		Cell Lines (aggregated, Mean Normalized Ranks)
AKAP10	Low Buffering	High Buffering	0.0377895	0.041825	99	101	0.00403548	0.0654156	0.295512		Cell Lines (aggregated, Mean Normalized Ranks)
AKAP11	Low Buffering	High Buffering	0.0254704	0.0256629	99	101	0.000192496	0.835464	0.937154		Cell Lines (aggregated, Mean Normalized Ranks)
AKAP12	Low Buffering	High Buffering	0.0381287	0.0354674	99	101	-0.00266124	0.49386	0.753654		Cell Lines (aggregated, Mean Normalized Ranks)
AKAP13	Low Buffering	High Buffering	0.031658	0.0348998	99	101	0.00324185	0.782458	0.915054		Cell Lines (aggregated, Mean Normalized Ranks)
AKAP14	Low Buffering	High Buffering	0.0125713	0.0157442	99	101	0.00317289	0.0285688	0.205228		Cell Lines (aggregated, Mean Normalized Ranks)
AKAP3	Low Buffering	High Buffering	0.0637308	0.0565558	99	101	-0.007175	0.748893	0.901316		Cell Lines (aggregated, Mean Normalized Ranks)
AKAP4	Low Buffering	High Buffering	0.0243404	0.028328	99	101	0.00398763	0.0845061	0.335112		Cell Lines (aggregated, Mean Normalized Ranks)
AKAP5	Low Buffering	High Buffering	0.0224136	0.0290894	99	101	0.00667588	0.0171991	0.165474		Cell Lines (aggregated, Mean Normalized Ranks)
AKAP6	Low Buffering	High Buffering	0.0348675	0.0396708	99	101	0.0048033	0.207362	0.510683		Cell Lines (aggregated, Mean Normalized Ranks)
AKAP7	Low Buffering	High Buffering	0.0193255	0.0194203	99	101	9.47898e-05	0.415823	0.699725		Cell Lines (aggregated, Mean Normalized Ranks)
AKAP8	Low Buffering	High Buffering	0.0306192	0.0333347	99	101	0.0027155	0.845017	0.941552		Cell Lines (aggregated, Mean Normalized Ranks)
AKAP8L	Low Buffering	High Buffering	0.157456	0.132381	99	101	-0.0250747	0.191118	0.492439		Cell Lines (aggregated, Mean Normalized Ranks)
AKAP9	Low Buffering	High Buffering	0.0467213	0.047334	99	101	0.0006127	0.945453	0.981105		Cell Lines (aggregated, Mean Normalized Ranks)
AKIP1	Low Buffering	High Buffering	0.106624	0.105692	99	101	-0.000932415	0.723107	0.887766		Cell Lines (aggregated, Mean Normalized Ranks)
AKIRIN1	Low Buffering	High Buffering	0.357364	0.381335	99	101	0.0239704	0.407472	0.695485		Cell Lines (aggregated, Mean Normalized Ranks)
AKIRIN2	Low Buffering	High Buffering	0.952854	0.937032	99	101	-0.0158221	0.144627	0.430841		Cell Lines (aggregated, Mean Normalized Ranks)
AKNA	Low Buffering	High Buffering	0.042463	0.0509478	99	101	0.00848479	0.525224	0.773156		Cell Lines (aggregated, Mean Normalized Ranks)
AKNAD1	Low Buffering	High Buffering	0.0567754	0.0583714	99	101	0.00159604	0.324754	0.628033		Cell Lines (aggregated, Mean Normalized Ranks)
AKR1A1	Low Buffering	High Buffering	0.0102865	0.016313	99	101	0.00602646	0.0136821	0.15098		Cell Lines (aggregated, Mean Normalized Ranks)
AKR1B1	Low Buffering	High Buffering	0.0311213	0.025248	99	101	-0.00587334	0.314066	0.619119		Cell Lines (aggregated, Mean Normalized Ranks)
AKR1B10	Low Buffering	High Buffering	0.008219	0.0130884	99	101	0.00486941	0.0626094	0.290386		Cell Lines (aggregated, Mean Normalized Ranks)
AKR1B15	Low Buffering	High Buffering	0.293152	0.373017	99	101	0.0798654	0.00131257	0.0560515		Cell Lines (aggregated, Mean Normalized Ranks)
AKR1C2	Low Buffering	High Buffering	0.0255327	0.0266369	99	101	0.00110425	0.97271	0.98929		Cell Lines (aggregated, Mean Normalized Ranks)
AKR1C3	Low Buffering	High Buffering	0.023021	0.0180326	99	101	-0.00498834	0.607855	0.824777		Cell Lines (aggregated, Mean Normalized Ranks)
AKR1C4	Low Buffering	High Buffering	0.0108762	0.0183457	99	101	0.00746951	0.00932521	0.127615		Cell Lines (aggregated, Mean Normalized Ranks)
AKR1D1	Low Buffering	High Buffering	0.110986	0.102274	99	101	-0.00871233	0.929903	0.974787		Cell Lines (aggregated, Mean Normalized Ranks)
AKR1E2	Low Buffering	High Buffering	0.00545806	0.0125016	99	101	0.00704351	0.0212097	0.181671		Cell Lines (aggregated, Mean Normalized Ranks)
AKR7A2	Low Buffering	High Buffering	0.0335174	0.0328919	99	101	-0.000625505	0.644208	0.846054		Cell Lines (aggregated, Mean Normalized Ranks)
AKR7A3	Low Buffering	High Buffering	0.209694	0.239731	99	101	0.0300375	0.410245	0.697262		Cell Lines (aggregated, Mean Normalized Ranks)
AKT1	Low Buffering	High Buffering	0.108874	0.116694	99	101	0.00782015	0.58582	0.810833		Cell Lines (aggregated, Mean Normalized Ranks)
AKT1S1	Low Buffering	High Buffering	0.0220537	0.0185993	99	101	-0.00345446	0.947398	0.981342		Cell Lines (aggregated, Mean Normalized Ranks)
AKT2	Low Buffering	High Buffering	0.101961	0.0705711	99	101	-0.0313896	0.43426	0.713844		Cell Lines (aggregated, Mean Normalized Ranks)
AKT3	Low Buffering	High Buffering	0.00881144	0.0111893	99	101	0.00237783	0.0224752	0.18569		Cell Lines (aggregated, Mean Normalized Ranks)
AKTIP	Low Buffering	High Buffering	0.282146	0.258007	99	101	-0.024138	0.254838	0.562071		Cell Lines (aggregated, Mean Normalized Ranks)
ALAD	Low Buffering	High Buffering	0.19372	0.10574	99	101	-0.0879803	0.526819	0.774089		Cell Lines (aggregated, Mean Normalized Ranks)
ALAS1	Low Buffering	High Buffering	0.179215	0.0832578	99	101	-0.0959574	0.000506838	0.0372705		Cell Lines (aggregated, Mean Normalized Ranks)
ALAS2	Low Buffering	High Buffering	0.0119983	0.0148465	99	101	0.00284818	0.0752601	0.317562		Cell Lines (aggregated, Mean Normalized Ranks)
ALB	Low Buffering	High Buffering	0.00923298	0.0114308	99	101	0.00219778	0.0309574	0.213142		Cell Lines (aggregated, Mean Normalized Ranks)
ALCAM	Low Buffering	High Buffering	0.073324	0.065006	99	101	-0.00831794	0.776834	0.912934		Cell Lines (aggregated, Mean Normalized Ranks)
ALDH16A1	Low Buffering	High Buffering	0.0207874	0.0264072	99	101	0.00561981	0.0120073	0.142432		Cell Lines (aggregated, Mean Normalized Ranks)
ALDH18A1	Low Buffering	High Buffering	0.0865855	0.097115	99	101	0.0105294	0.0661331	0.29754		Cell Lines (aggregated, Mean Normalized Ranks)
ALDH1A1	Low Buffering	High Buffering	0.0114673	0.0166637	99	101	0.00519634	0.0626094	0.290386		Cell Lines (aggregated, Mean Normalized Ranks)
ALDH1A2	Low Buffering	High Buffering	0.0286823	0.0271508	99	101	-0.00153147	0.677851	0.863491		Cell Lines (aggregated, Mean Normalized Ranks)
ALDH1A3	Low Buffering	High Buffering	0.00792058	0.00940172	99	101	0.00148114	0.918259	0.969519		Cell Lines (aggregated, Mean Normalized Ranks)
ALDH1B1	Low Buffering	High Buffering	0.0326054	0.0297518	99	101	-0.00285359	0.663602	0.856358		Cell Lines (aggregated, Mean Normalized Ranks)
ALDH1L1	Low Buffering	High Buffering	0.0238409	0.02814	99	101	0.00429906	0.957129	0.984059		Cell Lines (aggregated, Mean Normalized Ranks)
ALDH1L2	Low Buffering	High Buffering	0.028524	0.0268788	99	101	-0.00164521	0.4816	0.745147		Cell Lines (aggregated, Mean Normalized Ranks)
ALDH2	Low Buffering	High Buffering	0.052618	0.0434174	99	101	-0.00920055	0.424274	0.707203		Cell Lines (aggregated, Mean Normalized Ranks)
ALDH3A1	Low Buffering	High Buffering	0.0151832	0.0298325	99	101	0.0146492	0.00149031	0.0585615		Cell Lines (aggregated, Mean Normalized Ranks)
ALDH3A2	Low Buffering	High Buffering	0.0204377	0.0259879	99	101	0.00555021	0.156414	0.44738		Cell Lines (aggregated, Mean Normalized Ranks)
ALDH3B2	Low Buffering	High Buffering	0.014747	0.0211668	99	101	0.00641974	0.00980046	0.130885		Cell Lines (aggregated, Mean Normalized Ranks)
ALDH4A1	Low Buffering	High Buffering	0.0501795	0.0532117	99	101	0.00303221	0.379041	0.673488		Cell Lines (aggregated, Mean Normalized Ranks)
ALDH5A1	Low Buffering	High Buffering	0.0502068	0.0500236	99	101	-0.000183256	0.763756	0.908287		Cell Lines (aggregated, Mean Normalized Ranks)
ALDH6A1	Low Buffering	High Buffering	0.0505728	0.0456849	99	101	-0.00488794	0.688615	0.8684		Cell Lines (aggregated, Mean Normalized Ranks)
ALDH7A1	Low Buffering	High Buffering	0.0356746	0.034176	99	101	-0.00149854	0.647717	0.847584		Cell Lines (aggregated, Mean Normalized Ranks)
ALDH8A1	Low Buffering	High Buffering	0.0251142	0.0456475	99	101	0.0205333	0.00390437	0.0882567		Cell Lines (aggregated, Mean Normalized Ranks)
ALDH9A1	Low Buffering	High Buffering	0.096024	0.0948577	99	101	-0.00116633	0.90276	0.965539		Cell Lines (aggregated, Mean Normalized Ranks)
ALDOA	Low Buffering	High Buffering	0.917015	0.899009	99	101	-0.018006	0.242195	0.549487		Cell Lines (aggregated, Mean Normalized Ranks)
ALDOB	Low Buffering	High Buffering	0.0260385	0.0236261	99	101	-0.00241238	0.143955	0.430215		Cell Lines (aggregated, Mean Normalized Ranks)
ALDOC	Low Buffering	High Buffering	0.344009	0.286211	99	101	-0.0577986	0.176612	0.474301		Cell Lines (aggregated, Mean Normalized Ranks)
ALG1	Low Buffering	High Buffering	0.9052	0.881083	99	101	-0.0241177	0.883439	0.958863		Cell Lines (aggregated, Mean Normalized Ranks)
ALG10	Low Buffering	High Buffering	0.135591	0.159059	99	101	0.0234681	0.191118	0.492439		Cell Lines (aggregated, Mean Normalized Ranks)
ALG10B	Low Buffering	High Buffering	0.317827	0.330777	99	101	0.0129496	0.504722	0.76015		Cell Lines (aggregated, Mean Normalized Ranks)
ALG11	Low Buffering	High Buffering	0.963486	0.975919	99	101	0.0124331	0.162699	0.455898		Cell Lines (aggregated, Mean Normalized Ranks)
ALG12	Low Buffering	High Buffering	0.116468	0.112375	99	101	-0.00409316	0.810746	0.928528		Cell Lines (aggregated, Mean Normalized Ranks)
ALG13	Low Buffering	High Buffering	0.768066	0.747306	99	101	-0.0207597	0.280128	0.587785		Cell Lines (aggregated, Mean Normalized Ranks)
ALG14	Low Buffering	High Buffering	0.911481	0.892782	99	101	-0.0186987	1	1		Cell Lines (aggregated, Mean Normalized Ranks)
ALG2	Low Buffering	High Buffering	0.972029	0.965458	99	101	-0.00657106	0.179284	0.477713		Cell Lines (aggregated, Mean Normalized Ranks)
ALG3	Low Buffering	High Buffering	0.0742183	0.0679987	99	101	-0.0062196	0.778708	0.913985		Cell Lines (aggregated, Mean Normalized Ranks)
ALG5	Low Buffering	High Buffering	0.179249	0.193775	99	101	0.0145258	0.414424	0.69907		Cell Lines (aggregated, Mean Normalized Ranks)
ALG6	Low Buffering	High Buffering	0.156647	0.172089	99	101	0.0154421	0.202993	0.506184		Cell Lines (aggregated, Mean Normalized Ranks)
ALG8	Low Buffering	High Buffering	0.22152	0.256284	99	101	0.0347638	0.0572953	0.279336		Cell Lines (aggregated, Mean Normalized Ranks)
ALG9	Low Buffering	High Buffering	0.0820115	0.0778204	99	101	-0.00419119	0.570786	0.802369		Cell Lines (aggregated, Mean Normalized Ranks)
ALK	Low Buffering	High Buffering	0.0257461	0.0355822	99	101	0.00983605	0.15499	0.445321		Cell Lines (aggregated, Mean Normalized Ranks)
ALKAL1	Low Buffering	High Buffering	0.0834487	0.0808705	99	101	-0.00257828	0.723107	0.887766		Cell Lines (aggregated, Mean Normalized Ranks)
ALKAL2	Low Buffering	High Buffering	0.0111872	0.0147184	99	101	0.00353122	0.144627	0.430841		Cell Lines (aggregated, Mean Normalized Ranks)
ALKBH1	Low Buffering	High Buffering	0.0535788	0.0657287	99	101	0.0121499	0.362069	0.660619		Cell Lines (aggregated, Mean Normalized Ranks)
ALKBH2	Low Buffering	High Buffering	0.0175765	0.0177315	99	101	0.000155022	0.805067	0.925733		Cell Lines (aggregated, Mean Normalized Ranks)
ALKBH3	Low Buffering	High Buffering	0.0690183	0.0742239	99	101	0.00520559	0.83165	0.935642		Cell Lines (aggregated, Mean Normalized Ranks)
ALKBH4	Low Buffering	High Buffering	0.0821858	0.110378	99	101	0.0281919	0.126106	0.403113		Cell Lines (aggregated, Mean Normalized Ranks)
ALKBH5	Low Buffering	High Buffering	0.0704694	0.0878122	99	101	0.0173428	0.214494	0.518943		Cell Lines (aggregated, Mean Normalized Ranks)
ALKBH6	Low Buffering	High Buffering	0.0496338	0.0407877	99	101	-0.00884613	0.113331	0.38344		Cell Lines (aggregated, Mean Normalized Ranks)
ALKBH7	Low Buffering	High Buffering	0.0680028	0.095994	99	101	0.0279913	0.0633014	0.291991		Cell Lines (aggregated, Mean Normalized Ranks)
ALKBH8	Low Buffering	High Buffering	0.0395714	0.0527232	99	101	0.0131518	0.575777	0.805678		Cell Lines (aggregated, Mean Normalized Ranks)
ALLC	Low Buffering	High Buffering	0.0522594	0.0574551	99	101	0.00519571	0.904695	0.96596		Cell Lines (aggregated, Mean Normalized Ranks)
ALMS1	Low Buffering	High Buffering	0.0906676	0.0965035	99	101	0.00583587	0.869955	0.953041		Cell Lines (aggregated, Mean Normalized Ranks)
ALOX12	Low Buffering	High Buffering	0.0124364	0.0141608	99	101	0.00172437	0.339369	0.639615		Cell Lines (aggregated, Mean Normalized Ranks)
ALOX12B	Low Buffering	High Buffering	0.0277801	0.0249853	99	101	-0.00279483	0.175052	0.472403		Cell Lines (aggregated, Mean Normalized Ranks)
ALOX15	Low Buffering	High Buffering	0.0192103	0.0285765	99	101	0.00936616	0.177395	0.474966		Cell Lines (aggregated, Mean Normalized Ranks)
ALOX15B	Low Buffering	High Buffering	0.0147611	0.0196089	99	101	0.00484779	0.0557136	0.276338		Cell Lines (aggregated, Mean Normalized Ranks)
ALOX5	Low Buffering	High Buffering	0.101181	0.136647	99	101	0.0354657	0.0349662	0.222983		Cell Lines (aggregated, Mean Normalized Ranks)
ALOX5AP	Low Buffering	High Buffering	0.0155739	0.0149196	99	101	-0.000654254	0.918259	0.969519		Cell Lines (aggregated, Mean Normalized Ranks)
ALOXE3	Low Buffering	High Buffering	0.0526039	0.0522334	99	101	-0.000370456	0.780582	0.91455		Cell Lines (aggregated, Mean Normalized Ranks)
ALPG	Low Buffering	High Buffering	0.0431521	0.0534661	99	101	0.010314	0.0970868	0.359351		Cell Lines (aggregated, Mean Normalized Ranks)
ALPI	Low Buffering	High Buffering	0.0235671	0.0334566	99	101	0.00988957	0.638959	0.843381		Cell Lines (aggregated, Mean Normalized Ranks)
ALPK1	Low Buffering	High Buffering	0.0162471	0.0185267	99	101	0.00227959	0.0486195	0.258439		Cell Lines (aggregated, Mean Normalized Ranks)
ALPK2	Low Buffering	High Buffering	0.00602122	0.00812171	99	101	0.00210049	0.00336556	0.0815928		Cell Lines (aggregated, Mean Normalized Ranks)
ALPK3	Low Buffering	High Buffering	0.120621	0.135146	44	48	0.0145252	0.466703	0.735977		Cell Lines (aggregated, Mean Normalized Ranks)
ALPL	Low Buffering	High Buffering	0.0371837	0.0322805	99	101	-0.00490321	0.914381	0.968483		Cell Lines (aggregated, Mean Normalized Ranks)
ALPP	Low Buffering	High Buffering	0.0046805	0.00540593	99	101	0.000725423	0.056027	0.276731		Cell Lines (aggregated, Mean Normalized Ranks)
ALS2	Low Buffering	High Buffering	0.0130338	0.0186578	99	101	0.00562394	0.0189878	0.172388		Cell Lines (aggregated, Mean Normalized Ranks)
ALS2CL	Low Buffering	High Buffering	0.0734207	0.0672671	99	101	-0.00615365	1	1		Cell Lines (aggregated, Mean Normalized Ranks)
ALX1	Low Buffering	High Buffering	0.0268197	0.0225492	99	101	-0.00427049	0.904695	0.96596		Cell Lines (aggregated, Mean Normalized Ranks)
ALX3	Low Buffering	High Buffering	0.292398	0.3265	99	101	0.0341016	0.178182	0.475921		Cell Lines (aggregated, Mean Normalized Ranks)
ALX4	Low Buffering	High Buffering	0.020817	0.0265406	99	101	0.0057236	0.016307	0.162208		Cell Lines (aggregated, Mean Normalized Ranks)
ALYREF	Low Buffering	High Buffering	0.971212	0.964787	99	101	-0.00642434	0.2845	0.592197		Cell Lines (aggregated, Mean Normalized Ranks)
AMACR	Low Buffering	High Buffering	0.0302974	0.0406032	99	101	0.0103058	0.107872	0.375804		Cell Lines (aggregated, Mean Normalized Ranks)
AMBN	Low Buffering	High Buffering	0.0504622	0.071178	99	101	0.0207158	0.036035	0.226458		Cell Lines (aggregated, Mean Normalized Ranks)
AMBP	Low Buffering	High Buffering	0.0219703	0.0303685	99	101	0.00839825	0.16442	0.458153		Cell Lines (aggregated, Mean Normalized Ranks)
AMBRA1	Low Buffering	High Buffering	0.203159	0.192827	99	101	-0.0103321	0.782458	0.915054		Cell Lines (aggregated, Mean Normalized Ranks)
AMD1	Low Buffering	High Buffering	0.570799	0.579311	99	101	0.00851197	0.816434	0.930413		Cell Lines (aggregated, Mean Normalized Ranks)
AMDHD1	Low Buffering	High Buffering	0.0713654	0.0703433	99	101	-0.00102207	0.471011	0.738368		Cell Lines (aggregated, Mean Normalized Ranks)
AMDHD2	Low Buffering	High Buffering	0.0518507	0.071107	99	101	0.0192563	0.0100107	0.132593		Cell Lines (aggregated, Mean Normalized Ranks)
AMELX	Low Buffering	High Buffering	0.0386514	0.0403346	99	101	0.00168312	0.862267	0.949254		Cell Lines (aggregated, Mean Normalized Ranks)
AMELY	Low Buffering	High Buffering	0.00357339	0.011632	44	48	0.00805859	0.0340429	0.221481		Cell Lines (aggregated, Mean Normalized Ranks)
AMER1	Low Buffering	High Buffering	0.0150755	0.0165185	99	101	0.00144301	0.816434	0.930413		Cell Lines (aggregated, Mean Normalized Ranks)
AMER2	Low Buffering	High Buffering	0.045412	0.0461801	99	101	0.000768021	0.182954	0.482703		Cell Lines (aggregated, Mean Normalized Ranks)
AMER3	Low Buffering	High Buffering	0.0445374	0.0627734	99	101	0.018236	0.0164162	0.162621		Cell Lines (aggregated, Mean Normalized Ranks)
AMFR	Low Buffering	High Buffering	0.133255	0.116733	99	101	-0.0165216	0.818333	0.931079		Cell Lines (aggregated, Mean Normalized Ranks)
AMH	Low Buffering	High Buffering	0.025642	0.0286369	99	101	0.00299485	0.761893	0.908021		Cell Lines (aggregated, Mean Normalized Ranks)
AMHR2	Low Buffering	High Buffering	0.0298984	0.0345529	99	101	0.00465451	0.156414	0.44738		Cell Lines (aggregated, Mean Normalized Ranks)
AMIGO1	Low Buffering	High Buffering	0.0794954	0.0965242	99	101	0.0170289	0.0550912	0.274867		Cell Lines (aggregated, Mean Normalized Ranks)
AMIGO2	Low Buffering	High Buffering	0.0181585	0.019122	99	101	0.000963538	0.754456	0.904082		Cell Lines (aggregated, Mean Normalized Ranks)
AMIGO3	Low Buffering	High Buffering	0.04512	0.0515143	99	101	0.00639437	0.261007	0.567623		Cell Lines (aggregated, Mean Normalized Ranks)
AMMECR1	Low Buffering	High Buffering	0.0127378	0.0122832	99	101	-0.000454532	0.501606	0.758421		Cell Lines (aggregated, Mean Normalized Ranks)
AMMECR1L	Low Buffering	High Buffering	0.0653282	0.0869646	99	101	0.0216364	0.0932121	0.352444		Cell Lines (aggregated, Mean Normalized Ranks)
AMN	Low Buffering	High Buffering	0.0560122	0.0690068	99	101	0.0129946	0.301321	0.607302		Cell Lines (aggregated, Mean Normalized Ranks)
AMN1	Low Buffering	High Buffering	0.00623012	0.00967639	99	101	0.00344627	0.0672216	0.300378		Cell Lines (aggregated, Mean Normalized Ranks)
AMOT	Low Buffering	High Buffering	0.0136351	0.0142356	99	101	0.000600476	0.486178	0.74844		Cell Lines (aggregated, Mean Normalized Ranks)
AMOTL1	Low Buffering	High Buffering	0.0294264	0.0347232	99	101	0.00529679	0.202993	0.506184		Cell Lines (aggregated, Mean Normalized Ranks)
AMOTL2	Low Buffering	High Buffering	0.0294265	0.023214	99	101	-0.00621252	0.061583	0.288418		Cell Lines (aggregated, Mean Normalized Ranks)
AMPD1	Low Buffering	High Buffering	0.0808432	0.0793586	99	101	-0.00148456	0.937675	0.977959		Cell Lines (aggregated, Mean Normalized Ranks)
AMPD2	Low Buffering	High Buffering	0.0406217	0.0472834	99	101	0.00666169	0.103657	0.369173		Cell Lines (aggregated, Mean Normalized Ranks)
AMPD3	Low Buffering	High Buffering	0.0506582	0.0370311	99	101	-0.0136272	0.914381	0.968483		Cell Lines (aggregated, Mean Normalized Ranks)
AMPH	Low Buffering	High Buffering	0.0227769	0.0261347	99	101	0.00335771	0.0451044	0.251444		Cell Lines (aggregated, Mean Normalized Ranks)
AMT	Low Buffering	High Buffering	0.0263589	0.0319315	99	101	0.00557256	0.194458	0.496139		Cell Lines (aggregated, Mean Normalized Ranks)
AMTN	Low Buffering	High Buffering	0.0123011	0.0172394	99	101	0.0049383	0.015045	0.158802		Cell Lines (aggregated, Mean Normalized Ranks)
AMY2A	Low Buffering	High Buffering	0.376078	0.433091	99	101	0.0570125	0.145301	0.431616		Cell Lines (aggregated, Mean Normalized Ranks)
AMZ1	Low Buffering	High Buffering	0.0342056	0.0399983	99	101	0.00579263	0.0772854	0.321439		Cell Lines (aggregated, Mean Normalized Ranks)
AMZ2	Low Buffering	High Buffering	0.0336955	0.0308951	99	101	-0.0028004	0.129161	0.408164		Cell Lines (aggregated, Mean Normalized Ranks)
ANAPC1	Low Buffering	High Buffering	0.998025	0.99663	99	101	-0.00139554	0.902092	0.965539		Cell Lines (aggregated, Mean Normalized Ranks)
ANAPC10	Low Buffering	High Buffering	0.995375	0.990093	99	101	-0.00528192	0.0357938	0.225902		Cell Lines (aggregated, Mean Normalized Ranks)
ANAPC11	Low Buffering	High Buffering	0.990574	0.985184	99	101	-0.00539021	0.207222	0.510683		Cell Lines (aggregated, Mean Normalized Ranks)
ANAPC13	Low Buffering	High Buffering	0.318786	0.260969	99	101	-0.0578169	0.0278666	0.20365		Cell Lines (aggregated, Mean Normalized Ranks)
ANAPC15	Low Buffering	High Buffering	0.543705	0.496379	99	101	-0.047326	0.40059	0.689985		Cell Lines (aggregated, Mean Normalized Ranks)
ANAPC16	Low Buffering	High Buffering	0.0370379	0.0511041	99	101	0.0140663	0.536438	0.780971		Cell Lines (aggregated, Mean Normalized Ranks)
ANAPC2	Low Buffering	High Buffering	0.988769	0.982085	99	101	-0.00668399	0.548851	0.788569		Cell Lines (aggregated, Mean Normalized Ranks)
ANAPC4	Low Buffering	High Buffering	0.976847	0.953906	99	101	-0.0229412	0.135116	0.416789		Cell Lines (aggregated, Mean Normalized Ranks)
ANAPC5	Low Buffering	High Buffering	0.980154	0.96021	99	101	-0.0199434	0.0056739	0.103343		Cell Lines (aggregated, Mean Normalized Ranks)
ANAPC7	Low Buffering	High Buffering	0.140732	0.106569	99	101	-0.0341632	0.00597865	0.10408		Cell Lines (aggregated, Mean Normalized Ranks)
ANG	Low Buffering	High Buffering	0.113985	0.0992222	99	101	-0.014763	0.760032	0.907389		Cell Lines (aggregated, Mean Normalized Ranks)
ANGEL1	Low Buffering	High Buffering	0.0210619	0.0242961	99	101	0.00323422	0.210906	0.514974		Cell Lines (aggregated, Mean Normalized Ranks)
ANGEL2	Low Buffering	High Buffering	0.0740777	0.0830138	99	101	0.00893612	0.701252	0.875799		Cell Lines (aggregated, Mean Normalized Ranks)
ANGPT1	Low Buffering	High Buffering	0.0260935	0.0231456	99	101	-0.00294791	0.510985	0.763934		Cell Lines (aggregated, Mean Normalized Ranks)
ANGPT2	Low Buffering	High Buffering	0.0152458	0.0169322	99	101	0.00168633	0.156414	0.44738		Cell Lines (aggregated, Mean Normalized Ranks)
ANGPT4	Low Buffering	High Buffering	0.00343647	0.00454089	99	101	0.00110442	0.000979686	0.0504709		Cell Lines (aggregated, Mean Normalized Ranks)
ANGPTL1	Low Buffering	High Buffering	0.0202055	0.0205717	99	101	0.00036624	0.791858	0.919132		Cell Lines (aggregated, Mean Normalized Ranks)
ANGPTL2	Low Buffering	High Buffering	0.0284399	0.0298899	99	101	0.00145002	0.69402	0.871434		Cell Lines (aggregated, Mean Normalized Ranks)
ANGPTL3	Low Buffering	High Buffering	0.0164493	0.0225028	99	101	0.00605356	0.0736712	0.314603		Cell Lines (aggregated, Mean Normalized Ranks)
ANGPTL4	Low Buffering	High Buffering	0.0521805	0.0483921	99	101	-0.00378837	0.492318	0.752338		Cell Lines (aggregated, Mean Normalized Ranks)
ANGPTL5	Low Buffering	High Buffering	0.0249508	0.0259578	99	101	0.001007	0.43426	0.713844		Cell Lines (aggregated, Mean Normalized Ranks)
ANGPTL6	Low Buffering	High Buffering	0.0766071	0.0870732	99	101	0.0104661	0.212694	0.516919		Cell Lines (aggregated, Mean Normalized Ranks)
ANGPTL7	Low Buffering	High Buffering	0.0257309	0.0277704	99	101	0.00203955	0.929903	0.974787		Cell Lines (aggregated, Mean Normalized Ranks)
ANGPTL8	Low Buffering	High Buffering	0.0289486	0.0323251	99	101	0.00337654	0.112223	0.382537		Cell Lines (aggregated, Mean Normalized Ranks)
ANHX	Low Buffering	High Buffering	0.0591395	0.0502648	99	101	-0.00887473	0.122516	0.398756		Cell Lines (aggregated, Mean Normalized Ranks)
ANK1	Low Buffering	High Buffering	0.0211574	0.0250994	99	101	0.00394204	0.000111915	0.0171223		Cell Lines (aggregated, Mean Normalized Ranks)
ANK2	Low Buffering	High Buffering	0.0160808	0.0239669	99	101	0.00788612	0.00837542	0.121781		Cell Lines (aggregated, Mean Normalized Ranks)
ANK3	Low Buffering	High Buffering	0.0410251	0.048582	99	101	0.00755688	0.0894624	0.344964		Cell Lines (aggregated, Mean Normalized Ranks)
ANKAR	Low Buffering	High Buffering	0.0171599	0.0180712	99	101	0.00091127	0.425692	0.708169		Cell Lines (aggregated, Mean Normalized Ranks)
ANKDD1A	Low Buffering	High Buffering	0.0571576	0.0734044	99	101	0.0162468	0.0626094	0.290386		Cell Lines (aggregated, Mean Normalized Ranks)
ANKDD1B	Low Buffering	High Buffering	0.00799051	0.0149625	99	101	0.006972	0.00267266	0.0759054		Cell Lines (aggregated, Mean Normalized Ranks)
ANKEF1	Low Buffering	High Buffering	0.0083614	0.0108859	99	101	0.00252449	0.00518393	0.100289		Cell Lines (aggregated, Mean Normalized Ranks)
ANKFN1	Low Buffering	High Buffering	0.0234089	0.0199039	99	101	-0.003505	0.523632	0.772288		Cell Lines (aggregated, Mean Normalized Ranks)
ANKFY1	Low Buffering	High Buffering	0.0966567	0.101887	99	101	0.00522994	0.676064	0.863261		Cell Lines (aggregated, Mean Normalized Ranks)
ANKH	Low Buffering	High Buffering	0.0564159	0.0445603	99	101	-0.0118556	0.444379	0.721247		Cell Lines (aggregated, Mean Normalized Ranks)
ANKHD1	Low Buffering	High Buffering	0.109741	0.109376	99	101	-0.000365139	0.906631	0.966223		Cell Lines (aggregated, Mean Normalized Ranks)
ANKIB1	Low Buffering	High Buffering	0.0328602	0.0535173	99	101	0.0206571	0.0403541	0.238465		Cell Lines (aggregated, Mean Normalized Ranks)
ANKK1	Low Buffering	High Buffering	0.0189198	0.0166073	99	101	-0.00231251	0.579116	0.807545		Cell Lines (aggregated, Mean Normalized Ranks)
ANKLE1	Low Buffering	High Buffering	0.0702956	0.0887533	99	101	0.0184577	0.795626	0.921213		Cell Lines (aggregated, Mean Normalized Ranks)
ANKLE2	Low Buffering	High Buffering	0.999872	0.999197	99	101	-0.00067471	0.0411446	0.241605		Cell Lines (aggregated, Mean Normalized Ranks)
ANKMY1	Low Buffering	High Buffering	0.0374906	0.0440533	99	101	0.00656269	0.974659	0.990533		Cell Lines (aggregated, Mean Normalized Ranks)
ANKMY2	Low Buffering	High Buffering	0.104961	0.0952613	99	101	-0.00969921	0.82784	0.935178		Cell Lines (aggregated, Mean Normalized Ranks)
ANKRA2	Low Buffering	High Buffering	0.0711437	0.0820179	99	101	0.0108742	0.389725	0.681471		Cell Lines (aggregated, Mean Normalized Ranks)
ANKRD1	Low Buffering	High Buffering	0.0327693	0.0426852	99	101	0.0099159	0.0271792	0.201199		Cell Lines (aggregated, Mean Normalized Ranks)
ANKRD10	Low Buffering	High Buffering	0.0247537	0.0303321	99	101	0.00557843	0.28231	0.590475		Cell Lines (aggregated, Mean Normalized Ranks)
ANKRD11	Low Buffering	High Buffering	0.245369	0.243321	99	101	-0.00204828	0.86611	0.951475		Cell Lines (aggregated, Mean Normalized Ranks)
ANKRD12	Low Buffering	High Buffering	0.0109421	0.0215161	99	101	0.010574	0.0325109	0.217829		Cell Lines (aggregated, Mean Normalized Ranks)
ANKRD13A	Low Buffering	High Buffering	0.0283641	0.0371678	99	101	0.0088037	0.0131322	0.148235		Cell Lines (aggregated, Mean Normalized Ranks)
ANKRD13B	Low Buffering	High Buffering	0.0733229	0.0682754	99	101	-0.00504751	0.328369	0.631098		Cell Lines (aggregated, Mean Normalized Ranks)
ANKRD13C	Low Buffering	High Buffering	0.0316106	0.038733	99	101	0.00712238	0.108947	0.377692		Cell Lines (aggregated, Mean Normalized Ranks)
ANKRD13D	Low Buffering	High Buffering	0.0470056	0.0415781	99	101	-0.0054275	0.58582	0.810833		Cell Lines (aggregated, Mean Normalized Ranks)
ANKRD16	Low Buffering	High Buffering	0.0250693	0.0269896	99	101	0.00192025	0.226456	0.53191		Cell Lines (aggregated, Mean Normalized Ranks)
ANKRD17	Low Buffering	High Buffering	0.181358	0.14648	99	101	-0.034877	0.445836	0.722354		Cell Lines (aggregated, Mean Normalized Ranks)
ANKRD18A	Low Buffering	High Buffering	0.0415454	0.0395443	99	101	-0.00200115	0.640707	0.844334		Cell Lines (aggregated, Mean Normalized Ranks)
ANKRD2	Low Buffering	High Buffering	0.020578	0.0265303	99	101	0.00595229	0.43426	0.713844		Cell Lines (aggregated, Mean Normalized Ranks)
ANKRD22	Low Buffering	High Buffering	0.0610022	0.0761735	99	101	0.0151712	0.362069	0.660619		Cell Lines (aggregated, Mean Normalized Ranks)
ANKRD23	Low Buffering	High Buffering	0.0995805	0.111051	99	101	0.0114701	0.637214	0.842865		Cell Lines (aggregated, Mean Normalized Ranks)
ANKRD24	Low Buffering	High Buffering	0.0489519	0.0491399	99	101	0.000187987	0.369842	0.667653		Cell Lines (aggregated, Mean Normalized Ranks)
ANKRD26	Low Buffering	High Buffering	0.00503335	0.00611446	99	101	0.00108111	0.021073	0.181377		Cell Lines (aggregated, Mean Normalized Ranks)
ANKRD27	Low Buffering	High Buffering	0.0396247	0.0553811	99	101	0.0157565	0.0520656	0.266909		Cell Lines (aggregated, Mean Normalized Ranks)
ANKRD28	Low Buffering	High Buffering	0.0401412	0.0391432	99	101	-0.00099802	0.990252	0.996437		Cell Lines (aggregated, Mean Normalized Ranks)
ANKRD29	Low Buffering	High Buffering	0.00866338	0.0157087	99	101	0.00704533	0.000186875	0.0215052		Cell Lines (aggregated, Mean Normalized Ranks)
ANKRD30A	Low Buffering	High Buffering	0.0166426	0.0169473	99	101	0.000304709	0.569127	0.801308		Cell Lines (aggregated, Mean Normalized Ranks)
ANKRD30B	Low Buffering	High Buffering	0.0122129	0.0163061	99	101	0.00409327	0.166657	0.461627		Cell Lines (aggregated, Mean Normalized Ranks)
ANKRD31	Low Buffering	High Buffering	0.139175	0.149106	99	101	0.00993085	0.602738	0.821797		Cell Lines (aggregated, Mean Normalized Ranks)
ANKRD33	Low Buffering	High Buffering	0.0391492	0.0491212	99	101	0.00997207	0.0941689	0.354549		Cell Lines (aggregated, Mean Normalized Ranks)
ANKRD33B	Low Buffering	High Buffering	0.0434967	0.0495819	99	101	0.00608512	0.0845061	0.335112		Cell Lines (aggregated, Mean Normalized Ranks)
ANKRD34A	Low Buffering	High Buffering	0.0973359	0.10873	99	101	0.0113942	0.589186	0.813142		Cell Lines (aggregated, Mean Normalized Ranks)
ANKRD34B	Low Buffering	High Buffering	0.103366	0.0776423	99	101	-0.0257241	0.0121746	0.142886		Cell Lines (aggregated, Mean Normalized Ranks)
ANKRD34C	Low Buffering	High Buffering	0.0311381	0.0378893	99	101	0.00675117	0.761893	0.908021		Cell Lines (aggregated, Mean Normalized Ranks)
ANKRD35	Low Buffering	High Buffering	0.08613	0.107956	99	101	0.0218263	0.228338	0.533994		Cell Lines (aggregated, Mean Normalized Ranks)
ANKRD36	Low Buffering	High Buffering	0.187244	0.147945	44	48	-0.039299	0.180956	0.480578		Cell Lines (aggregated, Mean Normalized Ranks)
ANKRD37	Low Buffering	High Buffering	0.0160637	0.0174696	99	101	0.0014059	0.304762	0.610972		Cell Lines (aggregated, Mean Normalized Ranks)
ANKRD39	Low Buffering	High Buffering	0.134712	0.180632	99	101	0.0459196	0.0184956	0.170098		Cell Lines (aggregated, Mean Normalized Ranks)
ANKRD40	Low Buffering	High Buffering	0.070475	0.0701231	99	101	-0.000351918	0.611278	0.826888		Cell Lines (aggregated, Mean Normalized Ranks)
ANKRD42	Low Buffering	High Buffering	0.0134108	0.0147992	99	101	0.00138846	0.966866	0.987312		Cell Lines (aggregated, Mean Normalized Ranks)
ANKRD44	Low Buffering	High Buffering	0.0185149	0.0153038	99	101	-0.00321108	0.947398	0.981342		Cell Lines (aggregated, Mean Normalized Ranks)
ANKRD45	Low Buffering	High Buffering	0.00765929	0.00780349	99	101	0.000144199	0.161474	0.453652		Cell Lines (aggregated, Mean Normalized Ranks)
ANKRD46	Low Buffering	High Buffering	0.00959339	0.0124685	99	101	0.00287507	0.120751	0.396213		Cell Lines (aggregated, Mean Normalized Ranks)
ANKRD49	Low Buffering	High Buffering	0.416619	0.299947	99	101	-0.116672	0.034338	0.221851		Cell Lines (aggregated, Mean Normalized Ranks)
ANKRD50	Low Buffering	High Buffering	0.00937044	0.0131871	99	101	0.00381664	0.0339245	0.22144		Cell Lines (aggregated, Mean Normalized Ranks)
ANKRD52	Low Buffering	High Buffering	0.295912	0.247176	99	101	-0.0487353	0.143955	0.430215		Cell Lines (aggregated, Mean Normalized Ranks)
ANKRD53	Low Buffering	High Buffering	0.0439365	0.0540387	99	101	0.0101022	0.0248876	0.193192		Cell Lines (aggregated, Mean Normalized Ranks)
ANKRD54	Low Buffering	High Buffering	0.154297	0.146131	99	101	-0.00816682	0.761893	0.908021		Cell Lines (aggregated, Mean Normalized Ranks)
ANKRD55	Low Buffering	High Buffering	0.0192856	0.013738	99	101	-0.00554754	0.760032	0.907389		Cell Lines (aggregated, Mean Normalized Ranks)
ANKRD6	Low Buffering	High Buffering	0.0336751	0.0361366	99	101	0.00246151	0.362069	0.660619		Cell Lines (aggregated, Mean Normalized Ranks)
ANKRD61	Low Buffering	High Buffering	0.00651244	0.00999878	99	101	0.00348634	0.0022007	0.06952		Cell Lines (aggregated, Mean Normalized Ranks)
ANKRD62	Low Buffering	High Buffering	0.011907	0.0121058	99	101	0.000198818	0.579116	0.807545		Cell Lines (aggregated, Mean Normalized Ranks)
ANKRD65	Low Buffering	High Buffering	0.335241	0.304016	99	101	-0.0312247	0.191118	0.492439		Cell Lines (aggregated, Mean Normalized Ranks)
ANKRD66	Low Buffering	High Buffering	0.00719888	0.00991584	99	101	0.00271696	0.195299	0.497212		Cell Lines (aggregated, Mean Normalized Ranks)
ANKRD7	Low Buffering	High Buffering	0.0102906	0.0179692	99	101	0.0076786	0.0810429	0.32881		Cell Lines (aggregated, Mean Normalized Ranks)
ANKRD9	Low Buffering	High Buffering	0.0392255	0.0362611	99	101	-0.00296446	0.679641	0.864093		Cell Lines (aggregated, Mean Normalized Ranks)
ANKS1A	Low Buffering	High Buffering	0.0186879	0.0195505	99	101	0.000862611	0.413028	0.69851		Cell Lines (aggregated, Mean Normalized Ranks)
ANKS1B	Low Buffering	High Buffering	0.0133208	0.0116598	99	101	-0.00166099	0.769353	0.909996		Cell Lines (aggregated, Mean Normalized Ranks)
ANKS3	Low Buffering	High Buffering	0.0275531	0.0362628	99	101	0.0087097	0.106276	0.372955		Cell Lines (aggregated, Mean Normalized Ranks)
ANKS4B	Low Buffering	High Buffering	0.00807875	0.00975477	99	101	0.00167602	0.195299	0.497212		Cell Lines (aggregated, Mean Normalized Ranks)
ANKS6	Low Buffering	High Buffering	0.112522	0.116695	99	101	0.00417289	0.65829	0.853729		Cell Lines (aggregated, Mean Normalized Ranks)
ANKZF1	Low Buffering	High Buffering	0.059352	0.0536734	99	101	-0.00567863	0.961023	0.985319		Cell Lines (aggregated, Mean Normalized Ranks)
ANLN	Low Buffering	High Buffering	0.472957	0.534956	99	101	0.0619993	0.0995732	0.363617		Cell Lines (aggregated, Mean Normalized Ranks)
ANO1	Low Buffering	High Buffering	0.0836933	0.101269	99	101	0.0175752	0.375082	0.671299		Cell Lines (aggregated, Mean Normalized Ranks)
ANO10	Low Buffering	High Buffering	0.0186681	0.0208843	99	101	0.00221616	0.391073	0.682213		Cell Lines (aggregated, Mean Normalized Ranks)
ANO2	Low Buffering	High Buffering	0.0751239	0.0774339	92	90	0.00231	0.487875	0.749751		Cell Lines (aggregated, Mean Normalized Ranks)
ANO3	Low Buffering	High Buffering	0.0291404	0.0313024	99	101	0.00216205	0.49695	0.755702		Cell Lines (aggregated, Mean Normalized Ranks)
ANO4	Low Buffering	High Buffering	0.0350268	0.0321439	99	101	-0.00288288	0.812641	0.928837		Cell Lines (aggregated, Mean Normalized Ranks)
ANO5	Low Buffering	High Buffering	0.0518092	0.053562	99	101	0.00175277	0.215397	0.520064		Cell Lines (aggregated, Mean Normalized Ranks)
ANO6	Low Buffering	High Buffering	0.0299582	0.0301858	99	101	0.000227578	0.674278	0.862597		Cell Lines (aggregated, Mean Normalized Ranks)
ANO7	Low Buffering	High Buffering	0.0250522	0.0186452	99	101	-0.00640696	0.0744622	0.315698		Cell Lines (aggregated, Mean Normalized Ranks)
ANO8	Low Buffering	High Buffering	0.0812894	0.0858937	99	101	0.00460423	0.542899	0.785281		Cell Lines (aggregated, Mean Normalized Ranks)
ANO9	Low Buffering	High Buffering	0.0172982	0.0165744	99	101	-0.000723804	0.89116	0.962116		Cell Lines (aggregated, Mean Normalized Ranks)
ANOS1	Low Buffering	High Buffering	0.00602869	0.00780523	99	101	0.00177654	0.0675876	0.301482		Cell Lines (aggregated, Mean Normalized Ranks)
ANP32A	Low Buffering	High Buffering	0.0508907	0.0538136	99	101	0.00292291	0.990252	0.996437		Cell Lines (aggregated, Mean Normalized Ranks)
ANP32B	Low Buffering	High Buffering	0.0592323	0.0411767	99	101	-0.0180557	0.0814694	0.329635		Cell Lines (aggregated, Mean Normalized Ranks)
ANP32D	Low Buffering	High Buffering	0.0739143	0.0733293	99	101	-0.000584977	0.728607	0.890079		Cell Lines (aggregated, Mean Normalized Ranks)
ANP32E	Low Buffering	High Buffering	0.187731	0.18487	99	101	-0.0028611	0.422859	0.706106		Cell Lines (aggregated, Mean Normalized Ranks)
ANPEP	Low Buffering	High Buffering	0.0210228	0.0248617	99	101	0.00383888	0.121337	0.397107		Cell Lines (aggregated, Mean Normalized Ranks)
ANTKMT	Low Buffering	High Buffering	0.0917842	0.105399	99	101	0.0136143	0.224585	0.530145		Cell Lines (aggregated, Mean Normalized Ranks)
ANTXR1	Low Buffering	High Buffering	0.0225815	0.0388524	99	101	0.0162709	0.0213472	0.182408		Cell Lines (aggregated, Mean Normalized Ranks)
ANTXR2	Low Buffering	High Buffering	0.0127066	0.0122239	99	101	-0.000482696	0.152874	0.442612		Cell Lines (aggregated, Mean Normalized Ranks)
ANTXRL	Low Buffering	High Buffering	0.215212	0.228001	99	101	0.0127891	0.835464	0.937154		Cell Lines (aggregated, Mean Normalized Ranks)
ANXA1	Low Buffering	High Buffering	0.0139748	0.0179169	99	101	0.00394214	0.0313396	0.214275		Cell Lines (aggregated, Mean Normalized Ranks)
ANXA10	Low Buffering	High Buffering	0.0102828	0.0158745	99	101	0.00559173	0.0420524	0.244425		Cell Lines (aggregated, Mean Normalized Ranks)
ANXA11	Low Buffering	High Buffering	0.0225103	0.0214491	99	101	-0.00106116	0.191118	0.492439		Cell Lines (aggregated, Mean Normalized Ranks)
ANXA13	Low Buffering	High Buffering	0.0656142	0.0864027	99	101	0.0207885	0.364649	0.663073		Cell Lines (aggregated, Mean Normalized Ranks)
ANXA2	Low Buffering	High Buffering	0.0187816	0.0340176	99	101	0.015236	0.00534283	0.100729		Cell Lines (aggregated, Mean Normalized Ranks)
ANXA2R	Low Buffering	High Buffering	0.0740247	0.054814	99	101	-0.0192107	0.238887	0.545602		Cell Lines (aggregated, Mean Normalized Ranks)
ANXA3	Low Buffering	High Buffering	0.015773	0.0179776	99	101	0.00220454	0.403335	0.692223		Cell Lines (aggregated, Mean Normalized Ranks)
ANXA4	Low Buffering	High Buffering	0.021276	0.0251148	99	101	0.00383878	0.0633014	0.291991		Cell Lines (aggregated, Mean Normalized Ranks)
ANXA5	Low Buffering	High Buffering	0.00974268	0.0120776	99	101	0.00233491	0.279041	0.586407		Cell Lines (aggregated, Mean Normalized Ranks)
ANXA6	Low Buffering	High Buffering	0.0131556	0.0140495	99	101	0.000893897	0.437137	0.71605		Cell Lines (aggregated, Mean Normalized Ranks)
ANXA7	Low Buffering	High Buffering	0.055129	0.0650183	99	101	0.00988932	0.0148433	0.157611		Cell Lines (aggregated, Mean Normalized Ranks)
ANXA8	Low Buffering	High Buffering	0.0504802	0.0640762	92	90	0.013596	0.121334	0.397107		Cell Lines (aggregated, Mean Normalized Ranks)
ANXA8L1	Low Buffering	High Buffering	0.235286	0.258538	92	90	0.0232512	0.607542	0.824777		Cell Lines (aggregated, Mean Normalized Ranks)
ANXA9	Low Buffering	High Buffering	0.13319	0.168454	99	101	0.0352642	0.010591	0.135813		Cell Lines (aggregated, Mean Normalized Ranks)
AOAH	Low Buffering	High Buffering	0.0180231	0.0237588	99	101	0.00573564	0.58582	0.810833		Cell Lines (aggregated, Mean Normalized Ranks)
AOC1	Low Buffering	High Buffering	0.0710728	0.071341	99	101	0.000268243	0.883439	0.958863		Cell Lines (aggregated, Mean Normalized Ranks)
AOC2	Low Buffering	High Buffering	0.100836	0.113883	99	101	0.0130473	0.147337	0.434822		Cell Lines (aggregated, Mean Normalized Ranks)
AOC3	Low Buffering	High Buffering	0.11668	0.111934	99	101	-0.00474616	0.441474	0.719364		Cell Lines (aggregated, Mean Normalized Ranks)
AOPEP	Low Buffering	High Buffering	0.0109907	0.0172718	99	101	0.00628107	0.00191402	0.065357		Cell Lines (aggregated, Mean Normalized Ranks)
AOX1	Low Buffering	High Buffering	0.0211798	0.0211264	99	101	-5.3467e-05	0.451689	0.726722		Cell Lines (aggregated, Mean Normalized Ranks)
AP1AR	Low Buffering	High Buffering	0.0102142	0.0130719	99	101	0.00285777	0.0694427	0.3053		Cell Lines (aggregated, Mean Normalized Ranks)
AP1B1	Low Buffering	High Buffering	0.14449	0.131866	99	101	-0.0126239	0.309391	0.614414		Cell Lines (aggregated, Mean Normalized Ranks)
AP1G1	Low Buffering	High Buffering	0.19336	0.190893	99	101	-0.00246705	0.58582	0.810833		Cell Lines (aggregated, Mean Normalized Ranks)
AP1G2	Low Buffering	High Buffering	0.161719	0.184847	99	101	0.0231282	0.517289	0.768883		Cell Lines (aggregated, Mean Normalized Ranks)
AP1M1	Low Buffering	High Buffering	0.0956418	0.0839935	99	101	-0.0116483	0.450222	0.725349		Cell Lines (aggregated, Mean Normalized Ranks)
AP1M2	Low Buffering	High Buffering	0.0475944	0.0501263	99	101	0.00253198	0.692217	0.87065		Cell Lines (aggregated, Mean Normalized Ranks)
AP1S1	Low Buffering	High Buffering	0.0432242	0.0331232	99	101	-0.010101	0.500051	0.757363		Cell Lines (aggregated, Mean Normalized Ranks)
AP1S2	Low Buffering	High Buffering	0.0929685	0.103824	99	101	0.0108553	0.570786	0.802369		Cell Lines (aggregated, Mean Normalized Ranks)
AP1S3	Low Buffering	High Buffering	0.0425553	0.039003	99	101	-0.00355231	0.582463	0.809221		Cell Lines (aggregated, Mean Normalized Ranks)
AP2A1	Low Buffering	High Buffering	0.0522472	0.0566788	99	101	0.00443156	0.69402	0.871434		Cell Lines (aggregated, Mean Normalized Ranks)
AP2A2	Low Buffering	High Buffering	0.0187975	0.0227886	99	101	0.00399117	0.231182	0.537805		Cell Lines (aggregated, Mean Normalized Ranks)
AP2B1	Low Buffering	High Buffering	0.0928033	0.101723	99	101	0.00891985	0.232135	0.538539		Cell Lines (aggregated, Mean Normalized Ranks)
AP2M1	Low Buffering	High Buffering	0.773097	0.695567	99	101	-0.07753	0.0373542	0.230739		Cell Lines (aggregated, Mean Normalized Ranks)
AP2S1	Low Buffering	High Buffering	0.728248	0.680865	99	101	-0.0473829	0.245776	0.552959		Cell Lines (aggregated, Mean Normalized Ranks)
AP3B1	Low Buffering	High Buffering	0.203694	0.154898	99	101	-0.0487969	0.0486195	0.258439		Cell Lines (aggregated, Mean Normalized Ranks)
AP3B2	Low Buffering	High Buffering	0.0343645	0.0396927	99	101	0.00532826	0.181353	0.480841		Cell Lines (aggregated, Mean Normalized Ranks)
AP3D1	Low Buffering	High Buffering	0.0767097	0.0646812	99	101	-0.0120284	0.235977	0.543255		Cell Lines (aggregated, Mean Normalized Ranks)
AP3M1	Low Buffering	High Buffering	0.167816	0.164407	99	101	-0.00340836	0.852675	0.944267		Cell Lines (aggregated, Mean Normalized Ranks)
AP3M2	Low Buffering	High Buffering	0.148827	0.152775	99	101	0.00394799	0.803177	0.924819		Cell Lines (aggregated, Mean Normalized Ranks)
AP3S1	Low Buffering	High Buffering	0.248719	0.192722	99	101	-0.0559968	0.00116454	0.0544369		Cell Lines (aggregated, Mean Normalized Ranks)
AP3S2	Low Buffering	High Buffering	0.0289121	0.0546919	99	101	0.0257798	0.000658608	0.0420598		Cell Lines (aggregated, Mean Normalized Ranks)
AP4B1	Low Buffering	High Buffering	0.0476204	0.0460336	99	101	-0.00158673	0.15929	0.450518		Cell Lines (aggregated, Mean Normalized Ranks)
AP4E1	Low Buffering	High Buffering	0.0379335	0.0425145	99	101	0.00458101	0.319975	0.623828		Cell Lines (aggregated, Mean Normalized Ranks)
AP4M1	Low Buffering	High Buffering	0.019324	0.03061	99	101	0.011286	0.418629	0.701953		Cell Lines (aggregated, Mean Normalized Ranks)
AP4S1	Low Buffering	High Buffering	0.0641553	0.0536942	99	101	-0.0104611	0.460551	0.732336		Cell Lines (aggregated, Mean Normalized Ranks)
AP5B1	Low Buffering	High Buffering	0.0750882	0.10891	99	101	0.0338215	0.000836941	0.0472365		Cell Lines (aggregated, Mean Normalized Ranks)
AP5M1	Low Buffering	High Buffering	0.019309	0.0270122	99	101	0.00770325	0.375082	0.671299		Cell Lines (aggregated, Mean Normalized Ranks)
AP5S1	Low Buffering	High Buffering	0.0315303	0.0330237	99	101	0.00149337	0.478561	0.743497		Cell Lines (aggregated, Mean Normalized Ranks)
AP5Z1	Low Buffering	High Buffering	0.0551741	0.0547547	99	101	-0.000419473	0.873804	0.954485		Cell Lines (aggregated, Mean Normalized Ranks)
APAF1	Low Buffering	High Buffering	0.0125701	0.0115475	99	101	-0.00102267	0.916319	0.969204		Cell Lines (aggregated, Mean Normalized Ranks)
APBA1	Low Buffering	High Buffering	0.0371547	0.0488022	99	101	0.0116475	0.0814694	0.329635		Cell Lines (aggregated, Mean Normalized Ranks)
APBA2	Low Buffering	High Buffering	0.133261	0.13778	99	101	0.00451957	0.97271	0.98929		Cell Lines (aggregated, Mean Normalized Ranks)
APBA3	Low Buffering	High Buffering	0.0130855	0.0122217	99	101	-0.000863784	0.992202	0.996927		Cell Lines (aggregated, Mean Normalized Ranks)
APBB1	Low Buffering	High Buffering	0.0389085	0.0308731	99	101	-0.0080354	0.0227652	0.186091		Cell Lines (aggregated, Mean Normalized Ranks)
APBB1IP	Low Buffering	High Buffering	0.0284436	0.0291132	99	101	0.000669649	0.706693	0.878755		Cell Lines (aggregated, Mean Normalized Ranks)
APBB2	Low Buffering	High Buffering	0.010642	0.0148742	99	101	0.00423216	0.00428388	0.0926971		Cell Lines (aggregated, Mean Normalized Ranks)
APBB3	Low Buffering	High Buffering	0.0287271	0.0279242	99	101	-0.000802882	0.743342	0.897929		Cell Lines (aggregated, Mean Normalized Ranks)
APC	Low Buffering	High Buffering	0.229237	0.235882	99	101	0.0066442	0.704878	0.8781		Cell Lines (aggregated, Mean Normalized Ranks)
APC2	Low Buffering	High Buffering	0.125366	0.10092	99	101	-0.0244461	0.012259	0.143213		Cell Lines (aggregated, Mean Normalized Ranks)
APCDD1	Low Buffering	High Buffering	0.00757145	0.0104344	99	101	0.00286299	0.17583	0.473207		Cell Lines (aggregated, Mean Normalized Ranks)
APCDD1L	Low Buffering	High Buffering	0.0214356	0.0269526	99	101	0.005517	0.885368	0.95984		Cell Lines (aggregated, Mean Normalized Ranks)
APCS	Low Buffering	High Buffering	0.052695	0.0475764	99	101	-0.00511856	0.767486	0.909427		Cell Lines (aggregated, Mean Normalized Ranks)
APEH	Low Buffering	High Buffering	0.116552	0.149693	99	101	0.0331401	0.249776	0.556796		Cell Lines (aggregated, Mean Normalized Ranks)
APEX1	Low Buffering	High Buffering	0.0935738	0.0852474	99	101	-0.00832641	0.795626	0.921213		Cell Lines (aggregated, Mean Normalized Ranks)
APEX2	Low Buffering	High Buffering	0.187993	0.140267	99	101	-0.0477258	0.706693	0.878755		Cell Lines (aggregated, Mean Normalized Ranks)
APH1A	Low Buffering	High Buffering	0.273781	0.294257	99	101	0.020476	0.506284	0.761402		Cell Lines (aggregated, Mean Normalized Ranks)
APH1B	Low Buffering	High Buffering	0.0534091	0.0615879	99	101	0.0081788	0.316421	0.621549		Cell Lines (aggregated, Mean Normalized Ranks)
API5	Low Buffering	High Buffering	0.159077	0.146655	99	101	-0.0124217	0.76562	0.908492		Cell Lines (aggregated, Mean Normalized Ranks)
APIP	Low Buffering	High Buffering	0.0734621	0.100149	99	101	0.026687	0.885368	0.95984		Cell Lines (aggregated, Mean Normalized Ranks)
APLF	Low Buffering	High Buffering	0.0141484	0.0180125	99	101	0.00386409	0.000466818	0.035204		Cell Lines (aggregated, Mean Normalized Ranks)
APLN	Low Buffering	High Buffering	0.0209429	0.0222504	99	101	0.00130755	0.544521	0.786087		Cell Lines (aggregated, Mean Normalized Ranks)
APLNR	Low Buffering	High Buffering	0.0294729	0.0399379	99	101	0.010465	0.0686957	0.303144		Cell Lines (aggregated, Mean Normalized Ranks)
APLP1	Low Buffering	High Buffering	0.136546	0.108024	99	101	-0.0285216	0.00703479	0.113647		Cell Lines (aggregated, Mean Normalized Ranks)
APLP2	Low Buffering	High Buffering	0.012221	0.0129259	99	101	0.000704956	0.690415	0.869638		Cell Lines (aggregated, Mean Normalized Ranks)
APMAP	Low Buffering	High Buffering	0.0223072	0.0302578	99	101	0.00795062	0.435697	0.715079		Cell Lines (aggregated, Mean Normalized Ranks)
APOA1	Low Buffering	High Buffering	0.0220811	0.0285183	99	101	0.00643721	0.209129	0.512399		Cell Lines (aggregated, Mean Normalized Ranks)
APOA2	Low Buffering	High Buffering	0.0351644	0.0381542	99	101	0.00298972	0.633729	0.841143		Cell Lines (aggregated, Mean Normalized Ranks)
APOA4	Low Buffering	High Buffering	0.0140258	0.0188878	99	101	0.00486198	0.00378482	0.0871098		Cell Lines (aggregated, Mean Normalized Ranks)
APOA5	Low Buffering	High Buffering	0.026914	0.0257315	99	101	-0.00118245	0.647717	0.847584		Cell Lines (aggregated, Mean Normalized Ranks)
APOB	Low Buffering	High Buffering	0.0233595	0.0309384	99	101	0.00757892	0.0105168	0.135549		Cell Lines (aggregated, Mean Normalized Ranks)
APOBEC1	Low Buffering	High Buffering	0.0482372	0.0505899	99	101	0.00235274	0.756313	0.905756		Cell Lines (aggregated, Mean Normalized Ranks)
APOBEC2	Low Buffering	High Buffering	0.0260308	0.025653	99	101	-0.000377747	0.597639	0.818059		Cell Lines (aggregated, Mean Normalized Ranks)
APOBEC3A	Low Buffering	High Buffering	0.043265	0.0422605	99	101	-0.00100452	0.104698	0.370573		Cell Lines (aggregated, Mean Normalized Ranks)
APOBEC3B	Low Buffering	High Buffering	0.0441443	0.0495324	99	101	0.00538808	0.181353	0.480841		Cell Lines (aggregated, Mean Normalized Ranks)
APOBEC3C	Low Buffering	High Buffering	0.0776807	0.0662332	99	101	-0.0114475	0.939619	0.978662		Cell Lines (aggregated, Mean Normalized Ranks)
APOBEC3D	Low Buffering	High Buffering	0.0339018	0.0336714	99	101	-0.000230447	0.0736712	0.314603		Cell Lines (aggregated, Mean Normalized Ranks)
APOBEC3F	Low Buffering	High Buffering	0.0120874	0.0177179	44	48	0.00563044	0.0792603	0.325841		Cell Lines (aggregated, Mean Normalized Ranks)
APOBEC3G	Low Buffering	High Buffering	0.00808955	0.012414	99	101	0.00432442	0.00668186	0.110463		Cell Lines (aggregated, Mean Normalized Ranks)
APOBEC3H	Low Buffering	High Buffering	0.0334186	0.0593924	99	101	0.0259738	0.00134647	0.0564117		Cell Lines (aggregated, Mean Normalized Ranks)
APOBEC4	Low Buffering	High Buffering	0.0375521	0.0451585	99	101	0.0076064	0.239863	0.546734		Cell Lines (aggregated, Mean Normalized Ranks)
APOBR	Low Buffering	High Buffering	0.0244646	0.0252898	99	101	0.000825192	0.850759	0.943619		Cell Lines (aggregated, Mean Normalized Ranks)
APOC1	Low Buffering	High Buffering	0.149328	0.12367	99	101	-0.0256586	0.442925	0.72047		Cell Lines (aggregated, Mean Normalized Ranks)
APOC2	Low Buffering	High Buffering	0.0674192	0.0745381	99	101	0.00711894	0.296773	0.604043		Cell Lines (aggregated, Mean Normalized Ranks)
APOC3	Low Buffering	High Buffering	0.0271706	0.0329189	99	101	0.00574828	0.929903	0.974787		Cell Lines (aggregated, Mean Normalized Ranks)
APOC4	Low Buffering	High Buffering	0.0281396	0.025486	99	101	-0.00265359	0.53805	0.781648		Cell Lines (aggregated, Mean Normalized Ranks)
APOD	Low Buffering	High Buffering	0.0294469	0.0322811	99	101	0.0028341	0.167407	0.462404		Cell Lines (aggregated, Mean Normalized Ranks)
APOE	Low Buffering	High Buffering	0.0302651	0.0374641	99	101	0.00719906	0.0927366	0.351546		Cell Lines (aggregated, Mean Normalized Ranks)
APOF	Low Buffering	High Buffering	0.0558953	0.0527272	99	101	-0.00316808	0.887298	0.960228		Cell Lines (aggregated, Mean Normalized Ranks)
APOH	Low Buffering	High Buffering	0.0656475	0.0633272	99	101	-0.00232027	0.307071	0.612621		Cell Lines (aggregated, Mean Normalized Ranks)
APOL1	Low Buffering	High Buffering	0.0155786	0.0170137	99	101	0.00143505	0.918259	0.969519		Cell Lines (aggregated, Mean Normalized Ranks)
APOL2	Low Buffering	High Buffering	0.0307548	0.036613	99	101	0.00585811	0.961023	0.985319		Cell Lines (aggregated, Mean Normalized Ranks)
APOL3	Low Buffering	High Buffering	0.011462	0.0235279	99	101	0.012066	0.000271759	0.0257546		Cell Lines (aggregated, Mean Normalized Ranks)
APOL5	Low Buffering	High Buffering	0.0331273	0.0412888	99	101	0.00816147	0.0255246	0.194977		Cell Lines (aggregated, Mean Normalized Ranks)
APOL6	Low Buffering	High Buffering	0.00961544	0.0112188	99	101	0.00160334	0.254838	0.562071		Cell Lines (aggregated, Mean Normalized Ranks)
APOLD1	Low Buffering	High Buffering	0.0666802	0.0725309	99	101	0.00585071	0.850759	0.943619		Cell Lines (aggregated, Mean Normalized Ranks)
APOM	Low Buffering	High Buffering	0.101501	0.109301	99	101	0.00779983	0.522043	0.771549		Cell Lines (aggregated, Mean Normalized Ranks)
APOO	Low Buffering	High Buffering	0.0106279	0.0134175	99	101	0.00278956	0.150779	0.439347		Cell Lines (aggregated, Mean Normalized Ranks)
APOOL	Low Buffering	High Buffering	0.121333	0.117266	99	101	-0.00406758	0.618148	0.832244		Cell Lines (aggregated, Mean Normalized Ranks)
APP	Low Buffering	High Buffering	0.0164008	0.0272814	99	101	0.0108806	0.0831936	0.333188		Cell Lines (aggregated, Mean Normalized Ranks)
APPBP2	Low Buffering	High Buffering	0.0462689	0.067455	99	101	0.0211861	0.760032	0.907389		Cell Lines (aggregated, Mean Normalized Ranks)
APPL1	Low Buffering	High Buffering	0.0368601	0.036003	99	101	-0.000857117	0.445836	0.722354		Cell Lines (aggregated, Mean Normalized Ranks)
APPL2	Low Buffering	High Buffering	0.0386164	0.0416466	99	101	0.00303019	0.743342	0.897929		Cell Lines (aggregated, Mean Normalized Ranks)
APRT	Low Buffering	High Buffering	0.128406	0.18148	99	101	0.0530738	0.0136821	0.15098		Cell Lines (aggregated, Mean Normalized Ranks)
APTX	Low Buffering	High Buffering	0.0333059	0.0280272	99	101	-0.00527874	0.97271	0.98929		Cell Lines (aggregated, Mean Normalized Ranks)
AQP1	Low Buffering	High Buffering	0.0285484	0.02627	99	101	-0.00227842	0.767486	0.909427		Cell Lines (aggregated, Mean Normalized Ranks)
AQP10	Low Buffering	High Buffering	0.183556	0.176299	99	101	-0.00725665	0.525224	0.773156		Cell Lines (aggregated, Mean Normalized Ranks)
AQP11	Low Buffering	High Buffering	0.0153708	0.0187712	99	101	0.00340041	0.0579383	0.280772		Cell Lines (aggregated, Mean Normalized Ranks)
AQP12B	Low Buffering	High Buffering	0.229829	0.220605	99	101	-0.00922459	0.300179	0.606312		Cell Lines (aggregated, Mean Normalized Ranks)
AQP2	Low Buffering	High Buffering	0.0804829	0.0948142	99	101	0.0143314	0.966866	0.987312		Cell Lines (aggregated, Mean Normalized Ranks)
AQP3	Low Buffering	High Buffering	0.0239124	0.0246545	99	101	0.000742119	0.854591	0.945031		Cell Lines (aggregated, Mean Normalized Ranks)
AQP4	Low Buffering	High Buffering	0.00741405	0.00912299	99	101	0.00170894	0.101089	0.365986		Cell Lines (aggregated, Mean Normalized Ranks)
AQP5	Low Buffering	High Buffering	0.0543976	0.0618822	99	101	0.00748457	0.484649	0.747386		Cell Lines (aggregated, Mean Normalized Ranks)
AQP6	Low Buffering	High Buffering	0.0966175	0.112222	99	101	0.015604	0.175052	0.472403		Cell Lines (aggregated, Mean Normalized Ranks)
AQP7	Low Buffering	High Buffering	0.419353	0.456502	99	101	0.037149	0.220877	0.526481		Cell Lines (aggregated, Mean Normalized Ranks)
AQP8	Low Buffering	High Buffering	0.0153643	0.0161975	99	101	0.000833214	0.663602	0.856358		Cell Lines (aggregated, Mean Normalized Ranks)
AQP9	Low Buffering	High Buffering	0.0314128	0.0339468	99	101	0.00253399	0.961023	0.985319		Cell Lines (aggregated, Mean Normalized Ranks)
AQR	Low Buffering	High Buffering	0.987932	0.987668	99	101	-0.000264446	0.609564	0.825959		Cell Lines (aggregated, Mean Normalized Ranks)
AR	Low Buffering	High Buffering	0.0224426	0.00826947	99	101	-0.0141731	0.0106656	0.136276		Cell Lines (aggregated, Mean Normalized Ranks)
ARAF	Low Buffering	High Buffering	0.007291	0.00952896	99	101	0.00223795	0.0109687	0.138059		Cell Lines (aggregated, Mean Normalized Ranks)
ARAP1	Low Buffering	High Buffering	0.0722418	0.072112	99	101	-0.000129892	0.83165	0.935642		Cell Lines (aggregated, Mean Normalized Ranks)
ARAP2	Low Buffering	High Buffering	0.017553	0.0180236	99	101	0.000470574	0.165163	0.458925		Cell Lines (aggregated, Mean Normalized Ranks)
ARAP3	Low Buffering	High Buffering	0.0343915	0.0280295	99	101	-0.00636208	0.492318	0.752338		Cell Lines (aggregated, Mean Normalized Ranks)
ARB2A	Low Buffering	High Buffering	0.00648267	0.00982737	99	101	0.0033447	0.273651	0.579893		Cell Lines (aggregated, Mean Normalized Ranks)
ARC	Low Buffering	High Buffering	0.0249867	0.0257983	99	101	0.000811598	0.247771	0.554769		Cell Lines (aggregated, Mean Normalized Ranks)
ARCN1	Low Buffering	High Buffering	0.980619	0.981976	99	101	0.00135687	0.924074	0.972536		Cell Lines (aggregated, Mean Normalized Ranks)
AREG	Low Buffering	High Buffering	0.0156937	0.0218457	99	101	0.00615203	0.293392	0.601932		Cell Lines (aggregated, Mean Normalized Ranks)
AREL1	Low Buffering	High Buffering	0.0411796	0.0480274	99	101	0.00684778	0.640707	0.844334		Cell Lines (aggregated, Mean Normalized Ranks)
ARF1	Low Buffering	High Buffering	0.307449	0.372196	99	101	0.0647473	0.0435558	0.247879		Cell Lines (aggregated, Mean Normalized Ranks)
ARF3	Low Buffering	High Buffering	0.167441	0.181677	99	101	0.0142365	0.210906	0.514974		Cell Lines (aggregated, Mean Normalized Ranks)
ARF4	Low Buffering	High Buffering	0.652271	0.669797	99	101	0.0175257	0.567469	0.800374		Cell Lines (aggregated, Mean Normalized Ranks)
ARF5	Low Buffering	High Buffering	0.0181559	0.0209717	99	101	0.00281589	0.0200067	0.176925		Cell Lines (aggregated, Mean Normalized Ranks)
ARF6	Low Buffering	High Buffering	0.291869	0.251024	99	101	-0.040845	0.204733	0.508447		Cell Lines (aggregated, Mean Normalized Ranks)
ARFGAP1	Low Buffering	High Buffering	0.0248359	0.0224695	99	101	-0.00236639	0.437137	0.71605		Cell Lines (aggregated, Mean Normalized Ranks)
ARFGAP2	Low Buffering	High Buffering	0.0172318	0.0260584	99	101	0.00882657	0.00221873	0.0697168		Cell Lines (aggregated, Mean Normalized Ranks)
ARFGAP3	Low Buffering	High Buffering	0.011871	0.0140925	99	101	0.00222147	0.202128	0.505448		Cell Lines (aggregated, Mean Normalized Ranks)
ARFGEF1	Low Buffering	High Buffering	0.0473867	0.0720072	99	101	0.0246204	0.277958	0.584946		Cell Lines (aggregated, Mean Normalized Ranks)
ARFGEF2	Low Buffering	High Buffering	0.0387899	0.0330735	99	101	-0.00571636	0.719448	0.886036		Cell Lines (aggregated, Mean Normalized Ranks)
ARFGEF3	Low Buffering	High Buffering	0.0166753	0.0198842	99	101	0.0032089	0.113331	0.38344		Cell Lines (aggregated, Mean Normalized Ranks)
ARFIP1	Low Buffering	High Buffering	0.022917	0.0157068	99	101	-0.00721028	0.544521	0.786087		Cell Lines (aggregated, Mean Normalized Ranks)
ARFIP2	Low Buffering	High Buffering	0.0125145	0.0148672	99	101	0.00235272	0.690415	0.869638		Cell Lines (aggregated, Mean Normalized Ranks)
ARFRP1	Low Buffering	High Buffering	0.735907	0.699583	99	101	-0.0363234	0.139321	0.422348		Cell Lines (aggregated, Mean Normalized Ranks)
ARG1	Low Buffering	High Buffering	0.00324068	0.00448509	99	101	0.00124441	0.0204009	0.179605		Cell Lines (aggregated, Mean Normalized Ranks)
ARG2	Low Buffering	High Buffering	0.0132048	0.0169259	99	101	0.00372111	0.410245	0.697262		Cell Lines (aggregated, Mean Normalized Ranks)
ARGFX	Low Buffering	High Buffering	0.0319305	0.0357461	99	101	0.00381558	0.651233	0.849614		Cell Lines (aggregated, Mean Normalized Ranks)
ARGLU1	Low Buffering	High Buffering	0.646632	0.64954	99	101	0.00290768	0.895024	0.963529		Cell Lines (aggregated, Mean Normalized Ranks)
ARHGAP1	Low Buffering	High Buffering	0.0953114	0.109033	99	101	0.013722	0.0647045	0.294628		Cell Lines (aggregated, Mean Normalized Ranks)
ARHGAP10	Low Buffering	High Buffering	0.0161788	0.0179734	99	101	0.00179458	0.829745	0.935178		Cell Lines (aggregated, Mean Normalized Ranks)
ARHGAP11A	Low Buffering	High Buffering	0.439008	0.44145	99	101	0.00244234	0.877656	0.956099		Cell Lines (aggregated, Mean Normalized Ranks)
ARHGAP12	Low Buffering	High Buffering	0.0152501	0.0190482	99	101	0.00379812	0.291152	0.599559		Cell Lines (aggregated, Mean Normalized Ranks)
ARHGAP15	Low Buffering	High Buffering	0.0237038	0.0275592	99	101	0.0038554	0.250783	0.557708		Cell Lines (aggregated, Mean Normalized Ranks)
ARHGAP17	Low Buffering	High Buffering	0.0224849	0.022834	99	101	0.000349147	0.396495	0.686199		Cell Lines (aggregated, Mean Normalized Ranks)
ARHGAP18	Low Buffering	High Buffering	0.0124308	0.0127884	99	101	0.000357647	0.984404	0.994392		Cell Lines (aggregated, Mean Normalized Ranks)
ARHGAP19	Low Buffering	High Buffering	0.0632862	0.0840249	99	101	0.0207386	0.0127765	0.145799		Cell Lines (aggregated, Mean Normalized Ranks)
ARHGAP20	Low Buffering	High Buffering	0.00813513	0.00925986	99	101	0.00112472	0.187003	0.488369		Cell Lines (aggregated, Mean Normalized Ranks)
ARHGAP21	Low Buffering	High Buffering	0.0895897	0.0772112	99	101	-0.0123785	0.17583	0.473207		Cell Lines (aggregated, Mean Normalized Ranks)
ARHGAP22	Low Buffering	High Buffering	0.0231462	0.0221776	99	101	-0.000968618	0.931846	0.975669		Cell Lines (aggregated, Mean Normalized Ranks)
ARHGAP23	Low Buffering	High Buffering	0.117564	0.104707	99	101	-0.0128577	0.955182	0.983484		Cell Lines (aggregated, Mean Normalized Ranks)
ARHGAP24	Low Buffering	High Buffering	0.0522841	0.0586578	99	101	0.00637372	0.424274	0.707203		Cell Lines (aggregated, Mean Normalized Ranks)
ARHGAP25	Low Buffering	High Buffering	0.0108134	0.0150076	99	101	0.0041942	0.035819	0.225902		Cell Lines (aggregated, Mean Normalized Ranks)
ARHGAP26	Low Buffering	High Buffering	0.022839	0.0266123	99	101	0.00377328	0.0280407	0.204165		Cell Lines (aggregated, Mean Normalized Ranks)
ARHGAP27	Low Buffering	High Buffering	0.213108	0.222401	99	101	0.00929314	0.741495	0.896981		Cell Lines (aggregated, Mean Normalized Ranks)
ARHGAP28	Low Buffering	High Buffering	0.00648199	0.00761126	99	101	0.00112927	0.0526593	0.268246		Cell Lines (aggregated, Mean Normalized Ranks)
ARHGAP29	Low Buffering	High Buffering	0.120975	0.177157	99	101	0.056182	0.793741	0.920173		Cell Lines (aggregated, Mean Normalized Ranks)
ARHGAP30	Low Buffering	High Buffering	0.107775	0.116449	99	101	0.00867425	0.241823	0.548802		Cell Lines (aggregated, Mean Normalized Ranks)
ARHGAP31	Low Buffering	High Buffering	0.0542357	0.039938	99	101	-0.0142976	0.0223314	0.18528		Cell Lines (aggregated, Mean Normalized Ranks)
ARHGAP32	Low Buffering	High Buffering	0.0201939	0.0248968	99	101	0.00470284	0.955182	0.983484		Cell Lines (aggregated, Mean Normalized Ranks)
ARHGAP33	Low Buffering	High Buffering	0.0310937	0.033366	99	101	0.00227231	0.961023	0.985319		Cell Lines (aggregated, Mean Normalized Ranks)
ARHGAP35	Low Buffering	High Buffering	0.0100623	0.00985954	99	101	-0.00020276	0.649474	0.84851		Cell Lines (aggregated, Mean Normalized Ranks)
ARHGAP36	Low Buffering	High Buffering	0.0118952	0.0135456	99	101	0.00165035	0.0189878	0.172388		Cell Lines (aggregated, Mean Normalized Ranks)
ARHGAP39	Low Buffering	High Buffering	0.049421	0.0408631	99	101	-0.00855796	0.444379	0.721247		Cell Lines (aggregated, Mean Normalized Ranks)
ARHGAP4	Low Buffering	High Buffering	0.01797	0.0240344	99	101	0.00606438	0.012259	0.143213		Cell Lines (aggregated, Mean Normalized Ranks)
ARHGAP44	Low Buffering	High Buffering	0.00651802	0.00733753	99	101	0.000819513	0.212694	0.516919		Cell Lines (aggregated, Mean Normalized Ranks)
ARHGAP45	Low Buffering	High Buffering	0.108235	0.0516379	99	101	-0.0565976	0.621596	0.834414		Cell Lines (aggregated, Mean Normalized Ranks)
ARHGAP5	Low Buffering	High Buffering	0.0622405	0.0740478	99	101	0.0118073	0.088088	0.343098		Cell Lines (aggregated, Mean Normalized Ranks)
ARHGAP6	Low Buffering	High Buffering	0.0126492	0.0153058	99	101	0.0026566	0.570786	0.802369		Cell Lines (aggregated, Mean Normalized Ranks)
ARHGAP8	Low Buffering	High Buffering	0.0255081	0.0263641	99	101	0.000855908	0.512557	0.76551		Cell Lines (aggregated, Mean Normalized Ranks)
ARHGAP9	Low Buffering	High Buffering	0.144816	0.172176	99	101	0.0273599	0.0523617	0.267345		Cell Lines (aggregated, Mean Normalized Ranks)
ARHGDIA	Low Buffering	High Buffering	0.0482575	0.0680799	99	101	0.0198224	0.0136821	0.15098		Cell Lines (aggregated, Mean Normalized Ranks)
ARHGDIB	Low Buffering	High Buffering	0.0120798	0.0144431	99	101	0.0023633	0.031726	0.215338		Cell Lines (aggregated, Mean Normalized Ranks)
ARHGDIG	Low Buffering	High Buffering	0.0625027	0.0581114	99	101	-0.0043913	0.945453	0.981105		Cell Lines (aggregated, Mean Normalized Ranks)
ARHGEF1	Low Buffering	High Buffering	0.0409397	0.0618091	99	101	0.0208694	0.0223314	0.18528		Cell Lines (aggregated, Mean Normalized Ranks)
ARHGEF10	Low Buffering	High Buffering	0.0099917	0.0121038	99	101	0.00211206	0.0701963	0.307014		Cell Lines (aggregated, Mean Normalized Ranks)
ARHGEF10L	Low Buffering	High Buffering	0.0158856	0.0179798	99	101	0.00209417	0.976608	0.991262		Cell Lines (aggregated, Mean Normalized Ranks)
ARHGEF11	Low Buffering	High Buffering	0.156977	0.156273	99	101	-0.000703823	0.408857	0.696507		Cell Lines (aggregated, Mean Normalized Ranks)
ARHGEF12	Low Buffering	High Buffering	0.0206581	0.0274907	99	101	0.00683263	0.15929	0.450518		Cell Lines (aggregated, Mean Normalized Ranks)
ARHGEF15	Low Buffering	High Buffering	0.0269769	0.0284994	99	101	0.00152255	0.395135	0.685721		Cell Lines (aggregated, Mean Normalized Ranks)
ARHGEF16	Low Buffering	High Buffering	0.0634561	0.0754856	99	101	0.0120295	0.506284	0.761402		Cell Lines (aggregated, Mean Normalized Ranks)
ARHGEF17	Low Buffering	High Buffering	0.0482016	0.0512943	99	101	0.00309272	0.931846	0.975669		Cell Lines (aggregated, Mean Normalized Ranks)
ARHGEF18	Low Buffering	High Buffering	0.0132582	0.0180032	99	101	0.00474495	0.186188	0.487174		Cell Lines (aggregated, Mean Normalized Ranks)
ARHGEF19	Low Buffering	High Buffering	0.0395863	0.0420297	99	101	0.0024434	0.957129	0.984059		Cell Lines (aggregated, Mean Normalized Ranks)
ARHGEF2	Low Buffering	High Buffering	0.105742	0.113913	99	101	0.00817101	0.582463	0.809221		Cell Lines (aggregated, Mean Normalized Ranks)
ARHGEF25	Low Buffering	High Buffering	0.0445526	0.0437144	99	101	-0.000838157	0.686816	0.867181		Cell Lines (aggregated, Mean Normalized Ranks)
ARHGEF26	Low Buffering	High Buffering	0.0195234	0.0243741	99	101	0.00485066	0.365943	0.664131		Cell Lines (aggregated, Mean Normalized Ranks)
ARHGEF28	Low Buffering	High Buffering	0.044719	0.062443	99	101	0.017724	0.119585	0.394507		Cell Lines (aggregated, Mean Normalized Ranks)
ARHGEF3	Low Buffering	High Buffering	0.0391453	0.0480649	99	101	0.00891954	0.107338	0.374753		Cell Lines (aggregated, Mean Normalized Ranks)
ARHGEF33	Low Buffering	High Buffering	0.111492	0.103555	99	101	-0.00793691	0.676064	0.863261		Cell Lines (aggregated, Mean Normalized Ranks)
ARHGEF35	Low Buffering	High Buffering	0.0567737	0.0531748	92	90	-0.00359885	0.770848	0.910504		Cell Lines (aggregated, Mean Normalized Ranks)
ARHGEF37	Low Buffering	High Buffering	0.00905732	0.0116229	99	101	0.00256558	0.0278666	0.20365		Cell Lines (aggregated, Mean Normalized Ranks)
ARHGEF38	Low Buffering	High Buffering	0.0736794	0.0705184	99	101	-0.00316097	0.304762	0.610972		Cell Lines (aggregated, Mean Normalized Ranks)
ARHGEF39	Low Buffering	High Buffering	0.0265588	0.0314711	99	101	0.00491223	0.0223314	0.18528		Cell Lines (aggregated, Mean Normalized Ranks)
ARHGEF4	Low Buffering	High Buffering	0.0238812	0.0261394	99	101	0.00225821	0.763756	0.908287		Cell Lines (aggregated, Mean Normalized Ranks)
ARHGEF40	Low Buffering	High Buffering	0.060329	0.082841	99	101	0.022512	0.0371315	0.229925		Cell Lines (aggregated, Mean Normalized Ranks)
ARHGEF5	Low Buffering	High Buffering	0.416256	0.34777	99	101	-0.068486	0.0413173	0.242058		Cell Lines (aggregated, Mean Normalized Ranks)
ARHGEF6	Low Buffering	High Buffering	0.00745958	0.00671476	99	101	-0.000744818	0.00347301	0.083626		Cell Lines (aggregated, Mean Normalized Ranks)
ARHGEF7	Low Buffering	High Buffering	0.246409	0.292015	99	101	0.0456057	0.0517708	0.266168		Cell Lines (aggregated, Mean Normalized Ranks)
ARHGEF9	Low Buffering	High Buffering	0.0174813	0.0333219	99	101	0.0158406	0.000449995	0.0343742		Cell Lines (aggregated, Mean Normalized Ranks)
ARID1A	Low Buffering	High Buffering	0.25419	0.205075	99	101	-0.0491144	0.791858	0.919132		Cell Lines (aggregated, Mean Normalized Ranks)
ARID1B	Low Buffering	High Buffering	0.112173	0.0663176	99	101	-0.0458552	0.447295	0.722868		Cell Lines (aggregated, Mean Normalized Ranks)
ARID2	Low Buffering	High Buffering	0.423076	0.436226	99	101	0.0131497	0.801287	0.924386		Cell Lines (aggregated, Mean Normalized Ranks)
ARID3A	Low Buffering	High Buffering	0.0771001	0.0643372	99	101	-0.0127629	0.668932	0.85948		Cell Lines (aggregated, Mean Normalized Ranks)
ARID3B	Low Buffering	High Buffering	0.122097	0.117401	99	101	-0.00469584	0.417225	0.701124		Cell Lines (aggregated, Mean Normalized Ranks)
ARID3C	Low Buffering	High Buffering	0.029991	0.033851	99	101	0.00385999	0.389725	0.681471		Cell Lines (aggregated, Mean Normalized Ranks)
ARID4A	Low Buffering	High Buffering	0.0504765	0.0541715	99	101	0.00369497	0.0732783	0.313756		Cell Lines (aggregated, Mean Normalized Ranks)
ARID4B	Low Buffering	High Buffering	0.159702	0.22472	99	101	0.0650181	0.01556	0.160043		Cell Lines (aggregated, Mean Normalized Ranks)
ARID5A	Low Buffering	High Buffering	0.164429	0.183728	99	101	0.0192997	0.330793	0.633353		Cell Lines (aggregated, Mean Normalized Ranks)
ARID5B	Low Buffering	High Buffering	0.0610144	0.0691476	99	101	0.00813317	0.76562	0.908492		Cell Lines (aggregated, Mean Normalized Ranks)
ARIH1	Low Buffering	High Buffering	0.965663	0.982992	99	101	0.0173296	0.0332674	0.219465		Cell Lines (aggregated, Mean Normalized Ranks)
ARIH2	Low Buffering	High Buffering	0.0424119	0.0457752	99	101	0.00336333	0.15499	0.445321		Cell Lines (aggregated, Mean Normalized Ranks)
ARK2C	Low Buffering	High Buffering	0.0151206	0.0134336	99	101	-0.00168702	0.445836	0.722354		Cell Lines (aggregated, Mean Normalized Ranks)
ARK2N	Low Buffering	High Buffering	0.0285266	0.0432272	99	101	0.0147006	0.00100556	0.0510618		Cell Lines (aggregated, Mean Normalized Ranks)
ARL1	Low Buffering	High Buffering	0.0975445	0.103498	99	101	0.00595389	0.618148	0.832244		Cell Lines (aggregated, Mean Normalized Ranks)
ARL10	Low Buffering	High Buffering	0.174562	0.163303	99	101	-0.011259	0.732282	0.89217		Cell Lines (aggregated, Mean Normalized Ranks)
ARL11	Low Buffering	High Buffering	0.0626301	0.0799333	99	101	0.0173032	0.0100107	0.132593		Cell Lines (aggregated, Mean Normalized Ranks)
ARL13A	Low Buffering	High Buffering	0.00763045	0.0112296	99	101	0.00359913	0.031148	0.213624		Cell Lines (aggregated, Mean Normalized Ranks)
ARL13B	Low Buffering	High Buffering	0.0401865	0.0405586	99	101	0.00037211	0.96297	0.986175		Cell Lines (aggregated, Mean Normalized Ranks)
ARL14	Low Buffering	High Buffering	0.0120267	0.0129504	99	101	0.000923745	0.295643	0.603338		Cell Lines (aggregated, Mean Normalized Ranks)
ARL14EP	Low Buffering	High Buffering	0.0220213	0.0218467	99	101	-0.000174586	0.411635	0.697952		Cell Lines (aggregated, Mean Normalized Ranks)
ARL14EPL	Low Buffering	High Buffering	0.0227292	0.0247736	99	101	0.00204438	0.429964	0.711135		Cell Lines (aggregated, Mean Normalized Ranks)
ARL15	Low Buffering	High Buffering	0.0302352	0.0269686	99	101	-0.0032666	0.686816	0.867181		Cell Lines (aggregated, Mean Normalized Ranks)
ARL16	Low Buffering	High Buffering	0.123961	0.119234	44	48	-0.00472692	0.77051	0.910504		Cell Lines (aggregated, Mean Normalized Ranks)
ARL2	Low Buffering	High Buffering	0.987883	0.991699	99	101	0.00381629	0.569382	0.801604		Cell Lines (aggregated, Mean Normalized Ranks)
ARL2BP	Low Buffering	High Buffering	0.0966646	0.100696	99	101	0.00403107	0.49695	0.755702		Cell Lines (aggregated, Mean Normalized Ranks)
ARL3	Low Buffering	High Buffering	0.0284793	0.0340908	99	101	0.00561154	0.500051	0.757363		Cell Lines (aggregated, Mean Normalized Ranks)
ARL4A	Low Buffering	High Buffering	0.0485818	0.0416369	99	101	-0.00694483	0.541281	0.784348		Cell Lines (aggregated, Mean Normalized Ranks)
ARL4C	Low Buffering	High Buffering	0.0325741	0.0659335	99	101	0.0333595	0.0154558	0.159806		Cell Lines (aggregated, Mean Normalized Ranks)
ARL4D	Low Buffering	High Buffering	0.201716	0.246522	99	101	0.0448056	0.00534283	0.100729		Cell Lines (aggregated, Mean Normalized Ranks)
ARL5A	Low Buffering	High Buffering	0.0193329	0.0203083	99	101	0.000975457	0.84693	0.94238		Cell Lines (aggregated, Mean Normalized Ranks)
ARL5B	Low Buffering	High Buffering	0.0339252	0.0301828	99	101	-0.00374242	0.440026	0.718259		Cell Lines (aggregated, Mean Normalized Ranks)
ARL5C	Low Buffering	High Buffering	0.0967765	0.100346	99	101	0.00356936	0.310556	0.615622		Cell Lines (aggregated, Mean Normalized Ranks)
ARL6	Low Buffering	High Buffering	0.00647908	0.00712661	99	101	0.00064753	0.0772854	0.321439		Cell Lines (aggregated, Mean Normalized Ranks)
ARL6IP1	Low Buffering	High Buffering	0.0634685	0.0662683	99	101	0.00279979	0.602738	0.821797		Cell Lines (aggregated, Mean Normalized Ranks)
ARL6IP4	Low Buffering	High Buffering	0.0814207	0.0729031	44	48	-0.00851766	0.879445	0.957198		Cell Lines (aggregated, Mean Normalized Ranks)
ARL6IP5	Low Buffering	High Buffering	0.0220177	0.0260668	99	101	0.0040491	0.15499	0.445321		Cell Lines (aggregated, Mean Normalized Ranks)
ARL6IP6	Low Buffering	High Buffering	0.13674	0.145323	99	101	0.00858274	0.771221	0.910504		Cell Lines (aggregated, Mean Normalized Ranks)
ARL8A	Low Buffering	High Buffering	0.0491424	0.0661165	99	101	0.016974	0.124901	0.401649		Cell Lines (aggregated, Mean Normalized Ranks)
ARL8B	Low Buffering	High Buffering	0.235345	0.181421	99	101	-0.0539242	0.0654156	0.295512		Cell Lines (aggregated, Mean Normalized Ranks)
ARL9	Low Buffering	High Buffering	0.0277914	0.0364156	99	101	0.00862423	0.0341307	0.221481		Cell Lines (aggregated, Mean Normalized Ranks)
ARMC1	Low Buffering	High Buffering	0.0340877	0.0375895	99	101	0.00350175	0.986353	0.995226		Cell Lines (aggregated, Mean Normalized Ranks)
ARMC10	Low Buffering	High Buffering	0.283575	0.317214	99	101	0.0336392	0.302465	0.608501		Cell Lines (aggregated, Mean Normalized Ranks)
ARMC12	Low Buffering	High Buffering	0.0152989	0.0186853	99	101	0.00338637	0.297905	0.605098		Cell Lines (aggregated, Mean Normalized Ranks)
ARMC2	Low Buffering	High Buffering	0.00906488	0.0155897	99	101	0.0065248	0.00887062	0.124667		Cell Lines (aggregated, Mean Normalized Ranks)
ARMC3	Low Buffering	High Buffering	0.00964567	0.0133873	99	101	0.0037416	0.0167478	0.164526		Cell Lines (aggregated, Mean Normalized Ranks)
ARMC5	Low Buffering	High Buffering	0.322945	0.354996	99	101	0.0320506	0.539664	0.782837		Cell Lines (aggregated, Mean Normalized Ranks)
ARMC6	Low Buffering	High Buffering	0.262146	0.270087	99	101	0.0079414	0.845017	0.941552		Cell Lines (aggregated, Mean Normalized Ranks)
ARMC7	Low Buffering	High Buffering	0.967702	0.9559	99	101	-0.0118016	0.0289084	0.206535		Cell Lines (aggregated, Mean Normalized Ranks)
ARMC8	Low Buffering	High Buffering	0.0154591	0.0202372	99	101	0.00477817	0.172732	0.469658		Cell Lines (aggregated, Mean Normalized Ranks)
ARMC9	Low Buffering	High Buffering	0.0312364	0.0365077	99	101	0.00527128	0.115011	0.385881		Cell Lines (aggregated, Mean Normalized Ranks)
ARMCX1	Low Buffering	High Buffering	0.00953851	0.0147055	99	101	0.00516698	0.00186714	0.0645019		Cell Lines (aggregated, Mean Normalized Ranks)
ARMCX2	Low Buffering	High Buffering	0.0197315	0.020443	99	101	0.000711553	0.769353	0.909996		Cell Lines (aggregated, Mean Normalized Ranks)
ARMCX3	Low Buffering	High Buffering	0.0171883	0.024253	99	101	0.00706476	0.035819	0.225902		Cell Lines (aggregated, Mean Normalized Ranks)
ARMCX4	Low Buffering	High Buffering	0.00328617	0.00483561	99	101	0.00154944	0.0111231	0.138527		Cell Lines (aggregated, Mean Normalized Ranks)
ARMCX5	Low Buffering	High Buffering	0.0122813	0.0141221	99	101	0.00184076	0.799399	0.923289		Cell Lines (aggregated, Mean Normalized Ranks)
ARMCX6	Low Buffering	High Buffering	0.16006	0.160276	99	101	0.000215887	0.683225	0.865979		Cell Lines (aggregated, Mean Normalized Ranks)
ARMH1	Low Buffering	High Buffering	0.13816	0.137802	99	101	-0.000358017	0.503163	0.759156		Cell Lines (aggregated, Mean Normalized Ranks)
ARMH2	Low Buffering	High Buffering	0.00833952	0.007114	99	101	-0.00122552	0.237914	0.545237		Cell Lines (aggregated, Mean Normalized Ranks)
ARMH3	Low Buffering	High Buffering	0.100114	0.0691842	99	101	-0.0309293	0.833557	0.936496		Cell Lines (aggregated, Mean Normalized Ranks)
ARMH4	Low Buffering	High Buffering	0.0217697	0.0263524	99	101	0.00458271	0.525224	0.773156		Cell Lines (aggregated, Mean Normalized Ranks)
ARMS2	Low Buffering	High Buffering	0.0119957	0.0120226	99	101	2.69145e-05	0.642456	0.845069		Cell Lines (aggregated, Mean Normalized Ranks)
ARMT1	Low Buffering	High Buffering	0.0141836	0.0295441	99	101	0.0153605	0.100076	0.364105		Cell Lines (aggregated, Mean Normalized Ranks)
ARNT	Low Buffering	High Buffering	0.0944391	0.155006	99	101	0.0605666	0.0263407	0.198642		Cell Lines (aggregated, Mean Normalized Ranks)
ARNT2	Low Buffering	High Buffering	0.0201235	0.0265824	99	101	0.00645893	0.322359	0.625517		Cell Lines (aggregated, Mean Normalized Ranks)
ARPC1A	Low Buffering	High Buffering	0.0450163	0.0609543	99	101	0.0159381	0.189464	0.49089		Cell Lines (aggregated, Mean Normalized Ranks)
ARPC1B	Low Buffering	High Buffering	0.0328953	0.0346675	99	101	0.00177225	0.743342	0.897929		Cell Lines (aggregated, Mean Normalized Ranks)
ARPC2	Low Buffering	High Buffering	0.367399	0.439996	99	101	0.0725977	0.0433022	0.247069		Cell Lines (aggregated, Mean Normalized Ranks)
ARPC3	Low Buffering	High Buffering	0.756381	0.783292	99	101	0.0269114	0.40059	0.689985		Cell Lines (aggregated, Mean Normalized Ranks)
ARPC4	Low Buffering	High Buffering	0.650781	0.717041	99	101	0.0662602	0.209129	0.512399		Cell Lines (aggregated, Mean Normalized Ranks)
ARPC5	Low Buffering	High Buffering	0.135485	0.190893	99	101	0.055408	0.0461624	0.252928		Cell Lines (aggregated, Mean Normalized Ranks)
ARPC5L	Low Buffering	High Buffering	0.0132423	0.0179345	99	101	0.0046922	0.0205338	0.179881		Cell Lines (aggregated, Mean Normalized Ranks)
ARPIN	Low Buffering	High Buffering	0.0164031	0.0208877	99	101	0.00448466	0.263086	0.569697		Cell Lines (aggregated, Mean Normalized Ranks)
ARPP19	Low Buffering	High Buffering	0.298051	0.300764	99	101	0.00271282	0.638959	0.843381		Cell Lines (aggregated, Mean Normalized Ranks)
ARPP21	Low Buffering	High Buffering	0.0137547	0.013088	99	101	-0.000666745	0.976608	0.991262		Cell Lines (aggregated, Mean Normalized Ranks)
ARR3	Low Buffering	High Buffering	0.0271585	0.0294328	99	101	0.00227426	0.435697	0.715079		Cell Lines (aggregated, Mean Normalized Ranks)
ARRB1	Low Buffering	High Buffering	0.0937689	0.112698	99	101	0.0189291	0.256883	0.563635		Cell Lines (aggregated, Mean Normalized Ranks)
ARRB2	Low Buffering	High Buffering	0.0253299	0.0234362	99	101	-0.0018937	0.119585	0.394507		Cell Lines (aggregated, Mean Normalized Ranks)
ARRDC1	Low Buffering	High Buffering	0.0674267	0.0662641	99	101	-0.00116266	0.604441	0.822538		Cell Lines (aggregated, Mean Normalized Ranks)
ARRDC2	Low Buffering	High Buffering	0.0622713	0.0910808	99	101	0.0288095	0.0024262	0.0723856		Cell Lines (aggregated, Mean Normalized Ranks)
ARRDC3	Low Buffering	High Buffering	0.0100268	0.0224041	99	101	0.0123773	0.0120073	0.142432		Cell Lines (aggregated, Mean Normalized Ranks)
ARRDC4	Low Buffering	High Buffering	0.0151599	0.0189001	99	101	0.00374017	0.334451	0.636028		Cell Lines (aggregated, Mean Normalized Ranks)
ARRDC5	Low Buffering	High Buffering	0.0319723	0.0406098	99	101	0.00863753	0.0212097	0.181671		Cell Lines (aggregated, Mean Normalized Ranks)
ARSA	Low Buffering	High Buffering	0.0764168	0.063433	99	101	-0.0129837	0.383026	0.676634		Cell Lines (aggregated, Mean Normalized Ranks)
ARSB	Low Buffering	High Buffering	0.0542929	0.0808706	99	101	0.0265777	0.0151468	0.158835		Cell Lines (aggregated, Mean Normalized Ranks)
ARSD	Low Buffering	High Buffering	0.00309095	0.00370112	99	101	0.000610175	0.0572953	0.279336		Cell Lines (aggregated, Mean Normalized Ranks)
ARSF	Low Buffering	High Buffering	0.00610293	0.00518004	99	101	-0.000922889	0.0668571	0.299278		Cell Lines (aggregated, Mean Normalized Ranks)
ARSG	Low Buffering	High Buffering	0.0157436	0.0173485	99	101	0.00160486	0.58582	0.810833		Cell Lines (aggregated, Mean Normalized Ranks)
ARSH	Low Buffering	High Buffering	0.0107889	0.0135135	99	101	0.00272459	0.0694427	0.3053		Cell Lines (aggregated, Mean Normalized Ranks)
ARSI	Low Buffering	High Buffering	0.0340913	0.0340485	99	101	-4.27792e-05	0.0183743	0.169952		Cell Lines (aggregated, Mean Normalized Ranks)
ARSJ	Low Buffering	High Buffering	0.03319	0.0380316	99	101	0.00484165	0.187003	0.488369		Cell Lines (aggregated, Mean Normalized Ranks)
ARSK	Low Buffering	High Buffering	0.0329698	0.0292065	99	101	-0.00376326	0.43426	0.713844		Cell Lines (aggregated, Mean Normalized Ranks)
ARSL	Low Buffering	High Buffering	0.0198424	0.0236354	99	101	0.00379298	0.820232	0.932103		Cell Lines (aggregated, Mean Normalized Ranks)
ART1	Low Buffering	High Buffering	0.0324666	0.0388885	99	101	0.00642194	0.633729	0.841143		Cell Lines (aggregated, Mean Normalized Ranks)
ART3	Low Buffering	High Buffering	0.0571362	0.0606671	99	101	0.0035309	0.557578	0.793814		Cell Lines (aggregated, Mean Normalized Ranks)
ART4	Low Buffering	High Buffering	0.0100579	0.0107012	99	101	0.000643316	0.530016	0.776276		Cell Lines (aggregated, Mean Normalized Ranks)
ART5	Low Buffering	High Buffering	0.012219	0.012674	99	101	0.000454906	0.76562	0.908492		Cell Lines (aggregated, Mean Normalized Ranks)
ARTN	Low Buffering	High Buffering	0.238805	0.228307	99	101	-0.0104983	0.637214	0.842865		Cell Lines (aggregated, Mean Normalized Ranks)
ARV1	Low Buffering	High Buffering	0.0406799	0.0367212	99	101	-0.00395874	0.676064	0.863261		Cell Lines (aggregated, Mean Normalized Ranks)
ARVCF	Low Buffering	High Buffering	0.0231368	0.0282461	99	101	0.00510927	0.0235044	0.188653		Cell Lines (aggregated, Mean Normalized Ranks)
ARX	Low Buffering	High Buffering	0.0259623	0.0240602	99	101	-0.00190211	0.784336	0.915859		Cell Lines (aggregated, Mean Normalized Ranks)
AS3MT	Low Buffering	High Buffering	0.017061	0.0213572	99	101	0.00429622	0.0103699	0.134832		Cell Lines (aggregated, Mean Normalized Ranks)
ASAH1	Low Buffering	High Buffering	0.0119131	0.0194276	99	101	0.00751445	0.0475142	0.255243		Cell Lines (aggregated, Mean Normalized Ranks)
ASAH2	Low Buffering	High Buffering	0.0261274	0.0246894	99	101	-0.00143799	0.864188	0.950188		Cell Lines (aggregated, Mean Normalized Ranks)
ASAP1	Low Buffering	High Buffering	0.00861783	0.0142748	99	101	0.00565698	0.0523617	0.267345		Cell Lines (aggregated, Mean Normalized Ranks)
ASAP2	Low Buffering	High Buffering	0.0141439	0.0150594	99	101	0.000915504	0.992202	0.996927		Cell Lines (aggregated, Mean Normalized Ranks)
ASAP3	Low Buffering	High Buffering	0.0850679	0.079687	99	101	-0.00538086	0.947398	0.981342		Cell Lines (aggregated, Mean Normalized Ranks)
ASB1	Low Buffering	High Buffering	0.0174145	0.0184228	99	101	0.00100829	0.670712	0.860582		Cell Lines (aggregated, Mean Normalized Ranks)
ASB10	Low Buffering	High Buffering	0.0225039	0.0247805	99	101	0.00227654	0.292271	0.600606		Cell Lines (aggregated, Mean Normalized Ranks)
ASB11	Low Buffering	High Buffering	0.00551681	0.00718104	99	101	0.00166422	0.00542392	0.101182		Cell Lines (aggregated, Mean Normalized Ranks)
ASB12	Low Buffering	High Buffering	0.0139132	0.0233472	99	101	0.00943401	1.22055e-05	0.00636193		Cell Lines (aggregated, Mean Normalized Ranks)
ASB13	Low Buffering	High Buffering	0.0131682	0.0164809	99	101	0.00331266	0.058262	0.281878		Cell Lines (aggregated, Mean Normalized Ranks)
ASB14	Low Buffering	High Buffering	0.0206413	0.0242063	99	101	0.00356496	0.597639	0.818059		Cell Lines (aggregated, Mean Normalized Ranks)
ASB15	Low Buffering	High Buffering	0.00661654	0.010392	99	101	0.00377549	0.00495357	0.0987482		Cell Lines (aggregated, Mean Normalized Ranks)
ASB16	Low Buffering	High Buffering	0.115491	0.148482	99	101	0.0329908	0.0191126	0.173255		Cell Lines (aggregated, Mean Normalized Ranks)
ASB17	Low Buffering	High Buffering	0.060407	0.0531046	99	101	-0.00730231	0.284503	0.592197		Cell Lines (aggregated, Mean Normalized Ranks)
ASB18	Low Buffering	High Buffering	0.0307843	0.0374143	99	101	0.00663006	0.225519	0.530764		Cell Lines (aggregated, Mean Normalized Ranks)
ASB2	Low Buffering	High Buffering	0.00935811	0.0114264	99	101	0.00206826	0.0133133	0.149045		Cell Lines (aggregated, Mean Normalized Ranks)
ASB3	Low Buffering	High Buffering	0.0708738	0.0715007	99	101	0.000626882	0.758172	0.906634		Cell Lines (aggregated, Mean Normalized Ranks)
ASB4	Low Buffering	High Buffering	0.00406817	0.00832113	99	101	0.00425296	0.000377536	0.0311195		Cell Lines (aggregated, Mean Normalized Ranks)
ASB5	Low Buffering	High Buffering	0.014072	0.00853593	99	101	-0.00553604	0.0064396	0.108688		Cell Lines (aggregated, Mean Normalized Ranks)
ASB6	Low Buffering	High Buffering	0.139296	0.170957	99	101	0.0316609	0.0337194	0.220997		Cell Lines (aggregated, Mean Normalized Ranks)
ASB7	Low Buffering	High Buffering	0.0450726	0.0588885	99	101	0.0138159	0.0589141	0.283024		Cell Lines (aggregated, Mean Normalized Ranks)
ASB8	Low Buffering	High Buffering	0.0474733	0.0435376	99	101	-0.0039357	0.592561	0.815196		Cell Lines (aggregated, Mean Normalized Ranks)
ASB9	Low Buffering	High Buffering	0.0110756	0.0125195	99	101	0.00144383	0.086282	0.338819		Cell Lines (aggregated, Mean Normalized Ranks)
ASCC1	Low Buffering	High Buffering	0.117076	0.116244	99	101	-0.000832203	0.256883	0.563635		Cell Lines (aggregated, Mean Normalized Ranks)
ASCC2	Low Buffering	High Buffering	0.0181307	0.0227951	99	101	0.00466437	0.377719	0.672689		Cell Lines (aggregated, Mean Normalized Ranks)
ASCC3	Low Buffering	High Buffering	0.425764	0.375649	99	101	-0.0501154	0.219957	0.525489		Cell Lines (aggregated, Mean Normalized Ranks)
ASCL1	Low Buffering	High Buffering	0.0549196	0.0594427	99	101	0.00452313	0.141293	0.426211		Cell Lines (aggregated, Mean Normalized Ranks)
ASCL2	Low Buffering	High Buffering	0.0400819	0.0425286	99	101	0.00244671	0.635471	0.841879		Cell Lines (aggregated, Mean Normalized Ranks)
ASCL3	Low Buffering	High Buffering	0.0097691	0.0110371	99	101	0.00126797	0.0278666	0.20365		Cell Lines (aggregated, Mean Normalized Ranks)
ASCL4	Low Buffering	High Buffering	0.0445295	0.0543791	99	101	0.00984963	0.152874	0.442612		Cell Lines (aggregated, Mean Normalized Ranks)
ASCL5	Low Buffering	High Buffering	0.152783	0.133696	99	101	-0.0190874	0.637214	0.842865		Cell Lines (aggregated, Mean Normalized Ranks)
ASF1A	Low Buffering	High Buffering	0.0935455	0.103145	99	101	0.00959959	0.906631	0.966223		Cell Lines (aggregated, Mean Normalized Ranks)
ASF1B	Low Buffering	High Buffering	0.119977	0.162555	99	101	0.0425779	0.000123659	0.0175319		Cell Lines (aggregated, Mean Normalized Ranks)
ASGR1	Low Buffering	High Buffering	0.0162595	0.0185135	99	101	0.00225396	0.0927366	0.351546		Cell Lines (aggregated, Mean Normalized Ranks)
ASGR2	Low Buffering	High Buffering	0.00944386	0.0117767	99	101	0.00233282	0.0165261	0.163435		Cell Lines (aggregated, Mean Normalized Ranks)
ASH1L	Low Buffering	High Buffering	0.133947	0.110549	99	101	-0.0233979	0.982455	0.993952		Cell Lines (aggregated, Mean Normalized Ranks)
ASH2L	Low Buffering	High Buffering	0.303013	0.300351	99	101	-0.00266222	0.686816	0.867181		Cell Lines (aggregated, Mean Normalized Ranks)
ASIC1	Low Buffering	High Buffering	0.127362	0.187616	99	101	0.0602537	0.00825555	0.121214		Cell Lines (aggregated, Mean Normalized Ranks)
ASIC2	Low Buffering	High Buffering	0.0227758	0.032759	99	101	0.00998323	0.0315323	0.214929		Cell Lines (aggregated, Mean Normalized Ranks)
ASIC3	Low Buffering	High Buffering	0.00998398	0.00813649	99	101	-0.0018475	0.640707	0.844334		Cell Lines (aggregated, Mean Normalized Ranks)
ASIC4	Low Buffering	High Buffering	0.0430045	0.0448548	99	101	0.00185024	0.599337	0.81924		Cell Lines (aggregated, Mean Normalized Ranks)
ASIC5	Low Buffering	High Buffering	0.00735945	0.00796646	99	101	0.000607014	0.457586	0.729914		Cell Lines (aggregated, Mean Normalized Ranks)
ASIP	Low Buffering	High Buffering	0.0145735	0.0170572	99	101	0.00248368	0.933788	0.976312		Cell Lines (aggregated, Mean Normalized Ranks)
ASL	Low Buffering	High Buffering	0.0423908	0.0430554	99	101	0.000664594	0.517289	0.768883		Cell Lines (aggregated, Mean Normalized Ranks)
ASNS	Low Buffering	High Buffering	0.200477	0.239643	99	101	0.0391664	0.0497463	0.260752		Cell Lines (aggregated, Mean Normalized Ranks)
ASNSD1	Low Buffering	High Buffering	0.104578	0.104498	99	101	-7.92932e-05	0.429964	0.711135		Cell Lines (aggregated, Mean Normalized Ranks)
ASPA	Low Buffering	High Buffering	0.00860291	0.0148256	99	101	0.00622265	0.00473251	0.096847		Cell Lines (aggregated, Mean Normalized Ranks)
ASPDH	Low Buffering	High Buffering	0.0157592	0.0223982	99	101	0.00663899	0.0313396	0.214275		Cell Lines (aggregated, Mean Normalized Ranks)
ASPG	Low Buffering	High Buffering	0.0257459	0.0322757	99	101	0.00652982	0.271515	0.578132		Cell Lines (aggregated, Mean Normalized Ranks)
ASPH	Low Buffering	High Buffering	0.0139637	0.0145768	99	101	0.000613119	0.957129	0.984059		Cell Lines (aggregated, Mean Normalized Ranks)
ASPHD1	Low Buffering	High Buffering	0.0349486	0.0437979	99	101	0.00884932	0.247771	0.554769		Cell Lines (aggregated, Mean Normalized Ranks)
ASPHD2	Low Buffering	High Buffering	0.0708324	0.0589676	99	101	-0.0118648	0.129778	0.408804		Cell Lines (aggregated, Mean Normalized Ranks)
ASPM	Low Buffering	High Buffering	0.261637	0.324717	99	101	0.06308	0.123704	0.400636		Cell Lines (aggregated, Mean Normalized Ranks)
ASPRV1	Low Buffering	High Buffering	0.0697011	0.048082	99	101	-0.021619	0.016307	0.162208		Cell Lines (aggregated, Mean Normalized Ranks)
ASPSCR1	Low Buffering	High Buffering	0.113441	0.111843	99	101	-0.00159815	0.395135	0.685721		Cell Lines (aggregated, Mean Normalized Ranks)
ASRGL1	Low Buffering	High Buffering	0.0406424	0.0452185	99	101	0.00457604	0.138668	0.42109		Cell Lines (aggregated, Mean Normalized Ranks)
ASS1	Low Buffering	High Buffering	0.233458	0.232513	99	101	-0.000944939	0.858427	0.947146		Cell Lines (aggregated, Mean Normalized Ranks)
ASTE1	Low Buffering	High Buffering	0.0304934	0.0362331	99	101	0.00573969	0.358221	0.657116		Cell Lines (aggregated, Mean Normalized Ranks)
ASTL	Low Buffering	High Buffering	0.0734797	0.0966928	99	101	0.0232131	0.00571656	0.103376		Cell Lines (aggregated, Mean Normalized Ranks)
ASTN1	Low Buffering	High Buffering	0.0501994	0.0366711	99	101	-0.0135283	0.0483412	0.257732		Cell Lines (aggregated, Mean Normalized Ranks)
ASTN2	Low Buffering	High Buffering	0.016514	0.0160958	99	101	-0.000418142	0.264129	0.570772		Cell Lines (aggregated, Mean Normalized Ranks)
ASXL1	Low Buffering	High Buffering	0.0297915	0.0239201	99	101	-0.00587136	0.525224	0.773156		Cell Lines (aggregated, Mean Normalized Ranks)
ASXL3	Low Buffering	High Buffering	0.0149972	0.0152445	99	101	0.000247378	0.814537	0.929147		Cell Lines (aggregated, Mean Normalized Ranks)
ASZ1	Low Buffering	High Buffering	0.0533009	0.074098	99	101	0.020797	0.0946503	0.355154		Cell Lines (aggregated, Mean Normalized Ranks)
ATAD1	Low Buffering	High Buffering	0.0742443	0.0681146	99	101	-0.00612975	0.469508	0.737644		Cell Lines (aggregated, Mean Normalized Ranks)
ATAD2	Low Buffering	High Buffering	0.164988	0.194125	99	101	0.0291372	0.291152	0.599559		Cell Lines (aggregated, Mean Normalized Ranks)
ATAD2B	Low Buffering	High Buffering	0.0210375	0.0228193	99	101	0.00178171	0.369842	0.667653		Cell Lines (aggregated, Mean Normalized Ranks)
ATAD3A	Low Buffering	High Buffering	0.083087	0.102257	99	101	0.0191704	0.301321	0.607302		Cell Lines (aggregated, Mean Normalized Ranks)
ATAD3B	Low Buffering	High Buffering	0.0741848	0.0778019	99	101	0.00361715	0.514132	0.766312		Cell Lines (aggregated, Mean Normalized Ranks)
ATAD3C	Low Buffering	High Buffering	0.0157003	0.0191928	99	101	0.00349253	0.061583	0.288418		Cell Lines (aggregated, Mean Normalized Ranks)
ATAD5	Low Buffering	High Buffering	0.322358	0.22336	99	101	-0.0989975	0.00129041	0.0560506		Cell Lines (aggregated, Mean Normalized Ranks)
ATAT1	Low Buffering	High Buffering	0.0222145	0.0245654	99	101	0.00235089	0.216304	0.521259		Cell Lines (aggregated, Mean Normalized Ranks)
ATCAY	Low Buffering	High Buffering	0.0198342	0.0269852	99	101	0.00715104	0.172732	0.469658		Cell Lines (aggregated, Mean Normalized Ranks)
ATE1	Low Buffering	High Buffering	0.0105217	0.0129185	99	101	0.00239684	0.171197	0.468276		Cell Lines (aggregated, Mean Normalized Ranks)
ATF1	Low Buffering	High Buffering	0.0833444	0.113552	99	101	0.0302073	0.220877	0.526481		Cell Lines (aggregated, Mean Normalized Ranks)
ATF2	Low Buffering	High Buffering	0.009291	0.012398	99	101	0.00310696	0.528416	0.775278		Cell Lines (aggregated, Mean Normalized Ranks)
ATF3	Low Buffering	High Buffering	0.016553	0.0235809	99	101	0.00702784	0.00396542	0.0889559		Cell Lines (aggregated, Mean Normalized Ranks)
ATF4	Low Buffering	High Buffering	0.619556	0.527508	99	101	-0.0920482	0.0396443	0.236558		Cell Lines (aggregated, Mean Normalized Ranks)
ATF5	Low Buffering	High Buffering	0.125462	0.108034	99	101	-0.0174282	0.262045	0.569042		Cell Lines (aggregated, Mean Normalized Ranks)
ATF6	Low Buffering	High Buffering	0.0781489	0.0771068	99	101	-0.00104209	0.660059	0.854001		Cell Lines (aggregated, Mean Normalized Ranks)
ATF6B	Low Buffering	High Buffering	0.0958218	0.110397	99	101	0.0145753	0.123704	0.400636		Cell Lines (aggregated, Mean Normalized Ranks)
ATF7	Low Buffering	High Buffering	0.17055	0.192992	99	101	0.0224419	0.274723	0.581331		Cell Lines (aggregated, Mean Normalized Ranks)
ATF7IP	Low Buffering	High Buffering	0.0726069	0.0737488	99	101	0.00114198	0.747041	0.900188		Cell Lines (aggregated, Mean Normalized Ranks)
ATF7IP2	Low Buffering	High Buffering	0.0137511	0.0219515	99	101	0.00820037	0.000388201	0.0317036		Cell Lines (aggregated, Mean Normalized Ranks)
ATG10	Low Buffering	High Buffering	0.0489396	0.0415897	99	101	-0.00734992	0.677851	0.863491		Cell Lines (aggregated, Mean Normalized Ranks)
ATG101	Low Buffering	High Buffering	0.0849164	0.0821075	99	101	-0.00280891	0.644208	0.846054		Cell Lines (aggregated, Mean Normalized Ranks)
ATG12	Low Buffering	High Buffering	0.0854254	0.0813637	99	101	-0.00406171	0.268333	0.574739		Cell Lines (aggregated, Mean Normalized Ranks)
ATG13	Low Buffering	High Buffering	0.0415446	0.0395529	99	101	-0.00199172	0.300179	0.606312		Cell Lines (aggregated, Mean Normalized Ranks)
ATG14	Low Buffering	High Buffering	0.0796898	0.0643532	99	101	-0.0153367	0.280128	0.587785		Cell Lines (aggregated, Mean Normalized Ranks)
ATG16L1	Low Buffering	High Buffering	0.0273364	0.0349155	99	101	0.00757915	0.512557	0.76551		Cell Lines (aggregated, Mean Normalized Ranks)
ATG16L2	Low Buffering	High Buffering	0.0508916	0.0692076	99	101	0.0183159	0.0451044	0.251444		Cell Lines (aggregated, Mean Normalized Ranks)
ATG2A	Low Buffering	High Buffering	0.0878662	0.122209	99	101	0.0343424	0.036035	0.226458		Cell Lines (aggregated, Mean Normalized Ranks)
ATG2B	Low Buffering	High Buffering	0.015707	0.0193742	99	101	0.00366724	0.0806182	0.327837		Cell Lines (aggregated, Mean Normalized Ranks)
ATG3	Low Buffering	High Buffering	0.0951505	0.103364	99	101	0.00821307	0.92602	0.972961		Cell Lines (aggregated, Mean Normalized Ranks)
ATG4A	Low Buffering	High Buffering	0.0139528	0.0170256	99	101	0.00307281	0.0345463	0.222064		Cell Lines (aggregated, Mean Normalized Ranks)
ATG4B	Low Buffering	High Buffering	0.0230597	0.0214598	99	101	-0.00159991	0.717621	0.884955		Cell Lines (aggregated, Mean Normalized Ranks)
ATG4C	Low Buffering	High Buffering	0.0560527	0.0580106	99	101	0.00195791	0.309391	0.614414		Cell Lines (aggregated, Mean Normalized Ranks)
ATG4D	Low Buffering	High Buffering	0.0360818	0.0500518	99	101	0.01397	0.323555	0.626535		Cell Lines (aggregated, Mean Normalized Ranks)
ATG5	Low Buffering	High Buffering	0.0147643	0.0180021	99	101	0.00323775	0.0867307	0.339978		Cell Lines (aggregated, Mean Normalized Ranks)
ATG7	Low Buffering	High Buffering	0.0264426	0.0207948	99	101	-0.00564778	0.0469696	0.254399		Cell Lines (aggregated, Mean Normalized Ranks)
ATG9A	Low Buffering	High Buffering	0.222591	0.178282	99	101	-0.0443095	0.0517708	0.266168		Cell Lines (aggregated, Mean Normalized Ranks)
ATIC	Low Buffering	High Buffering	0.408645	0.312138	99	101	-0.0965071	0.045367	0.252036		Cell Lines (aggregated, Mean Normalized Ranks)
ATL1	Low Buffering	High Buffering	0.0780782	0.0720858	99	101	-0.00599239	0.208244	0.51193		Cell Lines (aggregated, Mean Normalized Ranks)
ATL2	Low Buffering	High Buffering	0.618365	0.492491	99	101	-0.125875	0.0117194	0.141011		Cell Lines (aggregated, Mean Normalized Ranks)
ATL3	Low Buffering	High Buffering	0.0695739	0.0883575	99	101	0.0187836	0.0532587	0.269595		Cell Lines (aggregated, Mean Normalized Ranks)
ATM	Low Buffering	High Buffering	0.0569738	0.0515971	99	101	-0.00537666	0.0840667	0.334043		Cell Lines (aggregated, Mean Normalized Ranks)
ATMIN	Low Buffering	High Buffering	0.241482	0.200618	99	101	-0.0408641	0.110575	0.380065		Cell Lines (aggregated, Mean Normalized Ranks)
ATN1	Low Buffering	High Buffering	0.078536	0.0681028	99	101	-0.0104333	0.0756617	0.318422		Cell Lines (aggregated, Mean Normalized Ranks)
ATOH1	Low Buffering	High Buffering	0.026165	0.0427414	99	101	0.0165764	0.0325109	0.217829		Cell Lines (aggregated, Mean Normalized Ranks)
ATOH7	Low Buffering	High Buffering	0.029776	0.0362764	99	101	0.00650035	0.0831936	0.333188		Cell Lines (aggregated, Mean Normalized Ranks)
ATOH8	Low Buffering	High Buffering	0.0530838	0.06094	99	101	0.00785619	0.0840667	0.334043		Cell Lines (aggregated, Mean Normalized Ranks)
ATOSA	Low Buffering	High Buffering	0.0479998	0.0525639	99	101	0.00456408	0.267277	0.573866		Cell Lines (aggregated, Mean Normalized Ranks)
ATOSB	Low Buffering	High Buffering	0.102308	0.0970202	99	101	-0.00528755	0.873804	0.954485		Cell Lines (aggregated, Mean Normalized Ranks)
ATOX1	Low Buffering	High Buffering	0.0335507	0.0217716	99	101	-0.0117792	0.169674	0.46605		Cell Lines (aggregated, Mean Normalized Ranks)
ATP10A	Low Buffering	High Buffering	0.0967357	0.101563	99	101	0.00482732	0.829745	0.935178		Cell Lines (aggregated, Mean Normalized Ranks)
ATP10B	Low Buffering	High Buffering	0.0163581	0.024284	99	101	0.00792598	0.0483412	0.257732		Cell Lines (aggregated, Mean Normalized Ranks)
ATP10D	Low Buffering	High Buffering	0.0226852	0.0291039	99	101	0.00641868	0.011201	0.138911		Cell Lines (aggregated, Mean Normalized Ranks)
ATP11A	Low Buffering	High Buffering	0.0330276	0.0347995	99	101	0.00177193	0.528416	0.775278		Cell Lines (aggregated, Mean Normalized Ranks)
ATP11B	Low Buffering	High Buffering	0.0444368	0.0472216	99	101	0.00278483	0.490779	0.751476		Cell Lines (aggregated, Mean Normalized Ranks)
ATP11C	Low Buffering	High Buffering	0.0248025	0.0225631	99	101	-0.00223938	0.845017	0.941552		Cell Lines (aggregated, Mean Normalized Ranks)
ATP12A	Low Buffering	High Buffering	0.0542789	0.0423559	99	101	-0.011923	0.09758	0.360199		Cell Lines (aggregated, Mean Normalized Ranks)
ATP13A1	Low Buffering	High Buffering	0.267419	0.218607	99	101	-0.0488116	0.213593	0.517823		Cell Lines (aggregated, Mean Normalized Ranks)
ATP13A2	Low Buffering	High Buffering	0.0216103	0.0305543	99	101	0.00894408	0.0396443	0.236558		Cell Lines (aggregated, Mean Normalized Ranks)
ATP13A3	Low Buffering	High Buffering	0.0377415	0.0350632	99	101	-0.00267829	0.949343	0.981751		Cell Lines (aggregated, Mean Normalized Ranks)
ATP13A4	Low Buffering	High Buffering	0.0136904	0.0153054	99	101	0.00161494	0.224585	0.530145		Cell Lines (aggregated, Mean Normalized Ranks)
ATP13A5	Low Buffering	High Buffering	0.0102282	0.0120069	99	101	0.0017787	0.00802041	0.119846		Cell Lines (aggregated, Mean Normalized Ranks)
ATP1A1	Low Buffering	High Buffering	0.822753	0.835547	99	101	0.0127939	0.213589	0.517823		Cell Lines (aggregated, Mean Normalized Ranks)
ATP1A2	Low Buffering	High Buffering	0.025244	0.0340515	99	101	0.00880755	0.0461624	0.252928		Cell Lines (aggregated, Mean Normalized Ranks)
ATP1A3	Low Buffering	High Buffering	0.07362	0.0536288	99	101	-0.0199912	0.360784	0.659563		Cell Lines (aggregated, Mean Normalized Ranks)
ATP1A4	Low Buffering	High Buffering	0.052124	0.0574633	99	101	0.00533936	0.415823	0.699725		Cell Lines (aggregated, Mean Normalized Ranks)
ATP1B1	Low Buffering	High Buffering	0.0609294	0.0532863	99	101	-0.00764308	0.924079	0.972536		Cell Lines (aggregated, Mean Normalized Ranks)
ATP1B2	Low Buffering	High Buffering	0.0414674	0.0408148	99	101	-0.000652568	0.906631	0.966223		Cell Lines (aggregated, Mean Normalized Ranks)
ATP1B3	Low Buffering	High Buffering	0.387821	0.216273	99	101	-0.171548	0.00236792	0.0716114		Cell Lines (aggregated, Mean Normalized Ranks)
ATP1B4	Low Buffering	High Buffering	0.0705952	0.0819167	99	101	0.0113215	0.456108	0.728737		Cell Lines (aggregated, Mean Normalized Ranks)
ATP23	Low Buffering	High Buffering	0.457962	0.489813	99	101	0.0318508	0.216304	0.521259		Cell Lines (aggregated, Mean Normalized Ranks)
ATP2A1	Low Buffering	High Buffering	0.0630328	0.0498599	99	101	-0.0131728	0.0214854	0.18306		Cell Lines (aggregated, Mean Normalized Ranks)
ATP2A2	Low Buffering	High Buffering	0.996722	0.993963	99	101	-0.00275916	0.601313	0.820864		Cell Lines (aggregated, Mean Normalized Ranks)
ATP2A3	Low Buffering	High Buffering	0.0565848	0.0608759	99	101	0.0042911	0.474023	0.740275		Cell Lines (aggregated, Mean Normalized Ranks)
ATP2B1	Low Buffering	High Buffering	0.231654	0.15876	99	101	-0.0728938	0.351865	0.651458		Cell Lines (aggregated, Mean Normalized Ranks)
ATP2B2	Low Buffering	High Buffering	0.0557467	0.0689159	99	101	0.0131692	0.160744	0.452533		Cell Lines (aggregated, Mean Normalized Ranks)
ATP2B3	Low Buffering	High Buffering	0.0342319	0.0391072	99	101	0.00487527	0.848844	0.942734		Cell Lines (aggregated, Mean Normalized Ranks)
ATP2B4	Low Buffering	High Buffering	0.121129	0.105586	99	101	-0.0155426	0.910505	0.967384		Cell Lines (aggregated, Mean Normalized Ranks)
ATP2C1	Low Buffering	High Buffering	0.127434	0.138254	99	101	0.0108201	0.726772	0.88937		Cell Lines (aggregated, Mean Normalized Ranks)
ATP2C2	Low Buffering	High Buffering	0.0326573	0.0350903	99	101	0.00243305	0.351865	0.651458		Cell Lines (aggregated, Mean Normalized Ranks)
ATP4A	Low Buffering	High Buffering	0.0282588	0.0297292	99	101	0.00147043	0.358221	0.657116		Cell Lines (aggregated, Mean Normalized Ranks)
ATP4B	Low Buffering	High Buffering	0.0168948	0.02629	99	101	0.00939523	0.123109	0.399951		Cell Lines (aggregated, Mean Normalized Ranks)
ATP5F1A	Low Buffering	High Buffering	0.736806	0.731706	99	101	-0.0050997	0.97271	0.98929		Cell Lines (aggregated, Mean Normalized Ranks)
ATP5F1B	Low Buffering	High Buffering	0.810336	0.830743	99	101	0.0204066	0.582463	0.809221		Cell Lines (aggregated, Mean Normalized Ranks)
ATP5F1C	Low Buffering	High Buffering	0.64584	0.623828	99	101	-0.0220126	0.4816	0.745147		Cell Lines (aggregated, Mean Normalized Ranks)
ATP5F1D	Low Buffering	High Buffering	0.805966	0.788753	99	101	-0.0172135	0.562514	0.797254		Cell Lines (aggregated, Mean Normalized Ranks)
ATP5F1E	Low Buffering	High Buffering	0.880855	0.877541	92	90	-0.00331442	0.503901	0.760076		Cell Lines (aggregated, Mean Normalized Ranks)
ATP5IF1	Low Buffering	High Buffering	0.147319	0.160573	99	101	0.0132538	0.710329	0.880866		Cell Lines (aggregated, Mean Normalized Ranks)
ATP5MC1	Low Buffering	High Buffering	0.382548	0.357736	99	101	-0.0248124	0.457586	0.729914		Cell Lines (aggregated, Mean Normalized Ranks)
ATP5MC2	Low Buffering	High Buffering	0.358237	0.33533	99	101	-0.0229075	0.414424	0.69907		Cell Lines (aggregated, Mean Normalized Ranks)
ATP5MC3	Low Buffering	High Buffering	0.021728	0.0326561	99	101	0.010928	0.40609	0.694129		Cell Lines (aggregated, Mean Normalized Ranks)
ATP5ME	Low Buffering	High Buffering	0.469669	0.494128	99	101	0.0244597	0.587502	0.811956		Cell Lines (aggregated, Mean Normalized Ranks)
ATP5MF	Low Buffering	High Buffering	0.962306	0.966304	99	101	0.00399795	0.96297	0.986175		Cell Lines (aggregated, Mean Normalized Ranks)
ATP5MG	Low Buffering	High Buffering	0.559298	0.521064	99	101	-0.0382338	0.287815	0.59608		Cell Lines (aggregated, Mean Normalized Ranks)
ATP5MGL	Low Buffering	High Buffering	0.282	0.22685	99	101	-0.0551508	0.0102972	0.134181		Cell Lines (aggregated, Mean Normalized Ranks)
ATP5MJ	Low Buffering	High Buffering	0.0673012	0.0509302	99	101	-0.016371	0.151475	0.440162		Cell Lines (aggregated, Mean Normalized Ranks)
ATP5MK	Low Buffering	High Buffering	0.162625	0.166735	99	101	0.0041102	0.441474	0.719364		Cell Lines (aggregated, Mean Normalized Ranks)
ATP5PB	Low Buffering	High Buffering	0.658913	0.654791	99	101	-0.00412158	0.735963	0.894195		Cell Lines (aggregated, Mean Normalized Ranks)
ATP5PD	Low Buffering	High Buffering	0.5613	0.542513	99	101	-0.0187875	0.562514	0.797254		Cell Lines (aggregated, Mean Normalized Ranks)
ATP5PF	Low Buffering	High Buffering	0.47551	0.38963	99	101	-0.0858803	0.0224752	0.18569		Cell Lines (aggregated, Mean Normalized Ranks)
ATP5PO	Low Buffering	High Buffering	0.389929	0.397926	99	101	0.0079967	0.978557	0.992274		Cell Lines (aggregated, Mean Normalized Ranks)
ATP6AP1	Low Buffering	High Buffering	0.890018	0.814809	99	101	-0.0752093	0.00206118	0.0679931		Cell Lines (aggregated, Mean Normalized Ranks)
ATP6V0A1	Low Buffering	High Buffering	0.169835	0.171543	99	101	0.00170747	0.311723	0.617108		Cell Lines (aggregated, Mean Normalized Ranks)
ATP6V0A2	Low Buffering	High Buffering	0.135858	0.0960611	99	101	-0.0397965	0.286708	0.594552		Cell Lines (aggregated, Mean Normalized Ranks)
ATP6V0A4	Low Buffering	High Buffering	0.0448773	0.0510194	99	101	0.00614219	0.599337	0.81924		Cell Lines (aggregated, Mean Normalized Ranks)
ATP6V0B	Low Buffering	High Buffering	0.949646	0.919519	99	101	-0.0301267	0.00144086	0.0581661		Cell Lines (aggregated, Mean Normalized Ranks)
ATP6V0C	Low Buffering	High Buffering	0.996912	0.998018	99	101	0.00110611	0.848221	0.942734		Cell Lines (aggregated, Mean Normalized Ranks)
ATP6V0D1	Low Buffering	High Buffering	0.969862	0.974405	99	101	0.00454248	0.00906151	0.126071		Cell Lines (aggregated, Mean Normalized Ranks)
ATP6V0D2	Low Buffering	High Buffering	0.0488578	0.0396994	99	101	-0.00915838	0.569127	0.801308		Cell Lines (aggregated, Mean Normalized Ranks)
ATP6V0E1	Low Buffering	High Buffering	0.175412	0.157567	99	101	-0.0178454	0.437137	0.71605		Cell Lines (aggregated, Mean Normalized Ranks)
ATP6V0E2	Low Buffering	High Buffering	0.051599	0.0534371	99	101	0.00183811	0.142619	0.428535		Cell Lines (aggregated, Mean Normalized Ranks)
ATP6V1A	Low Buffering	High Buffering	0.99449	0.993154	99	101	-0.00133629	0.904398	0.96596		Cell Lines (aggregated, Mean Normalized Ranks)
ATP6V1B1	Low Buffering	High Buffering	0.0280956	0.0343376	99	101	0.00624198	0.0965955	0.358506		Cell Lines (aggregated, Mean Normalized Ranks)
ATP6V1B2	Low Buffering	High Buffering	0.975333	0.957392	99	101	-0.0179405	0.541666	0.784842		Cell Lines (aggregated, Mean Normalized Ranks)
ATP6V1C1	Low Buffering	High Buffering	0.876596	0.859462	99	101	-0.0171348	0.609565	0.825959		Cell Lines (aggregated, Mean Normalized Ranks)
ATP6V1C2	Low Buffering	High Buffering	0.0288816	0.0307811	99	101	0.00189947	0.848844	0.942734		Cell Lines (aggregated, Mean Normalized Ranks)
ATP6V1D	Low Buffering	High Buffering	0.810344	0.820677	99	101	0.010333	0.996101	0.998693		Cell Lines (aggregated, Mean Normalized Ranks)
ATP6V1E1	Low Buffering	High Buffering	0.973648	0.984086	99	101	0.0104384	0.765589	0.908492		Cell Lines (aggregated, Mean Normalized Ranks)
ATP6V1E2	Low Buffering	High Buffering	0.0241599	0.0384397	99	101	0.0142798	0.0127765	0.145799		Cell Lines (aggregated, Mean Normalized Ranks)
ATP6V1F	Low Buffering	High Buffering	0.958119	0.93704	99	101	-0.0210787	0.873804	0.954485		Cell Lines (aggregated, Mean Normalized Ranks)
ATP6V1G1	Low Buffering	High Buffering	0.881387	0.918504	99	101	0.037117	0.799399	0.923289		Cell Lines (aggregated, Mean Normalized Ranks)
ATP6V1G2	Low Buffering	High Buffering	0.0550415	0.074354	99	101	0.0193125	0.294516	0.602495		Cell Lines (aggregated, Mean Normalized Ranks)
ATP6V1G3	Low Buffering	High Buffering	0.01228	0.0137082	99	101	0.00142818	0.294516	0.602495		Cell Lines (aggregated, Mean Normalized Ranks)
ATP6V1H	Low Buffering	High Buffering	0.852761	0.842884	99	101	-0.00987708	0.706693	0.878755		Cell Lines (aggregated, Mean Normalized Ranks)
ATP7A	Low Buffering	High Buffering	0.109831	0.0688145	99	101	-0.0410161	0.11003	0.37878		Cell Lines (aggregated, Mean Normalized Ranks)
ATP7B	Low Buffering	High Buffering	0.00949043	0.0137833	99	101	0.00429285	0.00131257	0.0560515		Cell Lines (aggregated, Mean Normalized Ranks)
ATP8A1	Low Buffering	High Buffering	0.0156225	0.0159332	99	101	0.00031065	0.579116	0.807545		Cell Lines (aggregated, Mean Normalized Ranks)
ATP8A2	Low Buffering	High Buffering	0.0319862	0.0409049	99	101	0.00891865	0.272582	0.57915		Cell Lines (aggregated, Mean Normalized Ranks)
ATP8B1	Low Buffering	High Buffering	0.00951989	0.0130223	99	101	0.00350238	0.0183743	0.169952		Cell Lines (aggregated, Mean Normalized Ranks)
ATP8B2	Low Buffering	High Buffering	0.072291	0.079123	99	101	0.006832	0.918259	0.969519		Cell Lines (aggregated, Mean Normalized Ranks)
ATP8B3	Low Buffering	High Buffering	0.0841538	0.0522903	99	101	-0.0318636	0.00546488	0.101412		Cell Lines (aggregated, Mean Normalized Ranks)
ATP8B4	Low Buffering	High Buffering	0.00837595	0.00746669	99	101	-0.000909266	0.0701963	0.307014		Cell Lines (aggregated, Mean Normalized Ranks)
ATP9A	Low Buffering	High Buffering	0.0226008	0.0238712	99	101	0.00127037	0.68502	0.866642		Cell Lines (aggregated, Mean Normalized Ranks)
ATP9B	Low Buffering	High Buffering	0.0170426	0.0264542	99	101	0.00941158	0.00102316	0.0510774		Cell Lines (aggregated, Mean Normalized Ranks)
ATPAF1	Low Buffering	High Buffering	0.0441163	0.0439918	99	101	-0.000124455	0.625053	0.836456		Cell Lines (aggregated, Mean Normalized Ranks)
ATPAF2	Low Buffering	High Buffering	0.12458	0.0984666	99	101	-0.0261132	0.82784	0.935178		Cell Lines (aggregated, Mean Normalized Ranks)
ATPSCKMT	Low Buffering	High Buffering	0.0117893	0.0143287	99	101	0.00253939	0.0894624	0.344964		Cell Lines (aggregated, Mean Normalized Ranks)
ATR	Low Buffering	High Buffering	0.975388	0.934441	99	101	-0.0409475	0.0445787	0.25027		Cell Lines (aggregated, Mean Normalized Ranks)
ATRAID	Low Buffering	High Buffering	0.0481979	0.0446376	99	101	-0.00356035	0.16442	0.458153		Cell Lines (aggregated, Mean Normalized Ranks)
ATRIP	Low Buffering	High Buffering	0.693353	0.582359	99	101	-0.110994	0.00399627	0.0890841		Cell Lines (aggregated, Mean Normalized Ranks)
ATRN	Low Buffering	High Buffering	0.0784484	0.0716189	99	101	-0.00682951	0.106806	0.373852		Cell Lines (aggregated, Mean Normalized Ranks)
ATRNL1	Low Buffering	High Buffering	0.00581611	0.00821188	99	101	0.00239577	0.0152492	0.159062		Cell Lines (aggregated, Mean Normalized Ranks)
ATRX	Low Buffering	High Buffering	0.182672	0.131062	99	101	-0.0516099	0.0189878	0.172388		Cell Lines (aggregated, Mean Normalized Ranks)
ATXN1	Low Buffering	High Buffering	0.0330457	0.0344939	99	101	0.00144823	0.478561	0.743497		Cell Lines (aggregated, Mean Normalized Ranks)
ATXN10	Low Buffering	High Buffering	0.477109	0.487392	99	101	0.0102825	0.761893	0.908021		Cell Lines (aggregated, Mean Normalized Ranks)
ATXN1L	Low Buffering	High Buffering	0.0873541	0.0766227	99	101	-0.0107315	0.294516	0.602495		Cell Lines (aggregated, Mean Normalized Ranks)
ATXN2	Low Buffering	High Buffering	0.216416	0.198282	99	101	-0.0181341	0.55103	0.789694		Cell Lines (aggregated, Mean Normalized Ranks)
ATXN2L	Low Buffering	High Buffering	0.135409	0.0954657	99	101	-0.0399437	0.0858352	0.337963		Cell Lines (aggregated, Mean Normalized Ranks)
ATXN3	Low Buffering	High Buffering	0.0169366	0.0233319	99	101	0.00639537	0.0956189	0.356975		Cell Lines (aggregated, Mean Normalized Ranks)
ATXN3L	Low Buffering	High Buffering	0.00287349	0.00314922	99	101	0.000275732	0.0017184	0.0622769		Cell Lines (aggregated, Mean Normalized Ranks)
ATXN7	Low Buffering	High Buffering	0.0336546	0.0311261	99	101	-0.00252852	0.185376	0.485765		Cell Lines (aggregated, Mean Normalized Ranks)
ATXN7L1	Low Buffering	High Buffering	0.016945	0.026354	99	101	0.00940906	0.0382564	0.233625		Cell Lines (aggregated, Mean Normalized Ranks)
ATXN7L2	Low Buffering	High Buffering	0.0875409	0.107919	99	101	0.0203785	0.0130425	0.147787		Cell Lines (aggregated, Mean Normalized Ranks)
ATXN7L3	Low Buffering	High Buffering	0.28479	0.323442	99	101	0.0386521	0.489243	0.750486		Cell Lines (aggregated, Mean Normalized Ranks)
ATXN7L3B	Low Buffering	High Buffering	0.105852	0.113443	99	101	0.0075906	0.776834	0.912934		Cell Lines (aggregated, Mean Normalized Ranks)
AUH	Low Buffering	High Buffering	0.0479503	0.0463835	99	101	-0.00156678	0.58582	0.810833		Cell Lines (aggregated, Mean Normalized Ranks)
AUNIP	Low Buffering	High Buffering	0.0380606	0.0279804	99	101	-0.0100802	0.113889	0.38408		Cell Lines (aggregated, Mean Normalized Ranks)
AUP1	Low Buffering	High Buffering	0.149819	0.170943	99	101	0.0211241	0.150086	0.438264		Cell Lines (aggregated, Mean Normalized Ranks)
AURKA	Low Buffering	High Buffering	0.966354	0.954254	99	101	-0.0121002	0.0435555	0.247879		Cell Lines (aggregated, Mean Normalized Ranks)
AURKAIP1	Low Buffering	High Buffering	0.478922	0.39632	99	101	-0.0826017	0.0212097	0.181671		Cell Lines (aggregated, Mean Normalized Ranks)
AURKB	Low Buffering	High Buffering	0.998054	0.999918	99	101	0.00186394	0.486277	0.748527		Cell Lines (aggregated, Mean Normalized Ranks)
AURKC	Low Buffering	High Buffering	0.0177105	0.0237501	99	101	0.00603967	0.0936895	0.353645		Cell Lines (aggregated, Mean Normalized Ranks)
AUTS2	Low Buffering	High Buffering	0.0081012	0.0108188	99	101	0.00271763	0.0115979	0.140587		Cell Lines (aggregated, Mean Normalized Ranks)
AVEN	Low Buffering	High Buffering	0.102746	0.0657483	99	101	-0.0369977	0.0961062	0.357664		Cell Lines (aggregated, Mean Normalized Ranks)
AVIL	Low Buffering	High Buffering	0.137606	0.14216	99	101	0.00455343	0.549399	0.788569		Cell Lines (aggregated, Mean Normalized Ranks)
AVL9	Low Buffering	High Buffering	0.00826685	0.0102202	99	101	0.00195333	0.421446	0.704544		Cell Lines (aggregated, Mean Normalized Ranks)
AVP	Low Buffering	High Buffering	0.107619	0.101877	99	101	-0.00574173	0.862267	0.949254		Cell Lines (aggregated, Mean Normalized Ranks)
AVPI1	Low Buffering	High Buffering	0.03202	0.0418624	99	101	0.00984242	0.141293	0.426211		Cell Lines (aggregated, Mean Normalized Ranks)
AVPR1A	Low Buffering	High Buffering	0.232095	0.295081	99	101	0.0629866	0.017896	0.168251		Cell Lines (aggregated, Mean Normalized Ranks)
AVPR1B	Low Buffering	High Buffering	0.0582727	0.0662772	99	101	0.00800455	0.73965	0.895666		Cell Lines (aggregated, Mean Normalized Ranks)
AVPR2	Low Buffering	High Buffering	0.0278324	0.0275173	99	101	-0.000315076	0.456108	0.728737		Cell Lines (aggregated, Mean Normalized Ranks)
AWAT1	Low Buffering	High Buffering	0.0221232	0.0184854	99	101	-0.00363782	0.212694	0.516919		Cell Lines (aggregated, Mean Normalized Ranks)
AWAT2	Low Buffering	High Buffering	0.0124158	0.0171987	99	101	0.00478287	0.00421839	0.091728		Cell Lines (aggregated, Mean Normalized Ranks)
AXDND1	Low Buffering	High Buffering	0.0913632	0.070788	99	101	-0.0205753	0.373768	0.670708		Cell Lines (aggregated, Mean Normalized Ranks)
AXIN1	Low Buffering	High Buffering	0.0442111	0.0522401	99	101	0.00802904	0.869955	0.953041		Cell Lines (aggregated, Mean Normalized Ranks)
AXIN2	Low Buffering	High Buffering	0.0424827	0.0399212	99	101	-0.00256151	0.769353	0.909996		Cell Lines (aggregated, Mean Normalized Ranks)
AXL	Low Buffering	High Buffering	0.0237307	0.0377649	99	101	0.0140341	0.000254254	0.0248945		Cell Lines (aggregated, Mean Normalized Ranks)
AZGP1	Low Buffering	High Buffering	0.109692	0.123113	99	101	0.0134218	0.955182	0.983484		Cell Lines (aggregated, Mean Normalized Ranks)
AZI2	Low Buffering	High Buffering	0.02064	0.0195695	99	101	-0.00107053	0.951289	0.982216		Cell Lines (aggregated, Mean Normalized Ranks)
AZIN1	Low Buffering	High Buffering	0.135014	0.0891922	99	101	-0.045822	0.210906	0.514974		Cell Lines (aggregated, Mean Normalized Ranks)
AZIN2	Low Buffering	High Buffering	0.0218491	0.0301267	99	101	0.0082776	0.0011349	0.0539212		Cell Lines (aggregated, Mean Normalized Ranks)
AZU1	Low Buffering	High Buffering	0.0145384	0.016961	99	101	0.00242268	0.906631	0.966223		Cell Lines (aggregated, Mean Normalized Ranks)
B2M	Low Buffering	High Buffering	0.0125439	0.0186764	99	101	0.00613248	0.0140599	0.15343		Cell Lines (aggregated, Mean Normalized Ranks)
B3GALNT1	Low Buffering	High Buffering	0.0332379	0.0412069	99	101	0.00796896	0.953235	0.982965		Cell Lines (aggregated, Mean Normalized Ranks)
B3GALNT2	Low Buffering	High Buffering	0.0265612	0.0197305	99	101	-0.0068307	0.594251	0.816129		Cell Lines (aggregated, Mean Normalized Ranks)
B3GALT1	Low Buffering	High Buffering	0.0265862	0.0288666	99	101	0.00228039	0.564163	0.797806		Cell Lines (aggregated, Mean Normalized Ranks)
B3GALT2	Low Buffering	High Buffering	0.0216151	0.0204531	99	101	-0.00116194	0.822133	0.933007		Cell Lines (aggregated, Mean Normalized Ranks)
B3GALT4	Low Buffering	High Buffering	0.0357574	0.0476804	99	101	0.011923	0.258939	0.566044		Cell Lines (aggregated, Mean Normalized Ranks)
B3GALT5	Low Buffering	High Buffering	0.00388013	0.00593268	99	101	0.00205255	0.00837542	0.121781		Cell Lines (aggregated, Mean Normalized Ranks)
B3GALT6	Low Buffering	High Buffering	0.0378706	0.0478794	99	101	0.0100087	0.280128	0.587785		Cell Lines (aggregated, Mean Normalized Ranks)
B3GAT1	Low Buffering	High Buffering	0.0246664	0.0247979	99	101	0.000131521	0.829745	0.935178		Cell Lines (aggregated, Mean Normalized Ranks)
B3GAT2	Low Buffering	High Buffering	0.0727987	0.0881787	99	101	0.01538	0.0486195	0.258439		Cell Lines (aggregated, Mean Normalized Ranks)
B3GAT3	Low Buffering	High Buffering	0.174078	0.235302	99	101	0.0612236	0.0112794	0.139202		Cell Lines (aggregated, Mean Normalized Ranks)
B3GLCT	Low Buffering	High Buffering	0.0362664	0.0355178	99	101	-0.000748572	0.472515	0.739419		Cell Lines (aggregated, Mean Normalized Ranks)
B3GNT2	Low Buffering	High Buffering	0.144768	0.116801	99	101	-0.0279673	0.441474	0.719364		Cell Lines (aggregated, Mean Normalized Ranks)
B3GNT3	Low Buffering	High Buffering	0.0769686	0.0955787	99	101	0.0186101	0.138018	0.420557		Cell Lines (aggregated, Mean Normalized Ranks)
B3GNT4	Low Buffering	High Buffering	0.167353	0.141001	99	101	-0.0263513	0.43426	0.713844		Cell Lines (aggregated, Mean Normalized Ranks)
B3GNT5	Low Buffering	High Buffering	0.0496365	0.0395763	99	101	-0.0100601	0.760032	0.907389		Cell Lines (aggregated, Mean Normalized Ranks)
B3GNT6	Low Buffering	High Buffering	0.0869692	0.0971884	99	101	0.0102193	0.672494	0.861683		Cell Lines (aggregated, Mean Normalized Ranks)
B3GNT7	Low Buffering	High Buffering	0.025261	0.0275241	99	101	0.00226307	0.763756	0.908287		Cell Lines (aggregated, Mean Normalized Ranks)
B3GNT8	Low Buffering	High Buffering	0.0149134	0.0198409	99	101	0.00492744	0.191949	0.493218		Cell Lines (aggregated, Mean Normalized Ranks)
B3GNT9	Low Buffering	High Buffering	0.0738712	0.10741	99	101	0.0335393	0.0433022	0.247069		Cell Lines (aggregated, Mean Normalized Ranks)
B3GNTL1	Low Buffering	High Buffering	0.0403272	0.0438197	99	101	0.00349251	0.129161	0.408164		Cell Lines (aggregated, Mean Normalized Ranks)
B4GALNT1	Low Buffering	High Buffering	0.0564249	0.0536974	99	101	-0.00272753	0.63199	0.840219		Cell Lines (aggregated, Mean Normalized Ranks)
B4GALNT2	Low Buffering	High Buffering	0.102211	0.0927118	99	101	-0.00949936	0.431393	0.712103		Cell Lines (aggregated, Mean Normalized Ranks)
B4GALNT3	Low Buffering	High Buffering	0.037216	0.0410223	99	101	0.00380631	0.961023	0.985319		Cell Lines (aggregated, Mean Normalized Ranks)
B4GALNT4	Low Buffering	High Buffering	0.0503847	0.0512083	99	101	0.000823568	0.982455	0.993952		Cell Lines (aggregated, Mean Normalized Ranks)
B4GALT1	Low Buffering	High Buffering	0.0221943	0.0256616	99	101	0.00346728	0.0235044	0.188653		Cell Lines (aggregated, Mean Normalized Ranks)
B4GALT2	Low Buffering	High Buffering	0.0802068	0.0957655	99	101	0.0155587	0.0605707	0.286402		Cell Lines (aggregated, Mean Normalized Ranks)
B4GALT3	Low Buffering	High Buffering	0.189376	0.182418	99	101	-0.00695896	0.549399	0.788569		Cell Lines (aggregated, Mean Normalized Ranks)
B4GALT4	Low Buffering	High Buffering	0.0113158	0.0112447	99	101	-7.10781e-05	0.503163	0.759156		Cell Lines (aggregated, Mean Normalized Ranks)
B4GALT5	Low Buffering	High Buffering	0.0465972	0.0449609	99	101	-0.00163627	0.0056739	0.103343		Cell Lines (aggregated, Mean Normalized Ranks)
B4GALT6	Low Buffering	High Buffering	0.0282814	0.0272124	99	101	-0.00106905	0.0511854	0.264463		Cell Lines (aggregated, Mean Normalized Ranks)
B4GALT7	Low Buffering	High Buffering	0.0647653	0.102155	99	101	0.0373894	0.0265066	0.199047		Cell Lines (aggregated, Mean Normalized Ranks)
B4GAT1	Low Buffering	High Buffering	0.129139	0.141017	99	101	0.0118773	0.589186	0.813142		Cell Lines (aggregated, Mean Normalized Ranks)
B9D1	Low Buffering	High Buffering	0.0457568	0.0540346	99	101	0.00827776	0.404711	0.692774		Cell Lines (aggregated, Mean Normalized Ranks)
B9D2	Low Buffering	High Buffering	0.0404592	0.0499964	99	101	0.00953719	0.0430497	0.246742		Cell Lines (aggregated, Mean Normalized Ranks)
BAALC	Low Buffering	High Buffering	0.0273638	0.0294987	99	101	0.00213488	0.246773	0.553723		Cell Lines (aggregated, Mean Normalized Ranks)
BAAT	Low Buffering	High Buffering	0.0112325	0.0125912	99	101	0.0013587	0.045896	0.252442		Cell Lines (aggregated, Mean Normalized Ranks)
BABAM1	Low Buffering	High Buffering	0.00491845	0.00751615	99	101	0.0025977	0.0022552	0.0701168		Cell Lines (aggregated, Mean Normalized Ranks)
BABAM2	Low Buffering	High Buffering	0.0195039	0.0158443	99	101	-0.00365954	0.676064	0.863261		Cell Lines (aggregated, Mean Normalized Ranks)
BACE1	Low Buffering	High Buffering	0.0462927	0.0573247	99	101	0.011032	0.272582	0.57915		Cell Lines (aggregated, Mean Normalized Ranks)
BACE2	Low Buffering	High Buffering	0.0174268	0.0199841	99	101	0.00255734	0.0427985	0.246338		Cell Lines (aggregated, Mean Normalized Ranks)
BACH1	Low Buffering	High Buffering	0.0150557	0.0291768	99	101	0.0141211	0.0273497	0.201786		Cell Lines (aggregated, Mean Normalized Ranks)
BACH2	Low Buffering	High Buffering	0.0189237	0.0176252	99	101	-0.00129854	0.468009	0.736791		Cell Lines (aggregated, Mean Normalized Ranks)
BAD	Low Buffering	High Buffering	0.118095	0.136023	99	101	0.0179283	0.403335	0.692223		Cell Lines (aggregated, Mean Normalized Ranks)
BAG1	Low Buffering	High Buffering	0.0337755	0.0446334	99	101	0.0108578	0.177395	0.474966		Cell Lines (aggregated, Mean Normalized Ranks)
BAG2	Low Buffering	High Buffering	0.038518	0.0344211	99	101	-0.00409685	0.35567	0.654808		Cell Lines (aggregated, Mean Normalized Ranks)
BAG3	Low Buffering	High Buffering	0.0485852	0.0369254	99	101	-0.0116597	0.0836292	0.333726		Cell Lines (aggregated, Mean Normalized Ranks)
BAG4	Low Buffering	High Buffering	0.126393	0.0950096	99	101	-0.0313836	0.061244	0.287743		Cell Lines (aggregated, Mean Normalized Ranks)
BAG5	Low Buffering	High Buffering	0.0653623	0.0717322	99	101	0.00636993	0.780582	0.91455		Cell Lines (aggregated, Mean Normalized Ranks)
BAG6	Low Buffering	High Buffering	0.105129	0.12569	99	101	0.0205615	0.220877	0.526481		Cell Lines (aggregated, Mean Normalized Ranks)
BAHD1	Low Buffering	High Buffering	0.104358	0.106806	99	101	0.00244804	0.898891	0.964353		Cell Lines (aggregated, Mean Normalized Ranks)
BAIAP2	Low Buffering	High Buffering	0.096495	0.0946047	99	101	-0.0018903	0.549399	0.788569		Cell Lines (aggregated, Mean Normalized Ranks)
BAIAP2L1	Low Buffering	High Buffering	0.0152387	0.0153077	99	101	6.90072e-05	0.230231	0.536439		Cell Lines (aggregated, Mean Normalized Ranks)
BAIAP2L2	Low Buffering	High Buffering	0.0501767	0.047825	99	101	-0.00235172	0.177395	0.474966		Cell Lines (aggregated, Mean Normalized Ranks)
BAIAP3	Low Buffering	High Buffering	0.0337805	0.0386414	99	101	0.00486096	0.330793	0.633353		Cell Lines (aggregated, Mean Normalized Ranks)
BAK1	Low Buffering	High Buffering	0.547609	0.587526	99	101	0.039917	0.210016	0.513579		Cell Lines (aggregated, Mean Normalized Ranks)
BAMBI	Low Buffering	High Buffering	0.0623626	0.11362	99	101	0.051257	0.00735053	0.115792		Cell Lines (aggregated, Mean Normalized Ranks)
BANF1	Low Buffering	High Buffering	0.999989	0.999895	99	101	-9.41465e-05	0.390117	0.68209		Cell Lines (aggregated, Mean Normalized Ranks)
BANF2	Low Buffering	High Buffering	0.00774406	0.00799836	99	101	0.000254297	0.667153	0.858565		Cell Lines (aggregated, Mean Normalized Ranks)
BANK1	Low Buffering	High Buffering	0.0411527	0.0468548	99	101	0.00570212	0.475533	0.741392		Cell Lines (aggregated, Mean Normalized Ranks)
BANP	Low Buffering	High Buffering	0.871179	0.876411	99	101	0.00523194	0.943508	0.98058		Cell Lines (aggregated, Mean Normalized Ranks)
BAP1	Low Buffering	High Buffering	0.439391	0.507896	99	101	0.0685045	0.0965955	0.358506		Cell Lines (aggregated, Mean Normalized Ranks)
BARD1	Low Buffering	High Buffering	0.46737	0.370536	99	101	-0.0968348	0.00880733	0.124468		Cell Lines (aggregated, Mean Normalized Ranks)
BARHL1	Low Buffering	High Buffering	0.040664	0.0441813	99	101	0.0035173	0.654758	0.851642		Cell Lines (aggregated, Mean Normalized Ranks)
BARHL2	Low Buffering	High Buffering	0.152803	0.158958	99	101	0.00615495	0.454632	0.727888		Cell Lines (aggregated, Mean Normalized Ranks)
BARX1	Low Buffering	High Buffering	0.039552	0.0439614	99	101	0.00440948	0.145977	0.432827		Cell Lines (aggregated, Mean Normalized Ranks)
BARX2	Low Buffering	High Buffering	0.0246582	0.0283131	99	101	0.00365484	0.660059	0.854001		Cell Lines (aggregated, Mean Normalized Ranks)
BASP1	Low Buffering	High Buffering	0.0110223	0.0118414	99	101	0.00081913	0.187821	0.489207		Cell Lines (aggregated, Mean Normalized Ranks)
BATF	Low Buffering	High Buffering	0.0339719	0.0376476	99	101	0.00367573	0.713972	0.882974		Cell Lines (aggregated, Mean Normalized Ranks)
BATF2	Low Buffering	High Buffering	0.0480772	0.0495049	99	101	0.00142771	0.0532587	0.269595		Cell Lines (aggregated, Mean Normalized Ranks)
BATF3	Low Buffering	High Buffering	0.0292195	0.0290273	99	101	-0.000192149	0.0849473	0.336185		Cell Lines (aggregated, Mean Normalized Ranks)
BAX	Low Buffering	High Buffering	0.0111144	0.0160387	99	101	0.00492428	0.0371315	0.229925		Cell Lines (aggregated, Mean Normalized Ranks)
BAZ1A	Low Buffering	High Buffering	0.115615	0.114336	99	101	-0.00127941	0.719448	0.886036		Cell Lines (aggregated, Mean Normalized Ranks)
BAZ1B	Low Buffering	High Buffering	0.315834	0.304289	99	101	-0.0115456	0.721277	0.886994		Cell Lines (aggregated, Mean Normalized Ranks)
BAZ2A	Low Buffering	High Buffering	0.0627445	0.10062	99	101	0.0378756	0.0728871	0.312837		Cell Lines (aggregated, Mean Normalized Ranks)
BAZ2B	Low Buffering	High Buffering	0.0190093	0.0192233	99	101	0.000213971	0.0970868	0.359351		Cell Lines (aggregated, Mean Normalized Ranks)
BBC3	Low Buffering	High Buffering	0.0832146	0.0755194	99	101	-0.00769518	0.223654	0.52961		Cell Lines (aggregated, Mean Normalized Ranks)
BBIP1	Low Buffering	High Buffering	0.0149497	0.0144203	99	101	-0.000529389	0.789975	0.918571		Cell Lines (aggregated, Mean Normalized Ranks)
BBLN	Low Buffering	High Buffering	0.285824	0.289144	99	101	0.00332015	0.862267	0.949254		Cell Lines (aggregated, Mean Normalized Ranks)
BBOF1	Low Buffering	High Buffering	0.0445994	0.050564	99	101	0.00596459	0.692217	0.87065		Cell Lines (aggregated, Mean Normalized Ranks)
BBOX1	Low Buffering	High Buffering	0.00562442	0.00752451	99	101	0.00190009	0.0876337	0.34208		Cell Lines (aggregated, Mean Normalized Ranks)
BBS1	Low Buffering	High Buffering	0.0564208	0.0828864	99	101	0.0264656	0.0171991	0.165474		Cell Lines (aggregated, Mean Normalized Ranks)
BBS10	Low Buffering	High Buffering	0.0279443	0.0258067	99	101	-0.00213764	0.737805	0.895145		Cell Lines (aggregated, Mean Normalized Ranks)
BBS12	Low Buffering	High Buffering	0.0122613	0.014758	99	101	0.00249677	0.105222	0.371315		Cell Lines (aggregated, Mean Normalized Ranks)
BBS2	Low Buffering	High Buffering	0.0217015	0.0263707	99	101	0.00466916	0.117853	0.391123		Cell Lines (aggregated, Mean Normalized Ranks)
BBS4	Low Buffering	High Buffering	0.00445124	0.00836903	99	101	0.00391778	0.0329095	0.218845		Cell Lines (aggregated, Mean Normalized Ranks)
BBS5	Low Buffering	High Buffering	0.0242231	0.0238359	99	101	-0.000387149	0.546145	0.787007		Cell Lines (aggregated, Mean Normalized Ranks)
BBS7	Low Buffering	High Buffering	0.0247569	0.0294421	99	101	0.00468524	0.19784	0.500159		Cell Lines (aggregated, Mean Normalized Ranks)
BBS9	Low Buffering	High Buffering	0.0333813	0.0236322	99	101	-0.00974913	0.319975	0.623828		Cell Lines (aggregated, Mean Normalized Ranks)
BBX	Low Buffering	High Buffering	0.00824886	0.00914715	99	101	0.000898294	0.628517	0.838748		Cell Lines (aggregated, Mean Normalized Ranks)
BCAM	Low Buffering	High Buffering	0.0132802	0.0182256	99	101	0.00494548	0.0325109	0.217829		Cell Lines (aggregated, Mean Normalized Ranks)
BCAN	Low Buffering	High Buffering	0.147825	0.161514	99	101	0.0136886	0.220877	0.526481		Cell Lines (aggregated, Mean Normalized Ranks)
BCAP29	Low Buffering	High Buffering	0.05231	0.0465813	99	101	-0.00572867	0.885368	0.95984		Cell Lines (aggregated, Mean Normalized Ranks)
BCAP31	Low Buffering	High Buffering	0.252982	0.215913	99	101	-0.0370691	0.21904	0.52457		Cell Lines (aggregated, Mean Normalized Ranks)
BCAR1	Low Buffering	High Buffering	0.13567	0.207526	99	101	0.071856	0.00469655	0.0966692		Cell Lines (aggregated, Mean Normalized Ranks)
BCAR3	Low Buffering	High Buffering	0.0881342	0.13483	99	101	0.0466962	0.00593423	0.104022		Cell Lines (aggregated, Mean Normalized Ranks)
BCAS1	Low Buffering	High Buffering	0.0167479	0.0188671	99	101	0.00211916	0.786214	0.917026		Cell Lines (aggregated, Mean Normalized Ranks)
BCAS2	Low Buffering	High Buffering	0.971387	0.960789	99	101	-0.0105981	0.0121746	0.142886		Cell Lines (aggregated, Mean Normalized Ranks)
BCAS3	Low Buffering	High Buffering	0.125787	0.103427	99	101	-0.0223592	0.236944	0.544069		Cell Lines (aggregated, Mean Normalized Ranks)
BCAS4	Low Buffering	High Buffering	0.0239658	0.028794	99	101	0.00482822	0.0472412	0.254548		Cell Lines (aggregated, Mean Normalized Ranks)
BCAT1	Low Buffering	High Buffering	0.0210969	0.0229459	99	101	0.00184904	0.0335154	0.220066		Cell Lines (aggregated, Mean Normalized Ranks)
BCAT2	Low Buffering	High Buffering	0.0159194	0.0186044	99	101	0.00268504	0.534829	0.780037		Cell Lines (aggregated, Mean Normalized Ranks)
BCCIP	Low Buffering	High Buffering	0.623133	0.557626	99	101	-0.0655073	0.056027	0.276731		Cell Lines (aggregated, Mean Normalized Ranks)
BCDIN3D	Low Buffering	High Buffering	0.162152	0.21211	99	101	0.0499581	0.00538324	0.101168		Cell Lines (aggregated, Mean Normalized Ranks)
BCHE	Low Buffering	High Buffering	0.0233369	0.0274149	99	101	0.00407806	0.393778	0.684506		Cell Lines (aggregated, Mean Normalized Ranks)
BCKDHA	Low Buffering	High Buffering	0.063662	0.0510604	99	101	-0.0126016	0.564163	0.797806		Cell Lines (aggregated, Mean Normalized Ranks)
BCKDHB	Low Buffering	High Buffering	0.0779127	0.0837265	99	101	0.0058138	0.674278	0.862597		Cell Lines (aggregated, Mean Normalized Ranks)
BCKDK	Low Buffering	High Buffering	0.0164652	0.0241391	99	101	0.00767389	0.00149031	0.0585615		Cell Lines (aggregated, Mean Normalized Ranks)
BCL10	Low Buffering	High Buffering	0.072136	0.129975	99	101	0.0578385	0.0108162	0.137113		Cell Lines (aggregated, Mean Normalized Ranks)
BCL11A	Low Buffering	High Buffering	0.0420853	0.0302155	99	101	-0.0118698	0.806959	0.926406		Cell Lines (aggregated, Mean Normalized Ranks)
BCL11B	Low Buffering	High Buffering	0.0593784	0.0456905	99	101	-0.0136879	0.00625152	0.107043		Cell Lines (aggregated, Mean Normalized Ranks)
BCL2	Low Buffering	High Buffering	0.103291	0.0415827	99	101	-0.0617084	0.243795	0.550947		Cell Lines (aggregated, Mean Normalized Ranks)
BCL2A1	Low Buffering	High Buffering	0.0330771	0.0339639	99	101	0.000886758	0.927961	0.973961		Cell Lines (aggregated, Mean Normalized Ranks)
BCL2L1	Low Buffering	High Buffering	0.81538	0.844933	99	101	0.029553	0.217501	0.523007		Cell Lines (aggregated, Mean Normalized Ranks)
BCL2L10	Low Buffering	High Buffering	0.0365912	0.0394393	99	101	0.00284808	0.148707	0.436538		Cell Lines (aggregated, Mean Normalized Ranks)
BCL2L11	Low Buffering	High Buffering	0.0363907	0.0440932	99	101	0.00770248	0.0339245	0.22144		Cell Lines (aggregated, Mean Normalized Ranks)
BCL2L12	Low Buffering	High Buffering	0.153555	0.153435	99	101	-0.000120265	0.547771	0.787762		Cell Lines (aggregated, Mean Normalized Ranks)
BCL2L13	Low Buffering	High Buffering	0.0974688	0.0936233	99	101	-0.00384555	0.660059	0.854001		Cell Lines (aggregated, Mean Normalized Ranks)
BCL2L14	Low Buffering	High Buffering	0.0228805	0.0311005	99	101	0.00821996	0.852675	0.944267		Cell Lines (aggregated, Mean Normalized Ranks)
BCL2L15	Low Buffering	High Buffering	0.061954	0.0784036	99	101	0.0164496	0.211799	0.516016		Cell Lines (aggregated, Mean Normalized Ranks)
BCL2L2	Low Buffering	High Buffering	0.139341	0.126535	99	101	-0.0128058	0.597639	0.818059		Cell Lines (aggregated, Mean Normalized Ranks)
BCL3	Low Buffering	High Buffering	0.0197988	0.0186222	99	101	-0.00117655	0.193619	0.495139		Cell Lines (aggregated, Mean Normalized Ranks)
BCL6	Low Buffering	High Buffering	0.106927	0.0808025	99	101	-0.0261245	0.0932121	0.352444		Cell Lines (aggregated, Mean Normalized Ranks)
BCL6B	Low Buffering	High Buffering	0.0208961	0.0228687	99	101	0.00197254	0.623323	0.83541		Cell Lines (aggregated, Mean Normalized Ranks)
BCL7A	Low Buffering	High Buffering	0.0745963	0.0853208	99	101	0.0107245	0.136082	0.417384		Cell Lines (aggregated, Mean Normalized Ranks)
BCL7B	Low Buffering	High Buffering	0.0173464	0.017921	99	101	0.000574635	0.232135	0.538539		Cell Lines (aggregated, Mean Normalized Ranks)
BCL7C	Low Buffering	High Buffering	0.0592168	0.0669422	99	101	0.00772534	0.522043	0.771549		Cell Lines (aggregated, Mean Normalized Ranks)
BCL9	Low Buffering	High Buffering	0.141233	0.157392	99	101	0.0161593	0.303612	0.609632		Cell Lines (aggregated, Mean Normalized Ranks)
BCL9L	Low Buffering	High Buffering	0.0874495	0.05604	99	101	-0.0314095	0.102624	0.368157		Cell Lines (aggregated, Mean Normalized Ranks)
BCLAF1	Low Buffering	High Buffering	0.755705	0.708523	99	101	-0.0471826	0.07647	0.320152		Cell Lines (aggregated, Mean Normalized Ranks)
BCLAF3	Low Buffering	High Buffering	0.0196752	0.0235767	99	101	0.00390148	0.108947	0.377692		Cell Lines (aggregated, Mean Normalized Ranks)
BCO1	Low Buffering	High Buffering	0.0385703	0.0355418	99	101	-0.00302848	0.266225	0.573274		Cell Lines (aggregated, Mean Normalized Ranks)
BCO2	Low Buffering	High Buffering	0.0319959	0.0285159	99	101	-0.00347995	0.345581	0.645692		Cell Lines (aggregated, Mean Normalized Ranks)
BCOR	Low Buffering	High Buffering	0.0702271	0.0427067	99	101	-0.0275203	0.474023	0.740275		Cell Lines (aggregated, Mean Normalized Ranks)
BCORL1	Low Buffering	High Buffering	0.0184666	0.0217015	99	101	0.00323491	0.679641	0.864093		Cell Lines (aggregated, Mean Normalized Ranks)
BCR	Low Buffering	High Buffering	0.0325002	0.0232702	99	101	-0.00923004	0.195299	0.497212		Cell Lines (aggregated, Mean Normalized Ranks)
BCS1L	Low Buffering	High Buffering	0.50752	0.425044	99	101	-0.0824765	0.0797742	0.326654		Cell Lines (aggregated, Mean Normalized Ranks)
BDH1	Low Buffering	High Buffering	0.0266102	0.0323355	99	101	0.00572528	0.16442	0.458153		Cell Lines (aggregated, Mean Normalized Ranks)
BDH2	Low Buffering	High Buffering	0.0949534	0.096129	99	101	0.00117567	0.303612	0.609632		Cell Lines (aggregated, Mean Normalized Ranks)
BDKRB1	Low Buffering	High Buffering	0.00565893	0.00728424	99	101	0.00162531	0.209129	0.512399		Cell Lines (aggregated, Mean Normalized Ranks)
BDKRB2	Low Buffering	High Buffering	0.0123207	0.0137568	99	101	0.00143616	0.191118	0.492439		Cell Lines (aggregated, Mean Normalized Ranks)
BDNF	Low Buffering	High Buffering	0.0718046	0.0885347	99	101	0.0167301	0.16442	0.458153		Cell Lines (aggregated, Mean Normalized Ranks)
BDP1	Low Buffering	High Buffering	0.754442	0.702668	99	101	-0.0517744	0.139976	0.423537		Cell Lines (aggregated, Mean Normalized Ranks)
BEAN1	Low Buffering	High Buffering	0.0368425	0.0398427	99	101	0.00300016	0.391073	0.682213		Cell Lines (aggregated, Mean Normalized Ranks)
BECN1	Low Buffering	High Buffering	0.204692	0.155716	99	101	-0.0489765	0.0341307	0.221481		Cell Lines (aggregated, Mean Normalized Ranks)
BEGAIN	Low Buffering	High Buffering	0.0448418	0.0481141	99	101	0.00327225	0.667153	0.858565		Cell Lines (aggregated, Mean Normalized Ranks)
BEND2	Low Buffering	High Buffering	0.00408415	0.00499543	99	101	0.000911277	0.0205338	0.179881		Cell Lines (aggregated, Mean Normalized Ranks)
BEND3	Low Buffering	High Buffering	0.090128	0.0639033	99	101	-0.0262247	0.129161	0.408164		Cell Lines (aggregated, Mean Normalized Ranks)
BEND4	Low Buffering	High Buffering	0.0542687	0.057308	99	101	0.00303924	0.215397	0.520064		Cell Lines (aggregated, Mean Normalized Ranks)
BEND5	Low Buffering	High Buffering	0.0260391	0.0261344	99	101	9.53108e-05	0.562514	0.797254		Cell Lines (aggregated, Mean Normalized Ranks)
BEND6	Low Buffering	High Buffering	0.0173372	0.0221241	99	101	0.00478683	0.00418599	0.0915853		Cell Lines (aggregated, Mean Normalized Ranks)
BEND7	Low Buffering	High Buffering	0.00639725	0.00968749	99	101	0.00329024	0.0242644	0.191713		Cell Lines (aggregated, Mean Normalized Ranks)
BEST1	Low Buffering	High Buffering	0.0244649	0.0359258	99	101	0.0114609	0.00252625	0.0736351		Cell Lines (aggregated, Mean Normalized Ranks)
BEST2	Low Buffering	High Buffering	0.0594063	0.0663464	99	101	0.0069401	0.574111	0.804618		Cell Lines (aggregated, Mean Normalized Ranks)
BEST3	Low Buffering	High Buffering	0.0398157	0.0499489	99	101	0.0101333	0.619871	0.833487		Cell Lines (aggregated, Mean Normalized Ranks)
BEST4	Low Buffering	High Buffering	0.0624074	0.0679951	99	101	0.00558776	0.747041	0.900188		Cell Lines (aggregated, Mean Normalized Ranks)
BET1	Low Buffering	High Buffering	0.43743	0.33624	99	101	-0.10119	0.00773492	0.117664		Cell Lines (aggregated, Mean Normalized Ranks)
BET1L	Low Buffering	High Buffering	0.0255156	0.0267371	99	101	0.00122146	0.236944	0.544069		Cell Lines (aggregated, Mean Normalized Ranks)
BEX1	Low Buffering	High Buffering	0.0182103	0.0285144	99	101	0.0103041	0.0145451	0.15547		Cell Lines (aggregated, Mean Normalized Ranks)
BEX2	Low Buffering	High Buffering	0.0196761	0.0361649	99	101	0.0164888	0.00729704	0.115463		Cell Lines (aggregated, Mean Normalized Ranks)
BEX3	Low Buffering	High Buffering	0.0130402	0.0168996	99	101	0.00385941	0.0609066	0.2873		Cell Lines (aggregated, Mean Normalized Ranks)
BEX4	Low Buffering	High Buffering	0.0176158	0.0172162	99	101	-0.000399631	0.0876337	0.34208		Cell Lines (aggregated, Mean Normalized Ranks)
BEX5	Low Buffering	High Buffering	0.0110097	0.0115516	99	101	0.0005419	0.0129533	0.147436		Cell Lines (aggregated, Mean Normalized Ranks)
BFAR	Low Buffering	High Buffering	0.0195114	0.0212533	99	101	0.00174189	0.208244	0.51193		Cell Lines (aggregated, Mean Normalized Ranks)
BFSP1	Low Buffering	High Buffering	0.0173983	0.0205225	99	101	0.00312421	0.120751	0.396213		Cell Lines (aggregated, Mean Normalized Ranks)
BFSP2	Low Buffering	High Buffering	0.0077712	0.00983096	99	101	0.00205976	0.0430497	0.246742		Cell Lines (aggregated, Mean Normalized Ranks)
BGLAP	Low Buffering	High Buffering	0.158494	0.181846	99	101	0.0233514	0.265176	0.571848		Cell Lines (aggregated, Mean Normalized Ranks)
BGN	Low Buffering	High Buffering	0.0149327	0.0177577	99	101	0.00282491	0.413028	0.69851		Cell Lines (aggregated, Mean Normalized Ranks)
BHLHA15	Low Buffering	High Buffering	0.137412	0.131673	99	101	-0.00573917	0.07647	0.320152		Cell Lines (aggregated, Mean Normalized Ranks)
BHLHA9	Low Buffering	High Buffering	0.0169009	0.0172531	99	101	0.000352247	0.408857	0.696507		Cell Lines (aggregated, Mean Normalized Ranks)
BHLHE22	Low Buffering	High Buffering	0.0797897	0.0818164	99	101	0.00202676	0.806959	0.926406		Cell Lines (aggregated, Mean Normalized Ranks)
BHLHE23	Low Buffering	High Buffering	0.0730675	0.0652895	92	90	-0.00777808	0.544214	0.786087		Cell Lines (aggregated, Mean Normalized Ranks)
BHLHE40	Low Buffering	High Buffering	0.0277202	0.0182112	99	101	-0.009509	0.518871	0.769814		Cell Lines (aggregated, Mean Normalized Ranks)
BHLHE41	Low Buffering	High Buffering	0.0426257	0.0699038	99	101	0.0272782	0.241823	0.548802		Cell Lines (aggregated, Mean Normalized Ranks)
BHMT	Low Buffering	High Buffering	0.0627055	0.0549599	99	101	-0.00774566	0.275799	0.582355		Cell Lines (aggregated, Mean Normalized Ranks)
BHMT2	Low Buffering	High Buffering	0.0264223	0.0247669	99	101	-0.00165539	0.456108	0.728737		Cell Lines (aggregated, Mean Normalized Ranks)
BICC1	Low Buffering	High Buffering	0.0333119	0.0381293	99	101	0.00481749	0.404711	0.692774		Cell Lines (aggregated, Mean Normalized Ranks)
BICD1	Low Buffering	High Buffering	0.0684187	0.0708574	99	101	0.00243876	0.929903	0.974787		Cell Lines (aggregated, Mean Normalized Ranks)
BICD2	Low Buffering	High Buffering	0.081078	0.0815105	99	101	0.000432539	0.908568	0.966601		Cell Lines (aggregated, Mean Normalized Ranks)
BICDL1	Low Buffering	High Buffering	0.0705977	0.0743441	99	101	0.00374639	0.564163	0.797806		Cell Lines (aggregated, Mean Normalized Ranks)
BICDL2	Low Buffering	High Buffering	0.1593	0.188367	99	101	0.0290672	0.266225	0.573274		Cell Lines (aggregated, Mean Normalized Ranks)
BICRA	Low Buffering	High Buffering	0.0410934	0.0382653	99	101	-0.00282808	0.71215	0.881951		Cell Lines (aggregated, Mean Normalized Ranks)
BICRAL	Low Buffering	High Buffering	0.0418784	0.0424646	99	101	0.000586183	0.732282	0.89217		Cell Lines (aggregated, Mean Normalized Ranks)
BID	Low Buffering	High Buffering	0.0230287	0.0340745	99	101	0.0110458	0.411635	0.697952		Cell Lines (aggregated, Mean Normalized Ranks)
BIK	Low Buffering	High Buffering	0.00564437	0.0070851	99	101	0.00144073	0.104698	0.370573		Cell Lines (aggregated, Mean Normalized Ranks)
BIN1	Low Buffering	High Buffering	0.0465286	0.0557074	99	101	0.00917883	0.0713394	0.309265		Cell Lines (aggregated, Mean Normalized Ranks)
BIN2	Low Buffering	High Buffering	0.0756309	0.0679368	99	101	-0.00769411	0.924079	0.972536		Cell Lines (aggregated, Mean Normalized Ranks)
BIN3	Low Buffering	High Buffering	0.00736526	0.00663323	99	101	-0.000732032	0.123704	0.400636		Cell Lines (aggregated, Mean Normalized Ranks)
BIRC2	Low Buffering	High Buffering	0.20072	0.18331	99	101	-0.0174099	0.195299	0.497212		Cell Lines (aggregated, Mean Normalized Ranks)
BIRC3	Low Buffering	High Buffering	0.0186755	0.0235095	99	101	0.00483399	0.784336	0.915859		Cell Lines (aggregated, Mean Normalized Ranks)
BIRC5	Low Buffering	High Buffering	0.997619	0.999128	99	101	0.00150891	0.859421	0.948182		Cell Lines (aggregated, Mean Normalized Ranks)
BIRC7	Low Buffering	High Buffering	0.00925591	0.0119373	99	101	0.00268139	0.344333	0.644311		Cell Lines (aggregated, Mean Normalized Ranks)
BIVM	Low Buffering	High Buffering	0.0248639	0.0353814	99	101	0.0105175	0.202128	0.505448		Cell Lines (aggregated, Mean Normalized Ranks)
BLCAP	Low Buffering	High Buffering	0.015185	0.0150694	99	101	-0.000115573	0.243795	0.550947		Cell Lines (aggregated, Mean Normalized Ranks)
BLID	Low Buffering	High Buffering	0.0125985	0.0176298	99	101	0.00503127	0.150779	0.439347		Cell Lines (aggregated, Mean Normalized Ranks)
BLK	Low Buffering	High Buffering	0.0157498	0.0190806	99	101	0.00333081	0.968814	0.988105		Cell Lines (aggregated, Mean Normalized Ranks)
BLM	Low Buffering	High Buffering	0.214083	0.143434	99	101	-0.0706486	0.0486195	0.258439		Cell Lines (aggregated, Mean Normalized Ranks)
BLMH	Low Buffering	High Buffering	0.0324198	0.0353291	99	101	0.00290925	0.839282	0.939059		Cell Lines (aggregated, Mean Normalized Ranks)
BLNK	Low Buffering	High Buffering	0.0244524	0.0259913	99	101	0.0015389	0.03941	0.236434		Cell Lines (aggregated, Mean Normalized Ranks)
BLOC1S1	Low Buffering	High Buffering	0.0363714	0.0319814	99	101	-0.00439005	0.931846	0.975669		Cell Lines (aggregated, Mean Normalized Ranks)
BLOC1S2	Low Buffering	High Buffering	0.0233075	0.0229889	99	101	-0.000318651	0.525224	0.773156		Cell Lines (aggregated, Mean Normalized Ranks)
BLOC1S3	Low Buffering	High Buffering	0.098949	0.0855953	99	101	-0.0133537	0.841193	0.939892		Cell Lines (aggregated, Mean Normalized Ranks)
BLOC1S4	Low Buffering	High Buffering	0.0257127	0.0387945	99	101	0.0130819	0.0160904	0.161836		Cell Lines (aggregated, Mean Normalized Ranks)
BLOC1S5	Low Buffering	High Buffering	0.0192206	0.0193503	99	101	0.000129631	0.743342	0.897929		Cell Lines (aggregated, Mean Normalized Ranks)
BLOC1S6	Low Buffering	High Buffering	0.0293532	0.0395411	99	101	0.0101879	0.123704	0.400636		Cell Lines (aggregated, Mean Normalized Ranks)
BLTP1	Low Buffering	High Buffering	0.0703919	0.0626437	99	101	-0.00774819	0.754456	0.904082		Cell Lines (aggregated, Mean Normalized Ranks)
BLTP2	Low Buffering	High Buffering	0.406104	0.389741	99	101	-0.0163631	0.737805	0.895145		Cell Lines (aggregated, Mean Normalized Ranks)
BLTP3A	Low Buffering	High Buffering	0.10183	0.133844	99	101	0.0320134	0.223654	0.52961		Cell Lines (aggregated, Mean Normalized Ranks)
BLTP3B	Low Buffering	High Buffering	0.0219199	0.0332891	99	101	0.0113692	0.4985	0.756673		Cell Lines (aggregated, Mean Normalized Ranks)
BLVRA	Low Buffering	High Buffering	0.0131781	0.0162705	99	101	0.00309239	0.0661331	0.29754		Cell Lines (aggregated, Mean Normalized Ranks)
BLVRB	Low Buffering	High Buffering	0.042173	0.0412569	99	101	-0.000916159	0.415823	0.699725		Cell Lines (aggregated, Mean Normalized Ranks)
BLZF1	Low Buffering	High Buffering	0.0414198	0.0635589	99	101	0.0221391	0.0797742	0.326654		Cell Lines (aggregated, Mean Normalized Ranks)
BMAL1	Low Buffering	High Buffering	0.0855625	0.116517	99	101	0.0309541	0.188641	0.489904		Cell Lines (aggregated, Mean Normalized Ranks)
BMAL2	Low Buffering	High Buffering	0.0729866	0.0832171	99	101	0.0102305	0.829745	0.935178		Cell Lines (aggregated, Mean Normalized Ranks)
BMERB1	Low Buffering	High Buffering	0.0213102	0.025336	99	101	0.00402577	0.154282	0.444367		Cell Lines (aggregated, Mean Normalized Ranks)
BMF	Low Buffering	High Buffering	0.276743	0.284988	99	101	0.00824547	0.82784	0.935178		Cell Lines (aggregated, Mean Normalized Ranks)
BMI1	Low Buffering	High Buffering	0.0579836	0.0383246	99	101	-0.019659	0.186188	0.487174		Cell Lines (aggregated, Mean Normalized Ranks)
BMP1	Low Buffering	High Buffering	0.0275123	0.030905	99	101	0.00339271	0.187003	0.488369		Cell Lines (aggregated, Mean Normalized Ranks)
BMP10	Low Buffering	High Buffering	0.0373227	0.0406288	99	101	0.00330603	0.546145	0.787007		Cell Lines (aggregated, Mean Normalized Ranks)
BMP15	Low Buffering	High Buffering	0.00691045	0.0115352	99	101	0.00462473	0.00455515	0.0949723		Cell Lines (aggregated, Mean Normalized Ranks)
BMP2	Low Buffering	High Buffering	0.0222811	0.0252362	99	101	0.00295505	0.758172	0.906634		Cell Lines (aggregated, Mean Normalized Ranks)
BMP2K	Low Buffering	High Buffering	0.0487181	0.0501539	99	101	0.00143584	0.896957	0.963912		Cell Lines (aggregated, Mean Normalized Ranks)
BMP3	Low Buffering	High Buffering	0.00948348	0.00954692	99	101	6.34346e-05	0.328369	0.631098		Cell Lines (aggregated, Mean Normalized Ranks)
BMP4	Low Buffering	High Buffering	0.0340431	0.0450946	99	101	0.0110515	0.160016	0.451416		Cell Lines (aggregated, Mean Normalized Ranks)
BMP5	Low Buffering	High Buffering	0.0170753	0.0163421	99	101	-0.000733207	0.625053	0.836456		Cell Lines (aggregated, Mean Normalized Ranks)
BMP6	Low Buffering	High Buffering	0.0435743	0.0546872	99	101	0.0111128	0.162942	0.455898		Cell Lines (aggregated, Mean Normalized Ranks)
BMP7	Low Buffering	High Buffering	0.0141195	0.0210172	99	101	0.00689769	0.000937925	0.0497662		Cell Lines (aggregated, Mean Normalized Ranks)
BMP8A	Low Buffering	High Buffering	0.0551893	0.0337217	92	90	-0.0214676	0.0181525	0.169315		Cell Lines (aggregated, Mean Normalized Ranks)
BMP8B	Low Buffering	High Buffering	0.140397	0.129509	92	90	-0.0108884	0.189247	0.49089		Cell Lines (aggregated, Mean Normalized Ranks)
BMPER	Low Buffering	High Buffering	0.0150156	0.0206239	99	101	0.00560826	0.0126019	0.145115		Cell Lines (aggregated, Mean Normalized Ranks)
BMPR1A	Low Buffering	High Buffering	0.238352	0.266743	99	101	0.0283904	0.877656	0.956099		Cell Lines (aggregated, Mean Normalized Ranks)
BMPR1B	Low Buffering	High Buffering	0.0171013	0.0173585	99	101	0.000257179	0.0469696	0.254399		Cell Lines (aggregated, Mean Normalized Ranks)
BMPR2	Low Buffering	High Buffering	0.0747247	0.0817304	99	101	0.00700572	0.531617	0.777337		Cell Lines (aggregated, Mean Normalized Ranks)
BMS1	Low Buffering	High Buffering	0.956716	0.936483	99	101	-0.020233	0.0296507	0.208852		Cell Lines (aggregated, Mean Normalized Ranks)
BMT2	Low Buffering	High Buffering	0.0144252	0.0151623	99	101	0.000737083	0.462037	0.733317		Cell Lines (aggregated, Mean Normalized Ranks)
BMX	Low Buffering	High Buffering	0.00567117	0.00673696	99	101	0.00106578	0.468009	0.736791		Cell Lines (aggregated, Mean Normalized Ranks)
BNC1	Low Buffering	High Buffering	0.0833698	0.0970131	99	101	0.0136432	0.964918	0.986972		Cell Lines (aggregated, Mean Normalized Ranks)
BNC2	Low Buffering	High Buffering	0.0264788	0.0286772	99	101	0.00219839	0.0466992	0.253944		Cell Lines (aggregated, Mean Normalized Ranks)
BNIP1	Low Buffering	High Buffering	0.559359	0.551035	99	101	-0.00832372	0.933788	0.976312		Cell Lines (aggregated, Mean Normalized Ranks)
BNIP2	Low Buffering	High Buffering	0.235816	0.285898	44	48	0.0500821	0.654609	0.851642		Cell Lines (aggregated, Mean Normalized Ranks)
BNIP3	Low Buffering	High Buffering	0.219502	0.167092	99	101	-0.0524101	0.0271792	0.201199		Cell Lines (aggregated, Mean Normalized Ranks)
BNIP3L	Low Buffering	High Buffering	0.00546826	0.00530293	99	101	-0.000165334	0.0408333	0.240255		Cell Lines (aggregated, Mean Normalized Ranks)
BNIP5	Low Buffering	High Buffering	0.0418496	0.0316109	99	101	-0.0102387	0.509416	0.763327		Cell Lines (aggregated, Mean Normalized Ranks)
BNIPL	Low Buffering	High Buffering	0.0924212	0.099954	99	101	0.00753273	0.389725	0.681471		Cell Lines (aggregated, Mean Normalized Ranks)
BOC	Low Buffering	High Buffering	0.0417633	0.061423	99	101	0.0196597	0.0319207	0.215833		Cell Lines (aggregated, Mean Normalized Ranks)
BOD1	Low Buffering	High Buffering	0.0472442	0.0522846	99	101	0.00504034	0.369842	0.667653		Cell Lines (aggregated, Mean Normalized Ranks)
BOD1L1	Low Buffering	High Buffering	0.143403	0.153346	99	101	0.00994347	0.677851	0.863491		Cell Lines (aggregated, Mean Normalized Ranks)
BOD1L2	Low Buffering	High Buffering	0.012861	0.015884	99	101	0.003023	0.0899244	0.345702		Cell Lines (aggregated, Mean Normalized Ranks)
BOK	Low Buffering	High Buffering	0.0536774	0.0544982	99	101	0.000820817	0.601036	0.82055		Cell Lines (aggregated, Mean Normalized Ranks)
BOLA1	Low Buffering	High Buffering	0.0902343	0.094516	99	101	0.00428168	0.385697	0.678579		Cell Lines (aggregated, Mean Normalized Ranks)
BOLA3	Low Buffering	High Buffering	0.275001	0.274638	99	101	-0.000363723	0.806959	0.926406		Cell Lines (aggregated, Mean Normalized Ranks)
BOLL	Low Buffering	High Buffering	0.0140539	0.014889	99	101	0.000835041	0.225519	0.530764		Cell Lines (aggregated, Mean Normalized Ranks)
BOP1	Low Buffering	High Buffering	0.975633	0.957761	99	101	-0.0178725	0.0223297	0.18528		Cell Lines (aggregated, Mean Normalized Ranks)
BORA	Low Buffering	High Buffering	0.683983	0.722421	99	101	0.038438	0.199547	0.501898		Cell Lines (aggregated, Mean Normalized Ranks)
BORCS5	Low Buffering	High Buffering	0.137697	0.134065	99	101	-0.00363125	0.833557	0.936496		Cell Lines (aggregated, Mean Normalized Ranks)
BORCS6	Low Buffering	High Buffering	0.0615623	0.0470174	99	101	-0.0145449	0.490779	0.751476		Cell Lines (aggregated, Mean Normalized Ranks)
BORCS7	Low Buffering	High Buffering	0.0664304	0.0433151	99	101	-0.0231153	0.825937	0.934273		Cell Lines (aggregated, Mean Normalized Ranks)
BORCS8	Low Buffering	High Buffering	0.169492	0.158294	99	101	-0.0111974	0.435697	0.715079		Cell Lines (aggregated, Mean Normalized Ranks)
BPGM	Low Buffering	High Buffering	0.0306177	0.0331695	99	101	0.00255179	0.92602	0.972961		Cell Lines (aggregated, Mean Normalized Ranks)
BPHL	Low Buffering	High Buffering	0.0126967	0.013826	99	101	0.00112928	0.723107	0.887766		Cell Lines (aggregated, Mean Normalized Ranks)
BPI	Low Buffering	High Buffering	0.0174189	0.0184417	99	101	0.00102273	0.407472	0.695485		Cell Lines (aggregated, Mean Normalized Ranks)
BPIFA1	Low Buffering	High Buffering	0.0118196	0.0153349	99	101	0.00351526	0.00438384	0.093154		Cell Lines (aggregated, Mean Normalized Ranks)
BPIFA2	Low Buffering	High Buffering	0.00871922	0.013514	99	101	0.0047948	0.00653554	0.10937		Cell Lines (aggregated, Mean Normalized Ranks)
BPIFA3	Low Buffering	High Buffering	0.0601969	0.0561847	99	101	-0.00401219	0.296773	0.604043		Cell Lines (aggregated, Mean Normalized Ranks)
BPIFB1	Low Buffering	High Buffering	0.0588464	0.0591246	99	101	0.0002782	0.552664	0.790756		Cell Lines (aggregated, Mean Normalized Ranks)
BPIFB2	Low Buffering	High Buffering	0.0245002	0.026116	99	101	0.00161577	0.302465	0.608501		Cell Lines (aggregated, Mean Normalized Ranks)
BPIFB3	Low Buffering	High Buffering	0.0458452	0.0487126	99	101	0.00286741	1	1		Cell Lines (aggregated, Mean Normalized Ranks)
BPIFB4	Low Buffering	High Buffering	0.0433197	0.0433917	99	101	7.20406e-05	0.949343	0.981751		Cell Lines (aggregated, Mean Normalized Ranks)
BPIFB6	Low Buffering	High Buffering	0.0254537	0.0266487	99	101	0.00119507	0.695825	0.872712		Cell Lines (aggregated, Mean Normalized Ranks)
BPIFC	Low Buffering	High Buffering	0.0144397	0.0215494	99	101	0.00710967	0.0191126	0.173255		Cell Lines (aggregated, Mean Normalized Ranks)
BPNT1	Low Buffering	High Buffering	0.145414	0.16105	99	101	0.0156356	0.0801953	0.327132		Cell Lines (aggregated, Mean Normalized Ranks)
BPNT2	Low Buffering	High Buffering	0.0260845	0.037489	99	101	0.0114045	0.401961	0.691406		Cell Lines (aggregated, Mean Normalized Ranks)
BPTF	Low Buffering	High Buffering	0.804091	0.753114	99	101	-0.0509763	0.0146439	0.156149		Cell Lines (aggregated, Mean Normalized Ranks)
BRAF	Low Buffering	High Buffering	0.145252	0.142862	99	101	-0.0023901	0.360142	0.65941		Cell Lines (aggregated, Mean Normalized Ranks)
BRAT1	Low Buffering	High Buffering	0.315388	0.451046	99	101	0.135658	0.0024262	0.0723856		Cell Lines (aggregated, Mean Normalized Ranks)
BRCA1	Low Buffering	High Buffering	0.360314	0.33753	99	101	-0.0227831	0.522043	0.771549		Cell Lines (aggregated, Mean Normalized Ranks)
BRCA2	Low Buffering	High Buffering	0.364224	0.335213	99	101	-0.0290118	0.351865	0.651458		Cell Lines (aggregated, Mean Normalized Ranks)
BRCC3	Low Buffering	High Buffering	0.0377714	0.0322794	99	101	-0.00549207	0.592561	0.815196		Cell Lines (aggregated, Mean Normalized Ranks)
BRD1	Low Buffering	High Buffering	0.234024	0.162075	99	101	-0.0719491	0.0679554	0.302209		Cell Lines (aggregated, Mean Normalized Ranks)
BRD2	Low Buffering	High Buffering	0.436373	0.388914	99	101	-0.0474594	0.387037	0.679453		Cell Lines (aggregated, Mean Normalized Ranks)
BRD3	Low Buffering	High Buffering	0.00991391	0.0148265	99	101	0.0049126	0.027521	0.202713		Cell Lines (aggregated, Mean Normalized Ranks)
BRD4	Low Buffering	High Buffering	0.91949	0.914416	99	101	-0.00507374	0.136082	0.417384		Cell Lines (aggregated, Mean Normalized Ranks)
BRD7	Low Buffering	High Buffering	0.329722	0.298765	99	101	-0.0309573	0.250783	0.557708		Cell Lines (aggregated, Mean Normalized Ranks)
BRD8	Low Buffering	High Buffering	0.512632	0.507171	99	101	-0.00546141	0.829745	0.935178		Cell Lines (aggregated, Mean Normalized Ranks)
BRD9	Low Buffering	High Buffering	0.113003	0.0497967	99	101	-0.0632063	0.0946503	0.355154		Cell Lines (aggregated, Mean Normalized Ranks)
BRDT	Low Buffering	High Buffering	0.0150128	0.0234232	99	101	0.00841038	0.00584628	0.104022		Cell Lines (aggregated, Mean Normalized Ranks)
BRF1	Low Buffering	High Buffering	0.979812	0.966107	99	101	-0.0137051	0.00216487	0.0694499		Cell Lines (aggregated, Mean Normalized Ranks)
BRF2	Low Buffering	High Buffering	0.99728	0.996462	99	101	-0.000818096	0.18724	0.488916		Cell Lines (aggregated, Mean Normalized Ranks)
BRI3	Low Buffering	High Buffering	0.330855	0.325461	99	101	-0.00539356	0.92602	0.972961		Cell Lines (aggregated, Mean Normalized Ranks)
BRI3BP	Low Buffering	High Buffering	0.102875	0.09064	99	101	-0.0122348	0.330793	0.633353		Cell Lines (aggregated, Mean Normalized Ranks)
BRICD5	Low Buffering	High Buffering	0.0514996	0.0628682	99	101	0.0113686	0.141293	0.426211		Cell Lines (aggregated, Mean Normalized Ranks)
BRINP1	Low Buffering	High Buffering	0.00852419	0.0105994	99	101	0.00207525	0.036035	0.226458		Cell Lines (aggregated, Mean Normalized Ranks)
BRINP2	Low Buffering	High Buffering	0.0306667	0.0310529	99	101	0.000386208	0.328369	0.631098		Cell Lines (aggregated, Mean Normalized Ranks)
BRINP3	Low Buffering	High Buffering	0.0303181	0.0317696	99	101	0.00145151	0.408857	0.696507		Cell Lines (aggregated, Mean Normalized Ranks)
BRIP1	Low Buffering	High Buffering	0.265962	0.179724	99	101	-0.0862378	0.0683247	0.30294		Cell Lines (aggregated, Mean Normalized Ranks)
BRIX1	Low Buffering	High Buffering	0.962173	0.944348	99	101	-0.0178243	0.0783145	0.324046		Cell Lines (aggregated, Mean Normalized Ranks)
BRK1	Low Buffering	High Buffering	0.130389	0.138914	99	101	0.00852502	0.219957	0.525489		Cell Lines (aggregated, Mean Normalized Ranks)
BRME1	Low Buffering	High Buffering	0.0219504	0.0335537	99	101	0.0116033	0.0143493	0.154683		Cell Lines (aggregated, Mean Normalized Ranks)
BRMS1	Low Buffering	High Buffering	0.336965	0.366198	99	101	0.0292323	0.334451	0.636028		Cell Lines (aggregated, Mean Normalized Ranks)
BRMS1L	Low Buffering	High Buffering	0.0806103	0.064647	99	101	-0.0159633	0.171963	0.468563		Cell Lines (aggregated, Mean Normalized Ranks)
BROX	Low Buffering	High Buffering	0.00592216	0.00803135	99	101	0.00210919	0.0491802	0.259783		Cell Lines (aggregated, Mean Normalized Ranks)
BRPF1	Low Buffering	High Buffering	0.311581	0.234156	99	101	-0.0774255	0.0298344	0.209231		Cell Lines (aggregated, Mean Normalized Ranks)
BRPF3	Low Buffering	High Buffering	0.0574772	0.05704	99	101	-0.000437157	0.848844	0.942734		Cell Lines (aggregated, Mean Normalized Ranks)
BRS3	Low Buffering	High Buffering	0.0146525	0.0100653	99	101	-0.00458719	0.371148	0.668715		Cell Lines (aggregated, Mean Normalized Ranks)
BRSK1	Low Buffering	High Buffering	0.0100497	0.0120377	99	101	0.00198804	0.0341307	0.221481		Cell Lines (aggregated, Mean Normalized Ranks)
BRSK2	Low Buffering	High Buffering	0.0371421	0.0339526	99	101	-0.00318959	0.301321	0.607302		Cell Lines (aggregated, Mean Normalized Ranks)
BRWD1	Low Buffering	High Buffering	0.165381	0.158665	99	101	-0.0067164	0.988303	0.995662		Cell Lines (aggregated, Mean Normalized Ranks)
BRWD3	Low Buffering	High Buffering	0.0207224	0.0268608	99	101	0.00613839	0.0427985	0.246338		Cell Lines (aggregated, Mean Normalized Ranks)
BSCL2	Low Buffering	High Buffering	0.114531	0.105397	99	101	-0.00913391	0.509416	0.763327		Cell Lines (aggregated, Mean Normalized Ranks)
BSDC1	Low Buffering	High Buffering	0.0652942	0.0615934	99	101	-0.00370084	1	1		Cell Lines (aggregated, Mean Normalized Ranks)
BSG	Low Buffering	High Buffering	0.0991123	0.0946413	99	101	-0.00447095	0.189464	0.49089		Cell Lines (aggregated, Mean Normalized Ranks)
BSN	Low Buffering	High Buffering	0.180865	0.197206	99	101	0.0163415	0.454632	0.727888		Cell Lines (aggregated, Mean Normalized Ranks)
BSND	Low Buffering	High Buffering	0.071484	0.0845988	99	101	0.0131148	0.324754	0.628033		Cell Lines (aggregated, Mean Normalized Ranks)
BSPH1	Low Buffering	High Buffering	0.00754318	0.0104406	99	101	0.00289738	0.0335154	0.220066		Cell Lines (aggregated, Mean Normalized Ranks)
BSPRY	Low Buffering	High Buffering	0.00927751	0.0150365	99	101	0.00575899	0.00107769	0.0521826		Cell Lines (aggregated, Mean Normalized Ranks)
BST1	Low Buffering	High Buffering	0.0197162	0.0204709	99	101	0.00075476	0.679641	0.864093		Cell Lines (aggregated, Mean Normalized Ranks)
BST2	Low Buffering	High Buffering	0.0258241	0.0330184	99	101	0.00719426	0.0127765	0.145799		Cell Lines (aggregated, Mean Normalized Ranks)
BSX	Low Buffering	High Buffering	0.0197106	0.0164533	99	101	-0.00325735	0.127932	0.406165		Cell Lines (aggregated, Mean Normalized Ranks)
BTAF1	Low Buffering	High Buffering	0.523008	0.393163	99	101	-0.129845	0.00229221	0.0707711		Cell Lines (aggregated, Mean Normalized Ranks)
BTBD1	Low Buffering	High Buffering	0.015981	0.0202087	99	101	0.00422769	0.336904	0.638091		Cell Lines (aggregated, Mean Normalized Ranks)
BTBD10	Low Buffering	High Buffering	0.062518	0.0614415	99	101	-0.00107647	0.679641	0.864093		Cell Lines (aggregated, Mean Normalized Ranks)
BTBD16	Low Buffering	High Buffering	0.0235832	0.0305835	99	101	0.0070003	0.322359	0.625517		Cell Lines (aggregated, Mean Normalized Ranks)
BTBD17	Low Buffering	High Buffering	0.108554	0.115302	99	101	0.00674838	0.914381	0.968483		Cell Lines (aggregated, Mean Normalized Ranks)
BTBD18	Low Buffering	High Buffering	0.0266579	0.0234235	99	101	-0.00323442	0.448757	0.724042		Cell Lines (aggregated, Mean Normalized Ranks)
BTBD2	Low Buffering	High Buffering	0.0503059	0.0519867	99	101	0.00168071	0.788094	0.917618		Cell Lines (aggregated, Mean Normalized Ranks)
BTBD3	Low Buffering	High Buffering	0.0356642	0.0469399	99	101	0.0112757	0.161474	0.453652		Cell Lines (aggregated, Mean Normalized Ranks)
BTBD6	Low Buffering	High Buffering	0.0519906	0.0599335	99	101	0.00794297	0.189464	0.49089		Cell Lines (aggregated, Mean Normalized Ranks)
BTBD7	Low Buffering	High Buffering	0.219623	0.190577	99	101	-0.0290463	0.339369	0.639615		Cell Lines (aggregated, Mean Normalized Ranks)
BTBD8	Low Buffering	High Buffering	0.0470173	0.0538521	99	101	0.00683488	0.0188637	0.171878		Cell Lines (aggregated, Mean Normalized Ranks)
BTBD9	Low Buffering	High Buffering	0.105613	0.111137	99	101	0.00552398	0.763756	0.908287		Cell Lines (aggregated, Mean Normalized Ranks)
BTC	Low Buffering	High Buffering	0.0108888	0.0130196	99	101	0.00213081	0.021073	0.181377		Cell Lines (aggregated, Mean Normalized Ranks)
BTD	Low Buffering	High Buffering	0.00844482	0.00868571	99	101	0.000240892	0.638959	0.843381		Cell Lines (aggregated, Mean Normalized Ranks)
BTF3	Low Buffering	High Buffering	0.744454	0.705143	99	101	-0.0393105	0.183759	0.483674		Cell Lines (aggregated, Mean Normalized Ranks)
BTF3L4	Low Buffering	High Buffering	0.530596	0.521204	99	101	-0.00939151	0.769353	0.909996		Cell Lines (aggregated, Mean Normalized Ranks)
BTG1	Low Buffering	High Buffering	0.0718412	0.0817167	99	101	0.00987547	0.564163	0.797806		Cell Lines (aggregated, Mean Normalized Ranks)
BTG2	Low Buffering	High Buffering	0.0230616	0.0260572	99	101	0.0029957	0.00542392	0.101182		Cell Lines (aggregated, Mean Normalized Ranks)
BTG3	Low Buffering	High Buffering	0.0198074	0.0266845	99	101	0.00687711	0.0867307	0.339978		Cell Lines (aggregated, Mean Normalized Ranks)
BTG4	Low Buffering	High Buffering	0.00624565	0.0125131	99	101	0.00626749	0.0198768	0.176216		Cell Lines (aggregated, Mean Normalized Ranks)
BTK	Low Buffering	High Buffering	0.0257689	0.0218984	99	101	-0.00387051	0.801287	0.924386		Cell Lines (aggregated, Mean Normalized Ranks)
BTLA	Low Buffering	High Buffering	0.0139268	0.0117636	99	101	-0.00216315	0.108409	0.376931		Cell Lines (aggregated, Mean Normalized Ranks)
BTN1A1	Low Buffering	High Buffering	0.0199554	0.0199176	99	101	-3.77868e-05	0.595944	0.81706		Cell Lines (aggregated, Mean Normalized Ranks)
BTN2A1	Low Buffering	High Buffering	0.0177508	0.012522	99	101	-0.00522887	0.848844	0.942734		Cell Lines (aggregated, Mean Normalized Ranks)
BTN2A2	Low Buffering	High Buffering	0.014274	0.0166214	99	101	0.00234742	0.220877	0.526481		Cell Lines (aggregated, Mean Normalized Ranks)
BTN3A1	Low Buffering	High Buffering	0.015524	0.0148383	99	101	-0.000685687	0.896957	0.963912		Cell Lines (aggregated, Mean Normalized Ranks)
BTN3A2	Low Buffering	High Buffering	0.00538804	0.00701415	99	101	0.00162611	0.0483412	0.257732		Cell Lines (aggregated, Mean Normalized Ranks)
BTN3A3	Low Buffering	High Buffering	0.0146131	0.0145229	99	101	-9.01721e-05	0.178182	0.475921		Cell Lines (aggregated, Mean Normalized Ranks)
BTNL3	Low Buffering	High Buffering	0.0157383	0.0199757	99	101	0.00423742	0.0523617	0.267345		Cell Lines (aggregated, Mean Normalized Ranks)
BTNL8	Low Buffering	High Buffering	0.0213829	0.0223711	99	101	0.000988168	0.854591	0.945031		Cell Lines (aggregated, Mean Normalized Ranks)
BTNL9	Low Buffering	High Buffering	0.0111575	0.0237315	99	101	0.012574	0.00843594	0.121843		Cell Lines (aggregated, Mean Normalized Ranks)
BTRC	Low Buffering	High Buffering	0.108376	0.0913817	99	101	-0.0169946	0.263086	0.569697		Cell Lines (aggregated, Mean Normalized Ranks)
BUB1	Low Buffering	High Buffering	0.764479	0.772089	99	101	0.00760967	0.408857	0.696507		Cell Lines (aggregated, Mean Normalized Ranks)
BUB1B	Low Buffering	High Buffering	0.914609	0.942515	99	101	0.0279059	0.316421	0.621549		Cell Lines (aggregated, Mean Normalized Ranks)
BUB3	Low Buffering	High Buffering	0.998012	0.996058	99	101	-0.00195413	0.813419	0.929147		Cell Lines (aggregated, Mean Normalized Ranks)
BUD13	Low Buffering	High Buffering	0.728214	0.604669	99	101	-0.123545	0.0010501	0.0515702		Cell Lines (aggregated, Mean Normalized Ranks)
BUD23	Low Buffering	High Buffering	0.988757	0.98799	99	101	-0.000767034	0.712032	0.881951		Cell Lines (aggregated, Mean Normalized Ranks)
BUD31	Low Buffering	High Buffering	0.999859	0.999733	99	101	-0.000126872	0.489972	0.751474		Cell Lines (aggregated, Mean Normalized Ranks)
BVES	Low Buffering	High Buffering	0.0139488	0.0174662	99	101	0.00351741	0.250783	0.557708		Cell Lines (aggregated, Mean Normalized Ranks)
BYSL	Low Buffering	High Buffering	0.975831	0.972751	99	101	-0.0030804	0.914381	0.968483		Cell Lines (aggregated, Mean Normalized Ranks)
BZW1	Low Buffering	High Buffering	0.0917107	0.0967997	99	101	0.00508904	0.547771	0.787762		Cell Lines (aggregated, Mean Normalized Ranks)
BZW2	Low Buffering	High Buffering	0.0148551	0.016675	99	101	0.00181993	0.460551	0.732336		Cell Lines (aggregated, Mean Normalized Ranks)
C1D	Low Buffering	High Buffering	0.37912	0.322284	99	101	-0.0568365	0.340606	0.640787		Cell Lines (aggregated, Mean Normalized Ranks)
C1GALT1	Low Buffering	High Buffering	0.0346276	0.0367856	99	101	0.00215798	0.267277	0.573866		Cell Lines (aggregated, Mean Normalized Ranks)
C1GALT1C1	Low Buffering	High Buffering	0.0100023	0.0150413	99	101	0.00503898	0.144627	0.430841		Cell Lines (aggregated, Mean Normalized Ranks)
C1QA	Low Buffering	High Buffering	0.0292412	0.0293504	99	101	0.000109198	0.526819	0.774089		Cell Lines (aggregated, Mean Normalized Ranks)
C1QB	Low Buffering	High Buffering	0.0394059	0.0646705	99	101	0.0252646	2.96731e-05	0.0090046		Cell Lines (aggregated, Mean Normalized Ranks)
C1QBP	Low Buffering	High Buffering	0.482726	0.482406	99	101	-0.000319704	0.896957	0.963912		Cell Lines (aggregated, Mean Normalized Ranks)
C1QC	Low Buffering	High Buffering	0.027044	0.031861	99	101	0.004817	0.299041	0.606085		Cell Lines (aggregated, Mean Normalized Ranks)
C1QL1	Low Buffering	High Buffering	0.0334354	0.0374741	99	101	0.00403871	0.763756	0.908287		Cell Lines (aggregated, Mean Normalized Ranks)
C1QL2	Low Buffering	High Buffering	0.04294	0.0494337	99	101	0.00649369	0.0701963	0.307014		Cell Lines (aggregated, Mean Normalized Ranks)
C1QL3	Low Buffering	High Buffering	0.00776574	0.00943344	99	101	0.0016677	0.153577	0.443055		Cell Lines (aggregated, Mean Normalized Ranks)
C1QL4	Low Buffering	High Buffering	0.0472668	0.0562836	99	101	0.00901681	0.35567	0.654808		Cell Lines (aggregated, Mean Normalized Ranks)
C1QTNF1	Low Buffering	High Buffering	0.151631	0.135392	99	101	-0.0162387	0.263086	0.569697		Cell Lines (aggregated, Mean Normalized Ranks)
C1QTNF12	Low Buffering	High Buffering	0.0685327	0.0768663	99	101	0.00833366	0.589186	0.813142		Cell Lines (aggregated, Mean Normalized Ranks)
C1QTNF2	Low Buffering	High Buffering	0.0139099	0.0147453	99	101	0.000835403	0.324754	0.628033		Cell Lines (aggregated, Mean Normalized Ranks)
C1QTNF3	Low Buffering	High Buffering	0.0143109	0.0159011	99	101	0.00159012	0.784336	0.915859		Cell Lines (aggregated, Mean Normalized Ranks)
C1QTNF4	Low Buffering	High Buffering	0.220636	0.243034	99	101	0.022398	0.976608	0.991262		Cell Lines (aggregated, Mean Normalized Ranks)
C1QTNF5	Low Buffering	High Buffering	0.0852185	0.103542	99	101	0.018324	0.547771	0.787762		Cell Lines (aggregated, Mean Normalized Ranks)
C1QTNF6	Low Buffering	High Buffering	0.0456082	0.0515621	99	101	0.00595391	0.469508	0.737644		Cell Lines (aggregated, Mean Normalized Ranks)
C1QTNF7	Low Buffering	High Buffering	0.00699039	0.00862715	99	101	0.00163676	0.0353904	0.224718		Cell Lines (aggregated, Mean Normalized Ranks)
C1QTNF8	Low Buffering	High Buffering	0.0419291	0.0436114	99	101	0.00168225	0.472515	0.739419		Cell Lines (aggregated, Mean Normalized Ranks)
C1QTNF9	Low Buffering	High Buffering	0.133598	0.130771	92	90	-0.00282688	0.949513	0.981811		Cell Lines (aggregated, Mean Normalized Ranks)
C1QTNF9B	Low Buffering	High Buffering	0.198464	0.1833	92	90	-0.0151638	0.391492	0.682877		Cell Lines (aggregated, Mean Normalized Ranks)
C1RL	Low Buffering	High Buffering	0.0214228	0.018774	99	101	-0.00264885	0.522043	0.771549		Cell Lines (aggregated, Mean Normalized Ranks)
C1S	Low Buffering	High Buffering	0.0559107	0.0513374	99	101	-0.00457331	0.672494	0.861683		Cell Lines (aggregated, Mean Normalized Ranks)
C2	Low Buffering	High Buffering	0.0569632	0.0606646	99	101	0.00370136	0.448757	0.724042		Cell Lines (aggregated, Mean Normalized Ranks)
C2CD2	Low Buffering	High Buffering	0.0425587	0.0411286	99	101	-0.00143009	0.763756	0.908287		Cell Lines (aggregated, Mean Normalized Ranks)
C2CD2L	Low Buffering	High Buffering	0.021536	0.0229022	99	101	0.0013662	0.607855	0.824777		Cell Lines (aggregated, Mean Normalized Ranks)
C2CD3	Low Buffering	High Buffering	0.0328904	0.0254188	99	101	-0.00747159	0.889229	0.961202		Cell Lines (aggregated, Mean Normalized Ranks)
C2CD4A	Low Buffering	High Buffering	0.0757653	0.0772889	99	101	0.00152364	0.771221	0.910504		Cell Lines (aggregated, Mean Normalized Ranks)
C2CD4B	Low Buffering	High Buffering	0.0153811	0.0243286	99	101	0.0089475	0.0124294	0.14397		Cell Lines (aggregated, Mean Normalized Ranks)
C2CD4C	Low Buffering	High Buffering	0.00860059	0.0098283	99	101	0.00122771	0.500051	0.757363		Cell Lines (aggregated, Mean Normalized Ranks)
C2CD4D	Low Buffering	High Buffering	0.133127	0.150565	99	101	0.0174388	0.0827598	0.332503		Cell Lines (aggregated, Mean Normalized Ranks)
C2CD5	Low Buffering	High Buffering	0.0115745	0.0172933	99	101	0.00571886	0.00331297	0.0815928		Cell Lines (aggregated, Mean Normalized Ranks)
C2CD6	Low Buffering	High Buffering	0.0709318	0.0765253	99	101	0.00559344	0.824034	0.933372		Cell Lines (aggregated, Mean Normalized Ranks)
C3	Low Buffering	High Buffering	0.0259259	0.0383112	99	101	0.0123853	0.0152492	0.159062		Cell Lines (aggregated, Mean Normalized Ranks)
C3AR1	Low Buffering	High Buffering	0.0199351	0.024127	99	101	0.00419185	0.350603	0.650615		Cell Lines (aggregated, Mean Normalized Ranks)
C4B	Low Buffering	High Buffering	0.00380906	0.00795614	44	48	0.00414709	0.045458	0.252158		Cell Lines (aggregated, Mean Normalized Ranks)
C4BPA	Low Buffering	High Buffering	0.0092228	0.0129955	99	101	0.00377266	0.373768	0.670708		Cell Lines (aggregated, Mean Normalized Ranks)
C4BPB	Low Buffering	High Buffering	0.0340076	0.0479225	99	101	0.0139149	0.396495	0.686199		Cell Lines (aggregated, Mean Normalized Ranks)
C5	Low Buffering	High Buffering	0.0264204	0.0260161	99	101	-0.00040432	0.789975	0.918571		Cell Lines (aggregated, Mean Normalized Ranks)
C5AR1	Low Buffering	High Buffering	0.0137507	0.0162404	99	101	0.00248975	0.0206674	0.179917		Cell Lines (aggregated, Mean Normalized Ranks)
C5AR2	Low Buffering	High Buffering	0.0174448	0.0212029	99	101	0.00375808	0.208244	0.51193		Cell Lines (aggregated, Mean Normalized Ranks)
C6	Low Buffering	High Buffering	0.0156104	0.0113714	99	101	-0.00423905	0.407472	0.695485		Cell Lines (aggregated, Mean Normalized Ranks)
C7	Low Buffering	High Buffering	0.0109447	0.0131225	99	101	0.00217777	0.387037	0.679453		Cell Lines (aggregated, Mean Normalized Ranks)
C8A	Low Buffering	High Buffering	0.010892	0.0116343	99	101	0.000742372	0.296773	0.604043		Cell Lines (aggregated, Mean Normalized Ranks)
C8B	Low Buffering	High Buffering	0.0133892	0.0144882	99	101	0.00109896	0.626784	0.837571		Cell Lines (aggregated, Mean Normalized Ranks)
C8G	Low Buffering	High Buffering	0.0478406	0.0553712	99	101	0.00753058	0.380367	0.674289		Cell Lines (aggregated, Mean Normalized Ranks)
C9	Low Buffering	High Buffering	0.0384269	0.035453	99	101	-0.0029739	0.719448	0.886036		Cell Lines (aggregated, Mean Normalized Ranks)
CA1	Low Buffering	High Buffering	0.022032	0.0259268	99	101	0.00389481	0.241823	0.548802		Cell Lines (aggregated, Mean Normalized Ranks)
CA10	Low Buffering	High Buffering	0.0579397	0.0594434	99	101	0.00150365	0.959076	0.985147		Cell Lines (aggregated, Mean Normalized Ranks)
CA11	Low Buffering	High Buffering	0.0763772	0.0903544	99	101	0.0139773	0.25382	0.561153		Cell Lines (aggregated, Mean Normalized Ranks)
CA12	Low Buffering	High Buffering	0.0422154	0.0450541	99	101	0.00283867	0.885368	0.95984		Cell Lines (aggregated, Mean Normalized Ranks)
CA13	Low Buffering	High Buffering	0.0116136	0.0130303	99	101	0.00141668	0.114449	0.384943		Cell Lines (aggregated, Mean Normalized Ranks)
CA14	Low Buffering	High Buffering	0.0334284	0.0377659	99	101	0.00433756	0.375082	0.671299		Cell Lines (aggregated, Mean Normalized Ranks)
CA2	Low Buffering	High Buffering	0.0149452	0.017002	99	101	0.0020568	0.0212097	0.181671		Cell Lines (aggregated, Mean Normalized Ranks)
CA3	Low Buffering	High Buffering	0.0260563	0.0298857	99	101	0.00382945	0.65829	0.853729		Cell Lines (aggregated, Mean Normalized Ranks)
CA4	Low Buffering	High Buffering	0.0180428	0.0220721	99	101	0.00402932	0.96297	0.986175		Cell Lines (aggregated, Mean Normalized Ranks)
CA5A	Low Buffering	High Buffering	0.455795	0.456077	99	101	0.000282057	0.854591	0.945031		Cell Lines (aggregated, Mean Normalized Ranks)
CA5B	Low Buffering	High Buffering	0.0134529	0.0118584	99	101	-0.00159454	0.877656	0.956099		Cell Lines (aggregated, Mean Normalized Ranks)
CA6	Low Buffering	High Buffering	0.0537956	0.0367804	99	101	-0.0170152	0.287815	0.59608		Cell Lines (aggregated, Mean Normalized Ranks)
CA7	Low Buffering	High Buffering	0.0566663	0.0651488	99	101	0.00848248	0.147337	0.434822		Cell Lines (aggregated, Mean Normalized Ranks)
CA8	Low Buffering	High Buffering	0.0340366	0.0391246	99	101	0.00508801	0.287815	0.59608		Cell Lines (aggregated, Mean Normalized Ranks)
CA9	Low Buffering	High Buffering	0.0820185	0.0763161	99	101	-0.00570238	0.560866	0.796384		Cell Lines (aggregated, Mean Normalized Ranks)
CAAP1	Low Buffering	High Buffering	0.0129714	0.0156566	99	101	0.00268517	0.910505	0.967384		Cell Lines (aggregated, Mean Normalized Ranks)
CAB39	Low Buffering	High Buffering	0.320474	0.184226	99	101	-0.136248	0.00260899	0.0753038		Cell Lines (aggregated, Mean Normalized Ranks)
CAB39L	Low Buffering	High Buffering	0.0101639	0.0123307	99	101	0.00216675	0.0643513	0.293926		Cell Lines (aggregated, Mean Normalized Ranks)
CABCOCO1	Low Buffering	High Buffering	0.0502879	0.0640488	99	101	0.0137609	0.417225	0.701124		Cell Lines (aggregated, Mean Normalized Ranks)
CABIN1	Low Buffering	High Buffering	0.17187	0.1506	99	101	-0.0212709	0.978557	0.992274		Cell Lines (aggregated, Mean Normalized Ranks)
CABLES1	Low Buffering	High Buffering	0.0313548	0.0427408	99	101	0.011386	0.23405	0.541352		Cell Lines (aggregated, Mean Normalized Ranks)
CABLES2	Low Buffering	High Buffering	0.0371853	0.0383214	99	101	0.00113608	0.584141	0.810027		Cell Lines (aggregated, Mean Normalized Ranks)
CABP1	Low Buffering	High Buffering	0.0148358	0.0176423	99	101	0.00280648	0.323555	0.626535		Cell Lines (aggregated, Mean Normalized Ranks)
CABP2	Low Buffering	High Buffering	0.0761495	0.074442	99	101	-0.00170748	0.895024	0.963529		Cell Lines (aggregated, Mean Normalized Ranks)
CABP4	Low Buffering	High Buffering	0.163592	0.159495	99	101	-0.00409741	0.231182	0.537805		Cell Lines (aggregated, Mean Normalized Ranks)
CABP5	Low Buffering	High Buffering	0.00756842	0.0114684	99	101	0.00389995	0.00248578	0.0734054		Cell Lines (aggregated, Mean Normalized Ranks)
CABP7	Low Buffering	High Buffering	0.0628569	0.0661168	99	101	0.00325996	0.222726	0.528683		Cell Lines (aggregated, Mean Normalized Ranks)
CABS1	Low Buffering	High Buffering	0.00859721	0.0110091	99	101	0.00241185	0.120751	0.396213		Cell Lines (aggregated, Mean Normalized Ranks)
CABYR	Low Buffering	High Buffering	0.0247604	0.0276519	99	101	0.0028915	0.132272	0.412916		Cell Lines (aggregated, Mean Normalized Ranks)
CACFD1	Low Buffering	High Buffering	0.0168053	0.0250467	99	101	0.00824132	0.000156758	0.0198433		Cell Lines (aggregated, Mean Normalized Ranks)
CACHD1	Low Buffering	High Buffering	0.0244291	0.0327769	99	101	0.00834777	0.931846	0.975669		Cell Lines (aggregated, Mean Normalized Ranks)
CACNA1A	Low Buffering	High Buffering	0.0349329	0.0511271	99	101	0.0161942	0.00663277	0.110111		Cell Lines (aggregated, Mean Normalized Ranks)
CACNA1B	Low Buffering	High Buffering	0.0704285	0.0603639	99	101	-0.0100647	0.816434	0.930413		Cell Lines (aggregated, Mean Normalized Ranks)
CACNA1C	Low Buffering	High Buffering	0.0324878	0.0349801	99	101	0.00249231	0.822133	0.933007		Cell Lines (aggregated, Mean Normalized Ranks)
CACNA1D	Low Buffering	High Buffering	0.0266859	0.0281946	99	101	0.00150876	0.150779	0.439347		Cell Lines (aggregated, Mean Normalized Ranks)
CACNA1E	Low Buffering	High Buffering	0.0100958	0.00842427	99	101	-0.00167156	0.13737	0.419665		Cell Lines (aggregated, Mean Normalized Ranks)
CACNA1F	Low Buffering	High Buffering	0.0418891	0.0418016	99	101	-8.74991e-05	0.477046	0.742705		Cell Lines (aggregated, Mean Normalized Ranks)
CACNA1G	Low Buffering	High Buffering	0.179578	0.172607	99	101	-0.00697115	0.833557	0.936496		Cell Lines (aggregated, Mean Normalized Ranks)
CACNA1H	Low Buffering	High Buffering	0.0386783	0.0447237	99	101	0.00604536	0.194458	0.496139		Cell Lines (aggregated, Mean Normalized Ranks)
CACNA1I	Low Buffering	High Buffering	0.0357333	0.0427714	99	101	0.00703801	0.223654	0.52961		Cell Lines (aggregated, Mean Normalized Ranks)
CACNA1S	Low Buffering	High Buffering	0.0518635	0.0630594	99	101	0.0111959	0.079355	0.325841		Cell Lines (aggregated, Mean Normalized Ranks)
CACNA2D1	Low Buffering	High Buffering	0.0440165	0.0631922	99	101	0.0191757	0.00893433	0.125165		Cell Lines (aggregated, Mean Normalized Ranks)
CACNA2D2	Low Buffering	High Buffering	0.110371	0.104642	99	101	-0.00572866	0.533222	0.778783		Cell Lines (aggregated, Mean Normalized Ranks)
CACNA2D3	Low Buffering	High Buffering	0.0196919	0.0220111	99	101	0.00231924	0.435697	0.715079		Cell Lines (aggregated, Mean Normalized Ranks)
CACNA2D4	Low Buffering	High Buffering	0.0196019	0.0240539	99	101	0.00445203	0.456108	0.728737		Cell Lines (aggregated, Mean Normalized Ranks)
CACNB1	Low Buffering	High Buffering	0.194322	0.176952	99	101	-0.0173702	0.133533	0.414515		Cell Lines (aggregated, Mean Normalized Ranks)
CACNB2	Low Buffering	High Buffering	0.0140167	0.0183611	99	101	0.0043444	0.113889	0.38408		Cell Lines (aggregated, Mean Normalized Ranks)
CACNB3	Low Buffering	High Buffering	0.44022	0.427779	99	101	-0.0124412	0.69402	0.871434		Cell Lines (aggregated, Mean Normalized Ranks)
CACNB4	Low Buffering	High Buffering	0.00952821	0.0158744	99	101	0.00634624	0.00014633	0.0193527		Cell Lines (aggregated, Mean Normalized Ranks)
CACNG1	Low Buffering	High Buffering	0.0648772	0.0535915	99	101	-0.0112857	0.148707	0.436538		Cell Lines (aggregated, Mean Normalized Ranks)
CACNG2	Low Buffering	High Buffering	0.0577786	0.0569356	99	101	-0.000843009	0.854591	0.945031		Cell Lines (aggregated, Mean Normalized Ranks)
CACNG3	Low Buffering	High Buffering	0.0311298	0.028472	99	101	-0.00265771	0.69402	0.871434		Cell Lines (aggregated, Mean Normalized Ranks)
CACNG4	Low Buffering	High Buffering	0.0462372	0.0514017	99	101	0.0051645	0.212694	0.516919		Cell Lines (aggregated, Mean Normalized Ranks)
CACNG5	Low Buffering	High Buffering	0.0250483	0.0293683	99	101	0.00432001	0.271515	0.578132		Cell Lines (aggregated, Mean Normalized Ranks)
CACNG6	Low Buffering	High Buffering	0.0784335	0.0936522	99	101	0.0152187	0.105222	0.371315		Cell Lines (aggregated, Mean Normalized Ranks)
CACNG7	Low Buffering	High Buffering	0.00202439	0.00414994	99	101	0.00212555	0.00182132	0.0642977		Cell Lines (aggregated, Mean Normalized Ranks)
CACNG8	Low Buffering	High Buffering	0.00871124	0.0130521	99	101	0.00434082	0.0205338	0.179881		Cell Lines (aggregated, Mean Normalized Ranks)
CACTIN	Low Buffering	High Buffering	0.966861	0.954201	99	101	-0.01266	0.0827598	0.332503		Cell Lines (aggregated, Mean Normalized Ranks)
CACUL1	Low Buffering	High Buffering	0.0255556	0.0269336	99	101	0.00137797	0.520456	0.77081		Cell Lines (aggregated, Mean Normalized Ranks)
CACYBP	Low Buffering	High Buffering	0.339644	0.328922	99	101	-0.0107216	0.76562	0.908492		Cell Lines (aggregated, Mean Normalized Ranks)
CAD	Low Buffering	High Buffering	0.597513	0.507712	99	101	-0.0898003	0.0523617	0.267345		Cell Lines (aggregated, Mean Normalized Ranks)
CADM1	Low Buffering	High Buffering	0.026982	0.0365781	99	101	0.0095961	0.102624	0.368157		Cell Lines (aggregated, Mean Normalized Ranks)
CADM2	Low Buffering	High Buffering	0.0358498	0.039136	99	101	0.00328616	0.345581	0.645692		Cell Lines (aggregated, Mean Normalized Ranks)
CADM3	Low Buffering	High Buffering	0.0242906	0.0303766	99	101	0.006086	0.00919325	0.12669		Cell Lines (aggregated, Mean Normalized Ranks)
CADM4	Low Buffering	High Buffering	0.227625	0.25179	99	101	0.0241644	0.483124	0.746266		Cell Lines (aggregated, Mean Normalized Ranks)
CADPS	Low Buffering	High Buffering	0.0177638	0.0316841	99	101	0.0139203	0.0258484	0.196434		Cell Lines (aggregated, Mean Normalized Ranks)
CADPS2	Low Buffering	High Buffering	0.0150432	0.0161037	99	101	0.00106053	0.00843594	0.121843		Cell Lines (aggregated, Mean Normalized Ranks)
CAGE1	Low Buffering	High Buffering	0.0088165	0.0094464	99	101	0.000629906	0.726772	0.88937		Cell Lines (aggregated, Mean Normalized Ranks)
CALB1	Low Buffering	High Buffering	0.00730881	0.0067575	99	101	-0.000551312	0.441474	0.719364		Cell Lines (aggregated, Mean Normalized Ranks)
CALB2	Low Buffering	High Buffering	0.0125188	0.0142473	99	101	0.00172851	0.0679554	0.302209		Cell Lines (aggregated, Mean Normalized Ranks)
CALCA	Low Buffering	High Buffering	0.0483705	0.0497365	99	101	0.00136598	0.397857	0.687415		Cell Lines (aggregated, Mean Normalized Ranks)
CALCB	Low Buffering	High Buffering	0.114989	0.101793	99	101	-0.0131951	0.136082	0.417384		Cell Lines (aggregated, Mean Normalized Ranks)
CALCOCO1	Low Buffering	High Buffering	0.100331	0.112579	99	101	0.0122475	0.247771	0.554769		Cell Lines (aggregated, Mean Normalized Ranks)
CALCOCO2	Low Buffering	High Buffering	0.0365801	0.0400454	99	101	0.00346527	0.150086	0.438264		Cell Lines (aggregated, Mean Normalized Ranks)
CALCR	Low Buffering	High Buffering	0.0222429	0.0256826	99	101	0.00343965	0.283405	0.59137		Cell Lines (aggregated, Mean Normalized Ranks)
CALCRL	Low Buffering	High Buffering	0.0103318	0.0158098	99	101	0.00547806	0.0196191	0.174983		Cell Lines (aggregated, Mean Normalized Ranks)
CALD1	Low Buffering	High Buffering	0.0131976	0.0132928	99	101	9.51977e-05	0.49695	0.755702		Cell Lines (aggregated, Mean Normalized Ranks)
CALHM1	Low Buffering	High Buffering	0.0403893	0.0461033	99	101	0.00571395	0.803177	0.924819		Cell Lines (aggregated, Mean Normalized Ranks)
CALHM2	Low Buffering	High Buffering	0.0171696	0.0181006	99	101	0.000930996	0.780582	0.91455		Cell Lines (aggregated, Mean Normalized Ranks)
CALHM3	Low Buffering	High Buffering	0.0624653	0.0663559	99	101	0.00389052	0.833557	0.936496		Cell Lines (aggregated, Mean Normalized Ranks)
CALHM4	Low Buffering	High Buffering	0.00953774	0.0111812	99	101	0.00164351	0.0563418	0.277281		Cell Lines (aggregated, Mean Normalized Ranks)
CALHM5	Low Buffering	High Buffering	0.00934966	0.0106333	99	101	0.00128361	0.0233549	0.18822		Cell Lines (aggregated, Mean Normalized Ranks)
CALHM6	Low Buffering	High Buffering	0.00796354	0.0112016	99	101	0.00323809	0.000607495	0.0410917		Cell Lines (aggregated, Mean Normalized Ranks)
CALM1	Low Buffering	High Buffering	0.0171783	0.0228288	99	101	0.00565051	0.0323131	0.217243		Cell Lines (aggregated, Mean Normalized Ranks)
CALM2	Low Buffering	High Buffering	0.0168287	0.0296219	99	101	0.0127932	0.00216504	0.0694499		Cell Lines (aggregated, Mean Normalized Ranks)
CALM3	Low Buffering	High Buffering	0.0284768	0.0297429	99	101	0.00126618	0.758172	0.906634		Cell Lines (aggregated, Mean Normalized Ranks)
CALML3	Low Buffering	High Buffering	0.00947	0.0118648	99	101	0.00239484	0.0961062	0.357664		Cell Lines (aggregated, Mean Normalized Ranks)
CALML4	Low Buffering	High Buffering	0.0561191	0.0686265	99	101	0.0125074	0.280128	0.587785		Cell Lines (aggregated, Mean Normalized Ranks)
CALML5	Low Buffering	High Buffering	0.0147276	0.0187186	99	101	0.00399097	0.0296507	0.208852		Cell Lines (aggregated, Mean Normalized Ranks)
CALML6	Low Buffering	High Buffering	0.159546	0.203819	99	101	0.0442731	0.205607	0.509261		Cell Lines (aggregated, Mean Normalized Ranks)
CALN1	Low Buffering	High Buffering	0.0917043	0.083169	99	101	-0.0085353	0.454632	0.727888		Cell Lines (aggregated, Mean Normalized Ranks)
CALR	Low Buffering	High Buffering	0.0838984	0.0808387	99	101	-0.0030597	0.771221	0.910504		Cell Lines (aggregated, Mean Normalized Ranks)
CALR3	Low Buffering	High Buffering	0.0712957	0.0755511	99	101	0.00425548	0.322359	0.625517		Cell Lines (aggregated, Mean Normalized Ranks)
CALU	Low Buffering	High Buffering	0.0109062	0.0101641	99	101	-0.000742071	0.138668	0.42109		Cell Lines (aggregated, Mean Normalized Ranks)
CALY	Low Buffering	High Buffering	0.0102436	0.0142425	99	101	0.00399895	0.339369	0.639615		Cell Lines (aggregated, Mean Normalized Ranks)
CAMK1	Low Buffering	High Buffering	0.0385517	0.0381578	99	101	-0.000393929	0.0768769	0.320794		Cell Lines (aggregated, Mean Normalized Ranks)
CAMK1D	Low Buffering	High Buffering	0.0201033	0.0219978	99	101	0.00189453	0.692217	0.87065		Cell Lines (aggregated, Mean Normalized Ranks)
CAMK1G	Low Buffering	High Buffering	0.0124982	0.0144574	99	101	0.00195927	0.670712	0.860582		Cell Lines (aggregated, Mean Normalized Ranks)
CAMK2A	Low Buffering	High Buffering	0.0207591	0.0219955	99	101	0.00123637	0.35567	0.654808		Cell Lines (aggregated, Mean Normalized Ranks)
CAMK2B	Low Buffering	High Buffering	0.0533513	0.0595146	99	101	0.00616337	0.256883	0.563635		Cell Lines (aggregated, Mean Normalized Ranks)
CAMK2D	Low Buffering	High Buffering	0.0109566	0.0153164	99	101	0.00435984	0.245777	0.552959		Cell Lines (aggregated, Mean Normalized Ranks)
CAMK2G	Low Buffering	High Buffering	0.0626354	0.0716452	99	101	0.00900986	0.0396443	0.236558		Cell Lines (aggregated, Mean Normalized Ranks)
CAMK2N1	Low Buffering	High Buffering	0.0463239	0.0510382	99	101	0.00471429	0.157847	0.44916		Cell Lines (aggregated, Mean Normalized Ranks)
CAMK2N2	Low Buffering	High Buffering	0.033063	0.0409977	99	101	0.00793479	0.418629	0.701953		Cell Lines (aggregated, Mean Normalized Ranks)
CAMK4	Low Buffering	High Buffering	0.0194794	0.0218486	99	101	0.00236915	0.939619	0.978662		Cell Lines (aggregated, Mean Normalized Ranks)
CAMKK1	Low Buffering	High Buffering	0.0169967	0.020621	99	101	0.00362433	0.228338	0.533994		Cell Lines (aggregated, Mean Normalized Ranks)
CAMKK2	Low Buffering	High Buffering	0.145934	0.125087	99	101	-0.0208472	0.16442	0.458153		Cell Lines (aggregated, Mean Normalized Ranks)
CAMKMT	Low Buffering	High Buffering	0.0649138	0.0692748	99	101	0.00436102	0.250783	0.557708		Cell Lines (aggregated, Mean Normalized Ranks)
CAMKV	Low Buffering	High Buffering	0.0534775	0.0607354	99	101	0.0072579	0.174276	0.471457		Cell Lines (aggregated, Mean Normalized Ranks)
CAMLG	Low Buffering	High Buffering	0.405956	0.378419	99	101	-0.0275374	0.45316	0.7277		Cell Lines (aggregated, Mean Normalized Ranks)
CAMP	Low Buffering	High Buffering	0.035139	0.04087	99	101	0.00573096	0.0282158	0.204181		Cell Lines (aggregated, Mean Normalized Ranks)
CAMSAP1	Low Buffering	High Buffering	0.0650365	0.0771052	99	101	0.0120687	0.262045	0.569042		Cell Lines (aggregated, Mean Normalized Ranks)
CAMSAP2	Low Buffering	High Buffering	0.0541118	0.118775	99	101	0.0646629	0.00296533	0.0780855		Cell Lines (aggregated, Mean Normalized Ranks)
CAMSAP3	Low Buffering	High Buffering	0.08947	0.09415	99	101	0.00467999	0.371148	0.668715		Cell Lines (aggregated, Mean Normalized Ranks)
CAMTA1	Low Buffering	High Buffering	0.0371492	0.0452564	99	101	0.0081072	0.145977	0.432827		Cell Lines (aggregated, Mean Normalized Ranks)
CAMTA2	Low Buffering	High Buffering	0.0384857	0.0388236	99	101	0.00033788	0.699441	0.874339		Cell Lines (aggregated, Mean Normalized Ranks)
CAND1	Low Buffering	High Buffering	0.411285	0.420251	99	101	0.00896555	0.873804	0.954485		Cell Lines (aggregated, Mean Normalized Ranks)
CAND2	Low Buffering	High Buffering	0.0320005	0.0294313	99	101	-0.00256914	0.317603	0.622009		Cell Lines (aggregated, Mean Normalized Ranks)
CANT1	Low Buffering	High Buffering	0.172922	0.158336	99	101	-0.014586	0.341845	0.642096		Cell Lines (aggregated, Mean Normalized Ranks)
CANX	Low Buffering	High Buffering	0.0344577	0.0374422	99	101	0.00298442	0.0154558	0.159806		Cell Lines (aggregated, Mean Normalized Ranks)
CAP1	Low Buffering	High Buffering	0.541302	0.499883	99	101	-0.0414181	0.349343	0.649093		Cell Lines (aggregated, Mean Normalized Ranks)
CAP2	Low Buffering	High Buffering	0.0107098	0.0125201	99	101	0.00181034	0.224585	0.530145		Cell Lines (aggregated, Mean Normalized Ranks)
CAPG	Low Buffering	High Buffering	0.064442	0.0887224	99	101	0.0242804	0.228338	0.533994		Cell Lines (aggregated, Mean Normalized Ranks)
CAPN1	Low Buffering	High Buffering	0.0851382	0.10831	99	101	0.0231722	0.432825	0.713338		Cell Lines (aggregated, Mean Normalized Ranks)
CAPN10	Low Buffering	High Buffering	0.0191571	0.0269587	99	101	0.0078016	0.982455	0.993952		Cell Lines (aggregated, Mean Normalized Ranks)
CAPN11	Low Buffering	High Buffering	0.0530672	0.0478839	99	101	-0.00518335	0.961023	0.985319		Cell Lines (aggregated, Mean Normalized Ranks)
CAPN12	Low Buffering	High Buffering	0.0304317	0.0352278	99	101	0.00479612	0.336904	0.638091		Cell Lines (aggregated, Mean Normalized Ranks)
CAPN13	Low Buffering	High Buffering	0.0355113	0.03849	99	101	0.00297871	0.896957	0.963912		Cell Lines (aggregated, Mean Normalized Ranks)
CAPN14	Low Buffering	High Buffering	0.0182217	0.0208174	99	101	0.00259576	0.0890024	0.344389		Cell Lines (aggregated, Mean Normalized Ranks)
CAPN15	Low Buffering	High Buffering	0.0399968	0.0331908	99	101	-0.00680599	0.128545	0.407163		Cell Lines (aggregated, Mean Normalized Ranks)
CAPN2	Low Buffering	High Buffering	0.027277	0.0327745	99	101	0.00549754	0.279041	0.586407		Cell Lines (aggregated, Mean Normalized Ranks)
CAPN3	Low Buffering	High Buffering	0.0596228	0.0618418	99	101	0.002219	0.108409	0.376931		Cell Lines (aggregated, Mean Normalized Ranks)
CAPN5	Low Buffering	High Buffering	0.0711778	0.074745	99	101	0.00356726	0.141955	0.42719		Cell Lines (aggregated, Mean Normalized Ranks)
CAPN6	Low Buffering	High Buffering	0.00948978	0.0119899	99	101	0.00250011	0.061244	0.287743		Cell Lines (aggregated, Mean Normalized Ranks)
CAPN7	Low Buffering	High Buffering	0.00991938	0.00937241	99	101	-0.000546971	0.569127	0.801308		Cell Lines (aggregated, Mean Normalized Ranks)
CAPN9	Low Buffering	High Buffering	0.094444	0.079237	99	101	-0.015207	0.0396443	0.236558		Cell Lines (aggregated, Mean Normalized Ranks)
CAPNS1	Low Buffering	High Buffering	0.0822136	0.0864118	99	101	0.00419822	0.0927366	0.351546		Cell Lines (aggregated, Mean Normalized Ranks)
CAPNS2	Low Buffering	High Buffering	0.00678514	0.00791377	99	101	0.00112863	0.182152	0.481807		Cell Lines (aggregated, Mean Normalized Ranks)
CAPRIN1	Low Buffering	High Buffering	0.111213	0.130624	99	101	0.0194116	0.268333	0.574739		Cell Lines (aggregated, Mean Normalized Ranks)
CAPRIN2	Low Buffering	High Buffering	0.0455248	0.0422889	99	101	-0.00323592	0.520456	0.77081		Cell Lines (aggregated, Mean Normalized Ranks)
CAPS	Low Buffering	High Buffering	0.112102	0.103664	99	101	-0.00843793	0.541281	0.784348		Cell Lines (aggregated, Mean Normalized Ranks)
CAPS2	Low Buffering	High Buffering	0.0627021	0.0489407	99	101	-0.0137614	0.182152	0.481807		Cell Lines (aggregated, Mean Normalized Ranks)
CAPSL	Low Buffering	High Buffering	0.00610036	0.00781941	99	101	0.00171905	0.00146539	0.0583588		Cell Lines (aggregated, Mean Normalized Ranks)
CAPZA1	Low Buffering	High Buffering	0.0488629	0.0458941	99	101	-0.00296882	0.640707	0.844334		Cell Lines (aggregated, Mean Normalized Ranks)
CAPZA2	Low Buffering	High Buffering	0.0416741	0.0537369	99	101	0.0120628	0.741495	0.896981		Cell Lines (aggregated, Mean Normalized Ranks)
CAPZA3	Low Buffering	High Buffering	0.0035518	0.00488662	99	101	0.00133482	0.00740437	0.115919		Cell Lines (aggregated, Mean Normalized Ranks)
CAPZB	Low Buffering	High Buffering	0.943116	0.916438	99	101	-0.026678	0.13512	0.416789		Cell Lines (aggregated, Mean Normalized Ranks)
CARD10	Low Buffering	High Buffering	0.0912135	0.135331	99	101	0.0441174	0.025364	0.194421		Cell Lines (aggregated, Mean Normalized Ranks)
CARD11	Low Buffering	High Buffering	0.0465113	0.055114	99	101	0.00860278	0.148021	0.435751		Cell Lines (aggregated, Mean Normalized Ranks)
CARD14	Low Buffering	High Buffering	0.052697	0.0592777	99	101	0.0065807	0.454632	0.727888		Cell Lines (aggregated, Mean Normalized Ranks)
CARD16	Low Buffering	High Buffering	0.0307214	0.0353177	99	101	0.00459625	0.314066	0.619119		Cell Lines (aggregated, Mean Normalized Ranks)
CARD18	Low Buffering	High Buffering	0.00846353	0.0128571	99	101	0.00439354	0.0126019	0.145115		Cell Lines (aggregated, Mean Normalized Ranks)
CARD19	Low Buffering	High Buffering	0.0337589	0.0312044	99	101	-0.00255455	0.82784	0.935178		Cell Lines (aggregated, Mean Normalized Ranks)
CARD6	Low Buffering	High Buffering	0.0197968	0.0185688	99	101	-0.00122801	0.994151	0.997924		Cell Lines (aggregated, Mean Normalized Ranks)
CARD8	Low Buffering	High Buffering	0.0713514	0.0591238	99	101	-0.0122276	0.0845061	0.335112		Cell Lines (aggregated, Mean Normalized Ranks)
CARD9	Low Buffering	High Buffering	0.0283209	0.0349155	99	101	0.00659459	0.131645	0.411902		Cell Lines (aggregated, Mean Normalized Ranks)
CARF	Low Buffering	High Buffering	0.0490204	0.0288382	99	101	-0.0201822	0.166657	0.461627		Cell Lines (aggregated, Mean Normalized Ranks)
CARHSP1	Low Buffering	High Buffering	0.0112279	0.0122511	99	101	0.00102326	0.158567	0.450053		Cell Lines (aggregated, Mean Normalized Ranks)
CARM1	Low Buffering	High Buffering	0.422751	0.369486	99	101	-0.053265	0.165163	0.458925		Cell Lines (aggregated, Mean Normalized Ranks)
CARMIL1	Low Buffering	High Buffering	0.0277461	0.0317023	99	101	0.00395619	0.147337	0.434822		Cell Lines (aggregated, Mean Normalized Ranks)
CARMIL2	Low Buffering	High Buffering	0.0394538	0.0348936	99	101	-0.00456021	0.820232	0.932103		Cell Lines (aggregated, Mean Normalized Ranks)
CARMIL3	Low Buffering	High Buffering	0.0662333	0.0767092	99	101	0.0104759	0.263086	0.569697		Cell Lines (aggregated, Mean Normalized Ranks)
CARNMT1	Low Buffering	High Buffering	0.0498289	0.0367396	99	101	-0.0130893	0.582463	0.809221		Cell Lines (aggregated, Mean Normalized Ranks)
CARNS1	Low Buffering	High Buffering	0.0788708	0.102422	99	101	0.0235509	0.0740658	0.3153		Cell Lines (aggregated, Mean Normalized Ranks)
CARS1	Low Buffering	High Buffering	0.996432	0.99702	99	101	0.000587808	0.860015	0.948319		Cell Lines (aggregated, Mean Normalized Ranks)
CARS2	Low Buffering	High Buffering	0.32084	0.263309	99	101	-0.0575307	0.316421	0.621549		Cell Lines (aggregated, Mean Normalized Ranks)
CARTPT	Low Buffering	High Buffering	0.056507	0.0494703	99	101	-0.00703674	0.410245	0.697262		Cell Lines (aggregated, Mean Normalized Ranks)
CASC3	Low Buffering	High Buffering	0.429596	0.39425	99	101	-0.0353459	0.373768	0.670708		Cell Lines (aggregated, Mean Normalized Ranks)
CASD1	Low Buffering	High Buffering	0.0143056	0.0123221	99	101	-0.0019835	0.248772	0.555606		Cell Lines (aggregated, Mean Normalized Ranks)
CASK	Low Buffering	High Buffering	0.0111426	0.0137808	99	101	0.00263825	0.0206674	0.179917		Cell Lines (aggregated, Mean Normalized Ranks)
CASKIN1	Low Buffering	High Buffering	0.0943765	0.0871761	99	101	-0.00720037	0.381695	0.675292		Cell Lines (aggregated, Mean Normalized Ranks)
CASKIN2	Low Buffering	High Buffering	0.108361	0.120056	99	101	0.0116947	0.454632	0.727888		Cell Lines (aggregated, Mean Normalized Ranks)
CASP1	Low Buffering	High Buffering	0.0297584	0.0377378	99	101	0.00797941	0.228338	0.533994		Cell Lines (aggregated, Mean Normalized Ranks)
CASP10	Low Buffering	High Buffering	0.0615522	0.0690809	99	101	0.00752877	0.0701963	0.307014		Cell Lines (aggregated, Mean Normalized Ranks)
CASP14	Low Buffering	High Buffering	0.0371078	0.0387086	99	101	0.00160078	0.771221	0.910504		Cell Lines (aggregated, Mean Normalized Ranks)
CASP2	Low Buffering	High Buffering	0.00240351	0.00308786	99	101	0.000684346	0.0517708	0.266168		Cell Lines (aggregated, Mean Normalized Ranks)
CASP3	Low Buffering	High Buffering	0.0157107	0.0125272	99	101	-0.00318348	0.294516	0.602495		Cell Lines (aggregated, Mean Normalized Ranks)
CASP4	Low Buffering	High Buffering	0.0117378	0.0140342	99	101	0.00229642	0.495404	0.755035		Cell Lines (aggregated, Mean Normalized Ranks)
CASP5	Low Buffering	High Buffering	0.00787936	0.0124314	99	101	0.00455205	0.124301	0.400885		Cell Lines (aggregated, Mean Normalized Ranks)
CASP6	Low Buffering	High Buffering	0.0193045	0.0176084	99	101	-0.00169608	0.968814	0.988105		Cell Lines (aggregated, Mean Normalized Ranks)
CASP7	Low Buffering	High Buffering	0.029351	0.030034	99	101	0.000682978	0.202993	0.506184		Cell Lines (aggregated, Mean Normalized Ranks)
CASP8	Low Buffering	High Buffering	0.0119584	0.0106436	99	101	-0.00131484	0.478561	0.743497		Cell Lines (aggregated, Mean Normalized Ranks)
CASP9	Low Buffering	High Buffering	0.0323265	0.0461072	99	101	0.0137806	0.00355565	0.084355		Cell Lines (aggregated, Mean Normalized Ranks)
CASQ1	Low Buffering	High Buffering	0.0266609	0.0278772	99	101	0.00121624	0.791858	0.919132		Cell Lines (aggregated, Mean Normalized Ranks)
CASQ2	Low Buffering	High Buffering	0.0301621	0.034108	99	101	0.00394584	0.07647	0.320152		Cell Lines (aggregated, Mean Normalized Ranks)
CASR	Low Buffering	High Buffering	0.019486	0.0221755	99	101	0.00268955	0.837373	0.937693		Cell Lines (aggregated, Mean Normalized Ranks)
CASS4	Low Buffering	High Buffering	0.0457198	0.0569979	99	101	0.0112782	0.869955	0.953041		Cell Lines (aggregated, Mean Normalized Ranks)
CAST	Low Buffering	High Buffering	0.130232	0.14693	99	101	0.0166979	0.162942	0.455898		Cell Lines (aggregated, Mean Normalized Ranks)
CASTOR1	Low Buffering	High Buffering	0.127832	0.144722	99	101	0.0168894	0.945453	0.981105		Cell Lines (aggregated, Mean Normalized Ranks)
CASTOR2	Low Buffering	High Buffering	0.1698	0.16153	99	101	-0.00826951	0.660059	0.854001		Cell Lines (aggregated, Mean Normalized Ranks)
CASZ1	Low Buffering	High Buffering	0.0849185	0.102633	99	101	0.0177149	0.935732	0.977312		Cell Lines (aggregated, Mean Normalized Ranks)
[truncated: 33,661 more rows]

## Sheet: CRISPR-KO (common)
Gene.Symbol	GroupA	GroupB	Mean_GroupA	Mean_GroupB	Count_GroupA	Count_GroupB	Diff	Test.p	Test.p.adj	Significant	Dataset	ExclusiveEssentiality
CENPI	Low Buffering	High Buffering	0.655616	0.469593	99	101	-0.186023	4.40108e-07	0.00155992	Down	Cell Lines (aggregated, Mean Normalized Ranks)	Low Buffering
CENPI	Low Buffering	High Buffering	0.677023	0.494355	67	90	-0.182668	1.21925e-05	0.0312146	Down	Cell Lines (adherent control)	Low Buffering
RAD1	Low Buffering	High Buffering	0.627348	0.442109	99	101	-0.185239	1.20695e-05	0.00636193	Down	Cell Lines (aggregated, Mean Normalized Ranks)	Low Buffering
RAD1	Low Buffering	High Buffering	0.630341	0.429151	67	90	-0.20119	3.21568e-05	0.041163	Down	Cell Lines (adherent control)	Low Buffering
TBCE	Low Buffering	High Buffering	0.595796	0.462663	99	101	-0.133134	0.000137915	0.018801	Down	Cell Lines (aggregated, Mean Normalized Ranks)	Low Buffering
TBCE	Low Buffering	High Buffering	0.639339	0.481627	67	90	-0.157712	6.29492e-05	0.0479105	Down	Cell Lines (adherent control)	Low Buffering
TUBD1	Low Buffering	High Buffering	0.514358	0.321368	99	101	-0.19299	3.09124e-06	0.00288331	Down	Cell Lines (aggregated, Mean Normalized Ranks)	Low Buffering
TUBD1	Low Buffering	High Buffering	0.525398	0.304692	67	90	-0.220706	1.91356e-05	0.0361881	Down	Cell Lines (adherent control)	Low Buffering
