# Supplementary material for: Protein buffering of aneuploidy is driven by coordinated factors identified through machine learning
Source: Mol Syst Biol. 2026 Jan 22;22(4):563–98. doi: 10.1038/s44320-026-00187-9 (PMC13046899; doi:10.1038/s44320-026-00187-9)
Supplement: Supplementary file 11 — Dataset EV10 [file 44320_2026_187_MOESM11_ESM.xlsx]

## Sheet: README
Table	Description
Median Drug Effect	Median effect of cancer drugs on cell growth compared to sample buffering ratios and aneuploidy scores.
Drugs	Growth effects of single drugs compared to sample buffering ratios.
Drug Mechanisms	Growth effects of drugs compared to sample buffering ratios grouped by drug mechanism.
Drug Mechanisms (control)	Differential growth effects of drugs between high and low aneuploid cell lines grouped by drug mechanism.
Drug Targets	Growth effects of drugs compared to sample buffering ratios grouped by drug target.
Column	Description
Model.ID	Unique identifier for cell lines.
Drug.Effect.Median	Median growth effect per cell line across all drugs in the PRISM Repurposing dataset.
Drug.Effect.Observations	Number of valid drug effect values for each cell line.
CellLine.Name	Name of the cell line.
Buffering	Indicates whether a cell line belongs to the high (>80% of sample buffering ratio mean normalized ranks; sample BR MNRs) or low buffering group (<20% of sample BR MNRs).
DrugStatus	Indicates whether a cell line is on average resistant (>80% of median drug effect scores) or responsive to drugs (<20% of median drug effect scores).
Aneuploidy	Indicates whether a cell line belongs to the high (>80% of aneuploidy scores) or low aneuploidy group (<20% of aneuploidy scores).
Drug.ID	Unique identifier of the drug provided by the PRISM Repurposing dataset.
Drug.Name	Name of the drug provided by the PRISM Repurposing dataset.
Drug.MOA	Mechanism of action of a drug; Provided by the PRISM Repurposing dataset.
Drug.Target	Gene targeted by a drug; Provided by the PRISM Repurposing dataset.
DrugEffect.Buffering.Corr	Spearman's correlation coefficient between drug effect and sample buffering ratios. If multiple drugs where grouped together (by mechanism or target) the median drug effect was calculated and used for correlation.
DrugEffect.Buffering.Corr.p	P-value of the correlation coefficient.
DrugEffect.Buffering.Corr.p.adj	Benjamini-Hochberg-adjusted p-value.
DrugEffect.Buffering.Group.Low.Mean	Mean drug effect in low buffering cell lines (<20% of sample BRs / sample BR MNRs)
DrugEffect.Buffering.Group.High.Mean	Mean drug effect in high buffering cell lines (>80% of sample BRs / sample BR MNRs)
DrugEffect.Buffering.Group.Low.Count	Number of valied drug effect values in the high buffering group.
DrugEffect.Buffering.Group.High.Count	Number of valied drug effect values in the low buffering group.
DrugEffect.Buffering.Group.Log2FC	Drug effect log2 fold-change between high and low buffering cell lines. Calculated as Mean_GroupB - Mean_GroupA.
DrugEffect.Buffering.Group.Log2FC.p	P-value of the two-sided Welch's unequal variances t-test used to determine whether the difference between the high and low buffering groups is significant.
DrugEffect.Buffering.Group.Log2FC.p.adj	Benjamini-Hochberg-adjusted p-value.
DrugEffect.Buffering.Group.Log2FC.Significant	Indicates whether drugs of a certain mechanism had a significant effect on growth in high buffering cell lines (Test.p.adj < 0.05, |Log2FC| > 0.2). Either Up, Down, or empty.
EffectiveIn	Indicates whether a drug is effective in the high or low buffering group of cell lines. A drug is effective in the high buffering group if the Log2FC is signficantly decreased and if DrugEffect.Buffering.Group.High.Mean < -0.2 (equivalently for low buffering group).
CommonEffect	Indicates whether correlation and differential drug effect reults agree. Boolean; TRUE if DrugEffect.Buffering.Corr.p.adj and DrugEffect.Buffering.Group.Log2FC.p.adj < 0.05, and if sign(DrugEffect.Buffering.Corr) = sign(DrugEffect.Buffering.Group.Log2FC).
Dataset	Dataset used for determining which cell lines were high or low buffering. Drug effect scores always stem from the PRISM Repurposing dataset.
GroupA	First group in the statistical analysis. Here: Cell lines with low aneuploidy (<20% of aneuploidy scores).
GroupB	Second group in the statistical analysis. Here: Cell lines with high aneuploidy (>80% of aneuploidy scores).
Mean_GroupA	Mean drug effect score of GroupA.
Mean_GroupB	Mean drug effect score of GroupB.
Count_GroupA	Number of valid drug effect scores in GroupA.
Count_GroupB	Number of valid drug effect scores in GroupB.
Log2FC	Drug effect log2 fold-change between high and low aneuploid cell lines for each drug mechanism. Calculated as Mean_GroupB - Mean_GroupA.
Test.p	P-value of the two-sided Welch's unequal variances t-test used to determine whether the difference between GroupA and GroupB is significant.
Test.p.adj	Benjamini-Hochberg-adjusted p-value.
Significant	Indicates whether drugs of a certain mechanism had a significant effect on growth in highly aneuploid cell lines (Test.p.adj < 0.05, |Log2FC| > 0.2). Either Up, Down, or empty.

## Sheet: Median Drug Effect
Model.ID	Drug.Effect.Median	Drug.Effect.Observations	CellLine.Name	Buffering	DrugStatus	Aneuploidy
CL_1	0.0344471	5615	NIH:OVCAR-3	High	Resistant	High
CL_10	-0.0185186	6542			Resistant
CL_100	-0.074788	1278	KE-37	Low		Low
CL_1000	-0.0640059	4126
CL_1001	-0.0800781	4107
CL_1002	-0.127431	4643
CL_1004	-0.0578627	6185	Becker
CL_1009	-0.164917	5943			Responsive
CL_101	-0.0185671	5267			Resistant
CL_1011	-0.0463475	6541	CHL-1
CL_1012	-0.139855	1278			Responsive
CL_1013	-0.076355	5942
CL_1017	-0.150672	1278			Responsive
CL_1022	-0.175873	1278			Responsive
CL_1032	-0.162711	1278			Responsive
CL_1038	-0.109948	1278
CL_104	-0.102371	1278	ALL-SIL
CL_1049	-0.00108793	6541	NCI-H292	Low	Resistant
CL_106	-0.0483316	6543	Capan-2
CL_1061	-0.149134	1278			Responsive
CL_1064	-0.20554	5609			Responsive
CL_1067	-0.194456	1278			Responsive	Low
CL_107	-0.0692194	6545	KP-3			High
CL_1071	0.0278946	6545			Resistant	High
CL_1080	-0.102877	5943
CL_1081	-0.136054	1278	MONO-MAC-1		Responsive
CL_1092	-0.0747207	6536
CL_1095	-0.00624438	1278			Resistant
CL_1099	-0.0927236	5942
CL_11	-0.0144563	6232	HCC-827		Resistant
CL_1100	0.00815461	4113			Resistant
CL_1107	-0.162792	1278			Responsive
CL_1110	-0.000710899	6536	SK-MEL-2	Low	Resistant
CL_1111	-0.0090664	5943			Resistant
CL_1112	-0.0884098	5624
CL_1114	-0.195185	1278			Responsive
CL_1118	0.0359132	5940			Resistant
CL_112	-0.179347	1278	OCI-AML2	Low	Responsive
CL_1121	-0.172487	5944			Responsive	Low
CL_1125	-0.0552213	5942
CL_1126	-0.00491865	5943			Resistant
CL_1127	-0.0564991	5942
CL_113	0.0188453	4038	SU.86.86		Resistant
CL_1135	-0.123019	1278
CL_1138	-0.0156808	6545	WM-266-4		Resistant
CL_1149	-0.185407	1278			Responsive
CL_115	0.00853312	4683			Resistant
CL_1150	-0.0650011	1278
CL_1152	-0.108907	1278
CL_1153	-0.105732	1278
CL_1156	-0.0390452	6545	8305C	High
CL_1157	-0.0286892	6539	8505C
CL_1158	-0.0443909	1278
CL_1159	-0.0474247	6545
CL_116	0.0387767	6545	EFM-192A	High	Resistant
CL_1160	-0.0633296	6526	TT
CL_1163	-0.0587494	1278
CL_1165	-0.206198	1278			Responsive
CL_1166	-0.26476	1278			Responsive
CL_1167	-0.115651	1278
CL_1169	-0.190484	1278			Responsive
CL_117	-0.0594081	6544	HUP-T3
CL_1173	-0.0428848	1278
CL_1174	-0.190914	1278			Responsive
CL_1175	-0.048924	1278
CL_1176	-0.150661	1278			Responsive
CL_1177	-0.261359	1278			Responsive
CL_1179	-0.0565204	1278
CL_1182	-0.19293	1278			Responsive
CL_1186	-0.129252	1278
CL_119	-0.0964211	4421	CHP-212	Low		Low
CL_1193	-0.181108	1278			Responsive
CL_1194	-0.237498	1278			Responsive
CL_1195	-0.15535	1278			Responsive
CL_1196	-0.0688859	1278
CL_1197	-0.137042	1278			Responsive
CL_1198	-0.122168	1278
CL_12	0.0378765	6545			Resistant
CL_1200	-0.135904	1278			Responsive
CL_1202	-0.142478	1278			Responsive
CL_1206	-0.212536	1278			Responsive
CL_121	-0.0140502	1278			Resistant
CL_1211	-0.260491	1278			Responsive
CL_1212	-0.128282	1278
CL_1219	-0.0708264	1278
CL_122	-0.210287	6534			Responsive	Low
CL_1220	-0.137397	1278			Responsive
CL_1221	-0.165169	1278			Responsive
CL_1222	-0.136727	1278			Responsive
CL_1223	-0.125153	1278
CL_1225	-0.154193	1278			Responsive
CL_1229	-0.149978	1278			Responsive
CL_123	-0.10652	1278	OCI-LY-19	Low		Low
CL_1230	-0.106203	1278
CL_1231	-0.107467	1278
CL_1232	-0.135054	1278			Responsive
CL_1233	-0.138726	1278			Responsive
CL_1238	-0.123243	1278
CL_1241	-0.0833747	1278
CL_1245	-0.060163	1278
CL_1246	0.0251237	1278			Resistant
CL_1248	-0.144688	1278			Responsive
CL_1249	-0.0765968	1278
CL_1250	-0.201063	1278			Responsive
CL_1254	-0.0287967	1278
CL_1255	-0.1825	1278			Responsive
CL_1263	-0.154477	1278			Responsive
CL_1264	-0.0876413	1278
CL_1268	-0.159204	1278			Responsive
CL_1271	-0.275327	1278			Responsive
CL_1272	-0.208676	1278			Responsive
CL_1273	-0.0506498	1278
CL_1274	-0.120855	1278
CL_1277	-0.0201997	1278
CL_1278	-0.128811	1278
CL_1279	-0.109334	1278
CL_128	-0.124796	1278	NCI-H1341	Low
CL_1282	0.0406086	1278			Resistant
CL_1284	-0.179044	1278			Responsive
CL_1285	-0.151069	1278			Responsive
CL_1286	-0.127518	1278
CL_1287	-0.139684	1278			Responsive
CL_1288	-0.0790975	1278
CL_1289	-0.263672	1278			Responsive
CL_1290	-0.199548	1278			Responsive
CL_1291	-0.0827542	1278
CL_1292	-0.16432	1278			Responsive
CL_1293	-0.198206	1278			Responsive
CL_1295	0.0120069	1278			Resistant
CL_1299	-0.131374	1278
CL_13	-0.0649407	6545	Hs 294T
CL_1300	-0.14331	1278			Responsive
CL_1303	-0.0971001	1278
CL_1305	-0.0693452	1278
CL_1306	-0.0491702	1278
CL_1307	-0.105176	1278
CL_131	-0.00960242	6532	JHOS-2		Resistant
CL_1317	-0.15656	1278			Responsive
CL_132	-0.0655491	6545
CL_1324	-0.206724	1278			Responsive
CL_1333	-0.0934014	1278
CL_1334	-0.0365255	1278
CL_1335	-0.0506656	1278
CL_1336	-0.149481	1278			Responsive
CL_1339	-0.175264	1278			Responsive
CL_1342	-0.118764	1278
CL_1345	-0.0859709	1278
CL_1347	-0.162758	1278			Responsive
CL_1349	-0.183333	1278			Responsive
CL_1354	-0.141611	1278			Responsive
CL_1357	-0.116002	1278
CL_136	-0.129073	6543	8-MG-BA
CL_1361	-0.0978553	1278
CL_1362	-0.132066	1278
CL_1363	-0.15413	1278			Responsive
CL_1364	-0.122816	1278
CL_1365	-0.182976	1278			Responsive
CL_1366	-0.0709765	1278
CL_1367	-0.0809266	1278
CL_1368	-0.141315	1278			Responsive
CL_137	-0.0607085	6543	CFPAC-1
CL_1370	-0.0930856	1278
CL_1371	-0.104899	1278
CL_1372	-0.13583	1278			Responsive
CL_1373	-0.146167	1278			Responsive
CL_1375	-0.182038	1278			Responsive
CL_1376	-0.123472	1278
CL_1378	-0.208957	1278			Responsive
CL_138	-0.0563171	6200	Panc 03.27
CL_1383	-0.150763	1278			Responsive
CL_1384	-0.109932	1278
CL_1391	-0.172177	1278			Responsive
CL_1392	-0.0861136	1278
CL_1395	-0.0469378	1278
CL_1396	-0.132781	1278
CL_1399	-0.228395	1278			Responsive
CL_14	-0.168251	6530	NCI-H1581	High	Responsive
CL_140	0.0173237	6543			Resistant
CL_1402	-0.295959	1278			Responsive
CL_1404	-0.00844126	1278			Resistant
CL_1406	-0.0946586	1278
CL_141	-0.116717	6544	CAL-29
CL_1411	-0.11678	1278
CL_1413	-0.0301236	1278
CL_1414	-0.0941396	1278
CL_1415	-0.116231	1278
CL_1416	-0.144371	1278			Responsive
CL_1418	-0.203475	1278			Responsive
CL_1421	-0.0284601	1278
CL_1422	-0.133545	1278
CL_1423	-0.0292859	1278
CL_1424	-0.0374437	1278
CL_143	-0.125432	1278	RERF-GC-1B
CL_1434	-0.12191	1278
CL_1437	-0.180772	1278			Responsive
CL_1438	-0.147081	1278			Responsive
CL_1439	-0.0971107	1278
CL_144	-0.126176	1278	SK-LMS-1
CL_1442	-0.144246	1278			Responsive
CL_1446	-0.186631	1278			Responsive
CL_1447	-0.00267783	1278			Resistant
CL_1448	0.0258669	1278			Resistant
CL_1449	-0.0795763	1278
CL_145	-0.0843599	1278	THP-1	Low
CL_1450	-0.0311107	1278
CL_1453	0.0360656	1278			Resistant
CL_1454	-0.10726	1278
CL_1455	-0.158461	1278			Responsive
CL_1456	-0.105025	1278
CL_1457	-0.10091	1278
CL_1459	-0.109134	1278
CL_146	-0.079028	6529	T-47D	High		High
CL_1461	-0.228108	1278			Responsive
CL_1462	-0.13864	1278			Responsive
CL_1463	-0.19127	1278			Responsive
CL_1473	-0.0639447	1278
CL_1476	-0.200172	1278			Responsive
CL_1477	-0.190514	1278			Responsive
CL_148	-0.0777758	2856	SK-N-SH	Low		Low
CL_1486	-0.0998105	1278
CL_1487	-0.157518	1278			Responsive
CL_1493	-0.0808562	1278
CL_1495	-0.209446	1278			Responsive
CL_150	-0.140558	1278	JM1		Responsive
CL_1502	-0.0156595	1278			Resistant
CL_1503	-0.129958	1278
CL_1505	-0.0361976	1278
CL_1506	-0.144053	1278			Responsive
CL_151	-0.0979015	1278				High
CL_1510	-0.118766	1278
CL_1511	-0.178074	1278			Responsive
CL_152	-0.123353	6545	NCI-H2052	High		High
CL_154	-0.0867394	6541	SW 1990
CL_157	-0.125631	1278	OCI-LY3
CL_158	-0.0930933	6544	OS-RC-2	High
CL_159	-0.140742	1278			Responsive
CL_160	-0.0306268	6538	COR-L105
CL_162	-0.0779821	6001
CL_163	-0.0278372	6542	PANC-1
CL_166	-0.195906	1278			Responsive	Low
CL_167	-0.181069	1278	NOMO-1		Responsive
CL_168	-0.013695	6544	RD	Low	Resistant
CL_17	-0.0626726	6543	T24	High
CL_170	-0.143713	6532	VMRC-RCZ		Responsive
CL_171	-0.0325106	6527
CL_173	-0.115241	6543	CAL-62
CL_175	0.0429281	6002	LOU-NH91		Resistant
CL_177	0.0511341	6545	Hs 766T		Resistant
CL_18	-0.0670317	6543	MCF7
CL_180	-0.22923	1278	SCC-9		Responsive
CL_181	0.0142537	6545			Resistant
CL_182	-0.0989302	1278	L-363	Low
CL_185	0.0108157	6545	NCI-H2444		Resistant	High
CL_187	-0.0896962	6545	SCC-25
CL_188	-0.115112	6535	RCC10RGB	High		High
CL_189	-0.113174	1278	HD-MY-Z
CL_190	-0.103478	6523	BHT-101	High		High
CL_191	0.000287617	6532	MFE-280		Resistant	High
CL_192	-0.133309	1278	KARPAS-620
CL_196	-0.151378	1277			Responsive
CL_197	-0.0628083	1278	EOL-1	Low
CL_199	-0.105359	4682	NMC-G1
CL_2	-0.24872	1278	HL-60		Responsive
CL_20	-2.5324e-06	6544	NCI-H1693		Resistant	High
CL_200	-0.134837	6225			Responsive	Low
CL_201	-0.129977	1278	COLO-320
CL_204	-0.0800316	6532
CL_205	-0.101118	1278
CL_206	-0.00562809	6545	Detroit 562	High	Resistant
CL_207	-0.071781	1278
CL_208	-0.104017	6533	SNU-1079
CL_209	-0.0336302	6530	CADO-ES1			Low
CL_21	-0.0236554	6530				High
CL_210	-0.0747746	6542	Daoy	Low
CL_211	-0.0553993	6543	CAL-120	High		High
CL_212	-0.191547	5961	HUP-T4	High	Responsive
CL_214	0.0523896	1278			Resistant	High
CL_216	0.0729868	6542	JHH-6	High	Resistant
CL_217	-0.277229	1278	PL-21	High	Responsive
CL_218	-0.0562922	6538	A-375
CL_22	-0.00805888	6231	PA-TU-8988T		Resistant
CL_220	-0.0880479	6232	SNU-398
CL_221	-0.153737	6545	AsPC-1		Responsive	High
CL_222	-0.0295631	6545	HCC1937	High
CL_226	-0.0110856	5072	KP-N-YN		Resistant	Low
CL_227	-0.0235661	6536	BICR 31
CL_230	-0.137172	6545	KALS-1		Responsive
CL_231	0.0446884	6232	U-251 MG		Resistant
CL_232	-0.0256992	1278	DEL
CL_233	-0.143696	4683	Caki-2	High	Responsive
CL_234	-0.10545	6544	Panc 04.03
CL_236	-0.00558029	6211			Resistant
CL_24	-0.13193	1278
CL_241	-0.0756719	6538	RT4	High
CL_242	-0.114368	6532	DAN-G
CL_243	-0.0580788	6533	DK-MG
CL_247	-0.142757	1278	AU565	High	Responsive	High
CL_248	-0.0278333	5959	CL-11
CL_249	-0.118645	6543	KMRC-20
CL_25	-0.0451665	6545
CL_251	-0.0130002	6536	LS1034		Resistant
CL_254	-0.0937463	6214	LMSU			High
CL_255	0.0122687	5960			Resistant	High
CL_256	-0.0313903	1278	COR-L279
CL_257	-0.0929401	1278	Du4475			Low
CL_258	-0.054768	6532	KELLY
CL_259	-0.0404875	6543	SK-N-AS	Low
CL_26	-0.0524659	6528
CL_260	-0.0721988	6541
CL_263	-0.0910072	6216	Calu-6
CL_264	-0.028788	6541	KP-4	High
CL_265	-0.0275092	6542
CL_267	-0.00153016	6532			Resistant
CL_268	-0.312317	3679	AM-38		Responsive
CL_269	0.0292339	6545	HPAC		Resistant
CL_272	-0.127479	6543
CL_273	0.0801652	6530			Resistant
CL_275	0.0211742	5881	HCC38	High	Resistant
CL_276	-0.0208419	6545	HCC1419
CL_277	-0.0251818	6545	COV362
CL_278	-0.106209	6526
CL_279	-0.0244136	6539
CL_280	-0.0025557	6545	KP-2	High	Resistant
CL_282	-0.119131	1278
CL_287	-0.0836317	6536	BT-549	High
CL_288	-0.0885435	6530
CL_29	-0.0803942	6538	PC-14	High
CL_290	0.00642247	4672	OV-90		Resistant
CL_291	-0.117371	6009				High
CL_292	-0.0625304	1278	KLE
CL_293	-0.325682	1277	NB-4		Responsive
CL_294	-0.0889039	1278	EM-2
CL_295	-0.138478	6221			Responsive
CL_300	-0.116773	1278	LAMA-84
CL_301	0.00205286	6542			Resistant	High
CL_304	-0.00800743	6543	EC-GI-10	High	Resistant	High
CL_306	-0.0842702	6525
CL_307	-0.0423092	6163	EFO-21
CL_308	-0.0494984	6532	SK-LU-1	High		High
CL_310	-0.159689	6221	NCI-H2122		Responsive
CL_311	-0.0689694	5899
CL_312	-0.112287	6232
CL_313	-0.117013	1278
CL_315	-0.0490208	6532
CL_317	-0.00894784	6545	TE-10		Resistant	High
CL_318	-0.0261459	6543	MPP 89
CL_319	-0.0636626	5911	PSN1
CL_321	-0.0695835	6277	HT-144
CL_322	-0.060829	6542	42-MG-BA	High
CL_323	-0.11259	6542				High
CL_325	-0.144276	1278	JURL-MK1	Low	Responsive
CL_328	0.028603	6536			Resistant	Low
CL_329	-0.0288651	5959	EFM-19			High
CL_330	0.00988304	5563			Resistant
CL_331	-0.000441451	6545	YAPC		Resistant	High
CL_334	-0.131285	6216	MSTO-211H
CL_335	-0.105049	1278				Low
CL_337	-0.134504	1278	SR-786	High	Responsive
CL_34	-0.0492661	6545	NCI-H1650
CL_340	-0.0266358	3071	SK-N-FI	Low
CL_342	-0.0144073	6532	NCI-H522	Low	Resistant
CL_343	-0.129391	6539
CL_345	-0.235136	1278	JVM-3	Low	Responsive	Low
CL_346	0.0307388	6528	QGP-1	High	Resistant	High
CL_347	-0.0524379	5960	RPMI-7951			High
CL_349	-0.0954158	5959	COLO-678
CL_35	-0.120688	1278
CL_350	0.0544851	6210	MKN1		Resistant
CL_351	-0.0387551	6545	HCC1428
CL_352	-0.210297	1278	TE-15		Responsive	High
CL_354	-0.125849	1278	NCI-H82
CL_355	-0.0554539	6540	MKN-45	Low
CL_356	-0.0759017	1278	JeKo-1
CL_358	-0.00988609	6543	MG-63		Resistant
CL_359	-0.104121	1278	NCI-H508
CL_36	-0.004007	6544			Resistant	High
CL_360	-0.0951958	6544	SK-HEP-1
CL_361	-0.192874	1278	MOLM-13		Responsive
CL_363	0.0260787	6545	U-2 OS	High	Resistant
CL_364	-0.139084	1278	SU-DHL-4	Low	Responsive
CL_365	-0.038224	5421	SK-N-DZ
CL_366	-0.0809926	6536	NCI-H226
CL_367	-0.115387	6545	SNU-1105
CL_370	-0.271268	1278	RL	Low	Responsive
CL_371	-0.172746	1278	P12-ICHIKAWA		Responsive
CL_372	-0.0840785	1278	SKM-1
CL_373	-0.0788311	6545	HCC1143	High		High
CL_374	-0.0446642	6526	G-402	Low		Low
CL_375	0.0309303	6542	SF-295	High	Resistant
CL_377	-0.109102	5958	NCI-H647	High
CL_379	-0.171808	1278	KMS-12-BM		Responsive
CL_38	-0.168056	1278	SK-N-MC	Low	Responsive
CL_380	-0.0745553	1278	T84
CL_382	-0.0277166	6545	OE33			High
CL_383	-0.0303676	6545	SW 780
CL_386	-0.138229	1278	TF-1		Responsive
CL_387	-0.181934	1278	NU-DHL-1	Low	Responsive
CL_388	-0.135472	6545	H4		Responsive
CL_389	-0.0305729	6532	LUDLU-1
CL_39	0.0178889	6197	U-118 MG	High	Resistant	High
CL_390	-0.128203	6545	MHH-ES-1	Low
CL_392	0.0168603	6543	HLF		Resistant
CL_394	-0.0421171	6530	NCI-H520
CL_395	-0.0279947	6545	J82
CL_396	0.0367283	6536			Resistant	High
CL_397	-0.228301	1278			Responsive
CL_398	-0.0431424	2200
CL_399	-0.0226448	3500	SK-CO-1	High		High
CL_4	-0.128627	1278	HEL
CL_40	-0.113783	5953
CL_400	-0.0152352	6544	COLO-800		Resistant	High
CL_402	-0.0279382	6543	NCI-H747	High		High
CL_403	0.0153981	6532	K029AX	Low	Resistant
CL_405	-0.0973654	1278	U-937
CL_406	-0.0859117	6532	SNU-685	High		High
CL_407	-0.00611369	6539	TE-5		Resistant
CL_409	-0.113575	1278
CL_41	0.00238366	6535	Panc 02.03	High	Resistant
CL_410	-0.0669707	6544	769-P	Low
CL_413	-0.0193344	6545	NCI-H1944	Low	Resistant
CL_414	-0.0932291	6536	BICR 6
CL_415	-0.0418348	6229	NCI-H838
CL_416	-0.0763515	6527	Panc 08.13			High
CL_417	-0.177282	6532			Responsive	Low
CL_418	-0.0679262	1278
CL_419	-0.0361091	6541	SNU-449
CL_420	0.00334966	6545	SW837	Low	Resistant
CL_422	-0.097927	6536	SK-MEL-3	High
CL_423	-0.0795045	1278	TC-71			Low
CL_424	-0.0886272	6545	UACC-62
CL_426	0.124183	6211	NCI-N87		Resistant
CL_427	-0.0949087	6543
CL_428	-0.00447492	6545	A-704		Resistant
CL_429	-0.160275	5958	TYK-nu		Responsive
CL_430	-0.0418007	1278	NCI-H1694
CL_431	-0.192141	1278	BV-173		Responsive	Low
CL_432	0.00575431	6530	Caki-1	High	Resistant
CL_433	-0.0041856	6545	NCI-H1915		Resistant
CL_434	-0.0575602	5961
CL_436	-0.00310939	6545	SW 1088	High	Resistant	High
CL_440	-0.0926872	6274	SH-4	Low
CL_442	-0.00533419	5411	OVKATE		Resistant
CL_443	-0.0980606	6544
CL_444	-0.0473492	6538
CL_445	-0.355233	1903			Responsive
CL_446	-0.0374274	6545	NCI-H2228	High
CL_448	-0.0811319	6225	MES-SA			Low
CL_449	-0.0397003	6231	MEL-HO
CL_45	-0.0187088	6543	ACHN	High	Resistant
CL_451	-0.0365798	6544	TE-8
CL_452	-0.109457	1278
CL_453	-0.119178	6223	HCC-95			High
CL_455	-0.0234376	6545	B-CPAP
CL_456	-0.159935	6543	CAL-54		Responsive
CL_457	-0.0919701	6545
CL_46	-0.101381	6536	GCIY
CL_460	-0.0137509	6540			Resistant	High
CL_462	-0.0667324	6542	NCI-H460
CL_463	-0.0518281	5961	CAS-1
CL_465	-0.00127379	5959			Resistant
CL_466	-0.0102344	6539	HCC-56		Resistant
CL_467	-0.00040279	6228			Resistant
CL_468	-0.0975293	6545	YH-13
CL_469	-0.1384	5957	SW1463		Responsive
CL_47	-0.106054	6542	TOV-112D	High
CL_470	0.0236541	6542			Resistant
CL_471	-0.0556876	6542	HSC-2			High
CL_472	-0.106351	6538	RT-112	Low
CL_473	-0.0460219	5959	huH-1	High
CL_474	-0.128279	6545	JHH-4	High
CL_475	-0.00602838	6543			Resistant
CL_477	-0.0472252	6544	KNS-81
CL_478	-0.0411379	5685	HuH-7			High
CL_479	-0.00184294	6543	NCI-H2170		Resistant
CL_480	0.0257445	6543	RERF-LC-KJ		Resistant
CL_481	-0.0105507	5961			Resistant
CL_482	-0.0202454	6531	VMRC-RCW	Low
CL_483	-0.0286915	4342				High
CL_484	-0.0745461	6545	KU-19-19	High
CL_486	-0.0671607	6230	TE-11
CL_487	-0.0119688	5957	SW1116		Resistant
CL_491	-0.0293373	6535	SNU-423	High		High
CL_493	-0.119569	6545	TUHR4TKB
CL_494	0.0448733	6545	NCI-H1792	Low	Resistant
CL_496	-0.0541596	5943
CL_497	-0.0370779	6545				High
CL_499	-0.0591358	6545	TCC-PAN2			High
CL_5	-0.153837	1278	HEL 92.1.7		Responsive
CL_50	-0.371345	2828			Responsive	Low
CL_500	-0.0626454	6544
CL_501	-0.0566966	6545
CL_502	-0.0825822	6545	RKN	High		High
CL_504	-0.0857155	5960
CL_505	-0.164946	1278	COR-L88	Low	Responsive
CL_507	-0.0130997	6542	NCI-H1299		Resistant	High
CL_508	-0.0889207	1278	Calu-1
CL_51	-0.0169396	6545	A-673	Low	Resistant	Low
CL_511	-0.116988	1278	NCI-H1092
CL_512	-0.0665275	1278	HCC-33
CL_513	-0.0317007	6218	CAL-78	High		High
CL_514	-0.0269656	6545
CL_515	-0.146744	5959	CAL-33	Low	Responsive
CL_518	-0.0539158	6539	NCI-H2030	Low
CL_52	-0.100338	1278	KARPAS-299	Low
CL_521	-0.0951601	6544	KURAMOCHI			High
CL_522	-0.00832971	1278	NCI-H2171		Resistant
CL_524	-0.0708813	6545	OVISE
CL_525	-0.0689532	6541	ABC-1			High
CL_527	0.0217503	4662	DMS 114	High	Resistant
CL_529	0.0574329	6532	SNU-61		Resistant	High
CL_53	-0.136496	6542	HT-1080	Low	Responsive	Low
CL_530	-0.026513	5939
CL_531	-0.132921	1278	WSU-DLCL2	Low		Low
CL_532	0.0268259	6518	BxPC-3		Resistant
CL_534	-0.0458815	6544
CL_538	-0.0596179	1278
CL_539	-0.0512238	6324	Hey-A8	Low
CL_540	-0.111546	5959
CL_541	-0.0957801	6544	OE21			High
CL_542	-0.0416276	6542
CL_544	-0.0376392	5956	HT-1197	High
CL_545	-0.0665494	5953	BHY
CL_546	-0.0487262	6542				High
CL_547	-0.0936765	1278	IGR-39	High
CL_548	-0.145494	1278	K-562	High	Responsive
CL_549	-0.0486628	6545	HT-29
CL_55	-0.0763598	1278	DOHH-2			Low
CL_550	-0.0652561	6536	Sq-1
CL_552	-0.0226112	5958	A-498	High
CL_555	0.058703	6231	A-172		Resistant	Low
CL_557	-0.049418	1263	ECC10	High
CL_558	-0.0613523	6543	T.T	High		High
CL_559	-0.0579647	6545	HCC-78
CL_560	-0.023978	6540	EBC-1	High		High
CL_561	-0.0379674	1278
CL_562	-0.0220548	6535	RCM-1
CL_563	-0.0849798	6532	SW-1710
CL_566	-0.17412	6545	IST-MES1		Responsive
CL_567	-0.0471411	6544	YKG1
CL_568	-0.0786742	6542	T98G
CL_569	-0.0636007	6223	G-361			High
CL_570	-0.0393612	6541	MDA-MB-436
CL_573	-0.14584	1278	KMS-27		Responsive
CL_576	-0.0252782	6545	UACC-257	High		High
CL_577	-0.041519	5959	C32	Low
CL_579	0.000227917	6543	COLO 741		Resistant
CL_58	-0.144403	1278	SUP-B15	Low	Responsive	Low
CL_580	-0.107454	1278	MC116			Low
CL_583	-0.0783847	1278	NCI-H1876			High
CL_584	-0.0781184	6199	NCI-H1975
CL_586	-0.0891375	6225	NCI-H1437
CL_587	0.0324512	4677			Resistant	High
CL_589	-0.0302812	6543
CL_59	0.0206802	6545	Panc 10.05		Resistant
CL_590	0.0113731	6543			Resistant
CL_592	0.024887	6545	LN-229	High	Resistant	High
CL_594	-0.0322065	5942
CL_595	-0.0757788	1278
CL_596	-0.0732255	6521	PA-TU-8902	High		High
CL_598	0.0284082	6543	MIA PaCa-2		Resistant
CL_6	-0.00723338	1277	MONO-MAC-6		Resistant
CL_60	-0.000370878	1278	HH	Low	Resistant
CL_600	-0.0987632	6532	BEN	High		High
CL_601	-0.0825302	1278
CL_602	-0.0735336	6538	TE-6			High
CL_604	-0.296667	1278	KYM-1	Low	Responsive	Low
CL_605	-0.0253029	5948
CL_606	-0.0901181	6542	SF126	Low
CL_61	0.00688262	6539	RERF-LC-MS		Resistant
CL_610	-0.067086	6541	HOS
CL_611	-0.0188761	6219	RVH-421	High	Resistant
CL_612	-0.0441623	1278	SK-MEL-28	High		High
CL_613	-0.0804434	4680	Hs 746T	High		High
CL_614	-0.0522077	4142	OVCAR-4	High		High
CL_615	-0.0741393	6545
CL_616	-0.0464452	6526	PE/CA-PJ15	High
CL_617	-0.0831577	6545	JHH-1	High		High
CL_619	-0.0199407	6543	KNS-42	High
CL_620	-0.155964	5961			Responsive	High
CL_621	0.0106363	6544	HCC1806	Low	Resistant
CL_622	-0.0099301	6541	Hep 3B2.1-7		Resistant
CL_623	-0.0848246	1278	U266B1
CL_624	-0.0907666	6526	LCLC-103H	Low
CL_625	0.0407109	6544	NCI-H596		Resistant
CL_627	-0.0842652	6543
CL_628	-0.0880654	4459	KS-1
CL_629	-0.0531998	5911	Hs 944.T
CL_632	-0.0814128	1278	SNU-119			High
CL_633	-0.152923	1278	RPMI-8402		Responsive
CL_634	-0.0488587	6540	KYSE-520
CL_635	-0.0589674	5961	NCI-H441
CL_636	-0.163167	1278	NCI-H211	Low	Responsive
CL_64	-0.129417	1278	OCI-AML5	Low		Low
CL_640	-0.0460957	6545	HDQ-P1	High		High
CL_641	-0.0336054	4676	COLO 829	High
CL_642	-0.0830198	5641
CL_644	-0.135547	6532	TE-1		Responsive	High
CL_645	-0.0581648	6545	NCI-H28	High
CL_646	-0.135479	6545	786-O	High	Responsive
CL_647	-0.0168762	6542	IGR-37		Resistant
CL_648	0.0241345	6231	SW 620	Low	Resistant
CL_649	-0.072353	5912	SUIT-2	High
CL_65	-0.108582	6532
CL_650	-0.141435	1278	JJN-3		Responsive
CL_653	-0.196822	1278	SU-DHL-8		Responsive
CL_654	-0.0864179	6539	A2780	Low		Low
CL_655	-0.0535237	1278
CL_656	-0.0653789	1278
CL_658	-0.0538643	6545	WM1799			High
CL_659	-0.133596	6232	COR-L23	Low
CL_66	-0.114254	1278	Hs 683
CL_660	-0.147689	6517	OVTOKO		Responsive
CL_661	-0.143227	1278	SU-DHL-1	High	Responsive
CL_662	-0.0970228	6540	SK-MES-1
CL_663	-0.00188198	6545	NCI-H1355	Low	Resistant
CL_664	-0.0372393	6227	HCC-44	High		High
CL_666	-0.0260542	6000				High
CL_667	0.00436065	6539	SBC-5		Resistant
CL_668	-0.160245	6532	HuH-6		Responsive
CL_669	-0.0170497	6536	IA-LM		Resistant
CL_671	-0.0681432	5901	NUGC-4
CL_673	-0.149534	1278			Responsive
CL_674	-0.0182836	6532	SW 1573	High	Resistant	High
CL_675	-0.0626838	6545	MKN7	High
CL_676	-0.00519061	6545	OE-19		Resistant	High
CL_677	0.11701	6537	SW948		Resistant
CL_678	-0.0254364	6544	A549
CL_679	-0.0136185	6543			Resistant
CL_68	-0.102637	1278
CL_681	-0.0870005	6532	KMRC-1	High
CL_682	-0.090412	6543	L3.3
CL_683	-0.0274274	4010				High
CL_685	-0.00634128	5948	OV7		Resistant
CL_689	-0.0656623	5954				High
CL_69	-0.199783	1278	697	Low	Responsive	Low
CL_690	-0.0446485	6212	KYSE-180			High
CL_691	0.0168559	6541	TE-9		Resistant
CL_693	0.0138098	6539	OVCAR-8	Low	Resistant	High
CL_694	-0.178798	1278	A3/KAW	Low	Responsive	Low
CL_695	-0.0256092	4683	DMS 53
CL_696	-0.0267511	5957	HCC1395	High
CL_698	-0.019593	6545	RMUG-S
CL_7	-0.0524725	6528	LS513	Low
CL_700	-0.0595076	1278	DMS 79	High
CL_701	-0.0685866	6543	OAW42	High
CL_703	-0.0679614	5961
CL_708	-0.0570503	6545	JIMT-1
CL_71	-0.160117	1278	MEG-01		Responsive
CL_710	0.036218	6531	Caov-3		Resistant
CL_711	-0.0636264	1278	KMS-11	High
CL_712	-0.0863884	6545
CL_713	-0.024953	6528	TT2609-C02
CL_714	-0.0100265	6535	COLO-680N		Resistant
CL_716	-0.039608	6532	RMG-I	Low
CL_717	0.0397293	6532	TCCSUP	High	Resistant
CL_718	-0.0444196	6536				High
CL_72	-0.145551	1278	GRANTA-519		Responsive
CL_720	-0.118171	6543
CL_721	-0.0430197	6542	HT-1376
CL_723	-0.00243487	5954	TE-14		Resistant
CL_725	-0.0733286	1278	KASUMI-2	Low		Low
CL_727	-0.104721	6545	SK-MEL-5			High
CL_729	-0.144448	6211			Responsive
CL_730	0.0157389	6529	NCI-H1838		Resistant	High
CL_731	-0.0119829	6545	JHH-5		Resistant
CL_732	-0.0363084	6545
CL_733	-0.121406	6541
CL_735	-0.0556554	6544	GB-1	High
CL_736	0.0109427	5959	Hep G2	Low	Resistant
CL_737	-0.0968838	5959	A-253
CL_738	-0.0731125	6545
CL_74	-0.0516783	5960	U-87 MG
CL_741	-0.0666258	5250	NCI-H1623
CL_743	-0.105648	1278
CL_744	-0.0845695	6545	NCI-H1703	Low
CL_745	-0.0553755	6542	SJSA-1	Low		Low
CL_746	-0.11783	6543	DMS 273
CL_747	-0.0889212	5912	LOX IMVI	High
CL_748	-0.178299	1278	OCI-M1		Responsive
CL_749	-0.0774485	1278	NCI-H196	Low
CL_75	-0.250167	1278			Responsive
CL_750	0.0108022	6543	JMSU-1		Resistant
CL_753	-0.159469	6544	GI-1		Responsive
CL_754	-0.195106	1278			Responsive
CL_755	0.0285772	6532			Resistant
CL_756	0.0374683	6524	MDA-MB-175-VII		Resistant
CL_757	-0.0738773	1278
CL_759	-0.13764	6542			Responsive
CL_761	-0.0664666	6536				High
CL_762	-0.0261266	6542				High
CL_763	-0.0357698	6541	NCI-H1648
CL_765	-0.0772838	6539	MDA-MB-231
CL_766	-0.0427773	6545	LK-2	High		Low
CL_768	-0.0531734	6545
CL_77	-0.00584879	5421	MHH-NB-11	Low	Resistant
CL_771	0.0181367	6543			Resistant	High
CL_772	-0.0187751	6545	NCI-H727		Resistant
CL_773	-0.0695154	6231	ONS-76	High		High
CL_774	-0.127679	6296	KYSE-30
CL_775	-0.0977187	6539	HSC-3
CL_778	0.0404526	6543	NCI-H2023		Resistant
CL_779	-0.129459	1278	SEM			Low
CL_780	0.00711653	6530	CAMA-1	Low	Resistant
CL_781	0.101192	6543	KYSE-70		Resistant
CL_782	-0.0442101	6543	NCI-H2126
CL_784	-0.00657563	6543	LXF-289	High	Resistant
CL_785	-0.0371562	6542	A2058	Low
CL_787	-0.055676	1278	SHP-77	Low
CL_788	-0.0479062	6523
CL_789	0.0337596	6542	BFTC-909		Resistant
CL_79	-0.364864	1278			Responsive	Low
CL_790	-0.173758	1278	KATO III	High	Responsive
CL_791	-0.120239	5960	BICR 22	Low
CL_792	-0.110303	1278				Low
CL_793	-0.00285262	6545			Resistant
CL_797	-0.100816	6543	NCI-H446	High
CL_799	-0.0896157	6232	BFTC-905
CL_8	-0.0231166	6493	A101D
CL_800	-0.0661486	6528	COLO 668
CL_801	-0.0478709	6543	NB-1
CL_802	-0.0169544	6537	COLO-679	Low	Resistant
CL_805	-0.0380645	6544
CL_806	-0.0924677	5696	KYSE-410	Low
CL_807	0.0486444	6532	SK-MEL-30	High	Resistant
CL_808	-0.0538277	6530	SK-OV-3
CL_809	-0.0444976	6542	COLO-783
CL_81	-0.0230458	6540	G-292, clone A141B1
CL_810	-0.0569388	6537
CL_811	0.0262149	6532			Resistant
CL_812	-0.0781321	1278	KM-H2
CL_813	-0.148	1278	NCI-H524		Responsive
CL_816	-0.0539304	6001	LN-18
CL_819	0.019111	6545	SK-MEL-24		Resistant
CL_820	-0.0159914	6544	KYSE-140		Resistant
CL_821	-0.11599	6535	KYSE-510	High
CL_823	-0.0240647	6543	CAL-12T			High
CL_824	0.0554705	6545	WM793	Low	Resistant
CL_828	-0.0926505	1278	HEC-50B	Low
CL_829	-0.0389044	6536	CAL 27
CL_830	-0.0778634	6543	RH-30	High		High
CL_831	-0.0821847	6535
CL_832	-0.0239508	6003	GCT
CL_833	-0.111981	6543
CL_834	-0.0986555	1278	AMO-1			Low
CL_835	-0.122793	6545
CL_836	-0.0406209	5267	HCC-366
CL_837	-0.0518473	6544	NCI-H2087
CL_838	0.0897962	6544	SW 480		Resistant
CL_839	-0.00259757	6545	HARA		Resistant
CL_84	-0.0550371	4655				High
CL_841	-0.0764796	6541				High
CL_842	-0.0241885	6543	FaDu
CL_843	0.145329	6543	HGC-27	High	Resistant
CL_844	-0.129308	6543	JHH-7	High
CL_845	-0.0297887	6322	MDA-MB-468	High
CL_848	0.043527	6541	NCI-H1435	Low	Resistant
CL_849	-0.131291	6544	NCI-H661	High
CL_85	-0.0404424	6542
CL_851	-0.011125	6225	KYSE-150		Resistant
CL_852	-0.0790171	6543				Low
CL_854	-0.036057	6544	KNS-62
CL_855	-0.0665431	5961	HCC1954	High		High
CL_856	-0.0488953	6233	NCI-H358	High
CL_858	-0.0173872	5911			Resistant
CL_859	-0.0742821	6524	DBTRG-05MG	High		High
CL_86	-0.0575088	6540	SK-ES-1	Low
CL_861	-0.139919	1278	KYSE-450	Low	Responsive
CL_862	-0.0633202	6545	NCI-H1048	Low		Low
CL_863	-0.109912	1278	ChaGo-K-1	Low
CL_864	-0.0562285	6538
CL_865	-0.157131	6544	NCI-H1568		Responsive	High
CL_868	-0.263567	1278			Responsive
CL_869	-0.0464874	6536	KYSE-270
CL_871	-0.0545261	6530	NCI-H2347
CL_873	-0.185597	1278			Responsive	Low
CL_874	0.0197114	6543	HCC-15		Resistant
CL_875	-0.139258	6543			Responsive	Low
CL_876	-0.0233911	6542	AGS	Low
CL_877	0.0165191	6539	MEL-JUSO	Low	Resistant
CL_878	-0.0481574	6542	IGR-1	High
CL_879	-0.12765	5961	SW 1783
CL_880	-0.0606271	6545
CL_881	-0.0948257	5904	TOV-21G	Low		Low
CL_882	-0.0523527	6545	NCI-H2009	Low
CL_884	-0.0235626	6226	NCI-H1793	High
CL_886	-0.0148662	6543	SW 1271		Resistant
CL_887	-0.0520716	6542
CL_888	-0.0168994	6532	NCI-H1563	High	Resistant
CL_889	-0.0029681	6545	NCI-H1651		Resistant
CL_89	-0.0712636	6528	PC-3	High		High
CL_891	-0.133931	6543				Low
CL_892	-0.0313532	6543	647-V			High
CL_893	0.0223253	6545			Resistant
CL_894	-0.00215307	6545	SNU-719		Resistant
CL_895	0.0182462	6543	WM88		Resistant
CL_896	-0.0684091	6544	NCI-H23			High
CL_897	0.0701681	6528			Resistant
CL_898	0.0417623	1278	CAL-148	Low	Resistant
CL_899	-0.045143	6542	FTC-133	High
CL_90	-0.0839462	6527	OV56
CL_901	-0.0155019	6544	5637		Resistant
CL_902	-0.116647	5592	ES-2
CL_905	-0.0726474	6532	JHUEM-2	Low		Low
CL_906	-0.118878	1278	MDA-MB-453	Low
CL_907	-0.0391874	6544	NUGC-3	Low
CL_909	0.00564835	6543	ESS-1	Low	Resistant	Low
CL_91	-0.0549916	6543	NCI-H2452
CL_910	-0.171364	1278	HT		Responsive	Low
CL_911	-0.0411656	6528	IPC-298	High		High
CL_912	-0.00155185	6218	NCI-H1573		Resistant
CL_913	-0.0669533	6533	TE-4			High
CL_914	-0.302227	1278	MOLT-16		Responsive	Low
CL_915	-0.0198341	6545	IM95	Low
CL_916	-0.138448	1278			Responsive	Low
CL_917	0.0122191	6226			Resistant
CL_918	-0.0843048	1278	RCH-ACV	Low		Low
CL_92	-0.0895181	2133
CL_920	-0.00252185	6544	NCI-H2172	High	Resistant	High
CL_921	-0.12606	1278	DV-90	Low		Low
CL_922	-0.0403063	6541	HT-55
CL_923	-0.0304775	6211	BT-474			High
CL_925	-0.0365534	6545	NCI-H2110			High
CL_928	-0.0976659	1278	SNU-1	Low		Low
CL_93	-0.0909611	1278				High
CL_930	-0.0155034	5959	MDA-MB-361		Resistant
CL_931	-0.103096	1278	MDST8
CL_932	-0.0591995	6542	EFO-27			Low
CL_933	-0.210742	1278	PF-382	Low	Responsive	Low
CL_934	-0.140883	1278			Responsive	Low
CL_935	-0.130662	6543				Low
CL_936	-0.177764	6544	AN3 CA	Low	Responsive
CL_937	-0.101871	6532
CL_938	-0.0908108	1278				Low
CL_939	-0.0559973	6543	RKO	Low
CL_941	-0.0113857	6545	NCI-H650	High	Resistant	High
CL_942	0.0114523	6545			Resistant	Low
CL_943	-0.047586	6542	OVK18			Low
CL_944	-0.0780341	6545	23132/87			Low
CL_946	-0.0678046	6545	LoVo	Low
CL_948	-0.143461	1278			Responsive	Low
CL_95	-0.147408	6545			Responsive	Low
CL_950	-0.0537519	6544	HEC-1-A
CL_951	-0.0423979	6544	SNU-407			Low
CL_952	-0.0601101	6545	22Rv1	Low
CL_953	-0.0180019	6540			Resistant	Low
CL_954	-0.162711	2441	SW48	Low	Responsive	Low
CL_955	-0.0840988	6217				Low
CL_957	-0.0208471	6542	Ishikawa (Heraklio) 02 ER-	Low		Low
CL_958	-0.0904687	6232	OC 314
CL_959	-0.146537	5960	CCK-81		Responsive	Low
CL_96	-0.0454265	6535	ZR-75-1
CL_960	-0.261891	1278			Responsive
CL_961	-0.0759229	6502	RL95-2			Low
CL_962	-0.133533	6545				Low
CL_963	-0.0752323	6276	SNU-C2A	Low		Low
CL_964	0.039039	6545	COLO 792	High	Resistant
CL_966	0.000658327	5267	SNU-C5	Low	Resistant	Low
CL_967	-0.110458	6545				Low
CL_968	-0.104172	6541				Low
CL_969	-0.0339673	6538	639-V
CL_97	-0.0743901	6544	GAMG
CL_970	-0.112656	6543				Low
CL_972	-0.072952	6541	HuCCT1
CL_973	-0.144231	6219	LNCaP clone FGC	Low	Responsive	Low
CL_974	-0.00302399	6533	EN	Low	Resistant	Low
CL_975	-0.0295145	6232	DU 145
CL_978	-0.0865007	6544				Low
CL_979	-0.0930889	1278	KCL-22	Low
CL_98	-0.100909	6005	SIMA			Low
CL_980	0.00318706	6545	HEC-6	Low	Resistant	Low
CL_981	-0.0201386	6232	LS411N	High
CL_982	-0.0991554	5959	HT115	Low
CL_983	-0.120919	6543	MeWo	Low		Low
CL_984	-0.085432	6543				Low
CL_986	-0.104047	6543	HEC-108	High
CL_987	-0.0197944	6544				Low
CL_988	-0.115354	1278
CL_989	-0.12463	1278				Low
CL_990	-0.0713976	5913	HEC-59
CL_991	-0.119641	1278
CL_992	-0.029608	6543	HEC-251	Low		Low
CL_993	-0.0247212	6541				Low
CL_994	-0.0473238	5961				Low
CL_997	-0.0807749	1278
CL_999	-0.115483	3787
	-0.0163785	6232			Resistant

## Sheet: Drugs
Drug.ID	Drug.Name	DrugEffect.Buffering.Corr	DrugEffect.Buffering.Corr.p	DrugEffect.Buffering.Corr.p.adj	DrugEffect.Buffering.Group.Low.Mean	DrugEffect.Buffering.Group.High.Mean	DrugEffect.Buffering.Group.Low.Count	DrugEffect.Buffering.Group.High.Count	DrugEffect.Buffering.Group.Log2FC	DrugEffect.Buffering.Group.Log2FC.p	DrugEffect.Buffering.Group.Log2FC.p.adj	DrugEffect.Buffering.Group.Log2FC.Significant	EffectiveIn	CommonEffect	Dataset
BRD:BRD-A00047421-001-01-7	ARV-825	0.0590786	0.306782	0.924691	-2.48214	-2.08033	48	57	0.401807	0.176337	0.768428			FALSE	DepMap
BRD:BRD-A00055058-001-01-0	RS-0481	-0.0790298	0.207427	0.881134	0.0846757	-0.053025	31	53	-0.137701	0.0182409	0.52677			FALSE	DepMap
BRD:BRD-A00077618-236-07-6	8-BROMO-CGMP	0.0468769	0.451414	0.943387	0.119459	0.187296	32	52	0.0678363	0.495888	0.902933			FALSE	DepMap
BRD:BRD-A00092689-236-04-9	DOCUSATE	0.0501326	0.386694	0.93534	-0.222392	-0.0793678	47	57	0.143024	0.123746	0.725307			FALSE	DepMap
BRD:BRD-A00100033-001-08-9	NIFURTIMOX	-0.0952059	0.124927	0.843549	-0.197511	-0.284389	32	53	-0.0868788	0.279544	0.828179			FALSE	DepMap
BRD:BRD-A00147595-001-01-5	BALAGLITAZONE	-0.000247842	0.996829	0.999277	0.157285	0.157351	32	52	6.60226e-05	0.999388	0.999807			FALSE	DepMap
BRD:BRD-A00218260-001-03-4	FLUTRIMAZOLE	0.0428661	0.491929	0.947902	0.148519	0.213346	32	53	0.0648267	0.452391	0.894532			FALSE	DepMap
BRD:BRD-A00376169-001-01-6	KBG	-0.00187594	0.976019	0.995408	-0.169928	-0.119473	32	53	0.050455	0.520909	0.908446			FALSE	DepMap
BRD:BRD-A00520476-001-07-4	OTENZEPAD	-0.0636967	0.306012	0.924676	0.367935	0.270813	32	52	-0.0971225	0.204946	0.781776			FALSE	DepMap
BRD:BRD-A00546892-001-02-6	BIPERIDEN	-0.0704055	0.257789	0.899475	0.211812	0.148159	32	52	-0.0636536	0.381507	0.879249			FALSE	DepMap
BRD:BRD-A00559310-003-01-1	W-54011	0.0851654	0.141058	0.859348	-0.171907	-0.133656	47	57	0.0382507	0.611035	0.931863			FALSE	DepMap
BRD:BRD-A00578795-001-04-3	ZALTOPROFEN	0.0518375	0.404032	0.939292	-0.319819	-0.37361	32	53	-0.0537912	0.645861	0.940923			FALSE	DepMap
BRD:BRD-A00758722-001-04-9	NORETYNODREL	-0.0126389	0.842591	0.97772	-1.01415	-0.91505	33	50	0.0990988	0.462923	0.897617			FALSE	DepMap
BRD:BRD-A00827783-001-24-6	DYPHYLLINE	-0.0282038	0.649946	0.965478	0.342176	0.258076	32	53	-0.0841	0.224215	0.787746			FALSE	DepMap
BRD:BRD-A00842753-001-01-9	OLEUROPEIN	0.077098	0.220602	0.884543	0.138573	0.115296	31	51	-0.0232769	0.760461	0.969389			FALSE	DepMap
BRD:BRD-A00993607-003-24-6	ALPRENOLOL	0.002556	0.967201	0.995375	0.1173	0.18939	32	53	0.0720896	0.436938	0.888637			FALSE	DepMap
BRD:BRD-A01098288-001-02-9	AZELNIDIPINE	-0.0794138	0.204333	0.881134	0.119766	0.0281472	32	50	-0.0916185	0.234154	0.793082			FALSE	DepMap
BRD:BRD-A01307728-001-01-4	AMG-487-(+/-)	-0.00590169	0.929174	0.989509	0.205785	0.210034	28	47	0.00424985	0.947722	0.995162			FALSE	DepMap
BRD:BRD-A01412266-001-01-0	HYDROXYPROPYL-BETA-CYCLODEXTRIN	-0.0236692	0.703859	0.970022	0.031772	-0.00447334	33	52	-0.0362453	0.650652	0.941213			FALSE	DepMap
BRD:BRD-A01493904-003-12-1	WB-4101	0.0478385	0.441294	0.943387	-0.213581	-0.153874	32	53	0.0597067	0.50592	0.905701			FALSE	DepMap
BRD:BRD-A01563671-001-02-7	CLEVIPREX	-0.0198512	0.749886	0.973251	0.291734	0.232089	32	52	-0.059645	0.472881	0.897617			FALSE	DepMap
BRD:BRD-A01593789-001-03-1	CHLORMADINONE-ACETATE	0.0868443	0.162551	0.863552	-0.044147	0.0664878	32	53	0.110635	0.244595	0.80204			FALSE	DepMap
BRD:BRD-A01636364-003-15-1	BUPIVACAINE	-0.101927	0.101009	0.820911	0.291637	0.12339	32	52	-0.168248	0.0401917	0.589904			FALSE	DepMap
BRD:BRD-A01643550-001-04-9	PREDNISOLONE-ACETATE	0.13942	0.0279001	0.682196	-0.521403	-0.237996	33	50	0.283407	0.146486	0.755599			FALSE	DepMap
BRD:BRD-A01787639-003-16-9	NAFTOPIDIL	0.0550376	0.377462	0.9331	-0.0881843	0.119887	32	53	0.208072	0.0169649	0.523086			FALSE	DepMap
BRD:BRD-A01907367-001-01-7	FK-33-824	0.0406983	0.512467	0.947902	-0.118972	-0.152927	32	53	-0.0339552	0.666726	0.944433			FALSE	DepMap
BRD:BRD-A02006392-001-16-4	NITRENDIPINE	-0.0260102	0.675559	0.966942	-0.102815	-0.154368	32	53	-0.0515528	0.548553	0.914163			FALSE	DepMap
BRD:BRD-A02180903-001-04-5	BETAMETHASONE	0.00995134	0.872797	0.979683	0.283557	0.303515	32	53	0.0199576	0.846832	0.983229			FALSE	DepMap
BRD:BRD-A02232681-001-01-8	ISOLEUCINE	0.00301485	0.961692	0.995375	-0.0607655	-0.0224152	31	53	0.0383504	0.608692	0.931708			FALSE	DepMap
BRD:BRD-A02473266-001-01-1	CEVIPABULIN	0.0363267	0.583361	0.95461	-2.93157	-2.50358	26	47	0.427987	0.142387	0.750342			FALSE	DepMap
BRD:BRD-A02532772-003-01-7	TALOPRAM	-0.0797738	0.22898	0.890336	0.10348	0.0269357	28	47	-0.0765446	0.108306	0.710388			FALSE	DepMap
BRD:BRD-A02710418-003-11-8	MEPTAZINOL	-0.0529289	0.396031	0.939292	-0.225047	-0.276852	32	53	-0.0518055	0.473119	0.897617			FALSE	DepMap
BRD:BRD-A02743701-001-03-6	CILNIDIPINE	-0.0206569	0.740093	0.970649	0.00280897	-0.0342069	32	53	-0.0370159	0.62964	0.936962			FALSE	DepMap
BRD:BRD-A02933148-001-01-8	ISOTIQUIMIDE	-0.00687791	0.917315	0.98889	0.314186	0.290635	26	47	-0.0235511	0.675374	0.946612			FALSE	DepMap
BRD:BRD-A02971356-001-09-9	IBOTENIC-ACID	-0.0312631	0.588811	0.956498	0.112032	-0.00430365	48	57	-0.116336	0.304858	0.843498			FALSE	DepMap
BRD:BRD-A02990301-003-06-6	LOFEXIDINE	0.000832966	0.989332	0.998436	-0.567654	-0.55184	32	52	0.0158141	0.838493	0.98069			FALSE	DepMap
BRD:BRD-A03061970-003-07-3	ALIZAPRIDE	0.0359589	0.563558	0.94983	-0.0536304	-0.0655608	32	52	-0.0119305	0.884656	0.987517			FALSE	DepMap
BRD:BRD-A03204438-001-01-2	PREGNANOLONE	0.00600998	0.92772	0.989509	0.13542	0.110667	26	47	-0.0247525	0.716891	0.960239			FALSE	DepMap
BRD:BRD-A03216249-003-24-3	MEPIVACAINE	-0.0599429	0.337321	0.928266	-0.340053	-0.500576	32	52	-0.160523	0.214606	0.783588			FALSE	DepMap
BRD:BRD-A03359064-001-02-3	ICI-89406	0.0613084	0.324531	0.925753	0.141042	0.246595	32	52	0.105553	0.239288	0.79804			FALSE	DepMap
BRD:BRD-A03506276-001-01-5	XL888	0.0623018	0.316742	0.925478	-4.13675	-3.60329	32	52	0.53346	0.0398548	0.588825			FALSE	DepMap
BRD:BRD-A03623303-045-09-5	METOPROLOL	-0.00132114	0.983079	0.996798	-0.90715	-0.832327	32	52	0.0748229	0.425131	0.887718			FALSE	DepMap
BRD:BRD-A03880619-001-01-0	BISMUTH-SUBCITRATE-POTASSIUM	0.040509	0.528576	0.94983	0.109333	0.0984968	32	49	-0.0108363	0.899537	0.99086			FALSE	DepMap
BRD:BRD-A03932035-004-04-3	METHSCOPOLAMINE	0.0690486	0.277544	0.908714	-0.377803	-0.119326	33	50	0.258477	0.119267	0.721384			FALSE	DepMap
BRD:BRD-A04203391-001-08-3	PIRICAPIRON	-0.0537031	0.387311	0.93534	0.0678738	0.00104003	32	53	-0.0668338	0.378244	0.879249			FALSE	DepMap
BRD:BRD-A04252265-003-01-4	EPERISONE	-0.0599551	0.33534	0.928266	0.0999127	-0.0225557	33	52	-0.122468	0.128705	0.733775			FALSE	DepMap
BRD:BRD-A04322457-003-17-9	ISOPRENALINE	0.0398114	0.521705	0.948215	0.189004	0.247539	32	53	0.0585346	0.474922	0.897617			FALSE	DepMap
BRD:BRD-A04327189-001-15-1	SYNEPHRINE	-0.056273	0.365904	0.930765	-0.0656398	-0.156097	32	53	-0.0904574	0.310003	0.846225			FALSE	DepMap
BRD:BRD-A04327189-003-03-3	SYNEPHRINE	-0.100545	0.113472	0.834469	0.158465	0.0078875	33	50	-0.150578	0.0842039	0.705885			FALSE	DepMap
BRD:BRD-A04352665-001-05-3	MARAVIROC	-0.0757101	0.23372	0.890336	0.25206	0.206772	33	50	-0.0452881	0.566584	0.918669			FALSE	DepMap
BRD:BRD-A04447196-001-01-8	GEPEFRINE	-0.0530642	0.397598	0.939292	0.0111423	-0.0104341	31	53	-0.0215764	0.76609	0.969577			FALSE	DepMap
BRD:BRD-A04497688-001-04-2	TRILOSTANE	0.0171946	0.782455	0.974689	0.110123	0.126204	32	52	0.016081	0.8488	0.983327			FALSE	DepMap
BRD:BRD-A04506385-001-01-2	STEPRONIN	0.0269946	0.665238	0.966942	-0.276187	-0.261636	33	51	0.0145503	0.862439	0.984971			FALSE	DepMap
BRD:BRD-A04553218-050-16-2	CHLORPHENAMINE	-0.022021	0.723607	0.970022	0.149531	0.06924	32	52	-0.0802911	0.189316	0.772591			FALSE	DepMap
BRD:BRD-A04649065-001-01-7	LM11A-31	0.0151647	0.818935	0.97772	0.119788	0.131767	26	47	0.0119787	0.825853	0.980092			FALSE	DepMap
BRD:BRD-A04661934-001-02-9	2-PMDQ	0.0218209	0.725509	0.970022	-0.00586053	-0.0336322	32	53	-0.0277717	0.736255	0.964337			FALSE	DepMap
BRD:BRD-A04971881-003-01-3	CLORANOLOL	0.00361791	0.954218	0.99457	0.142054	0.0793725	31	51	-0.0626813	0.357631	0.868936			FALSE	DepMap
BRD:BRD-A05186015-003-19-8	BUPROPION	-0.00599121	0.92336	0.989509	0.314898	0.268048	32	52	-0.0468497	0.540464	0.912861			FALSE	DepMap
BRD:BRD-A05334458-001-02-8	LISOFYLLINE	-0.0658794	0.289709	0.914174	0.403507	0.320005	32	52	-0.0835022	0.257195	0.816512			FALSE	DepMap
BRD:BRD-A05457250-001-08-4	BAY-K-8644-(+/-)	0.0389633	0.529826	0.94983	-0.337691	-0.257509	33	53	0.0801822	0.37446	0.877809			FALSE	DepMap
BRD:BRD-A05515753-001-03-2	ERDOSTEINE	0.000872024	0.98881	0.998436	0.0398606	0.0755424	32	53	0.0356818	0.553636	0.91529			FALSE	DepMap
BRD:BRD-A05523972-001-01-5	TELMESTEINE	-0.0666127	0.284365	0.912469	0.308903	0.219432	32	52	-0.0894708	0.216915	0.783588			FALSE	DepMap
BRD:BRD-A05674712-001-06-0	D,L-MEVALONIC-ACID-LACTONE	0.064996	0.310724	0.92499	0.108173	-0.00299843	32	49	-0.111171	0.145489	0.754813			FALSE	DepMap
BRD:BRD-A05729358-001-02-0	CPCCOET	-0.148223	0.0168394	0.682196	0.0523109	-0.0952027	32	52	-0.147514	0.0326441	0.578435			FALSE	DepMap
BRD:BRD-A05906449-004-01-1	LAPPACONITE	-0.114597	0.0650652	0.73288	0.28344	0.176751	32	52	-0.106689	0.170886	0.768428			FALSE	DepMap
BRD:BRD-A06352418-001-25-9	TERFENADINE	0.0251644	0.692533	0.966942	-0.544839	-0.426514	33	50	0.118325	0.50401	0.905299			FALSE	DepMap
BRD:BRD-A06352508-001-03-7	SB-218078	0.104911	0.091375	0.790907	-0.47142	-0.160085	32	53	0.311335	0.127219	0.730923			FALSE	DepMap
BRD:BRD-A06390036-001-04-6	HYDROQUINIDINE	-0.0356093	0.567357	0.94983	0.1664	0.108472	32	53	-0.0579283	0.464378	0.897617			FALSE	DepMap
BRD:BRD-A06426627-001-03-5	DICLAZURIL	-0.0399599	0.52096	0.948141	-0.622121	-0.582506	32	52	0.0396156	0.760934	0.969389			FALSE	DepMap
BRD:BRD-A06627858-236-03-0	MONENSIN	0.0362566	0.560332	0.94983	-2.56895	-2.54337	32	53	0.0255765	0.924007	0.992399			FALSE	DepMap
BRD:BRD-A06771424-004-01-7	ANISOTROPINE	-0.0627093	0.316414	0.925478	0.159658	0.0141656	32	50	-0.145492	0.0555988	0.628631			FALSE	DepMap
BRD:BRD-A06784547-001-03-9	MRS-1334	-0.041468	0.474046	0.943387	-0.0362374	-0.0383931	47	57	-0.00215563	0.979483	0.999669			FALSE	DepMap
BRD:BRD-A06916187-001-02-9	CPI-613	0.0293477	0.637399	0.962614	0.0766283	0.130046	32	52	0.0534177	0.403184	0.879249			FALSE	DepMap
BRD:BRD-A06935312-001-04-3	FUSIDIC-ACID	-0.061673	0.321658	0.925478	0.261347	0.166531	32	52	-0.0948159	0.213952	0.783588			FALSE	DepMap
BRD:BRD-A07000685-001-04-4	HYDROCORTISONE-HEMISUCCINATE	-0.0885003	0.153865	0.859574	0.403112	0.275819	32	53	-0.127293	0.175387	0.768428			FALSE	DepMap
BRD:BRD-A07164067-001-01-2	MELUADRINE	0.0786266	0.205328	0.881134	-0.0192424	0.102797	32	53	0.12204	0.12715	0.730923			FALSE	DepMap
BRD:BRD-A07207424-001-13-2	RO-20-1724	-0.128271	0.0384289	0.695328	-0.245588	-0.354549	32	53	-0.108962	0.195976	0.779735			FALSE	DepMap
BRD:BRD-A07232941-001-02-7	8-M-PDOT	-0.0378576	0.543135	0.94983	0.199851	0.0554137	32	52	-0.144437	0.0440193	0.602056			FALSE	DepMap
BRD:BRD-A07395371-003-10-0	ESMOLOL	-0.0287933	0.643772	0.963649	0.235396	0.227385	32	52	-0.00801098	0.906956	0.99086			FALSE	DepMap
BRD:BRD-A07440155-003-25-4	LABETALOL	-0.0666482	0.284108	0.912469	0.221793	0.157103	32	52	-0.06469	0.360974	0.870145			FALSE	DepMap
BRD:BRD-A07563059-035-01-3	BOPINDOLOL	-0.0389702	0.532937	0.94983	0.421729	0.363746	32	52	-0.0579834	0.393772	0.879249			FALSE	DepMap
BRD:BRD-A07600638-060-05-2	MECLOCYCLINE-SULFOSALICYLATE	-0.0940707	0.138739	0.858981	-0.010746	-0.12215	33	50	-0.111404	0.242153	0.800399			FALSE	DepMap
BRD:BRD-A07704283-001-01-3	ISOFLOXYTHEPIN	0.0380863	0.542274	0.94983	0.054166	0.15165	32	52	0.0974841	0.276383	0.826253			FALSE	DepMap
BRD:BRD-A07780951-001-08-9	METAPROTERENOL	-0.0316345	0.610708	0.962116	0.321179	0.345501	32	53	0.0243217	0.776791	0.969577			FALSE	DepMap
BRD:BRD-A07780951-065-10-0	METAPROTERENOL	0.00925451	0.885563	0.983806	0.106023	0.125804	32	49	0.0197809	0.820481	0.979133			FALSE	DepMap
BRD:BRD-A07815743-001-01-1	KAKONEIN	-0.0183266	0.768526	0.974	0.0291621	-0.0221488	32	52	-0.0513109	0.488797	0.89915			FALSE	DepMap
BRD:BRD-A07870296-001-07-4	BICUCULLINE-(+)	0.0588935	0.34398	0.929468	0.173085	0.257993	32	52	0.0849076	0.309865	0.846225			FALSE	DepMap
BRD:BRD-A07893380-213-01-7	VIGABATRIN	0.0164253	0.797968	0.976753	-0.218637	-0.0982885	32	49	0.120348	0.209861	0.782986			FALSE	DepMap
BRD:BRD-A07932845-050-15-8	METITEPINE	0.0376712	0.544346	0.94983	0.0298041	0.0208729	32	53	-0.00893122	0.916672	0.991163			FALSE	DepMap
BRD:BRD-A07947329-001-01-4	BUPARVAQUONE	-0.0414286	0.504924	0.947902	-0.029921	-0.209113	32	53	-0.179192	0.0309274	0.573384			FALSE	DepMap
BRD:BRD-A07986123-001-02-8	GALETERONE	0.020206	0.750871	0.973268	-0.1384	-0.148679	33	50	-0.0102789	0.905714	0.99086			FALSE	DepMap
BRD:BRD-A08079565-001-01-8	CDBA	-0.0117785	0.850849	0.97772	-0.222019	-0.199522	32	50	0.022497	0.798181	0.974007			FALSE	DepMap
BRD:BRD-A08187463-001-12-9	RACECADOTRIL	0.0321189	0.613742	0.962116	-0.201727	-0.0107384	33	50	0.190989	0.220582	0.783588			FALSE	DepMap
BRD:BRD-A08255417-001-14-7	FAMPROFAZONE	0.0517873	0.405398	0.939292	0.0867145	0.273413	32	53	0.186698	0.0314227	0.573384			FALSE	DepMap
BRD:BRD-A08302182-001-01-7	ETONOGESTREL	-0.0710563	0.254329	0.899475	-0.0592263	-0.0982313	32	53	-0.0390051	0.65741	0.941806			FALSE	DepMap
BRD:BRD-A08316590-001-01-3	BROXATEROL	0.131968	0.0348887	0.695328	-0.132105	0.00674112	31	53	0.138846	0.0628067	0.649728			FALSE	DepMap
BRD:BRD-A08545410-003-07-8	DOXYCYCLINE	-0.0498943	0.43662	0.943387	0.191829	0.129679	32	49	-0.0621495	0.648794	0.941213			FALSE	DepMap
BRD:BRD-A08545410-003-08-6	DOXYCYCLINE	-0.0116529	0.851281	0.97772	-0.07074	-0.0764655	32	53	-0.00572552	0.952353	0.996029			FALSE	DepMap
BRD:BRD-A08545410-311-01-8	DOXYCYCLINE	-0.090981	0.152224	0.859348	-0.132937	-0.173654	33	50	-0.040717	0.62097	0.934177			FALSE	DepMap
BRD:BRD-A08545410-311-03-4	DOXYCYCLINE	0.126782	0.0474982	0.695328	-1.31616	-0.875663	32	49	0.440495	0.106583	0.710388			FALSE	DepMap
BRD:BRD-A08641215-065-05-5	POLYMYXIN-B-SULFATE	0.0300314	0.604189	0.960494	-0.127532	0.007596	47	57	0.135128	0.125353	0.729535			FALSE	DepMap
BRD:BRD-A08660406-001-05-9	IODIXANOL	0.00302709	0.963004	0.995375	-0.57661	-0.46502	30	49	0.111591	0.356838	0.868936			FALSE	DepMap
BRD:BRD-A08715367-001-01-7	L-THEANINE	-0.0195433	0.754102	0.974	-0.197985	-0.379078	32	53	-0.181093	0.0617444	0.642817			FALSE	DepMap
BRD:BRD-A08772153-001-02-4	SQ-109	0.029504	0.638241	0.962614	-0.00521402	0.0489912	31	53	0.0542052	0.425631	0.887718			FALSE	DepMap
BRD:BRD-A08840375-001-01-3	CID-5458317	0.134397	0.0313212	0.684587	-2.30446	-1.69186	32	50	0.612599	0.0313944	0.573384			FALSE	DepMap
BRD:BRD-A09004963-001-01-3	APR-246	0.1052	0.112321	0.832591	-0.0376184	0.12797	28	47	0.165588	0.00816896	0.441291			FALSE	DepMap
BRD:BRD-A09056319-003-07-7	ALFUZOSIN	0.0216189	0.728454	0.970022	0.187899	0.142124	32	53	-0.0457756	0.534864	0.912269			FALSE	DepMap
BRD:BRD-A09062839-003-10-0	AMYLEINE	0.00886865	0.886321	0.983806	-0.031454	-0.0822833	33	53	-0.0508293	0.539133	0.912532			FALSE	DepMap
BRD:BRD-A09094913-065-01-0	STRYCHNINE	0.00646999	0.917096	0.98889	-0.341395	-0.377844	32	53	-0.0364491	0.63678	0.93836			FALSE	DepMap
BRD:BRD-A09349126-001-10-7	NORETHINDRONE-ACETATE	-0.0988511	0.119705	0.838369	-0.399645	-0.480107	33	50	-0.0804613	0.474988	0.897617			FALSE	DepMap
BRD:BRD-A09368919-001-01-7	FPL-12495	0.00753873	0.909403	0.987658	0.254332	0.276351	26	47	0.0220192	0.712634	0.960239			FALSE	DepMap
BRD:BRD-A09370961-001-01-0	IOXILAN	-0.0625449	0.325403	0.925753	-0.509258	-0.475213	33	50	0.0340451	0.733755	0.964018			FALSE	DepMap
BRD:BRD-A09467419-003-22-4	MEBEVERINE	-0.0758958	0.232572	0.890336	-0.0764215	-0.16766	33	50	-0.0912389	0.346931	0.863699			FALSE	DepMap
BRD:BRD-A09472452-015-23-4	FLECAINIDE	-0.0912421	0.151047	0.859348	-0.134922	-0.185216	33	50	-0.0502939	0.585719	0.926801			FALSE	DepMap
BRD:BRD-A09487507-001-03-9	P7C3	0.0491308	0.396263	0.939292	-0.120886	-0.0904001	47	57	0.0304857	0.762175	0.969389			FALSE	DepMap
BRD:BRD-A09533288-003-31-2	VERAPAMIL	0.0277571	0.663354	0.966942	-0.0999274	-0.0505679	33	49	0.0493595	0.521733	0.908682			FALSE	DepMap
BRD:BRD-A09554849-236-07-6	8-BROMO-CAMP	-0.0964377	0.120821	0.838369	0.187609	0.052253	32	52	-0.135356	0.0920041	0.70657			FALSE	DepMap
BRD:BRD-A09722536-002-18-0	CYCLOPHOSPHAMIDE	-0.0438084	0.480753	0.944104	0.262084	0.292788	32	53	0.0307034	0.675777	0.946696			FALSE	DepMap
BRD:BRD-A09735281-001-02-5	BOCEPREVIR	-0.00113665	0.985385	0.99727	-0.0292194	-0.1401	33	53	-0.11088	0.393344	0.879249			FALSE	DepMap
BRD:BRD-A09828896-004-11-0	SKF-81297	-0.0332464	0.591928	0.957016	-0.152422	-0.21871	33	53	-0.0662883	0.425611	0.887718			FALSE	DepMap
BRD:BRD-A09911125-001-01-4	PROLYLLEUCYLGLYCINAMIDE	-0.132612	0.0347173	0.695328	0.209181	0.0072641	31	51	-0.201916	0.00302347	0.427002			FALSE	DepMap
BRD:BRD-A09925278-003-05-6	ETILEFRINE	-0.041166	0.507629	0.947902	-0.100313	-0.163151	32	53	-0.0628385	0.469541	0.897617			FALSE	DepMap
BRD:BRD-A10039652-001-01-2	TIPRANAVIR	-0.0904646	0.160546	0.86233	-0.160694	-0.243967	33	48	-0.0832727	0.420004	0.884295			FALSE	DepMap
BRD:BRD-A10070317-003-28-3	PROPRANOLOL	-0.0237831	0.70862	0.970022	0.01744	-0.00145869	33	50	-0.0188987	0.796151	0.973765			FALSE	DepMap
BRD:BRD-A10111329-001-04-6	ADENOSINE-PHOSPHATE	0.0431693	0.487183	0.946766	0.0841215	0.0466865	32	53	-0.0374349	0.608212	0.931708			FALSE	DepMap
BRD:BRD-A10188456-001-04-9	DEXAMETHASONE	0.0418445	0.50482	0.947902	-0.101276	-0.00591026	31	53	0.0953657	0.274682	0.826253			FALSE	DepMap
BRD:BRD-A10420615-001-04-4	CYCLOPIAZONIC-ACID	-0.0806605	0.194684	0.877554	0.285663	0.209337	32	52	-0.0763262	0.272034	0.826218			FALSE	DepMap
BRD:BRD-A10523515-001-07-9	GSK429286A	0.0465423	0.454653	0.943387	-0.102696	-0.121121	32	52	-0.0184258	0.856227	0.984971			FALSE	DepMap
BRD:BRD-A10652366-238-04-1	FOSFOMYCIN	0.0752115	0.240656	0.892452	0.0193453	0.106194	32	49	0.0868489	0.353967	0.866526			FALSE	DepMap
BRD:BRD-A10662413-043-11-2	PRENYLAMINE	-0.00888884	0.8865	0.983806	0.0571636	0.0926319	32	52	0.0354683	0.655042	0.941326			FALSE	DepMap
BRD:BRD-A10739734-003-10-6	EFAROXAN	-0.0132223	0.831853	0.97772	0.164232	0.200263	32	53	0.0360307	0.567371	0.918669			FALSE	DepMap
BRD:BRD-A10773072-001-03-4	GLYCEROL-MONOLAURATE	-0.0485062	0.441219	0.943387	0.03601	0.000277621	31	51	-0.0357324	0.590203	0.927017			FALSE	DepMap
BRD:BRD-A10903566-003-07-7	IMILOXAN	0.0609895	0.337596	0.928266	-0.19423	-0.0294363	33	50	0.164794	0.185097	0.77167			FALSE	DepMap
BRD:BRD-A10967948-003-06-3	GRANISETRON	-0.0653385	0.304227	0.924013	-0.282489	-0.266254	33	50	0.0162353	0.839607	0.981076			FALSE	DepMap
BRD:BRD-A10977446-001-12-1	CARVEDILOL	0.0208076	0.743709	0.971443	-0.174336	-0.106097	33	50	0.0682393	0.238145	0.796862			FALSE	DepMap
BRD:BRD-A11070335-236-02-1	CARBAZOCHROME	0.0588313	0.34449	0.929468	-0.122838	0.0738338	32	52	0.196671	0.0439135	0.602056			FALSE	DepMap
BRD:BRD-A11132253-001-08-2	NADIDE	-0.0741446	0.243552	0.894293	-0.046457	-0.00988454	33	50	0.0365725	0.621631	0.934177			FALSE	DepMap
BRD:BRD-A11551002-001-04-6	DEHYDROCHOLATE-ACID	0.0183171	0.773494	0.974	-0.399272	-0.256577	33	50	0.142695	0.26281	0.820263			FALSE	DepMap
BRD:BRD-A11662333-001-03-3	MEPARFYLON	-0.0919942	0.15102	0.859348	0.255568	0.0659429	32	49	-0.189625	0.0140977	0.508301			FALSE	DepMap
BRD:BRD-A11725667-001-01-8	TERCIPRAZINE	0.00903592	0.891511	0.984142	0.0169349	0.0896645	26	47	0.0727297	0.324287	0.857894			FALSE	DepMap
BRD:BRD-A11731518-001-01-7	BAY-85-8050	-0.149713	0.0159637	0.682196	0.274999	0.212689	32	53	-0.0623092	0.382634	0.879249			FALSE	DepMap
BRD:BRD-A11776908-065-01-5	ENILCONAZOLE	-0.0954777	0.124578	0.843549	0.0621391	0.0458077	32	53	-0.0163314	0.833804	0.980395			FALSE	DepMap
BRD:BRD-A11813248-003-02-4	AM-92016	-0.0783904	0.206696	0.881134	-0.257855	-0.472482	32	53	-0.214627	0.0158786	0.511947			FALSE	DepMap
BRD:BRD-A11815689-001-01-1	PROSCILLARIDIN-A	0.0578924	0.351323	0.929468	-4.02338	-3.53694	32	53	0.486441	0.0194605	0.52677			FALSE	DepMap
BRD:BRD-A11990600-001-03-4	LORAZEPAM	0.0575181	0.36585	0.930765	-1.28152	-1.18541	33	50	0.0961085	0.338874	0.863663			FALSE	DepMap
BRD:BRD-A12077521-003-01-5	CEFEPIME	0.0146708	0.817697	0.97772	-0.336501	-0.340404	33	50	-0.00390275	0.972304	0.997634			FALSE	DepMap
BRD:BRD-A12147465-003-02-9	TC-A-2317	0.005665	0.921987	0.989509	-2.08083	-1.94624	48	57	0.134587	0.575647	0.922078			FALSE	DepMap
BRD:BRD-A12230535-001-06-7	NUTLIN-3	0.0215904	0.734423	0.97007	-0.328183	-0.12874	33	50	0.199443	0.233349	0.792728			FALSE	DepMap
BRD:BRD-A12237696-001-04-2	L-CITRULLINE	-0.0619363	0.33014	0.926004	-0.0526942	-0.141733	33	50	-0.0890393	0.434888	0.88839			FALSE	DepMap
BRD:BRD-A12417644-001-07-6	USNIACIN-(+)	0.0782071	0.222394	0.884543	-0.233221	-0.187805	32	49	0.045417	0.659798	0.942582			FALSE	DepMap
BRD:BRD-A12454076-001-01-9	L-HYDROXYPROLINE	0.0425304	0.508197	0.947902	0.22709	0.226992	31	49	-9.81745e-05	0.999007	0.999807			FALSE	DepMap
BRD:BRD-A12633378-001-07-0	ML-213	-0.0196686	0.767031	0.974	0.0713968	0.0524097	28	47	-0.0189871	0.836614	0.980395			FALSE	DepMap
BRD:BRD-A12896037-001-04-3	CISAPRIDE	-0.0373245	0.557483	0.94983	-0.354086	-0.372811	33	50	-0.0187252	0.848338	0.983243			FALSE	DepMap
BRD:BRD-A12994259-001-02-1	POMALIDOMIDE	0.00598834	0.925044	0.989509	-0.269699	-0.293968	33	50	-0.024269	0.806777	0.975124			FALSE	DepMap
BRD:BRD-A13084692-001-17-3	TROGLITAZONE	-0.023586	0.705398	0.970022	-0.311629	-0.270049	32	53	0.0415805	0.621617	0.934177			FALSE	DepMap
BRD:BRD-A13116749-003-01-6	MABUTEROL	0.0639745	0.309598	0.924904	0.0427245	0.173284	31	51	0.13056	0.0838551	0.705885			FALSE	DepMap
BRD:BRD-A13133631-001-04-0	FLUOROMETHOLONE	0.0679067	0.276031	0.908714	-0.239689	-0.0761194	32	53	0.16357	0.298452	0.84016			FALSE	DepMap
BRD:BRD-A13188892-066-21-5	DOXAZOSIN	0.097128	0.118175	0.838369	0.174597	0.18686	32	52	0.0122629	0.853569	0.984078			FALSE	DepMap
BRD:BRD-A13293292-001-02-6	BINA	-0.0647397	0.329128	0.925753	0.163303	0.138461	28	47	-0.0248421	0.709729	0.960165			FALSE	DepMap
BRD:BRD-A13323580-001-04-8	PERILLYL-ALCOHOL	-0.088286	0.164777	0.867632	-0.202627	-0.257484	33	50	-0.0548572	0.459999	0.897378			FALSE	DepMap
BRD:BRD-A13561534-003-02-0	ORNITHINE	-0.0278974	0.6637	0.966942	0.00679019	-0.00795159	32	49	-0.0147418	0.889763	0.9891			FALSE	DepMap
BRD:BRD-A13598753-001-01-2	5'-CHLORO-5'-DEOXY-ENBA-(+/-)	-0.0390346	0.529867	0.94983	0.0807115	0.091371	32	53	0.0106595	0.870009	0.985669			FALSE	DepMap
BRD:BRD-A13689093-001-01-8	ONO-4059	0.0282454	0.670483	0.966942	-0.232712	-0.206021	28	47	0.0266905	0.834564	0.980395			FALSE	DepMap
BRD:BRD-A13946108-001-17-1	SULINDAC	0.0441554	0.478135	0.943387	0.131609	0.165443	32	52	0.033834	0.644991	0.940612			FALSE	DepMap
BRD:BRD-A13964793-001-02-6	TC1	0.00183795	0.976505	0.995408	-0.3333	-0.267851	32	52	0.0654489	0.465932	0.897617			FALSE	DepMap
BRD:BRD-A14208071-004-19-8	OXYPHENONIUM	0.00193153	0.975261	0.995408	-0.022615	0.053333	32	53	0.075948	0.345262	0.863699			FALSE	DepMap
BRD:BRD-A14240607-003-26-1	OCTOPAMINE	-0.0207829	0.740035	0.970649	-0.275486	-0.35044	32	50	-0.0749538	0.428397	0.887793			FALSE	DepMap
BRD:BRD-A14262390-065-01-8	GUANADREL	-0.111126	0.0801011	0.771121	-0.253265	-0.343302	33	50	-0.0900373	0.353087	0.866526			FALSE	DepMap
BRD:BRD-A14316475-001-02-3	SN-6	-0.00872157	0.888622	0.983806	0.0748383	0.0865554	32	52	0.0117171	0.87376	0.987051			FALSE	DepMap
BRD:BRD-A14344385-001-03-2	IDRA-21	-0.00603491	0.922803	0.989509	-2.09826	-2.01375	32	52	0.0845084	0.428735	0.887793			FALSE	DepMap
BRD:BRD-A14395271-074-17-8	MESORIDAZINE	-0.092942	0.134937	0.855378	0.00634904	-0.0330312	32	53	-0.0393802	0.61013	0.931708			FALSE	DepMap
BRD:BRD-A14574269-051-02-2	UB-165	0.0155772	0.802476	0.97772	0.108682	0.0304352	33	52	-0.0782471	0.360724	0.870145			FALSE	DepMap
BRD:BRD-A14577621-001-01-5	PEFICITINIB	0.124967	0.0466835	0.695328	-0.0306207	0.095314	31	51	0.125935	0.154086	0.759831			FALSE	DepMap
BRD:BRD-A14757586-001-04-9	TETRAZOL-5-YL-GLYCINE-(RS)	0.0429267	0.458626	0.943387	-0.089139	0.0780128	47	57	0.167152	0.0563618	0.628631			FALSE	DepMap
BRD:BRD-A14886633-001-01-6	NORGESTREL	-0.156301	0.0118438	0.682196	-0.180085	-0.226598	32	53	-0.0465126	0.638902	0.93836			FALSE	DepMap
BRD:BRD-A14941520-051-01-0	DOFEQUIDAR	0.0497344	0.42339	0.94309	0.134302	0.179519	32	53	0.0452173	0.561573	0.918669			FALSE	DepMap
BRD:BRD-A14966924-003-07-7	ALAPROCLATE	-0.111437	0.0723094	0.751211	0.0947547	0.0768392	32	53	-0.0179155	0.795128	0.973601			FALSE	DepMap
BRD:BRD-A15035311-001-01-8	DIADENOSINE-TETRAPHOSPHATE	-0.0428628	0.490281	0.947327	0.367312	0.28402	32	53	-0.0832924	0.254817	0.815425			FALSE	DepMap
BRD:BRD-A15202882-003-02-7	MILNACIPRAN	0.0117878	0.853067	0.97772	0.0236619	-0.0596779	33	50	-0.0833398	0.44188	0.89017			FALSE	DepMap
BRD:BRD-A15297126-001-04-3	FLUOCINOLONE-ACETONIDE	-0.00905091	0.88692	0.983806	-0.0820077	-0.120941	33	50	-0.0389336	0.715388	0.960239			FALSE	DepMap
BRD:BRD-A15397381-001-02-5	L-CYSTINE	-0.0514469	0.42826	0.94333	0.0871162	-0.033101	32	46	-0.120217	0.110857	0.713283			FALSE	DepMap
BRD:BRD-A15415227-003-02-9	GW-1929	-0.0815113	0.18915	0.876978	-0.0153933	-0.0914179	32	53	-0.0760246	0.423037	0.887713			FALSE	DepMap
BRD:BRD-A15435692-003-02-3	BMY-14802	-0.0251221	0.68719	0.966942	-0.00676304	-0.0503848	32	53	-0.0436217	0.61231	0.931863			FALSE	DepMap
BRD:BRD-A15530910-001-02-1	SDZ-21009	0.0404786	0.513937	0.947902	-0.0747507	0.00169648	33	53	0.0764471	0.31904	0.85474			FALSE	DepMap
BRD:BRD-A15687940-001-05-6	CLOFEDANOL	0.0964351	0.123752	0.843549	-0.170509	-0.0491716	31	53	0.121338	0.0696231	0.664261			FALSE	DepMap
BRD:BRD-A15739803-001-01-0	POLYTHIAZIDE	-0.00834215	0.894263	0.984142	0.0517766	0.0804619	31	53	0.0286852	0.67086	0.945029			FALSE	DepMap
BRD:BRD-A15909516-001-06-6	REBAMIPIDE	-0.027779	0.654252	0.966942	-0.134336	-0.12941	33	53	0.00492588	0.948633	0.995383			FALSE	DepMap
BRD:BRD-A15931911-001-03-8	BUCLADESINE	0.00884443	0.886846	0.983806	-0.110918	-0.0618665	32	53	0.0490513	0.425558	0.887718			FALSE	DepMap
BRD:BRD-A16035238-001-01-7	SAR405838	0.180328	0.00616005	0.682196	-1.08438	-0.173869	26	47	0.910507	0.00541143	0.427002			FALSE	DepMap
BRD:BRD-A16263897-001-06-6	MISONIDAZOLE	0.00548753	0.930332	0.989509	0.0623689	0.0330703	31	53	-0.0292986	0.662185	0.942677			FALSE	DepMap
BRD:BRD-A16296925-001-01-3	INDOBUFEN	-0.0537297	0.387994	0.936019	0.207198	0.0626072	33	52	-0.144591	0.118945	0.721384			FALSE	DepMap
BRD:BRD-A16347691-001-13-1	THIOCTIC-ACID	-0.120019	0.052375	0.695328	0.0878839	0.0473237	33	53	-0.0405602	0.560412	0.918669			FALSE	DepMap
BRD:BRD-A16350940-001-01-9	DORAMECTIN	0.115272	0.0629813	0.726429	-0.0413988	0.0882306	32	53	0.129629	0.136868	0.745259			FALSE	DepMap
BRD:BRD-A16439188-001-01-1	QUINESTROL	0.0246681	0.691986	0.966942	-0.0338624	-0.0519111	32	53	-0.0180487	0.847662	0.983229			FALSE	DepMap
BRD:BRD-A16560607-001-02-5	TCS-5861528	0.0594296	0.370405	0.931325	-0.0654054	-0.00424169	28	47	0.0611637	0.404209	0.879249			FALSE	DepMap
BRD:BRD-A16665823-001-02-0	BUTOCONAZOLE	0.12207	0.0484508	0.695328	0.0165924	0.0976038	33	53	0.0810114	0.34967	0.866203			FALSE	DepMap
BRD:BRD-A16694057-001-06-8	BADGE	0.0454868	0.464956	0.943387	0.101242	0.113156	32	52	0.0119139	0.880525	0.987315			FALSE	DepMap
BRD:BRD-A16700644-003-04-4	ISOXSUPRINE	0.0834005	0.179074	0.876978	-0.55521	-0.308415	32	53	0.246795	0.108652	0.710388			FALSE	DepMap
BRD:BRD-A16997652-001-02-3	PROTIRELIN	0.0885645	0.153566	0.859574	0.0979548	0.176926	33	52	0.0789712	0.255822	0.815425			FALSE	DepMap
BRD:BRD-A17009129-001-01-3	ISAVUCONAZOLE	0.0120803	0.847965	0.97772	0.216705	0.168554	31	51	-0.0481514	0.545252	0.913952			FALSE	DepMap
BRD:BRD-A17300716-001-01-5	DEHYDROACETIC-ACID	-0.0219741	0.72366	0.970022	0.0271847	-0.00635977	32	53	-0.0335445	0.66844	0.945029			FALSE	DepMap
BRD:BRD-A17407635-001-04-0	ALCLOMETASONE-DIPROPIONATE	0.0425584	0.494206	0.947902	0.328732	0.332379	32	52	0.00364645	0.976038	0.999027			FALSE	DepMap
BRD:BRD-A17411484-001-11-9	CARPROFEN	0.0330682	0.593915	0.958525	-0.0490938	-0.0453761	33	53	0.00371773	0.966022	0.997385			FALSE	DepMap
BRD:BRD-A17428743-003-09-0	BW-723C86	0.00838224	0.892929	0.984142	0.234685	0.174307	32	52	-0.0603777	0.309929	0.846225			FALSE	DepMap
BRD:BRD-A17453586-003-02-3	MDL-72832	-0.0312221	0.615369	0.962116	-0.0456997	-0.102836	32	53	-0.0571365	0.519566	0.908446			FALSE	DepMap
BRD:BRD-A17462676-003-11-6	BAMBUTEROL	0.00807397	0.896448	0.98458	-0.261772	-0.245677	33	53	0.0160944	0.854561	0.98481			FALSE	DepMap
BRD:BRD-A17655518-001-24-4	IBUPROFEN	-0.0222635	0.719654	0.970022	-0.112666	-0.148092	33	53	-0.0354258	0.687103	0.951967			FALSE	DepMap
BRD:BRD-A17846016-001-13-9	TROLOX	0.0691592	0.2654	0.903426	-1.2905	-1.13099	32	53	0.159518	0.147722	0.755859			FALSE	DepMap
BRD:BRD-A17883755-001-06-1	LENALIDOMIDE	0.00941379	0.879385	0.983607	0.0287758	0.0220013	33	53	-0.00677451	0.929597	0.992808			FALSE	DepMap
BRD:BRD-A18043272-001-09-9	PHENSUXIMIDE	0.060311	0.330607	0.926004	-0.0570636	0.009372	33	53	0.0664356	0.432083	0.887793			FALSE	DepMap
BRD:BRD-A18056626-003-22-3	METHACHOLINE	0.0356997	0.565622	0.94983	0.216108	0.163903	32	53	-0.0522046	0.504204	0.905299			FALSE	DepMap
BRD:BRD-A18074780-003-02-0	AGN-192403	-0.0603907	0.331836	0.926959	0.259848	0.254212	32	52	-0.00563581	0.947907	0.995196			FALSE	DepMap
BRD:BRD-A18233884-003-02-7	BEVANTOLOL	-0.0361589	0.561389	0.94983	0.147008	0.079658	33	52	-0.0673497	0.457731	0.895502			FALSE	DepMap
BRD:BRD-A18396475-001-15-3	MALIC-ACID	-0.023939	0.709075	0.970022	-0.0711647	-0.0806597	32	49	-0.00949503	0.91225	0.991163			FALSE	DepMap
BRD:BRD-A18579359-001-05-9	WISKOSTATIN	0.0876348	0.129858	0.844011	-0.118086	-0.0614249	47	57	0.0566615	0.49776	0.903605			FALSE	DepMap
BRD:BRD-A18598741-001-02-9	4BP-TQS	0.0465768	0.420516	0.94309	-0.240555	-0.0369582	48	57	0.203597	0.0800067	0.702018			FALSE	DepMap
BRD:BRD-A18611368-001-01-5	TAZOBACTAM	-0.0316203	0.610868	0.962116	0.337507	0.25581	32	53	-0.0816966	0.220794	0.783588			FALSE	DepMap
BRD:BRD-A18627414-001-04-9	CYANOCOBALAMIN	-0.0487794	0.432356	0.943387	0.0352688	-0.0623879	32	53	-0.0976568	0.241582	0.799776			FALSE	DepMap
BRD:BRD-A18696154-003-22-6	IDAZOXAN	0.0688281	0.278112	0.908714	-0.0142813	0.178445	29	49	0.192726	0.107816	0.710388			FALSE	DepMap
BRD:BRD-A18763547-300-05-5	BAX-CHANNEL-BLOCKER	-0.0274155	0.659722	0.966942	0.162492	0.103457	32	52	-0.0590348	0.445409	0.892592			FALSE	DepMap
BRD:BRD-A18795974-004-07-3	7-HYDROXY-DPAT	0.0742523	0.231735	0.890336	-0.134784	-0.014953	32	53	0.119831	0.110232	0.712212			FALSE	DepMap
BRD:BRD-A18992208-003-02-7	LERCANIDIPINE	-0.0163603	0.794342	0.976491	-0.0176726	-0.00621117	31	53	0.0114615	0.900792	0.99086			FALSE	DepMap
BRD:BRD-A19053834-050-09-5	CLOROTEPINE	-0.11134	0.0753765	0.751211	-0.0193325	-0.0468081	31	53	-0.0274756	0.691449	0.95415			FALSE	DepMap
BRD:BRD-A19102171-066-01-4	NALTRIBEN	0.0704457	0.256596	0.899475	-0.0570577	0.105609	32	53	0.162667	0.0308553	0.573384			FALSE	DepMap
BRD:BRD-A19195498-050-14-1	TRIMIPRAMINE	0.0443362	0.475479	0.943387	-0.471662	-0.307947	32	53	0.163715	0.12861	0.733775			FALSE	DepMap
BRD:BRD-A19232309-001-08-6	PROPYLENE-GLYCOL	-0.025735	0.656896	0.966942	0.0182661	-0.0368001	47	57	-0.0550662	0.637637	0.93836			FALSE	DepMap
BRD:BRD-A19585813-003-03-3	METHYLPHENIDATE	0.120178	0.0529733	0.695328	-0.30659	-0.238495	32	53	0.0680948	0.426365	0.887718			FALSE	DepMap
BRD:BRD-A19609491-001-01-8	ANA-12	0.0436421	0.510819	0.947902	0.100985	0.131577	28	47	0.0305925	0.584168	0.924971			FALSE	DepMap
BRD:BRD-A19633847-050-32-1	PERHEXILINE	0.00712266	0.908768	0.987658	-0.11474	-0.122377	32	53	-0.00763737	0.939745	0.993319			FALSE	DepMap
BRD:BRD-A19661776-003-27-6	MIANSERIN	-0.0122623	0.8436	0.97772	0.190954	0.202118	32	53	0.0111635	0.882895	0.98745			FALSE	DepMap
BRD:BRD-A19736161-001-06-7	ONDANSETRON	0.0732075	0.238382	0.89104	-0.0904494	-0.0155697	32	53	0.0748797	0.364042	0.872255			FALSE	DepMap
BRD:BRD-A19777893-236-01-9	MENADIONE-BISULFITE	-0.0331251	0.599026	0.959254	0.0846789	-0.0209863	31	51	-0.105665	0.291264	0.836031			FALSE	DepMap
BRD:BRD-A19795905-001-08-0	ATOVAQUONE	-0.0901976	0.147668	0.859348	0.155951	-0.00115857	32	53	-0.157109	0.0386706	0.588603			FALSE	DepMap
BRD:BRD-A19952358-001-11-3	CLOSANTEL	-0.0232662	0.70921	0.970022	0.154073	0.193716	32	53	0.0396432	0.547713	0.914163			FALSE	DepMap
BRD:BRD-A19958636-065-04-4	TUAMINOHEPTANE	0.032273	0.603522	0.960382	0.279498	0.280078	32	53	0.000580013	0.993656	0.999807			FALSE	DepMap
BRD:BRD-A20119038-003-07-8	MECAMYLAMINE	-0.092166	0.137474	0.856521	0.254983	0.155945	32	53	-0.0990374	0.198862	0.781776			FALSE	DepMap
BRD:BRD-A20239487-001-24-9	ATENOLOL-(+/-)	0.139546	0.0256369	0.682196	-0.000277104	0.0853484	31	51	0.0856255	0.32483	0.857894			FALSE	DepMap
BRD:BRD-A20348246-001-15-8	CHLORMEZANONE	0.018328	0.768073	0.974	0.0495307	0.0882725	32	53	0.0387418	0.621996	0.934177			FALSE	DepMap
BRD:BRD-A20550616-001-02-9	HALOTHANE	-0.035252	0.582669	0.954347	-0.242525	-0.201687	32	49	0.0408377	0.667326	0.944765			FALSE	DepMap
BRD:BRD-A20589515-001-03-9	DIHYDROXYPHENYLGLYCINE	-0.00648229	0.910924	0.987658	-0.306735	-0.117328	47	57	0.189407	0.0948689	0.707581			FALSE	DepMap
BRD:BRD-A20644369-001-08-6	CANRENONE	-0.00556381	0.928813	0.989509	0.0158468	0.0672206	32	53	0.0513738	0.580719	0.923654			FALSE	DepMap
BRD:BRD-A20758144-001-04-5	PRASTERONE-ACETATE	-0.0349721	0.57655	0.951708	-0.0207497	-0.0595867	32	50	-0.0388369	0.635246	0.938349			FALSE	DepMap
BRD:BRD-A20781140-001-01-7	PLOVAMER-ACETATE	-0.0373064	0.551359	0.94983	-0.273279	-0.284861	32	50	-0.0115825	0.874765	0.987081			FALSE	DepMap
BRD:BRD-A20830788-001-01-9	GDC-0994	0.036731	0.579174	0.952835	-0.708906	-0.349715	26	47	0.359191	0.093831	0.707581			FALSE	DepMap
BRD:BRD-A20839672-003-01-5	CEFMENOXIME	0.0215698	0.728543	0.970022	-0.243782	-0.185931	32	53	0.0578511	0.536795	0.912269			FALSE	DepMap
BRD:BRD-A21276153-001-01-1	2,6-DIMETHYLPIPERIDINE	0.0285453	0.656383	0.966942	0.00406458	0.0129327	32	49	0.00886815	0.92219	0.992			FALSE	DepMap
BRD:BRD-A21280314-001-06-8	NIFENALOL	0.0356997	0.5694	0.94983	-0.0530072	0.0280924	31	53	0.0810995	0.231628	0.792728			FALSE	DepMap
BRD:BRD-A21446384-001-01-1	XIBENOLOL	0.000713121	0.990939	0.998436	-0.0443235	-0.0618057	31	53	-0.0174823	0.782344	0.969732			FALSE	DepMap
BRD:BRD-A21474126-001-01-6	METHOXYPHENAMINE	0.0572235	0.361609	0.929589	-0.204584	-0.136378	31	53	0.068206	0.323205	0.857894			FALSE	DepMap
BRD:BRD-A21544762-303-01-5	PIPECURONIUM	-0.00832499	0.89448	0.984142	-0.0865858	-0.0231831	31	53	0.0634026	0.434683	0.88839			FALSE	DepMap
BRD:BRD-A21607826-003-05-1	MEDETOMIDINE	-0.00815508	0.896015	0.98458	0.509898	0.506666	32	53	-0.00323175	0.976898	0.999027			FALSE	DepMap
BRD:BRD-A21858158-001-23-5	PRAZIQUANTEL	-0.139208	0.0251334	0.682196	0.312116	0.101351	32	53	-0.210765	0.0170003	0.523086			FALSE	DepMap
BRD:BRD-A22032524-074-06-5	AMLODIPINE	-0.117414	0.0582171	0.717327	0.173607	0.125703	32	53	-0.0479047	0.59402	0.929082			FALSE	DepMap
BRD:BRD-A22081593-001-11-1	SULMAZOLE	0.0282705	0.656868	0.966942	-0.626137	-0.473771	33	50	0.152366	0.262714	0.820263			FALSE	DepMap
BRD:BRD-A22106989-001-05-0	PHENOTHRIN	-0.0441506	0.478182	0.943387	0.304224	0.230143	32	52	-0.0740812	0.383774	0.879249			FALSE	DepMap
BRD:BRD-A22143024-231-03-8	ESTROPIPATE	0.0409662	0.510512	0.947902	-0.0175829	0.0759783	32	53	0.0935612	0.260385	0.81973			FALSE	DepMap
BRD:BRD-A22152765-003-10-0	TRIDIHEXETHYL	0.0451927	0.466988	0.943387	0.0371123	0.102056	32	53	0.0649432	0.460796	0.897617			FALSE	DepMap
BRD:BRD-A22256192-003-22-7	TERAZOSIN	0.0202478	0.744108	0.971443	-0.0601039	-0.0106112	33	53	0.0494927	0.549452	0.914163			FALSE	DepMap
BRD:BRD-A22267103-003-13-1	DROFENINE	0.0180242	0.772241	0.974	0.223344	0.216263	32	52	-0.00708133	0.91342	0.991163			FALSE	DepMap
BRD:BRD-A22305049-003-13-6	BENFLUOREX	-0.167886	0.00682463	0.682196	0.100896	-0.113924	32	53	-0.21482	0.00334897	0.427002			FALSE	DepMap
BRD:BRD-A22380646-236-05-8	PANTOPRAZOLE	-0.0776773	0.212637	0.881389	0.00179898	-0.0683824	32	53	-0.0701814	0.346616	0.863699			FALSE	DepMap
BRD:BRD-A22642447-001-01-9	LICARBAZEPINE	-0.124334	0.0456554	0.695328	0.176343	0.0818864	32	53	-0.0944567	0.149527	0.758002			FALSE	DepMap
BRD:BRD-A22707317-001-10-8	SB-205384	0.0341551	0.581837	0.953239	-0.121664	-0.0830861	33	53	0.0385782	0.790148	0.973091			FALSE	DepMap
BRD:BRD-A22769835-300-05-7	HOMOCHLORCYCLIZINE	-0.0571979	0.357138	0.929468	0.243626	0.222799	32	53	-0.0208272	0.760291	0.969389			FALSE	DepMap
BRD:BRD-A22844106-001-26-0	TENOXICAM	-0.0546023	0.380326	0.933379	0.221429	0.148762	32	52	-0.0726667	0.385535	0.879249			FALSE	DepMap
BRD:BRD-A22971209-001-01-0	DMPS	-0.068494	0.235959	0.890336	0.168625	0.103082	48	57	-0.0655431	0.419621	0.884295			FALSE	DepMap
BRD:BRD-A23067620-300-01-3	ITRACONAZOLE	-0.112607	0.0704368	0.751211	0.0634128	0.0446864	32	53	-0.0187264	0.866825	0.984971			FALSE	DepMap
BRD:BRD-A23072235-050-18-5	PHENIRAMINE	-0.0756215	0.241017	0.892452	-0.282742	-0.292074	33	48	-0.00933237	0.919974	0.991923			FALSE	DepMap
BRD:BRD-A23124853-001-01-4	PF-06463922	-0.00934813	0.882065	0.983607	0.00176983	-0.0148102	31	51	-0.01658	0.870462	0.985711			FALSE	DepMap
BRD:BRD-A23127772-001-02-3	SCLAREOL	-0.0912071	0.142398	0.859348	0.292344	0.0850976	32	52	-0.207246	0.144176	0.7522			FALSE	DepMap
BRD:BRD-A23359898-003-10-0	SIBUTRAMINE	-0.0488514	0.432566	0.943387	0.185717	0.0709078	32	53	-0.114809	0.134739	0.744426			FALSE	DepMap
BRD:BRD-A23418262-001-01-5	FLOCTAFENINE	-0.0223893	0.721274	0.970022	0.0275781	0.0602932	31	53	0.0327151	0.685912	0.95162			FALSE	DepMap
BRD:BRD-A23603052-001-03-2	RIFAMPIN	-0.0282821	0.649039	0.964773	0.205802	0.145043	32	53	-0.0607592	0.330977	0.860968			FALSE	DepMap
BRD:BRD-A24122750-001-03-7	SACLOFEN	-0.0098231	0.874423	0.980059	-0.21365	-0.241421	32	53	-0.0277703	0.741701	0.965861			FALSE	DepMap
BRD:BRD-A24191444-046-02-1	IFENPRODIL	0.0209102	0.737514	0.970182	-0.019789	0.0186765	32	53	0.0384655	0.662779	0.943004			FALSE	DepMap
BRD:BRD-A24191444-046-03-9	IFENPRODIL	0.0591706	0.356153	0.929468	0.0697848	0.133788	32	49	0.0640029	0.467499	0.897617			FALSE	DepMap
BRD:BRD-A24208517-003-01-8	BICIFADINE	-0.00698147	0.916075	0.988688	0.260352	0.259352	26	47	-0.001	0.98718	0.999669			FALSE	DepMap
BRD:BRD-A24228527-213-01-9	OFLOXACIN	-0.0651467	0.294181	0.917634	0.324088	0.329077	32	53	0.0049888	0.943689	0.994044			FALSE	DepMap
BRD:BRD-A24284985-001-09-9	ANABASINE	-0.0828788	0.181816	0.876978	-0.0270591	-0.120899	32	53	-0.0938399	0.206698	0.781776			FALSE	DepMap
BRD:BRD-A24297246-001-03-9	TROLEANDOMYCIN	0.0513886	0.409027	0.939973	-0.0731724	0.000540712	32	53	0.0737131	0.264811	0.821597			FALSE	DepMap
BRD:BRD-A24397426-001-10-4	NADIFLOXACIN	0.0933866	0.147418	0.859348	-0.0880326	0.0453735	29	48	0.133406	0.137981	0.747188			FALSE	DepMap
BRD:BRD-A24514565-001-09-7	WARFARIN	0.00824901	0.894824	0.984142	-0.0922864	-0.186945	32	53	-0.0946583	0.462941	0.897617			FALSE	DepMap
BRD:BRD-A24543851-001-05-7	NORNICOTINE	-0.0309103	0.618904	0.962116	-0.0411799	-0.0930219	32	53	-0.051842	0.598632	0.929158			FALSE	DepMap
BRD:BRD-A24560335-300-01-2	EFATUTAZONE	0.0382612	0.53963	0.94983	-0.036627	-0.113375	32	53	-0.0767482	0.426095	0.887718			FALSE	DepMap
BRD:BRD-A24587114-066-22-5	ISOETHARINE	-0.0537864	0.387493	0.93534	-0.27589	-0.313923	32	53	-0.0380328	0.665873	0.94416			FALSE	DepMap
BRD:BRD-A24857382-001-03-4	N-ACETYL-TYROSINE	-0.0211959	0.736565	0.970182	-0.0293492	-0.0534919	31	51	-0.0241427	0.729942	0.962666			FALSE	DepMap
BRD:BRD-A25004090-001-08-4	ERASTIN	0.0212269	0.732692	0.97007	-0.0232281	0.109804	32	53	0.133032	0.587792	0.926863			FALSE	DepMap
BRD:BRD-A25043798-001-02-9	CASIN	0.119112	0.0392758	0.695328	-0.386651	-0.269874	47	57	0.116777	0.239706	0.79804			FALSE	DepMap
BRD:BRD-A25143711-001-02-2	HYDROCORTISONE-VALERATE	0.00314388	0.959663	0.994948	0.410396	0.344718	32	53	-0.0656777	0.514452	0.908446			FALSE	DepMap
BRD:BRD-A25182582-001-01-8	EDAGLITAZONE	0.00690696	0.917149	0.98889	-0.0337131	0.0184768	28	47	0.05219	0.418902	0.884226			FALSE	DepMap
BRD:BRD-A25234499-001-18-3	AMINOGLUTETHIMIDE	0.059519	0.337937	0.928266	-0.13467	-0.100558	32	53	0.0341119	0.654926	0.941326			FALSE	DepMap
BRD:BRD-A25492003-003-14-1	CHLORTETRACYCLINE	0.00729257	0.907867	0.987643	0.0551937	0.0596542	31	51	0.00446058	0.955957	0.996562			FALSE	DepMap
BRD:BRD-A25569250-001-03-3	KI-16425	0.0139466	0.823129	0.97772	-0.342937	-0.22745	32	53	0.115487	0.544616	0.913952			FALSE	DepMap
BRD:BRD-A25608658-001-01-1	NARASIN	0.0493635	0.427753	0.94333	-1.94848	-1.47731	32	53	0.471172	0.0887735	0.705885			FALSE	DepMap
BRD:BRD-A25619068-003-03-4	FADROZOLE	0.0772848	0.213186	0.881389	-0.12504	-0.0714866	32	53	0.0535531	0.625118	0.936032			FALSE	DepMap
BRD:BRD-A25625670-001-02-7	GGSTOP	0.014165	0.806863	0.97772	-0.121691	0.0155405	47	57	0.137231	0.1045	0.709716			FALSE	DepMap
BRD:BRD-A25687296-300-04-3	EMETINE	0.0525179	0.397885	0.939292	-3.7439	-3.40822	32	53	0.335683	0.142219	0.750342			FALSE	DepMap
BRD:BRD-A25800195-001-02-2	L-CYSTEINESULFINIC-ACID	0.0384818	0.549422	0.94983	0.110102	0.132725	32	49	0.0226231	0.811322	0.975613			FALSE	DepMap
BRD:BRD-A25988899-001-01-6	TENOFOVIR-ALAFENAMIDE	0.0630643	0.276056	0.908714	-0.665331	-0.456412	47	57	0.208919	0.202392	0.781776			FALSE	DepMap
BRD:BRD-A26032986-050-02-1	ZALDARIDE	0.046951	0.449822	0.943387	-0.314009	-0.155491	32	53	0.158518	0.27205	0.826218			FALSE	DepMap
BRD:BRD-A26105646-001-06-1	3-DEAZAURIDINE	0.177687	0.00708986	0.682196	-0.182509	0.0381554	28	47	0.220664	0.00559111	0.427002			FALSE	DepMap
BRD:BRD-A26334849-001-06-2	PROPAFENONE	0.0973063	0.11679	0.837157	-0.297199	-0.0987425	32	53	0.198457	0.0440619	0.602056			FALSE	DepMap
BRD:BRD-A26384407-001-25-1	CHLORTHALIDONE	0.0504465	0.416776	0.942471	0.133288	0.0762997	32	53	-0.0569883	0.46042	0.897617			FALSE	DepMap
BRD:BRD-A26387268-050-04-4	ERGONOVINE	-0.0808332	0.193728	0.876978	-0.162995	-0.121069	32	53	0.0419257	0.713423	0.960239			FALSE	DepMap
BRD:BRD-A26458246-004-02-1	CKD-712	-0.0270683	0.682799	0.966942	0.0986638	0.108525	26	47	0.00986069	0.886988	0.987517			FALSE	DepMap
BRD:BRD-A26503646-001-16-6	FORMESTANE	-0.0542903	0.382136	0.933379	-0.0915002	-0.191751	32	53	-0.100251	0.34869	0.865047			FALSE	DepMap
BRD:BRD-A26690767-066-01-9	SAQUINAVIR	0.0744791	0.230309	0.890336	-0.055234	0.0246852	32	53	0.0799191	0.39635	0.879249			FALSE	DepMap
BRD:BRD-A26711594-003-10-6	NICARDIPINE	0.0181296	0.770514	0.974	0.105993	0.0246058	32	53	-0.0813875	0.401534	0.879249			FALSE	DepMap
BRD:BRD-A26835809-300-01-3	PX-478	0.0952389	0.149836	0.859348	0.00871598	0.123171	26	47	0.114455	0.0981838	0.707581			FALSE	DepMap
BRD:BRD-A26845397-051-01-9	ISAMOLTANE	-0.0147637	0.812238	0.97772	0.0283078	0.0183386	32	53	-0.00996921	0.891337	0.989533			FALSE	DepMap
BRD:BRD-A27143604-001-02-0	DIARYLPROPIONITRILE	0.0782237	0.208546	0.881134	0.251016	0.29465	32	52	0.0436346	0.574036	0.921978			FALSE	DepMap
BRD:BRD-A27274504-001-01-6	BUTOFILOLOL	0.0187192	0.765499	0.974	0.00411931	0.0537389	31	53	0.0496196	0.554853	0.91529			FALSE	DepMap
BRD:BRD-A27290375-330-01-1	ATROPINE	-0.0342216	0.581831	0.953239	0.390713	0.267642	32	53	-0.12307	0.0893007	0.705885			FALSE	DepMap
BRD:BRD-A27370296-001-03-0	CYCLANDELATE	-0.0835431	0.179171	0.876978	0.0144102	-0.0148278	32	53	-0.029238	0.752159	0.968119			FALSE	DepMap
BRD:BRD-A27376179-001-01-3	LESTAURTINIB	0.0717137	0.251805	0.899475	-3.6775	-2.97798	32	50	0.699512	0.0112157	0.463282			FALSE	DepMap
BRD:BRD-A27732521-003-08-3	TOLPERISONE	0.0534072	0.393622	0.939292	-0.623137	-0.462104	32	50	0.161033	0.1549	0.759831			FALSE	DepMap
BRD:BRD-A27883417-300-01-6	ALEXIDINE	0.0949193	0.129035	0.843549	-1.2798	-1.13565	32	50	0.144158	0.554644	0.91529			FALSE	DepMap
BRD:BRD-A27887842-001-04-0	PREDNISOLONE	0.0305402	0.631284	0.962614	-0.171248	-0.0772545	33	50	0.0939936	0.476153	0.897617			FALSE	DepMap
BRD:BRD-A27911617-001-01-7	AC-55541	-0.0270513	0.683647	0.966942	0.423733	0.393373	28	47	-0.0303598	0.591951	0.928085			FALSE	DepMap
BRD:BRD-A27924917-001-03-3	2-HYDROXYSACLOFEN	-0.00827883	0.894039	0.984142	-0.0678324	-0.112218	32	53	-0.0443854	0.588389	0.926863			FALSE	DepMap
BRD:BRD-A28044053-001-01-7	AROTINOLOL	0.0437423	0.482264	0.945319	-0.090053	-0.129937	33	52	-0.0398843	0.677902	0.948324			FALSE	DepMap
BRD:BRD-A28301258-001-03-0	SALINOMYCIN	0.0280109	0.65281	0.966942	-2.01998	-1.75084	32	52	0.269137	0.228196	0.792724			FALSE	DepMap
BRD:BRD-A28301258-001-04-8	SALINOMYCIN	0.0184432	0.773782	0.974	-0.673882	-0.413083	32	49	0.260799	0.409863	0.881677			FALSE	DepMap
BRD:BRD-A28318179-003-08-5	AMINOMETHYLTRANSFERASE	0.0285763	0.645635	0.964098	0.0677409	0.0884125	32	53	0.0206715	0.78468	0.970654			FALSE	DepMap
BRD:BRD-A28329383-001-02-1	MTPG	0.0286495	0.646071	0.964098	-0.264819	-0.25864	32	53	0.00617874	0.946758	0.994914			FALSE	DepMap
BRD:BRD-A28422330-001-11-9	ML141	0.0377266	0.514864	0.947902	-0.0212189	0.0594228	47	57	0.0806417	0.495917	0.902933			FALSE	DepMap
BRD:BRD-A28467416-002-01-0	PKI-179	-0.0906592	0.147178	0.859348	-2.9564	-3.35274	32	50	-0.396342	0.119064	0.721384			FALSE	DepMap
BRD:BRD-A28545468-003-16-6	SELEGILINE	-0.0206714	0.739431	0.970547	0.134461	-0.00408135	32	53	-0.138542	0.0698752	0.664829			FALSE	DepMap
BRD:BRD-A28856712-003-26-0	TETRAHYDROZOLINE	-0.00794946	0.898231	0.985074	0.279256	0.275302	32	53	-0.00395387	0.951988	0.996029			FALSE	DepMap
BRD:BRD-A28887267-001-19-3	PROXYPHYLLINE	0.0139351	0.822934	0.97772	0.158409	0.225212	32	53	0.0668037	0.397133	0.879249			FALSE	DepMap
BRD:BRD-A28940325-001-24-0	TRICHLORMETHIAZIDE	0.00197555	0.974648	0.995375	0.136567	0.16256	32	53	0.0259929	0.72823	0.962666			FALSE	DepMap
BRD:BRD-A28958257-001-01-2	CENTPROPAZINE	-0.0327306	0.598396	0.959254	0.0566562	-0.0183755	32	53	-0.0750317	0.384664	0.879249			FALSE	DepMap
BRD:BRD-A28970875-300-04-9	PUROMYCIN	0.11398	0.0726123	0.751211	-3.18313	-2.64647	33	50	0.536658	0.119517	0.721384			FALSE	DepMap
BRD:BRD-A29014990-001-02-3	ML-3403	0.0872593	0.188112	0.876978	-0.0715876	0.0415187	28	47	0.113106	0.157276	0.759831			FALSE	DepMap
BRD:BRD-A29111201-001-04-8	ETHISTERONE	-0.0457203	0.462666	0.943387	0.294083	0.257796	32	52	-0.0362867	0.68822	0.952908			FALSE	DepMap
BRD:BRD-A29148886-003-02-9	RP-001	-0.0377035	0.514418	0.947902	-0.0285283	-0.230469	48	57	-0.201941	0.0818063	0.702018			FALSE	DepMap
BRD:BRD-A29260609-003-26-0	ACEBUTOLOL	-0.0206775	0.739357	0.970547	-0.0437728	0.00832761	32	53	0.0521004	0.562069	0.918669			FALSE	DepMap
BRD:BRD-A29281099-003-03-2	CLORPRENALINE	-0.066543	0.287689	0.914174	-0.0180653	-0.10729	32	50	-0.0892249	0.248898	0.806853			FALSE	DepMap
BRD:BRD-A29289453-001-04-7	PCA-4248	0.0473755	0.445732	0.943387	0.11093	0.117823	32	53	0.00689278	0.918671	0.99159			FALSE	DepMap
BRD:BRD-A29349577-001-23-0	DROPROPIZINE	-0.0903687	0.146115	0.859348	0.178663	0.146885	32	52	-0.0317775	0.67605	0.946876			FALSE	DepMap
BRD:BRD-A29426959-050-13-2	CARBINOXAMINE	-0.160565	0.00942763	0.682196	0.355748	0.200933	32	53	-0.154815	0.025426	0.551037			FALSE	DepMap
BRD:BRD-A29485665-001-12-8	BICALUTAMIDE	0.011996	0.847539	0.97772	-0.248721	-0.156029	32	53	0.0926927	0.335787	0.86253			FALSE	DepMap
BRD:BRD-A29520968-001-02-7	ACIFRAN	-0.0479994	0.441531	0.943387	0.22734	0.129146	32	53	-0.0981947	0.23392	0.792858			FALSE	DepMap
BRD:BRD-A29623586-001-01-3	ANISODAMINE	-0.0588578	0.347095	0.929468	-0.0132168	-0.0518602	32	50	-0.0386434	0.633263	0.937683			FALSE	DepMap
BRD:BRD-A29644307-050-17-0	NOMIFENSINE	0.047821	0.441462	0.943387	0.0383758	-0.0140346	32	53	-0.0524104	0.475757	0.897617			FALSE	DepMap
BRD:BRD-A29700858-304-01-8	CARBENOXOLONE	-0.0734628	0.25277	0.899475	-0.263344	-0.266184	32	48	-0.00283954	0.977352	0.999027			FALSE	DepMap
BRD:BRD-A29700858-304-02-6	CARBENOXOLONE	0.117322	0.0584164	0.717327	0.232696	0.354547	32	53	0.121851	0.1142	0.719525			FALSE	DepMap
BRD:BRD-A29731977-001-04-5	17-HYDROXYPROGESTERONE-CAPROATE	0.0914478	0.140575	0.859348	-0.0526225	-0.0236258	32	53	0.0289967	0.765084	0.969577			FALSE	DepMap
BRD:BRD-A29734509-011-13-6	DISOPYRAMIDE	0.0226112	0.715989	0.970022	0.0537461	-0.0383595	32	53	-0.0921056	0.29689	0.839591			FALSE	DepMap
BRD:BRD-A29844814-300-01-5	ABT-202	-0.11704	0.060016	0.72029	0.598516	0.511825	32	53	-0.0866917	0.181188	0.770025			FALSE	DepMap
BRD:BRD-A29854054-236-12-6	LORGLUMIDE	-0.0533302	0.392456	0.939292	0.24452	0.165476	32	53	-0.0790438	0.292657	0.836934			FALSE	DepMap
BRD:BRD-A29944538-003-08-3	PROXODOLOL	-0.00298161	0.961817	0.995375	-0.418182	-0.359411	32	52	0.0587707	0.454402	0.894532			FALSE	DepMap
BRD:BRD-A30000356-001-02-9	A12B4C3	-0.0647277	0.262768	0.903394	0.292468	0.102237	48	57	-0.190232	0.108247	0.710388			FALSE	DepMap
BRD:BRD-A30051119-002-01-8	AMIKACIN	-0.0165118	0.790494	0.975838	-0.107162	-0.110042	32	53	-0.00287906	0.973094	0.997791			FALSE	DepMap
BRD:BRD-A30205217-001-11-2	ETHOTOIN	-0.0103388	0.86789	0.978656	0.232244	0.180608	32	53	-0.0516352	0.449433	0.894404			FALSE	DepMap
BRD:BRD-A30370660-001-04-1	SENNOSIDE-A	0.0181118	0.78454	0.974927	0.108732	0.0898237	26	47	-0.0189088	0.798403	0.974007			FALSE	DepMap
BRD:BRD-A30403214-001-03-3	EDELFOSINE	0.00749328	0.904227	0.986399	0.279702	0.218186	32	53	-0.0615157	0.419276	0.884226			FALSE	DepMap
BRD:BRD-A30582499-003-05-1	TILETAMINE	-0.0557917	0.380433	0.933379	-0.283146	-0.278182	33	50	0.00496416	0.960265	0.996562			FALSE	DepMap
BRD:BRD-A30590053-003-02-9	MR-16728	-0.0483967	0.435979	0.943387	0.250727	0.0893272	32	53	-0.1614	0.0331317	0.581248			FALSE	DepMap
BRD:BRD-A30655177-001-14-0	LFM-A13	0.0305548	0.623616	0.962116	-0.0956277	-0.103341	32	52	-0.00771365	0.937274	0.993059			FALSE	DepMap
BRD:BRD-A30693873-003-12-8	DIPERODON	0.0252664	0.684332	0.966942	-0.085059	-0.0205017	32	53	0.0645574	0.370774	0.876656			FALSE	DepMap
BRD:BRD-A30703952-201-01-2	GANGLIOSIDE-GM1	0.0195818	0.754563	0.974	0.0706229	0.0430882	32	50	-0.0275348	0.703261	0.958541			FALSE	DepMap
BRD:BRD-A30774155-001-01-2	EFINACONAZOLE	0.0615045	0.328679	0.925753	0.194637	0.151173	31	51	-0.0434639	0.565397	0.918669			FALSE	DepMap
BRD:BRD-A30815329-001-10-5	FELODIPINE	-0.0819976	0.188228	0.876978	0.650476	0.571806	32	53	-0.0786707	0.320421	0.85474			FALSE	DepMap
BRD:BRD-A30886737-001-02-9	FLORFENICOL	-0.0537287	0.387084	0.93534	-0.20358	-0.183192	32	53	0.020388	0.846546	0.983081			FALSE	DepMap
BRD:BRD-A30984645-001-01-5	GDC-0834	-0.134515	0.0308421	0.684587	0.583506	0.388262	32	53	-0.195243	0.0191311	0.52677			FALSE	DepMap
BRD:BRD-A31095847-001-02-3	MOZAVAPTAN	-0.0226846	0.716162	0.970022	0.292106	0.206324	32	53	-0.0857818	0.60633	0.931154			FALSE	DepMap
BRD:BRD-A31159102-003-30-4	FLUOXETINE	-0.0287558	0.644204	0.963649	-0.00493106	-0.0382089	33	52	-0.0332778	0.708437	0.960165			FALSE	DepMap
BRD:BRD-A31204924-001-14-2	MITOTANE	0.0140273	0.808705	0.97772	0.0973465	0.0192259	47	57	-0.0781206	0.380379	0.879249			FALSE	DepMap
BRD:BRD-A31362467-065-01-3	CAPREOMYCIN	-0.0254885	0.685219	0.966942	-0.244741	-0.235518	31	52	0.00922348	0.905184	0.99086			FALSE	DepMap
BRD:BRD-A31454688-001-01-6	MONOSTEARIN	-0.0369614	0.555048	0.94983	0.228614	0.100262	32	50	-0.128351	0.0891824	0.705885			FALSE	DepMap
BRD:BRD-A31521121-001-26-4	METHOCARBAMOL	-0.0031354	0.962009	0.995375	0.193348	0.104982	29	49	-0.0883657	0.287305	0.834082			FALSE	DepMap
BRD:BRD-A31564021-001-01-8	ISOFLURANE	0.0120722	0.851077	0.97772	-0.0267427	-0.0319798	32	49	-0.0052371	0.947025	0.994914			FALSE	DepMap
BRD:BRD-A31575449-066-07-8	CGP-20712A	-0.0354232	0.592764	0.957936	0.188017	0.150137	26	47	-0.03788	0.510777	0.907981			FALSE	DepMap
BRD:BRD-A31800922-003-25-1	PROCYCLIDINE	0.00486203	0.939112	0.990154	-0.0669579	-0.0542011	33	50	0.0127568	0.89214	0.989533			FALSE	DepMap
BRD:BRD-A31811760-001-06-7	MILTEFOSINE	0.082306	0.185713	0.876978	-0.162314	-0.0476496	33	52	0.114665	0.169956	0.768428			FALSE	DepMap
BRD:BRD-A31990649-304-02-3	ADENOSINE-TRIPHOSPHATE	-0.0369232	0.564917	0.94983	-0.118021	-0.145728	32	49	-0.0277063	0.781619	0.969577			FALSE	DepMap
BRD:BRD-A32172948-001-07-6	METHIOPRIL	-0.138814	0.0255519	0.682196	0.0245199	-0.140717	32	53	-0.165237	0.0729297	0.68092			FALSE	DepMap
BRD:BRD-A32269193-001-01-5	VGX-1027	-0.0767539	0.215469	0.883611	-0.0300695	-0.0962097	33	53	-0.0661402	0.396009	0.879249			FALSE	DepMap
BRD:BRD-A32505112-001-04-4	TRANDOLAPRIL	-0.0981009	0.114522	0.834701	-0.0366517	-0.0688754	32	53	-0.0322237	0.639402	0.93836			FALSE	DepMap
BRD:BRD-A32597168-001-03-6	LETOSTEINE	-0.0428063	0.491693	0.947902	0.0382439	-0.0582651	33	52	-0.096509	0.229811	0.792728			FALSE	DepMap
BRD:BRD-A32673558-003-03-9	ACECLIDINE	-0.0157583	0.800606	0.97772	0.0388489	0.045728	32	52	0.00687902	0.922734	0.992			FALSE	DepMap
BRD:BRD-A32796301-001-01-6	4-GALACTOSYLLACTOSE	-0.0126038	0.849438	0.97772	0.287866	0.254588	28	47	-0.0332781	0.545071	0.913952			FALSE	DepMap
BRD:BRD-A32988684-003-08-7	HEPTAMINOL	0.00312835	0.959862	0.994979	-0.104725	-0.0829797	32	53	0.0217452	0.787142	0.97175			FALSE	DepMap
BRD:BRD-A33084557-001-06-6	TIOCONAZOLE	0.110802	0.0750827	0.751211	-0.0883036	0.0565963	32	53	0.1449	0.0464392	0.603027			FALSE	DepMap
BRD:BRD-A33168282-003-18-0	SOTALOL	0.0135944	0.827194	0.97772	0.163102	0.143055	33	52	-0.0200467	0.794947	0.973601			FALSE	DepMap
BRD:BRD-A33352494-316-01-6	ORITAVANCIN	0.0478362	0.44756	0.943387	0.155518	0.0631064	31	51	-0.0924117	0.326958	0.858147			FALSE	DepMap
BRD:BRD-A33447119-001-10-8	OXFENDAZOLE	-0.0391201	0.528171	0.94983	-0.127095	-0.150047	33	53	-0.022952	0.758686	0.969389			FALSE	DepMap
BRD:BRD-A33479817-003-03-7	TERODILINE	-0.064344	0.304895	0.924013	-0.0725016	-0.115169	31	53	-0.042667	0.58084	0.923654			FALSE	DepMap
BRD:BRD-A33514596-003-01-2	N-BENZYLNALTRINDOLE	-0.0273268	0.660755	0.966942	0.0824305	0.0377295	33	52	-0.044701	0.539541	0.912532			FALSE	DepMap
BRD:BRD-A33603104-003-02-9	RU-SKI-43	0.0835374	0.148837	0.859348	-0.297595	-0.201465	47	57	0.0961293	0.318193	0.854669			FALSE	DepMap
BRD:BRD-A33692381-001-01-9	ZIDOVUDINE	-0.00173365	0.977838	0.995408	0.210451	0.214412	32	53	0.00396067	0.967413	0.997634			FALSE	DepMap
BRD:BRD-A33697453-008-02-4	FENTICONAZOLE	-0.0811412	0.192896	0.876978	-0.00617889	-0.0515934	32	53	-0.0454145	0.542066	0.913889			FALSE	DepMap
BRD:BRD-A33711280-003-03-1	METIXENE	0.0180165	0.771478	0.974	0.137835	0.171496	33	53	0.0336608	0.723485	0.96205			FALSE	DepMap
BRD:BRD-A33894669-065-01-9	HEXOPRENALINE	-0.0616897	0.327222	0.925753	0.00636203	-0.0676057	31	51	-0.0739677	0.462681	0.897617			FALSE	DepMap
BRD:BRD-A34006693-001-15-4	SUPROFEN	-0.0108923	0.861419	0.978206	0.147812	0.0561303	33	51	-0.0916819	0.315414	0.851997			FALSE	DepMap
BRD:BRD-A34205397-001-04-5	SULOCTIDIL	-0.0487374	0.433642	0.943387	0.134496	0.0106454	32	53	-0.123851	0.0908345	0.70657			FALSE	DepMap
BRD:BRD-A34255068-001-34-5	ROLIPRAM	-0.00547862	0.930036	0.989509	0.108244	0.104234	32	53	-0.00400986	0.969349	0.997634			FALSE	DepMap
BRD:BRD-A34358106-003-01-6	SARPOGRELATE	0.0968366	0.120005	0.838369	-0.323732	-0.0869309	32	53	0.236801	0.0112547	0.463282			FALSE	DepMap
BRD:BRD-A34603619-001-01-9	TROPESIN	-0.0124163	0.843179	0.97772	-0.164824	-0.212485	31	53	-0.0476605	0.544641	0.913952			FALSE	DepMap
BRD:BRD-A34716233-004-03-5	AMPA-(RS)	-0.0555227	0.372339	0.931325	0.0640838	0.0437953	32	52	-0.0202885	0.766855	0.969577			FALSE	DepMap
BRD:BRD-A34751532-001-06-9	HOMOSALATE	0.0846839	0.174967	0.872783	-0.1181	0.0290041	32	52	0.147104	0.112108	0.716548			FALSE	DepMap
BRD:BRD-A34788695-003-10-2	TETRACYCLINE	-0.0108889	0.862804	0.978219	0.139416	0.083146	31	51	-0.0562697	0.477347	0.897617			FALSE	DepMap
BRD:BRD-A35379661-001-04-6	SPHINGOSYLPHOSPHORYLCHOLINE	0.0447202	0.475107	0.943387	0.113118	0.153171	32	50	0.0400531	0.654757	0.941326			FALSE	DepMap
BRD:BRD-A35425966-001-02-3	CIQ	-0.049249	0.458016	0.943387	-0.111524	-0.0909899	28	47	0.0205343	0.73217	0.963615			FALSE	DepMap
BRD:BRD-A35588707-001-05-5	TENIPOSIDE	0.11768	0.0581313	0.717327	-2.95759	-2.62669	32	53	0.330895	0.230628	0.792728			FALSE	DepMap
BRD:BRD-A35623999-001-05-7	CGP-37157	-0.0708909	0.254516	0.899475	0.0385361	0.0515861	32	52	0.01305	0.859938	0.984971			FALSE	DepMap
BRD:BRD-A35667010-001-01-8	PROPYLHEXEDRINE	0.0250651	0.689595	0.966942	-0.14468	-0.0124064	31	53	0.132274	0.169	0.768428			FALSE	DepMap
BRD:BRD-A35868371-005-01-6	TROVENTOL	0.0564997	0.363974	0.930679	-0.0218595	-0.00693595	33	52	0.0149235	0.867419	0.984971			FALSE	DepMap
BRD:BRD-A35912562-001-02-8	PREGNENOLONE-SUCCINATE	0.0454506	0.464448	0.943387	0.218346	0.328293	32	53	0.109947	0.221452	0.783588			FALSE	DepMap
BRD:BRD-A35989968-001-04-2	MEGESTROL-ACETATE	-0.0183685	0.767576	0.974	0.362435	0.291869	32	53	-0.0705662	0.411325	0.881677			FALSE	DepMap
BRD:BRD-A36010170-001-04-0	AMCINONIDE	0.0100776	0.871198	0.979616	0.237222	0.324741	32	53	0.0875189	0.433081	0.888328			FALSE	DepMap
BRD:BRD-A36013532-001-01-3	AZD6738	0.132868	0.0441764	0.695328	-1.62565	-1.28933	26	47	0.336329	0.15549	0.759831			FALSE	DepMap
BRD:BRD-A36057565-001-01-0	BRUCEANTIN	-0.00331889	0.957501	0.99457	-3.66428	-3.5352	33	52	0.129086	0.593106	0.92868			FALSE	DepMap
BRD:BRD-A36074203-003-07-6	REMACEMIDE	0.0126072	0.83926	0.97772	0.120224	0.118017	32	53	-0.00220664	0.979437	0.999669			FALSE	DepMap
BRD:BRD-A36217750-001-16-3	SULFINPYRAZONE	-0.0316743	0.610259	0.962116	0.332007	0.225649	32	53	-0.106358	0.0888521	0.705885			FALSE	DepMap
BRD:BRD-A36267905-003-18-4	BUPHENINE	-0.0375958	0.554621	0.94983	-1.70858	-1.55565	33	50	0.152931	0.342456	0.863699			FALSE	DepMap
BRD:BRD-A36318220-001-08-8	NECROSTATIN-1	-0.0117575	0.849962	0.97772	-0.0194144	0.0148796	32	53	0.034294	0.731581	0.963615			FALSE	DepMap
BRD:BRD-A36331462-001-02-1	OPROZOMIB	0.0882835	0.155679	0.862028	-4.23078	-3.66621	33	52	0.564579	0.0262566	0.555478			FALSE	DepMap
BRD:BRD-A36456202-001-01-3	COLISTIN-B-SULFATE	-0.0345682	0.586961	0.956498	-0.18492	-0.265409	33	50	-0.0804884	0.369479	0.875856			FALSE	DepMap
BRD:BRD-A37288617-003-02-2	AMFEPRAMONE	0.0787387	0.204682	0.881134	-0.00288026	0.0688464	32	53	0.0717267	0.297736	0.839591			FALSE	DepMap
BRD:BRD-A37347161-003-02-6	BRL-52537	-0.019001	0.759814	0.974	-0.161138	-0.177485	32	53	-0.0163471	0.845189	0.982377			FALSE	DepMap
BRD:BRD-A37390343-003-03-5	AMOROLFINE	-0.019221	0.75712	0.974	-0.17888	-0.105852	32	53	0.0730288	0.257166	0.816512			FALSE	DepMap
BRD:BRD-A37441042-003-04-8	TULOBUTEROL	0.0676102	0.277203	0.908714	-0.230405	-0.184866	32	53	0.0455389	0.630177	0.936962			FALSE	DepMap
BRD:BRD-A37492983-001-10-3	IOCETAMIC-ACID	-0.0709174	0.253418	0.899475	0.0661615	-0.0762664	32	53	-0.142428	0.0719365	0.677445			FALSE	DepMap
BRD:BRD-A37704979-001-10-7	SB-203580	0.0114676	0.853898	0.97772	0.0244269	0.0131053	32	52	-0.0113216	0.911408	0.990891			FALSE	DepMap
BRD:BRD-A37752546-001-01-9	1E-1-(2-HYDROXY-5-METHYLPHENYL)-1-DODECANONE OXIME	-0.0589532	0.373208	0.931325	0.225481	0.126622	26	47	-0.0988592	0.0796292	0.700948			FALSE	DepMap
BRD:BRD-A37752546-001-02-9	1E-1-(2-HYDROXY-5-METHYLPHENYL)-1-DODECANONE OXIME	-0.0798614	0.166885	0.868929	0.141819	-0.0384833	48	57	-0.180302	0.0586441	0.630255			FALSE	DepMap
BRD:BRD-A37873789-003-02-9	OCTODRINE	-0.0573006	0.322397	0.925478	-0.160901	-0.1502	47	57	0.0107012	0.925532	0.992399			FALSE	DepMap
BRD:BRD-A38076815-003-10-3	GLAFENINE	0.0244329	0.694214	0.966954	0.121482	0.0869625	32	53	-0.0345197	0.707507	0.960022			FALSE	DepMap
BRD:BRD-A38218502-001-01-2	METENKEPHALIN	0.0116317	0.851265	0.97772	-0.00694088	0.0258715	33	53	0.0328124	0.649792	0.941213			FALSE	DepMap
BRD:BRD-A38350138-001-04-9	KETOCONAZOLE	-0.00691821	0.91206	0.987658	-0.0517352	-0.0611541	31	52	-0.00941893	0.914796	0.991163			FALSE	DepMap
BRD:BRD-A38592941-001-02-7	TIMONACIC	0.0595649	0.337564	0.928266	0.143172	0.15473	32	53	0.0115583	0.892531	0.989533			FALSE	DepMap
BRD:BRD-A38706605-001-01-2	DROMOSTANOLONE-PROPIONATE	0.0254396	0.686379	0.966942	-0.127339	-0.184704	31	51	-0.0573654	0.483767	0.898898			FALSE	DepMap
BRD:BRD-A38747044-001-02-3	KU14R	-0.0258308	0.678259	0.966942	0.256486	0.248545	32	52	-0.00794124	0.907884	0.99086			FALSE	DepMap
BRD:BRD-A39052811-048-11-0	MOSAPRIDE	-0.0189355	0.760617	0.974	0.358277	0.309087	32	53	-0.0491901	0.504589	0.905299			FALSE	DepMap
BRD:BRD-A39189014-003-22-7	METHOXAMINE	0.0642376	0.300981	0.921385	0.136491	0.241901	32	53	0.10541	0.252465	0.813438			FALSE	DepMap
BRD:BRD-A39230911-001-10-2	CHLORPHENSIN-CARBAMATE	-0.0140571	0.820729	0.97772	0.0664776	0.0819984	33	53	0.0155208	0.831428	0.980395			FALSE	DepMap
BRD:BRD-A39255369-001-03-1	DCPIB	-0.000435376	0.994405	0.999058	-0.234199	-0.176747	33	53	0.0574522	0.47587	0.897617			FALSE	DepMap
BRD:BRD-A39390670-236-10-7	RABEPRAZOLE	-0.0821199	0.185012	0.876978	-0.0106625	-0.0799614	33	53	-0.0692989	0.380858	0.879249			FALSE	DepMap
BRD:BRD-A39791822-001-05-1	HYDROXYPROGESTERONE	-0.0432835	0.486874	0.946766	0.435451	0.276549	32	53	-0.158902	0.0461285	0.603027			FALSE	DepMap
BRD:BRD-A39794701-003-01-6	DR-4485	0.0411177	0.536487	0.94983	-0.106366	-0.0257229	28	47	0.0806434	0.289282	0.835061			FALSE	DepMap
BRD:BRD-A39935389-001-05-9	TEROXIRONE	0.0486303	0.432878	0.943387	-0.409189	-0.0979039	33	53	0.311285	0.120495	0.721384			FALSE	DepMap
BRD:BRD-A40084411-003-07-7	CGP-12177	0.0172715	0.782749	0.974689	0.176903	0.13961	32	50	-0.0372932	0.57488	0.921978			FALSE	DepMap
BRD:BRD-A40257118-001-02-0	BQU57	0.0325426	0.574287	0.950689	-0.0718309	0.02635	47	57	0.0981808	0.386923	0.879249			FALSE	DepMap
BRD:BRD-A40302156-001-01-9	A-33903	-0.0537208	0.391778	0.938936	-0.0205769	-0.0329431	31	53	-0.0123662	0.866429	0.984971			FALSE	DepMap
BRD:BRD-A40413915-003-01-2	NTNCB	-0.044408	0.475619	0.943387	0.296782	0.201322	32	52	-0.0954602	0.216755	0.783588			FALSE	DepMap
BRD:BRD-A40504327-003-02-9	4-PHENYL-1,2,3,4-TETRAHYDROISOQUINOLINE	0.0551197	0.34118	0.928266	-0.0709762	-0.0578778	47	57	0.0130983	0.874875	0.987081			FALSE	DepMap
BRD:BRD-A40546373-001-01-8	MORINIDAZOLE	0.0506001	0.419898	0.94309	-0.108108	-0.0317132	31	53	0.0763946	0.268312	0.824478			FALSE	DepMap
BRD:BRD-A40639672-234-18-0	KETOROLAC	-0.0409133	0.513527	0.947902	0.254297	0.167102	32	50	-0.0871945	0.311373	0.846927			FALSE	DepMap
BRD:BRD-A40777960-001-04-2	AMINOHYDROXYBUTYRIC-ACID	-0.0597978	0.335677	0.928266	0.242897	0.198342	32	53	-0.0445558	0.425198	0.887718			FALSE	DepMap
BRD:BRD-A40787240-066-04-6	GEMIFLOXACIN	-0.0458641	0.463878	0.943387	-0.126248	-0.0507916	32	50	0.0754567	0.402884	0.879249			FALSE	DepMap
BRD:BRD-A40940854-001-01-1	IBUPROXAM	0.0833067	0.179565	0.876978	0.351232	0.452937	32	53	0.101705	0.38369	0.879249			FALSE	DepMap
BRD:BRD-A41250306-001-11-7	CYCLOPENTHIAZIDE	-0.0753262	0.22504	0.885202	-0.649541	-0.704209	32	53	-0.0546678	0.580276	0.923654			FALSE	DepMap
BRD:BRD-A41304429-001-14-8	PRACTOLOL	0.0226922	0.715015	0.970022	-0.00265258	-0.0451349	32	53	-0.0424824	0.634335	0.938156			FALSE	DepMap
BRD:BRD-A41385909-001-01-3	BORNYL-ACETATE	-0.00315384	0.960805	0.995096	-0.011083	-0.0190599	32	49	-0.00797692	0.92713	0.992808			FALSE	DepMap
BRD:BRD-A41387824-001-06-0	BETA-HYDROXYBUTYRATE	0.0988353	0.0874633	0.783026	-0.0681286	0.0412763	47	57	0.109405	0.28797	0.834082			FALSE	DepMap
BRD:BRD-A41450521-075-10-8	TOSUFLOXACIN	0.0188127	0.762568	0.974	-0.0677138	0.0348147	33	52	0.102528	0.19329	0.7766			FALSE	DepMap
BRD:BRD-A41451487-001-11-2	PK-11195	-0.0554616	0.375661	0.931325	0.0969331	0.0590059	32	50	-0.0379272	0.635555	0.938349			FALSE	DepMap
BRD:BRD-A41692738-001-07-6	TGX-221	-0.0720688	0.247611	0.89891	0.00866298	-0.0469705	32	53	-0.0556334	0.524178	0.909147			FALSE	DepMap
BRD:BRD-A41698174-003-12-0	BACAMPICILLIN	0.0827986	0.18652	0.876978	-0.130689	-0.00710283	31	53	0.123586	0.106275	0.710388			FALSE	DepMap
BRD:BRD-A41714661-001-02-0	BILOBALIDE	0.013292	0.83098	0.97772	0.110854	0.114456	32	52	0.0036017	0.960414	0.996562			FALSE	DepMap
BRD:BRD-A41774846-001-01-4	ALGESTONE-ACETOPHENIDE	-0.0293188	0.63708	0.962614	0.315541	0.221992	32	53	-0.0935489	0.268652	0.824478			FALSE	DepMap
BRD:BRD-A41995253-001-04-5	BRUCINE	0.0414005	0.506037	0.947902	-0.1747	-0.0875162	32	52	0.0871835	0.392366	0.879249			FALSE	DepMap
BRD:BRD-A42167015-003-10-2	CARTEOLOL	-0.147776	0.0169616	0.682196	-0.0397429	-0.136686	32	53	-0.0969428	0.126197	0.730923			FALSE	DepMap
BRD:BRD-A42270467-001-04-4	TENATOPRAZOLE	-0.052636	0.396824	0.939292	0.224109	0.216009	32	53	-0.00810046	0.916219	0.991163			FALSE	DepMap
BRD:BRD-A42383464-001-06-3	ACTINOMYCIN-D	0.0113577	0.863877	0.978219	-5.65352	-5.42443	26	47	0.229083	0.28403	0.832974			FALSE	DepMap
BRD:BRD-A42423104-001-01-4	BENPROPERINE	0.0113773	0.856714	0.97772	0.0235254	0.0726067	31	51	0.0490813	0.408168	0.881255			FALSE	DepMap
BRD:BRD-A42553870-001-14-3	L-152804	-0.0394908	0.525868	0.949725	0.227323	0.189319	33	52	-0.0380034	0.638809	0.93836			FALSE	DepMap
BRD:BRD-A42571354-300-12-0	CETIRIZINE	-0.037181	0.55037	0.94983	0.250035	0.225459	32	53	-0.0245757	0.74939	0.967699			FALSE	DepMap
BRD:BRD-A42628519-001-12-4	IOPANIC-ACID	-0.0138797	0.827713	0.97772	-0.113622	-0.065005	33	50	0.0486166	0.647793	0.941213			FALSE	DepMap
BRD:BRD-A42699921-001-02-8	TERIFLUNOMIDE	-0.011428	0.854397	0.97772	-0.263484	-0.242189	32	53	0.0212951	0.823505	0.979798			FALSE	DepMap
BRD:BRD-A42699921-001-03-6	TERIFLUNOMIDE	0.0582993	0.359368	0.929468	-0.312537	-0.21031	33	50	0.102228	0.330708	0.860629			FALSE	DepMap
BRD:BRD-A42746051-001-02-9	MELENGESTROL-ACETATE	0.0512247	0.409618	0.940024	0.128124	0.210227	32	53	0.0821024	0.356431	0.868936			FALSE	DepMap
BRD:BRD-A42759514-001-20-5	ORNIDAZOLE	0.0476968	0.44265	0.943387	-0.900457	-0.88696	32	53	0.013497	0.885881	0.987517			FALSE	DepMap
BRD:BRD-A42881122-001-01-1	CYAMEMAZINE	0.00654636	0.917259	0.98889	-0.0736901	-0.0128323	31	51	0.0608578	0.435033	0.88839			FALSE	DepMap
BRD:BRD-A43005764-003-01-5	CYM-5442	0.0661197	0.318907	0.925478	0.211654	0.251197	28	47	0.0395432	0.429322	0.887793			FALSE	DepMap
BRD:BRD-A43082461-001-06-3	LINALOOL	0.00209059	0.974015	0.995375	-0.0680281	-0.149687	32	49	-0.0816588	0.406254	0.88047			FALSE	DepMap
BRD:BRD-A43082555-001-01-1	LOXOPROFEN	-0.0990648	0.11309	0.832591	0.0630076	-0.0347593	32	50	-0.097767	0.262121	0.81986			FALSE	DepMap
BRD:BRD-A43082555-001-02-9	LOXOPROFEN	-0.0745871	0.229633	0.890336	0.235226	0.170343	32	53	-0.0648832	0.40185	0.879249			FALSE	DepMap
BRD:BRD-A43435802-001-02-0	MERCAPTOSUCCINIC-ACID	0.0259947	0.675742	0.966942	-0.131204	-0.0526503	32	53	0.078554	0.286242	0.833016			FALSE	DepMap
BRD:BRD-A43598550-001-09-4	3-ALPHA-HYDROXY-5-BETA-ANDROSTAN-17-ONE	0.0366881	0.555671	0.94983	0.310123	0.267739	32	52	-0.0423845	0.600348	0.929346			FALSE	DepMap
BRD:BRD-A43671941-003-11-9	OXPRENOLOL	-0.0458357	0.461537	0.943387	0.0932498	0.104225	32	53	0.0109753	0.896342	0.990136			FALSE	DepMap
BRD:BRD-A43809092-003-02-1	CLOBUTINOL	-0.0320726	0.60647	0.960633	0.192035	0.0163826	32	52	-0.175653	0.0189184	0.52677			FALSE	DepMap
BRD:BRD-A43882281-001-15-5	PINACIDIL	-0.137613	0.0274633	0.682196	-0.0371526	-0.169125	32	50	-0.131972	0.105415	0.710388			FALSE	DepMap
BRD:BRD-A43885598-001-08-1	SID-7969543	0.0896864	0.159006	0.86233	0.0760674	0.291749	30	51	0.215682	0.03983	0.588825			FALSE	DepMap
BRD:BRD-A43930669-003-02-8	L-368899	-0.102135	0.100313	0.819966	0.204105	0.11366	32	53	-0.0904448	0.175326	0.768428			FALSE	DepMap
BRD:BRD-A43999749-004-04-1	HOMATROPINE-METHYLBROMIDE	0.0163714	0.792235	0.976309	0.156618	0.143383	32	53	-0.0132352	0.850263	0.98335			FALSE	DepMap
BRD:BRD-A44008656-036-25-8	DOXYLAMINE	-0.10288	0.0971998	0.806844	0.391376	0.289413	32	53	-0.101964	0.190551	0.774166			FALSE	DepMap
BRD:BRD-A44090213-001-25-6	INDOPROFEN	0.0580911	0.354367	0.929468	-0.237589	-0.121292	32	50	0.116297	0.289292	0.835061			FALSE	DepMap
BRD:BRD-A44133049-003-07-8	AZASETRON	0.00093538	0.98802	0.998436	-0.0473364	-0.0315128	32	52	0.0158236	0.837396	0.980395			FALSE	DepMap
BRD:BRD-A44181516-001-01-8	FLUMECINOL	0.0381537	0.544737	0.94983	-0.00296236	-0.0333643	31	51	-0.0304019	0.657502	0.941806			FALSE	DepMap
BRD:BRD-A44188509-001-01-2	AZD1446	-0.0708729	0.258354	0.899908	-0.0545718	-0.0665114	31	53	-0.0119396	0.850727	0.98335			FALSE	DepMap
BRD:BRD-A44448661-001-04-8	PENTOBARBITAL	0.0343005	0.580959	0.953239	-0.112488	-0.109055	32	53	0.00343298	0.969545	0.997634			FALSE	DepMap
BRD:BRD-A44500574-001-01-8	FLI-06	0.0323921	0.602888	0.960073	-0.481565	-0.199247	32	53	0.282317	0.296546	0.839488			FALSE	DepMap
BRD:BRD-A44511856-001-01-4	GINSENOSIDE-RE3	-0.0599945	0.34071	0.928266	0.218613	0.152087	31	51	-0.0665259	0.405032	0.879249			FALSE	DepMap
BRD:BRD-A44696962-001-01-4	ACETYL-11-KETO-BETA-BOSWELLIC-ACID	-0.0378529	0.543186	0.94983	0.0368435	-0.0233146	32	52	-0.0601581	0.409547	0.881677			FALSE	DepMap
BRD:BRD-A44863528-001-13-2	PROGLUMIDE	-0.0370062	0.552247	0.94983	-0.190537	-0.217593	33	52	-0.0270553	0.773001	0.969577			FALSE	DepMap
BRD:BRD-A44936478-001-01-1	CEPHALOSPORIN-C-ZN	0.0513264	0.423558	0.94309	0.0806253	0.079774	32	49	-0.000851227	0.993024	0.999807			FALSE	DepMap
BRD:BRD-A44971162-001-02-7	ODM-201	-0.081658	0.194439	0.877554	0.16708	0.073055	31	51	-0.0940252	0.250915	0.8102			FALSE	DepMap
BRD:BRD-A45044890-236-02-3	METHYLPREDNISOLONE-SODIUM-SUCCINATE	0.016718	0.788339	0.975549	0.394025	0.395199	32	52	0.00117402	0.990758	0.999807			FALSE	DepMap
BRD:BRD-A45107007-001-03-4	SALUBRINAL	0.0457531	0.462345	0.943387	-0.381313	-0.31304	32	52	0.0682736	0.544049	0.913952			FALSE	DepMap
BRD:BRD-A45153512-001-01-0	BIMATOPROST	-0.120253	0.0542226	0.697318	0.223406	0.13302	32	50	-0.0903853	0.247438	0.80509			FALSE	DepMap
BRD:BRD-A45498368-001-07-1	WYE-125132	-0.0876438	0.158706	0.86233	-2.91381	-2.99384	32	53	-0.0800381	0.715881	0.960239			FALSE	DepMap
BRD:BRD-A45499626-001-04-9	UBP-296	-0.052393	0.365625	0.930765	-7.28026	-8.41312	47	57	-1.13286	0.0384241	0.587799			FALSE	DepMap
BRD:BRD-A45543382-001-10-0	METRIZAMIDE	-0.146162	0.0184392	0.682196	0.0861722	-0.00523308	32	52	-0.0914053	0.233208	0.792728			FALSE	DepMap
BRD:BRD-A45869167-001-10-0	SAL003	-0.0151079	0.807945	0.97772	0.0841359	0.170509	32	53	0.0863729	0.306384	0.845082			FALSE	DepMap
BRD:BRD-A45889380-300-07-1	MEPACRINE	0.0371813	0.552696	0.94983	0.232655	0.356083	32	50	0.123428	0.286141	0.833016			FALSE	DepMap
BRD:BRD-A45906415-001-01-9	K-MAP	0.0368806	0.553598	0.94983	0.253371	0.293012	32	52	0.0396408	0.597058	0.929158			FALSE	DepMap
BRD:BRD-A46066006-004-22-6	CLIDINIUM	-0.16659	0.00704735	0.682196	0.322134	0.171953	32	53	-0.150181	0.0459405	0.603027			FALSE	DepMap
BRD:BRD-A46136514-001-01-2	BUTIBUFEN	0.00710279	0.914622	0.988148	0.147098	0.145263	26	47	-0.00183404	0.976334	0.999027			FALSE	DepMap
BRD:BRD-A46179541-311-02-0	DOXAPRAM	-0.0773949	0.213419	0.881389	0.307868	0.165134	33	52	-0.142734	0.0953229	0.707581			FALSE	DepMap
BRD:BRD-A46186775-369-02-0	HYDROCORTISONE-PHOSPHATE	-0.0222785	0.719992	0.970022	0.272585	0.192555	32	53	-0.0800302	0.425333	0.887718			FALSE	DepMap
BRD:BRD-A46335897-003-27-8	PROMETHAZINE	-0.0819216	0.191241	0.876978	0.103985	-0.0254672	31	53	-0.129452	0.0685717	0.663624			FALSE	DepMap
BRD:BRD-A46393198-003-16-6	TETRAMISOLE	-0.130077	0.035764	0.695328	0.336733	0.207384	32	53	-0.129349	0.055352	0.628631			FALSE	DepMap
BRD:BRD-A46717658-236-02-5	AZLOCILLIN	0.0216058	0.730134	0.970022	0.0826753	0.146477	32	50	0.0638012	0.390905	0.879249			FALSE	DepMap
BRD:BRD-A46813902-001-01-6	IODODEXETIMIDE	0.0808809	0.192603	0.876978	-0.265128	-0.118931	32	53	0.146197	0.148618	0.756379			FALSE	DepMap
BRD:BRD-A46876182-003-02-8	LEVOBUNOLOL-(+/-)	-0.0226574	0.71596	0.970022	-0.246247	-0.324349	32	53	-0.0781015	0.324585	0.857894			FALSE	DepMap
BRD:BRD-A47342814-003-01-8	NALTRINDOLE	0.026459	0.670888	0.966942	-0.127791	-0.0388197	33	52	0.0889715	0.3451	0.863699			FALSE	DepMap
BRD:BRD-A47364545-003-02-6	SK&F-10047-(+)	-0.0155963	0.802238	0.97772	-0.0179076	-0.0656465	33	52	-0.0477388	0.577144	0.922185			FALSE	DepMap
BRD:BRD-A47449001-004-13-7	IPRATROPIUM	0.0226618	0.71538	0.970022	-0.0888952	-0.0615197	32	53	0.0273755	0.711116	0.960239			FALSE	DepMap
BRD:BRD-A47494775-003-11-3	DIPIVEFRINE	-0.0122132	0.844516	0.97772	0.259414	0.235067	32	52	-0.024347	0.712094	0.960239			FALSE	DepMap
BRD:BRD-A47598013-004-16-0	CITALOPRAM	-0.0925255	0.1367	0.856521	0.277425	0.169573	32	52	-0.107852	0.10091	0.708037			FALSE	DepMap
BRD:BRD-A47706533-001-02-6	BUTHIONINE-SULFOXIMINE	0.120019	0.0528303	0.695328	0.177524	0.320035	32	53	0.14251	0.115916	0.719525			FALSE	DepMap
BRD:BRD-A47790386-001-03-6	BALOFLOXACIN	0.104617	0.11042	0.832591	-0.246645	-0.174677	29	46	0.0719681	0.504155	0.905299			FALSE	DepMap
BRD:BRD-A47884604-051-01-2	CYANOPINDOLOL	0.0407075	0.513188	0.947902	0.0495218	0.112683	32	52	0.0631611	0.384719	0.879249			FALSE	DepMap
BRD:BRD-A47940219-001-01-4	CE3F4	0.0135231	0.838601	0.97772	-0.00379538	0.0378582	28	47	0.0416536	0.504727	0.905299			FALSE	DepMap
BRD:BRD-A47953250-001-01-7	ECAMSULE-TRIETHANOLAMINE	0.0725332	0.25397	0.899475	-1.96707	-1.62293	33	50	0.344139	0.147323	0.755665			FALSE	DepMap
BRD:BRD-A48015106-004-08-9	8-HYDROXY-DPAT	-0.0755246	0.223818	0.885202	-0.175763	-0.325378	32	53	-0.149615	0.0653135	0.657123			FALSE	DepMap
BRD:BRD-A48180038-003-24-3	TRIHEXYPHENIDYL	-0.0360277	0.562055	0.94983	0.258558	0.254985	32	53	-0.00357354	0.957644	0.996562			FALSE	DepMap
BRD:BRD-A48237631-001-04-8	MITOMYCIN-C	0.189595	0.00217165	0.639116	-2.25547	-1.63159	33	52	0.623879	0.0560474	0.628631			FALSE	DepMap
BRD:BRD-A48261811-001-08-1	ARGATROBAN	-0.062705	0.324164	0.925753	-0.189451	-0.168284	33	50	0.0211667	0.801869	0.974458			FALSE	DepMap
BRD:BRD-A48274390-001-01-8	LIRAGLUTIDE	0.0166176	0.801931	0.97772	0.350059	0.372395	26	47	0.0223363	0.782453	0.969732			FALSE	DepMap
BRD:BRD-A48300215-001-04-8	AJMALINE	-0.0682291	0.275629	0.908714	-0.771382	-0.869914	32	50	-0.0985315	0.285379	0.832974			FALSE	DepMap
BRD:BRD-A48376327-003-01-5	IGMESINE	0.0726232	0.246758	0.89891	-0.0462836	0.0971817	31	53	0.143465	0.098814	0.707581			FALSE	DepMap
BRD:BRD-A48420483-001-02-3	BUPRANOLOL	0.00522359	0.933675	0.990154	0.0520201	0.0270729	31	53	-0.0249472	0.75908	0.969389			FALSE	DepMap
BRD:BRD-A48430263-003-17-2	PIOGLITAZONE	-0.00206659	0.973634	0.995375	0.315449	0.296882	32	52	-0.0185674	0.826752	0.980092			FALSE	DepMap
BRD:BRD-A48720949-001-04-0	TESTOSTERONE-PROPIONATE	-0.0166184	0.789173	0.975838	0.139805	0.0972086	32	53	-0.0425964	0.551449	0.91529			FALSE	DepMap
BRD:BRD-A48938994-001-14-1	MONOCTANOIN	0.185343	0.00295227	0.640269	-0.0877718	0.0356	31	53	0.123372	0.0572202	0.629283			FALSE	DepMap
BRD:BRD-A49035384-003-28-9	METHACYCLINE	-0.00925263	0.885351	0.983806	0.136646	0.124898	32	49	-0.0117482	0.931683	0.992808			FALSE	DepMap
BRD:BRD-A49035384-003-30-5	METHACYCLINE	0.0358218	0.567318	0.94983	0.0912858	0.0571068	32	50	-0.0341791	0.718693	0.960556			FALSE	DepMap
BRD:BRD-A49046702-003-08-3	SKF-89976A	-0.0733079	0.238646	0.891515	-0.0639224	-0.168834	32	52	-0.104911	0.140344	0.747794			FALSE	DepMap
BRD:BRD-A49160188-003-12-7	DONEPEZIL	-0.0954381	0.124734	0.843549	0.1036	0.0657329	33	52	-0.0378673	0.581147	0.923654			FALSE	DepMap
BRD:BRD-A49172652-001-27-1	LANSOPRAZOLE	0.079125	0.203338	0.881134	0.125871	0.192765	32	53	0.0668939	0.38547	0.879249			FALSE	DepMap
BRD:BRD-A49225603-045-10-0	ALIMEMAZINE	-0.0411667	0.507622	0.947902	0.0970077	0.114066	32	53	0.0170582	0.798911	0.974057			FALSE	DepMap
BRD:BRD-A49358627-001-14-6	CIPROFIBRATE	-0.0291265	0.639939	0.962647	0.251138	0.207049	32	52	-0.0440898	0.655449	0.941597			FALSE	DepMap
BRD:BRD-A49399758-015-01-8	DESMOPRESSIN-ACETATE	0.0542828	0.383123	0.933379	-0.406323	-0.355584	33	52	0.0507393	0.655117	0.941326			FALSE	DepMap
BRD:BRD-A49447682-001-02-4	DESOXIMETASONE	0.101927	0.10035	0.819966	0.131022	0.281929	32	53	0.150907	0.144938	0.754071			FALSE	DepMap
BRD:BRD-A49544621-003-02-8	AC-7954-(+/-)	0.0374365	0.549971	0.94983	-0.138713	-0.110508	32	50	0.0282046	0.704805	0.959024			FALSE	DepMap
BRD:BRD-A49622760-001-01-9	FAROPENEM	-0.00889413	0.887091	0.983806	0.0374628	0.0565092	32	50	0.0190464	0.775341	0.969577			FALSE	DepMap
BRD:BRD-A49765801-001-04-1	FLUDROXYCORTIDE	-0.0963537	0.121146	0.838369	-0.135803	-0.208914	33	52	-0.0731107	0.508432	0.906726			FALSE	DepMap
BRD:BRD-A49838158-001-01-1	PHENPROCOUMON	-0.0172596	0.781241	0.974689	0.150562	0.0707896	32	53	-0.0797726	0.308025	0.845082			FALSE	DepMap
BRD:BRD-A49906757-004-09-8	SCOPOLAMINE-N-OXIDE	-0.0686856	0.26777	0.90443	0.0161587	-0.115068	33	53	-0.131227	0.0911061	0.70657			FALSE	DepMap
BRD:BRD-A50016482-001-01-7	CI-923	-0.0100124	0.879871	0.983607	0.182399	0.195871	26	47	0.0134723	0.832429	0.980395			FALSE	DepMap
BRD:BRD-A50028488-001-01-6	TCS-2002	-0.0788963	0.204651	0.881134	0.232131	0.120108	32	52	-0.112023	0.185666	0.772034			FALSE	DepMap
BRD:BRD-A50049929-001-01-9	OXAZEPAM	-0.0692805	0.266415	0.903426	0.155387	0.0984424	32	53	-0.0569448	0.588216	0.926863			FALSE	DepMap
BRD:BRD-A50062753-001-02-9	LY404187	0.117148	0.0426505	0.695328	-0.510584	-0.356449	47	57	0.154134	0.100718	0.708037			FALSE	DepMap
BRD:BRD-A50064262-001-04-7	FLUMETHASONE-PIVALATE	-0.0165809	0.790433	0.975838	-0.341865	-0.15958	32	53	0.182285	0.121351	0.721384			FALSE	DepMap
BRD:BRD-A50157456-065-20-6	TERBUTALINE	0.0400172	0.520362	0.948141	-1.14338	-1.11215	32	52	0.0312281	0.74871	0.967593			FALSE	DepMap
BRD:BRD-A50311610-300-10-4	MECLIZINE	0.0209773	0.737692	0.970182	-0.125874	-0.156719	32	50	-0.0308445	0.818327	0.978078			FALSE	DepMap
BRD:BRD-A50675490-001-01-0	CARAZOLOL	-0.0277759	0.658045	0.966942	-0.0398671	-0.0215801	31	53	0.0182871	0.828482	0.980218			FALSE	DepMap
BRD:BRD-A50675702-001-07-1	FIPRONIL	-0.0222648	0.720675	0.970022	-0.0123458	-0.0540488	33	52	-0.041703	0.657382	0.941806			FALSE	DepMap
BRD:BRD-A50684349-003-02-9	FENOLDOPAM	-0.0249148	0.688494	0.966942	0.0199524	-0.0726777	32	53	-0.09263	0.213004	0.783588			FALSE	DepMap
BRD:BRD-A50737080-001-03-0	CGK-733	-0.0192245	0.757532	0.974	0.245042	0.221267	32	53	-0.0237745	0.734531	0.964018			FALSE	DepMap
BRD:BRD-A50764878-003-02-8	MDL-73005EF	-0.00807021	0.896892	0.98458	0.171792	0.0909911	32	52	-0.0808006	0.281302	0.829788			FALSE	DepMap
BRD:BRD-A50922295-001-01-3	VALGANCICLOVIR	-0.054864	0.377121	0.9331	0.295498	0.233666	32	53	-0.0618311	0.472016	0.897617			FALSE	DepMap
BRD:BRD-A50998626-001-02-1	PALOMID-529	0.0644156	0.302459	0.922995	0.112177	0.104058	32	52	-0.00811934	0.918916	0.99159			FALSE	DepMap
BRD:BRD-A51078674-003-01-0	DICLOFENSINE	-0.0516506	0.405732	0.939292	0.0404583	-0.0957984	32	53	-0.136257	0.140661	0.747868			FALSE	DepMap
BRD:BRD-A51355958-003-01-9	NEBRACETAM	-0.0371271	0.551722	0.94983	-0.325693	-0.317683	32	53	0.00801028	0.914294	0.991163			FALSE	DepMap
BRD:BRD-A51382177-236-03-0	FOSINOPRIL	0.0302806	0.626069	0.962214	0.208914	0.229051	32	53	0.0201362	0.804649	0.975124			FALSE	DepMap
BRD:BRD-A51407134-001-01-9	2-OCTYLDODECAN-1-OL	-0.0482884	0.451538	0.943387	0.101903	0.0702623	32	49	-0.0316404	0.682474	0.949265			FALSE	DepMap
BRD:BRD-A51571244-001-01-9	HYPOESTOXIDE	0.080805	0.196497	0.879795	-0.240147	0.140402	32	50	0.380549	0.0469849	0.603027			FALSE	DepMap
BRD:BRD-A51713165-003-02-6	3-CPMT	0.0141866	0.819449	0.97772	-0.0236387	-0.0152335	32	53	0.00840517	0.910931	0.990891			FALSE	DepMap
BRD:BRD-A51714012-003-13-6	VENLAFAXINE	-0.119495	0.059756	0.719691	0.135599	0.0242968	33	50	-0.111302	0.139996	0.747188			FALSE	DepMap
BRD:BRD-A51747092-003-03-0	MOPROLOL	-0.0127335	0.837982	0.97772	0.192893	0.144343	32	52	-0.0485494	0.51764	0.908446			FALSE	DepMap
BRD:BRD-A51820102-008-28-9	ECONAZOLE	-0.00394157	0.949537	0.992406	0.0250894	0.0499139	32	52	0.0248246	0.800205	0.974458			FALSE	DepMap
BRD:BRD-A51829654-003-07-7	BRL-15572	-0.012078	0.846216	0.97772	0.101618	0.0375312	32	52	-0.0640869	0.398	0.879249			FALSE	DepMap
BRD:BRD-A51831848-001-01-7	ENFLURANE	-0.0136501	0.831885	0.97772	0.135098	0.128423	32	49	-0.00667473	0.935984	0.993059			FALSE	DepMap
BRD:BRD-A51964809-003-12-6	HALOFANTRINE	0.0531766	0.391987	0.938936	-0.710366	-0.437238	32	53	0.273128	0.0948551	0.707581			FALSE	DepMap
BRD:BRD-A52460047-001-01-3	METHYLATROPINE-NITRATE	-0.0621378	0.317082	0.925478	0.0914633	0.138061	32	53	0.0465973	0.533124	0.911751			FALSE	DepMap
BRD:BRD-A52551912-001-02-9	ATB-346	0.0424142	0.464011	0.943387	-0.0904574	0.0434822	47	57	0.13394	0.232073	0.792728			FALSE	DepMap
BRD:BRD-A52588987-004-08-2	SKF-83566	0.062673	0.312926	0.925478	-0.0802966	-0.0906334	32	53	-0.0103368	0.889898	0.9891			FALSE	DepMap
BRD:BRD-A52660433-066-02-1	TETRINDOLE	0.0230144	0.71763	0.970022	0.175221	0.204866	33	50	0.0296455	0.695637	0.956428			FALSE	DepMap
BRD:BRD-A52922642-001-03-7	GALLOPAMIL	0.141293	0.022491	0.682196	0.0974174	0.222009	32	53	0.124591	0.102494	0.708369			FALSE	DepMap
BRD:BRD-A53037217-001-02-0	BTZ043-RACEMATE	0.0266037	0.669193	0.966942	0.02967	0.100153	32	52	0.0704828	0.463695	0.897617			FALSE	DepMap
BRD:BRD-A53037300-001-01-0	2-FLUORO-2-DEOXY-D-GALACTOSE	-0.0830664	0.180826	0.876978	0.0240779	-0.0268106	32	53	-0.0508885	0.490644	0.899767			FALSE	DepMap
BRD:BRD-A53077924-001-01-2	TIANEPTINE	-0.0550244	0.38226	0.933379	-0.104467	-0.125349	31	51	-0.020882	0.769271	0.969577			FALSE	DepMap
BRD:BRD-A53134341-001-03-2	RO-106-9920	0.0650403	0.295906	0.920049	-0.585363	-0.255268	32	53	0.330095	0.0993555	0.707581			FALSE	DepMap
BRD:BRD-A53151380-001-01-2	PREDNISOLONE-TEBUTATE	0.0167271	0.787827	0.975471	0.327923	0.352132	32	53	0.0242087	0.798349	0.974007			FALSE	DepMap
BRD:BRD-A53472930-001-01-7	SECLAZONE	-0.0744844	0.260368	0.902158	0.0536091	0.0132893	26	47	-0.0403199	0.53104	0.910687			FALSE	DepMap
BRD:BRD-A53539450-004-01-7	NEO-GILURYTMAL	0.00775503	0.900517	0.985167	0.0327975	-0.0164178	33	53	-0.0492153	0.601116	0.92943			FALSE	DepMap
BRD:BRD-A53561827-004-23-1	PIPENZOLATE	-0.0822578	0.18512	0.876978	0.274367	0.22144	32	53	-0.052927	0.448602	0.894081			FALSE	DepMap
BRD:BRD-A53566267-001-01-9	ANECORTAVE-ACETATE	0.0186598	0.764441	0.974	0.0632194	-0.0327098	32	52	-0.0959293	0.175899	0.768428			FALSE	DepMap
BRD:BRD-A53576514-048-14-3	ORPHENADRINE	0.0611281	0.325958	0.925753	-0.186723	-0.175441	32	52	0.0112825	0.881794	0.987315			FALSE	DepMap
BRD:BRD-A53813595-001-01-8	PGL5001	-0.0442721	0.476118	0.943387	0.0647786	-0.0891864	32	53	-0.153965	0.0532429	0.628159			FALSE	DepMap
BRD:BRD-A53951045-004-01-6	BUTYLSCOPOLAMINE-BROMIDE	0.0324058	0.602735	0.960063	-0.230054	-0.187683	32	52	0.0423705	0.687833	0.952776			FALSE	DepMap
BRD:BRD-A53952395-003-25-1	PRILOCAINE	0.112011	0.0713926	0.751211	0.0699843	0.175033	32	52	0.105049	0.141295	0.748543			FALSE	DepMap
BRD:BRD-A54139254-001-09-2	4-CMTB	0.0557143	0.401105	0.939292	-0.0836938	-0.0848559	28	47	-0.00116217	0.987398	0.999669			FALSE	DepMap
BRD:BRD-A54228901-001-01-7	SLV-319-(+/-)	0.0388816	0.558016	0.94983	0.0240584	0.0370499	28	47	0.0129915	0.797767	0.974007			FALSE	DepMap
BRD:BRD-A54236247-003-04-3	EPHEDRINE-(RACEMIC)	-0.0995626	0.108517	0.829721	0.224568	0.098532	32	53	-0.126036	0.0687252	0.663624			FALSE	DepMap
BRD:BRD-A54275602-001-01-0	LANOCONAZOLE	0.124505	0.04494	0.695328	-0.744534	-0.368203	33	52	0.37633	0.025668	0.553255			FALSE	DepMap
BRD:BRD-A54490543-066-11-9	PIRLINDOLE	0.0216433	0.727654	0.970022	-0.0102161	0.037619	32	53	0.0478351	0.463853	0.897617			FALSE	DepMap
BRD:BRD-A54927599-001-16-9	KF-38789	0.147763	0.0171857	0.682196	-2.02292	-1.26616	33	52	0.756757	0.0102791	0.458486			FALSE	DepMap
BRD:BRD-A55204514-003-01-2	HIGENAMINE	0.0126527	0.848533	0.97772	-2.27262	-2.04819	26	47	0.22443	0.418187	0.884055			FALSE	DepMap
BRD:BRD-A55272860-001-14-6	SULPIRIDE	-0.0110832	0.858473	0.97772	0.166073	0.15538	32	53	-0.0106922	0.886788	0.987517			FALSE	DepMap
BRD:BRD-A55272860-001-15-3	SULPIRIDE	0.0430734	0.488151	0.946766	0.251494	0.290139	32	53	0.0386451	0.597064	0.929158			FALSE	DepMap
BRD:BRD-A55312468-001-04-7	K-STROPHANTHIDIN	-0.00133581	0.982924	0.996798	-0.625989	-0.383562	32	53	0.242427	0.374624	0.877879			FALSE	DepMap
BRD:BRD-A55393291-001-09-9	TESTOSTERONE	-0.10701	0.0838481	0.771121	-0.0500201	-0.186696	33	53	-0.136676	0.103875	0.708369			FALSE	DepMap
BRD:BRD-A55416093-001-06-4	COLFORSIN	0.0648298	0.303164	0.923191	-0.152062	-0.148151	31	51	0.00391188	0.964747	0.996885			FALSE	DepMap
BRD:BRD-A55424491-001-19-9	METHOTREXATE	0.170602	0.0058713	0.682196	-2.02141	-1.28217	32	52	0.739243	0.00139754	0.411791			FALSE	DepMap
BRD:BRD-A55455283-001-01-3	2-ETHYL-1,3-HEXANEDIOL	-0.0184808	0.773334	0.974	0.217623	0.108229	32	49	-0.109394	0.22021	0.783588			FALSE	DepMap
BRD:BRD-A55464252-001-01-2	3-(4-METHYLBENZYLIDENE)CAMPHOR	-0.0456497	0.466847	0.943387	-0.000837508	-0.117833	32	49	-0.116995	0.178495	0.768428			FALSE	DepMap
BRD:BRD-A55469827-001-07-4	MEPHENESIN	-0.0620819	0.318455	0.925478	-0.00549189	-0.0720477	32	53	-0.0665558	0.419213	0.884226			FALSE	DepMap
BRD:BRD-A55484088-050-02-5	BNTX	0.152739	0.0135706	0.682196	-2.04439	-1.4292	32	53	0.615197	0.00824892	0.441291			FALSE	DepMap
BRD:BRD-A55664972-236-02-6	SODIUM-TETRADECYL-SULFATE	-0.0105459	0.865526	0.978219	-0.0322579	-0.0926615	32	52	-0.0604036	0.46	0.897378			FALSE	DepMap
BRD:BRD-A55748233-001-08-7	BENZOIN	0.0391404	0.555397	0.94983	0.145442	0.172483	28	47	0.0270406	0.670476	0.945029			FALSE	DepMap
BRD:BRD-A55913614-316-09-6	PRIMAQUINE	-0.121154	0.0506157	0.695328	-0.144122	-0.32594	32	53	-0.181818	0.0746152	0.688796			FALSE	DepMap
BRD:BRD-A55946879-001-04-9	BW-B70C	-0.0424489	0.463646	0.943387	-0.114114	-0.24886	47	57	-0.134746	0.233175	0.792728			FALSE	DepMap
BRD:BRD-A55962179-001-22-1	OMEPRAZOLE	-0.0645487	0.297711	0.920595	-0.321422	-0.420243	33	53	-0.0988218	0.338196	0.863663			FALSE	DepMap
BRD:BRD-A56085258-001-01-8	LGX818	0.0562762	0.364024	0.930679	-0.175881	0.0467068	33	53	0.222588	0.271766	0.826218			FALSE	DepMap
BRD:BRD-A56152450-001-02-0	DIMERCAPROL	-0.0785588	0.220316	0.884543	-0.0955348	-0.237661	32	49	-0.142126	0.0768973	0.694963			FALSE	DepMap
BRD:BRD-A56241705-003-01-2	TRIMETHOQUINOL	-0.0461109	0.464123	0.943387	0.14375	0.0398927	31	51	-0.103857	0.175581	0.768428			FALSE	DepMap
BRD:BRD-A56359832-001-11-1	ZILEUTON	-0.0112074	0.856904	0.97772	-0.196432	-0.115	32	53	0.0814327	0.354527	0.866784			FALSE	DepMap
BRD:BRD-A56359832-001-16-9	ZILEUTON	-0.0440663	0.446777	0.943387	0.186746	0.17681	48	57	-0.00993626	0.924467	0.992399			FALSE	DepMap
BRD:BRD-A56371469-001-03-3	AGI-5198	-0.042132	0.496885	0.947902	0.147784	0.0667034	33	53	-0.0810811	0.225818	0.789201			FALSE	DepMap
BRD:BRD-A56592690-001-04-3	PX-12	-0.112992	0.0683994	0.747109	0.134292	-0.0144813	32	53	-0.148774	0.0939616	0.707581			FALSE	DepMap
BRD:BRD-A56613951-004-01-1	VALETHAMATE	-0.0585617	0.350476	0.929468	-0.0256306	-0.126906	31	53	-0.101275	0.164242	0.768428			FALSE	DepMap
BRD:BRD-A56675431-001-12-3	ALTHIAZIDE	0.000504856	0.993523	0.999058	-0.235269	-0.246091	32	53	-0.0108216	0.884188	0.987517			FALSE	DepMap
BRD:BRD-A56690687-001-02-9	ITD-1	0.0411146	0.477087	0.943387	-0.237873	-0.0953912	48	57	0.142482	0.152332	0.759831			FALSE	DepMap
BRD:BRD-A56754222-001-01-2	GEPON	-0.0670536	0.311044	0.925355	0.181715	0.126525	26	47	-0.0551896	0.425258	0.887718			FALSE	DepMap
BRD:BRD-A56858165-001-04-4	CEFADROXIL	0.0369375	0.552217	0.94983	0.131911	0.1392	32	53	0.00728882	0.906078	0.99086			FALSE	DepMap
BRD:BRD-A56892734-001-09-4	OMEPRAZOLE-MAGNESIUM	0.0119721	0.84872	0.97772	-0.00299909	0.0344855	31	53	0.0374846	0.629699	0.936962			FALSE	DepMap
BRD:BRD-A56987319-001-12-9	SQ-22536	-0.052168	0.400131	0.939292	-0.0738553	-0.167599	33	53	-0.0937433	0.270249	0.826218			FALSE	DepMap
BRD:BRD-A57133233-003-11-0	CHLORCYCLIZINE	-0.0271707	0.663187	0.966942	-0.189505	-0.266437	32	53	-0.076932	0.353379	0.866526			FALSE	DepMap
BRD:BRD-A57133765-300-01-7	LIAROZOLE	-0.0905399	0.171995	0.872783	0.166672	0.142758	28	47	-0.0239138	0.637458	0.93836			FALSE	DepMap
BRD:BRD-A57382968-001-29-0	PIROXICAM	0.0238194	0.70152	0.970022	-0.755014	-0.706053	32	53	0.0489614	0.614391	0.932611			FALSE	DepMap
BRD:BRD-A57592049-001-01-6	METHSUXIMIDE	0.0274519	0.658681	0.966942	0.116778	0.113991	32	53	-0.00278725	0.973673	0.997907			FALSE	DepMap
BRD:BRD-A57798112-001-03-7	PD-318088	-0.0275036	0.658698	0.966942	-0.490132	-0.339796	32	52	0.150336	0.519532	0.908446			FALSE	DepMap
BRD:BRD-A57798559-004-02-3	BICUCULLINE-METHOCHLORIDE-(-)	-0.055636	0.371362	0.931325	0.180239	0.163912	32	52	-0.0163273	0.827737	0.980218			FALSE	DepMap
BRD:BRD-A57806482-001-01-4	BRL-26314	-0.0385103	0.560923	0.94983	0.230268	0.222254	26	47	-0.00801371	0.89534	0.990032			FALSE	DepMap
BRD:BRD-A57833392-001-01-7	OXYMATRINE	0.0194634	0.754614	0.974	-0.0679838	0.0366991	32	52	0.104683	0.331261	0.860968			FALSE	DepMap
BRD:BRD-A57886255-001-01-1	GOLGICIDE-A	-0.0517415	0.405813	0.939292	-0.575686	-0.354406	32	53	0.22128	0.334665	0.860968			FALSE	DepMap
BRD:BRD-A57900429-003-05-8	HYDRASTININE	-0.00953405	0.878323	0.982671	0.192763	0.0833669	32	53	-0.109396	0.155419	0.759831			FALSE	DepMap
BRD:BRD-A57957888-001-08-0	CITIOLONE	-0.011364	0.854927	0.97772	0.256154	0.200848	32	53	-0.0553062	0.463562	0.897617			FALSE	DepMap
BRD:BRD-A58048407-001-18-8	NIMODIPINE	-0.0933647	0.132416	0.847883	-0.00852278	-0.140847	32	53	-0.132324	0.0573037	0.629283			FALSE	DepMap
BRD:BRD-A58193911-003-18-7	OXYPHENCYCLIMINE	0.0648239	0.308057	0.924691	-2.11466	-1.50491	33	50	0.609753	0.0301879	0.573384			FALSE	DepMap
BRD:BRD-A58564983-001-04-6	SELAMECTIN	-0.0552514	0.373758	0.931325	0.135999	0.0267166	32	53	-0.109283	0.158499	0.759831			FALSE	DepMap
BRD:BRD-A58955223-001-03-8	SULFORAPHANE	-0.0111332	0.857842	0.97772	-0.0215169	-0.0634031	32	53	-0.0418862	0.566469	0.918669			FALSE	DepMap
BRD:BRD-A59001851-001-02-1	GINKGOLIDE-B	-0.0491939	0.43936	0.943387	-0.185074	-0.239599	33	50	-0.0545245	0.483031	0.898898			FALSE	DepMap
BRD:BRD-A59174698-003-18-5	RITODRINE	-0.0569074	0.358662	0.929468	0.20769	0.0572987	33	53	-0.150391	0.0316759	0.573384			FALSE	DepMap
BRD:BRD-A59198242-003-02-9	VILOXAZINE	-0.00675211	0.913495	0.987909	0.239065	0.244719	32	53	0.00565395	0.940286	0.993425			FALSE	DepMap
BRD:BRD-A59303141-001-10-4	QUINETHAZONE	-0.0646677	0.309227	0.924904	-0.429375	-0.54612	33	50	-0.116745	0.270459	0.826218			FALSE	DepMap
BRD:BRD-A59337442-051-05-3	XAMOTEROL	0.102985	0.0968566	0.806844	0.0371482	0.208724	32	53	0.171576	0.0177346	0.523086			FALSE	DepMap
BRD:BRD-A59378440-001-01-3	BUTYLPHTHALIDE	-0.0182624	0.77194	0.974	0.0639736	0.0623768	31	51	-0.00159681	0.984726	0.999669			FALSE	DepMap
BRD:BRD-A59391172-001-07-7	CID-16020046	0.0701658	0.290142	0.914174	0.0465228	0.107083	28	47	0.0605599	0.292652	0.836934			FALSE	DepMap
BRD:BRD-A59413292-001-08-2	DEXPANTHENOL	-0.0858924	0.166399	0.868929	0.0228669	-0.0174131	32	53	-0.04028	0.555893	0.91529			FALSE	DepMap
BRD:BRD-A59709458-001-01-8	PHCCC	0.072212	0.245753	0.89891	-0.189304	-0.22459	32	52	-0.0352862	0.68384	0.949924			FALSE	DepMap
BRD:BRD-A59747053-003-01-3	INDELOXAZINE	-0.0822721	0.213687	0.881389	0.111216	0.0064966	26	47	-0.104719	0.0448189	0.603027			FALSE	DepMap
BRD:BRD-A59825838-326-01-4	NETILMICIN	0.0617829	0.320795	0.925478	0.0897142	0.144981	32	53	0.0552672	0.215573	0.783588			FALSE	DepMap
BRD:BRD-A59961917-001-01-0	BQ-123	-0.136425	0.0297963	0.684587	0.188509	0.0713207	31	51	-0.117188	0.0878883	0.705885			FALSE	DepMap
BRD:BRD-A60153876-001-01-0	BETP	0.0220079	0.740264	0.970649	-0.146048	-0.0610351	28	47	0.0850129	0.246485	0.80509			FALSE	DepMap
BRD:BRD-A60197193-001-14-6	AMISULPRIDE	0.0119893	0.847332	0.97772	-1.27008	-1.2002	32	52	0.0698859	0.502124	0.905299			FALSE	DepMap
BRD:BRD-A60217728-001-11-2	IOHEXOL	0.0782858	0.209068	0.881134	-0.0495574	-0.0830913	32	52	-0.0335339	0.668358	0.945029			FALSE	DepMap
BRD:BRD-A60402836-001-01-0	ALLICIN	-0.0198553	0.731826	0.970022	-0.0605257	-0.0125566	47	57	0.0479691	0.596338	0.929158			FALSE	DepMap
BRD:BRD-A60498477-001-01-2	TOLAMOLOL	-0.0568251	0.366862	0.930948	0.0297571	-0.00664682	31	51	-0.036404	0.612053	0.931863			FALSE	DepMap
BRD:BRD-A60594020-034-01-1	8-HYDROXY-PIPAT	-0.0193842	0.755581	0.974	0.324473	0.27021	32	52	-0.0542622	0.519383	0.908446			FALSE	DepMap
BRD:BRD-A60765580-001-03-4	SERATRODAST	-0.106029	0.0662233	0.737128	-0.0438381	-0.137183	48	57	-0.0933444	0.202503	0.781776			FALSE	DepMap
BRD:BRD-A60786380-412-01-5	SODIUM-STIBOGLUCONATE	0.0199243	0.756168	0.974	-0.374119	-0.341332	32	49	0.0327874	0.734801	0.964018			FALSE	DepMap
BRD:BRD-A61154809-001-15-9	GLICLAZIDE	-0.0458015	0.461004	0.943387	-0.00913294	-0.0842082	32	53	-0.0750752	0.350358	0.866526			FALSE	DepMap
BRD:BRD-A61194565-003-27-0	BENSERAZIDE	0.111036	0.0739045	0.751211	0.0438812	0.189512	32	52	0.14563	0.110024	0.712212			FALSE	DepMap
BRD:BRD-A61221616-001-04-3	MEDROXYPROGESTERONE-ACETATE	-0.0686935	0.268638	0.904926	0.0717063	-0.00524562	32	53	-0.0769519	0.414599	0.882742			FALSE	DepMap
BRD:BRD-A61392169-001-02-7	ELIPRODIL	-0.158278	0.0106535	0.682196	0.162692	0.0702954	32	52	-0.0923964	0.297059	0.839591			FALSE	DepMap
BRD:BRD-A61633223-001-02-8	ULIFLOXACIN	0.0348672	0.579943	0.952835	0.135279	0.154313	31	51	0.0190341	0.794467	0.973601			FALSE	DepMap
BRD:BRD-A61676498-001-06-6	CLIMBAZOLE	-0.0440423	0.477563	0.943387	0.0116164	-0.0901169	33	53	-0.101733	0.23787	0.796851			FALSE	DepMap
BRD:BRD-A61793559-001-15-6	METOLAZONE	-0.00365822	0.95316	0.994173	0.120507	0.21126	32	52	0.0907527	0.271926	0.826218			FALSE	DepMap
BRD:BRD-A61850409-001-10-7	ALPHA-TOCHOPHERYL-ACETATE	-0.0558961	0.369127	0.931325	0.128959	-0.0302123	32	53	-0.159171	0.0396498	0.588825			FALSE	DepMap
BRD:BRD-A62021152-003-03-4	WAY-161503	-0.0463776	0.457127	0.943387	0.360956	0.298449	32	53	-0.0625069	0.383094	0.879249			FALSE	DepMap
BRD:BRD-A62057054-001-03-1	MDL-11939	0.0378899	0.54201	0.94983	-0.147762	-0.0482517	32	53	0.0995106	0.148388	0.756379			FALSE	DepMap
BRD:BRD-A62071884-001-04-6	SIGUAZODAN	-0.0367614	0.554115	0.94983	0.0878492	-0.0729446	32	53	-0.160794	0.10889	0.710388			FALSE	DepMap
BRD:BRD-A62133859-001-03-7	NLG919	0.0267971	0.685807	0.966942	-0.0363649	-0.0140199	26	47	0.022345	0.712723	0.960239			FALSE	DepMap
BRD:BRD-A62182663-001-03-0	YK-4-279	-0.0539226	0.416437	0.942471	-1.79761	-1.74749	28	47	0.0501223	0.801978	0.974458			FALSE	DepMap
BRD:BRD-A62197763-001-01-1	ENCIPRAZINE	-0.0557515	0.374107	0.931325	-0.0222315	0.00150467	31	53	0.0237362	0.730171	0.962666			FALSE	DepMap
BRD:BRD-A62209527-001-04-5	ZM-226600	-0.00668125	0.914399	0.988071	0.084735	0.0917887	32	53	0.00705369	0.915277	0.991163			FALSE	DepMap
BRD:BRD-A62421304-004-18-9	MEPENZOLATE	-0.0313686	0.613712	0.962116	0.30633	0.271637	32	53	-0.0346922	0.631413	0.937683			FALSE	DepMap
BRD:BRD-A62428732-300-06-3	HYDROXYZINE	0.0371103	0.550358	0.94983	0.166183	0.204123	32	53	0.0379399	0.648205	0.941213			FALSE	DepMap
BRD:BRD-A62731508-001-05-8	CORTISONE	0.148381	0.0167222	0.682196	0.0143499	0.17982	32	53	0.16547	0.027089	0.560716			FALSE	DepMap
BRD:BRD-A62743154-003-01-5	BIMU-8	-0.0208188	0.753833	0.974	0.205607	0.168528	28	47	-0.0370784	0.572125	0.921291			FALSE	DepMap
BRD:BRD-A63310107-001-04-8	MIGLITOL	-0.0593144	0.341476	0.928266	-0.315083	-0.271808	33	51	0.043275	0.709238	0.960165			FALSE	DepMap
BRD:BRD-A63344375-001-01-8	SHA-68	-0.00038372	0.995395	0.999058	0.135138	0.159203	28	47	0.0240647	0.689685	0.953148			FALSE	DepMap
BRD:BRD-A63431791-001-01-9	SULBACTAM-PIVOXIL	-0.0507904	0.418151	0.94309	0.162386	0.0364001	31	53	-0.125986	0.0894319	0.70607			FALSE	DepMap
BRD:BRD-A63546914-003-02-0	RO-04-5595	-0.0681428	0.273429	0.906432	0.223588	0.0981866	32	52	-0.125401	0.15369	0.759831			FALSE	DepMap
BRD:BRD-A63675168-001-01-6	BRIVUDINE	-0.0048708	0.937781	0.990154	0.261237	0.291927	32	51	0.0306902	0.619497	0.932974			FALSE	DepMap
BRD:BRD-A63752151-001-01-2	FIDARESTAT	-0.0457732	0.461281	0.943387	-0.371342	-0.424599	32	53	-0.0532574	0.555324	0.91529			FALSE	DepMap
BRD:BRD-A63780829-001-11-4	HYPERIN	-0.0368788	0.552083	0.94983	0.302915	0.253293	33	53	-0.0496214	0.499525	0.905299			FALSE	DepMap
BRD:BRD-A64004759-003-01-9	LY266097	-0.0317198	0.632761	0.962614	-0.103771	-0.0470701	28	47	0.0567008	0.357532	0.868936			FALSE	DepMap
BRD:BRD-A64011898-001-01-0	ANDROSTENONE	-0.0911505	0.144991	0.859348	-0.265993	-0.339389	32	50	-0.0733959	0.408453	0.881255			FALSE	DepMap
BRD:BRD-A64064900-001-02-3	SANGIVAMYCIN	-0.0441264	0.480995	0.944104	-3.5521	-3.74176	32	50	-0.189659	0.473568	0.897617			FALSE	DepMap
BRD:BRD-A64092382-003-18-3	MEXILETINE	-0.0533953	0.401254	0.939292	-0.254176	-0.20884	33	50	0.0453358	0.706293	0.959122			FALSE	DepMap
BRD:BRD-A64125466-236-04-6	DEHYDROCHOLATE	0.00759647	0.902727	0.986378	0.27384	0.326376	32	53	0.0525363	0.375038	0.87822			FALSE	DepMap
BRD:BRD-A64173453-015-02-3	OCTREOTIDE	0.0371007	0.555901	0.94983	-0.0637497	-0.0026197	31	51	0.06113	0.393496	0.879249			FALSE	DepMap
BRD:BRD-A64227845-004-09-3	SKF-77434	-0.0405397	0.514113	0.947902	-0.0827502	-0.203681	32	53	-0.120931	0.143495	0.75134			FALSE	DepMap
BRD:BRD-A64242993-001-05-6	LANATOSIDE-C	-0.0213868	0.731257	0.970022	-3.87649	-3.75464	32	53	0.121847	0.610105	0.931708			FALSE	DepMap
BRD:BRD-A64319165-001-07-0	SN-2	0.0498156	0.452855	0.943387	0.0567057	0.106662	28	47	0.049956	0.421633	0.885894			FALSE	DepMap
BRD:BRD-A64406146-001-01-2	TIMOFIBRATE	0.0997675	0.108471	0.829721	-0.0341267	0.133303	33	52	0.16743	0.0553153	0.628631			FALSE	DepMap
BRD:BRD-A64553394-001-04-4	DPI-201106	-0.0109415	0.861067	0.978206	0.228097	0.21568	32	52	-0.0124174	0.886861	0.987517			FALSE	DepMap
BRD:BRD-A64610707-001-04-4	PRANOPROFEN	-0.0318822	0.607916	0.961585	0.306671	0.269081	32	53	-0.0375903	0.52772	0.910356			FALSE	DepMap
BRD:BRD-A64698388-003-01-7	LEVO-PHENCYNONATE	-0.00215973	0.9725	0.995375	0.0912177	-0.0367776	32	50	-0.127995	0.230509	0.792728			FALSE	DepMap
BRD:BRD-A64743628-001-01-5	ISOMETHEPTENE-MUCATE	0.0603344	0.331352	0.926004	-0.630837	-0.500786	32	53	0.130052	0.118589	0.721384			FALSE	DepMap
BRD:BRD-A64808605-003-02-7	AH11110	-0.0737009	0.235227	0.890336	0.139768	0.056198	32	53	-0.0835704	0.263262	0.820891			FALSE	DepMap
BRD:BRD-A64977602-001-15-9	MIRTAZAPINE	0.0591345	0.342006	0.928266	0.184839	0.240743	32	52	0.0559034	0.450653	0.894532			FALSE	DepMap
BRD:BRD-A65013509-003-24-4	OXYBUTYNIN	-0.0277658	0.655652	0.966942	0.332983	0.25818	32	52	-0.0748023	0.331545	0.860968			FALSE	DepMap
BRD:BRD-A65051990-001-12-9	ACENOCOUMAROL	-0.0318404	0.608387	0.962042	0.0966698	0.0803958	32	53	-0.016274	0.834062	0.980395			FALSE	DepMap
BRD:BRD-A65145453-001-06-1	ATPA	-0.0305034	0.625549	0.962214	0.369889	0.270711	32	50	-0.0991777	0.212486	0.783588			FALSE	DepMap
BRD:BRD-A65248799-001-01-7	EMD-53998	-0.0330424	0.594914	0.958806	-0.244651	-0.249122	32	53	-0.00447171	0.963384	0.996562			FALSE	DepMap
BRD:BRD-A65280694-003-13-7	MOLINDONE	-0.0409458	0.510723	0.947902	0.0664984	0.0195711	32	52	-0.0469274	0.579177	0.923427			FALSE	DepMap
BRD:BRD-A65440446-001-04-1	CIMATEROL	0.0237443	0.702964	0.970022	0.118295	0.0575573	32	52	-0.0607375	0.501809	0.905299			FALSE	DepMap
BRD:BRD-A65449987-001-10-4	FLUNISOLIDE	-0.0398499	0.522108	0.948215	0.253211	0.181106	32	53	-0.0721047	0.504388	0.905299			FALSE	DepMap
BRD:BRD-A65562236-001-01-2	SOLAMARGINE	-0.0307817	0.625131	0.962116	0.0999307	-0.107769	31	51	-0.207699	0.0300602	0.573384			FALSE	DepMap
BRD:BRD-A65597028-003-07-3	RX-821002	-0.0550434	0.376485	0.932555	0.028243	0.0522832	33	52	0.0240402	0.749181	0.967699			FALSE	DepMap
BRD:BRD-A65615053-003-02-2	ZACOPRIDE	0.0503353	0.419609	0.94309	-0.199029	-0.142263	32	53	0.0567662	0.519258	0.908446			FALSE	DepMap
BRD:BRD-A65671304-001-07-5	CANDESARTAN-CILEXETIL	0.0335003	0.590537	0.956836	-0.0809404	-0.0305719	32	52	0.0503684	0.622873	0.934387			FALSE	DepMap
BRD:BRD-A65683612-001-07-7	PHENYLPIRACETAM	0.0190965	0.76183	0.974	-0.0590356	-0.088264	31	51	-0.0292284	0.68229	0.949265			FALSE	DepMap
BRD:BRD-A65767837-001-04-4	HYDROCORTISONE-ACETATE	0.00696337	0.910799	0.987658	0.245899	0.238041	32	53	-0.00785866	0.937011	0.993059			FALSE	DepMap
BRD:BRD-A65793993-001-01-6	BTS-72664	-0.0823343	0.21334	0.881389	0.153665	0.183075	26	47	0.0294097	0.674337	0.946012			FALSE	DepMap
BRD:BRD-A65797496-048-09-3	DEPTROPINE	-0.105851	0.0878807	0.783026	0.037518	-0.134426	32	53	-0.171944	0.0193139	0.52677			FALSE	DepMap
BRD:BRD-A65818372-001-05-3	IOVERSOL	-0.0468698	0.461299	0.943387	-0.0333046	-0.0527809	33	50	-0.0194763	0.830003	0.980395			FALSE	DepMap
BRD:BRD-A66116161-001-02-3	AM-1241	-0.0654159	0.293122	0.917495	0.043221	-0.0785089	32	52	-0.12173	0.110216	0.712212			FALSE	DepMap
BRD:BRD-A66143912-001-01-1	3-HYDROXY-3-PHENYLPENTANAMIDE	0.0331547	0.616674	0.962116	-0.126199	-0.0816246	26	47	0.0445743	0.515598	0.908446			FALSE	DepMap
BRD:BRD-A66419424-001-02-4	IXAZOMIB-CITRATE	0.0749642	0.228181	0.890336	-4.47651	-3.95802	33	52	0.51849	0.0357606	0.585076			FALSE	DepMap
BRD:BRD-A66435872-332-01-8	HTMT	0.0580335	0.350149	0.929468	-0.0248089	0.000220729	32	53	0.0250297	0.689377	0.953148			FALSE	DepMap
BRD:BRD-A66521565-001-01-8	TC-E-5006	0.0353032	0.594829	0.958806	-0.183921	-0.170904	28	47	0.0130173	0.811262	0.975613			FALSE	DepMap
BRD:BRD-A66788520-001-01-7	2-(3-MERCAPTOPROPYL)PENTANEDIOIC-ACID	-0.0528471	0.424787	0.94309	0.227281	0.168395	26	47	-0.0588856	0.412747	0.881677			FALSE	DepMap
BRD:BRD-A66869276-001-02-9	DIFLORASONE-DIACETATE	0.0674968	0.277081	0.908714	0.230745	0.346682	32	53	0.115937	0.285354	0.832974			FALSE	DepMap
BRD:BRD-A66920069-001-01-3	FENIGAM	-0.0684998	0.269992	0.906158	0.0987956	-0.0658422	32	53	-0.164638	0.0598366	0.637835			FALSE	DepMap
BRD:BRD-A66966115-001-01-0	NM107	-0.0211713	0.732871	0.97007	-0.0196002	-0.0134698	33	53	0.00613034	0.936993	0.993059			FALSE	DepMap
BRD:BRD-A67006024-001-04-8	SNAP	0.00939659	0.883818	0.983806	0.0515718	0.0146496	32	49	-0.0369223	0.658083	0.941806			FALSE	DepMap
BRD:BRD-A67036568-001-03-9	RBC8	0.0777563	0.17838	0.876978	0.0351414	0.134168	48	57	0.0990266	0.175056	0.768428			FALSE	DepMap
BRD:BRD-A67060370-001-02-9	ALBENDAZOLE-OXIDE	-0.0652108	0.293705	0.917634	-0.181915	-0.234212	32	53	-0.052297	0.573266	0.921553			FALSE	DepMap
BRD:BRD-A67097164-001-18-7	IFOSFAMIDE	-0.0359739	0.563395	0.94983	0.174852	0.154224	33	52	-0.0206283	0.805049	0.975124			FALSE	DepMap
BRD:BRD-A67101513-001-03-7	HYGROMYCIN-B	0.0242257	0.697236	0.968733	-0.0416575	-0.0262028	32	53	0.0154547	0.866927	0.984971			FALSE	DepMap
BRD:BRD-A67181951-001-01-2	GADOBUTROL	-0.0683186	0.27034	0.906158	0.117078	0.00284562	33	53	-0.114232	0.166752	0.768428			FALSE	DepMap
BRD:BRD-A67182178-001-01-7	TOLOXATONE	-0.1134	0.0701058	0.75097	0.124915	-0.0259224	31	53	-0.150837	0.0421474	0.595367			FALSE	DepMap
BRD:BRD-A67265925-236-02-6	SODIUM-ASCORBATE	-0.00417989	0.942398	0.990737	0.0456271	-0.018248	48	57	-0.0638751	0.427516	0.887793			FALSE	DepMap
BRD:BRD-A67305656-001-01-5	SPIRAMYCIN	-0.015924	0.799709	0.97772	0.0445309	-0.00969721	31	53	-0.0542281	0.412782	0.881677			FALSE	DepMap
BRD:BRD-A67363467-001-01-3	DIHYDROSTREPTOMYCIN	0.0554694	0.371873	0.931325	0.15455	0.216011	32	53	0.0614614	0.375565	0.878479			FALSE	DepMap
BRD:BRD-A67482312-001-02-6	4-P-PDOT	-0.0548406	0.378248	0.933379	0.0821898	0.0664274	32	52	-0.0157623	0.83568	0.980395			FALSE	DepMap
BRD:BRD-A67514145-003-05-8	FURALTADONE	-0.0403619	0.519222	0.948141	0.0779928	-0.0299715	32	50	-0.107964	0.239717	0.79804			FALSE	DepMap
BRD:BRD-A67516570-001-02-8	LAFUTIDINE	0.0176671	0.776633	0.974689	-0.797893	-0.894401	32	52	-0.0965074	0.155869	0.759831			FALSE	DepMap
BRD:BRD-A67521319-001-01-6	PIMONIDAZOLE	-0.0280189	0.653348	0.966942	0.056948	0.0144106	32	53	-0.0425374	0.624831	0.936031			FALSE	DepMap
BRD:BRD-A67531813-001-01-6	POLYINOSINE	-0.0175595	0.790956	0.975838	0.0534269	-0.00217403	26	47	-0.0556009	0.41301	0.881677			FALSE	DepMap
BRD:BRD-A67616246-001-07-9	LEVOMEQUITAZINE	-0.0327021	0.599421	0.959254	0.281818	0.169543	32	52	-0.112276	0.0946492	0.707581			FALSE	DepMap
BRD:BRD-A67748489-001-10-0	K-858	0.136526	0.0277959	0.682196	-2.02449	-1.57037	32	52	0.454112	0.0709343	0.670482			FALSE	DepMap
BRD:BRD-A67862938-034-14-9	NAFTIDROFURYL	-0.041687	0.501445	0.947902	-0.277597	-0.32538	33	53	-0.0477838	0.574235	0.921978			FALSE	DepMap
BRD:BRD-A67975844-001-01-8	NSC-405020	-0.0138046	0.824231	0.97772	0.0947021	0.0735696	32	53	-0.0211325	0.777487	0.969577			FALSE	DepMap
BRD:BRD-A67976398-001-02-9	DQP-1105	-0.0143077	0.804636	0.97772	-0.0541769	-0.00473435	48	57	0.0494426	0.63786	0.93836			FALSE	DepMap
BRD:BRD-A68083442-001-01-6	PRANIDIPINE	-0.06596	0.289118	0.914174	0.0602206	0.0477745	33	52	-0.0124461	0.930568	0.992808			FALSE	DepMap
BRD:BRD-A68281735-001-18-6	REV-5901	0.0271484	0.661608	0.966942	0.0479743	0.114797	33	53	0.0668222	0.412646	0.881677			FALSE	DepMap
BRD:BRD-A68304895-003-02-2	BTS-54505	0.0852312	0.168872	0.872783	-0.291585	-0.162396	33	53	0.129189	0.235931	0.79512			FALSE	DepMap
BRD:BRD-A68464583-001-02-5	MAZINDOL	-0.107895	0.0830855	0.771121	0.391496	0.294121	32	53	-0.0973741	0.348455	0.865047			FALSE	DepMap
BRD:BRD-A68493689-001-01-9	SIMEPREVIR	0.0535105	0.390856	0.938822	0.10179	0.11469	32	53	0.0128999	0.894469	0.989969			FALSE	DepMap
BRD:BRD-A68509429-003-03-9	ETHYLNOREPINEPHRINE	-0.0747157	0.22973	0.890336	0.0293642	-0.0732867	32	53	-0.102651	0.279636	0.828179			FALSE	DepMap
BRD:BRD-A68589262-001-04-3	TROXIPIDE	-0.0302772	0.628787	0.962614	0.239741	0.170672	32	50	-0.069069	0.34979	0.866203			FALSE	DepMap
BRD:BRD-A68631409-001-05-4	EVODIAMINE	0.106425	0.0867747	0.783026	-2.20001	-1.76895	32	52	0.431063	0.0948383	0.707581			FALSE	DepMap
BRD:BRD-A68723818-050-32-5	BROMPHENIRAMINE	-0.114553	0.0651698	0.73288	0.293743	0.137172	32	53	-0.156571	0.0287655	0.571782			FALSE	DepMap
BRD:BRD-A68888262-003-15-1	AZELASTINE	-0.000592178	0.992388	0.998797	-0.0025285	0.0683327	33	53	0.0708611	0.324274	0.857894			FALSE	DepMap
BRD:BRD-A68942014-003-01-7	AMITIFADINE	-0.0229335	0.711589	0.970022	-0.0199094	-0.0547663	33	53	-0.0348569	0.632868	0.937683			FALSE	DepMap
BRD:BRD-A68969091-001-12-7	ECHINOMYCIN	-0.00064191	0.991828	0.998436	-3.72116	-3.78381	32	50	-0.0626436	0.817707	0.978078			FALSE	DepMap
BRD:BRD-A69126730-001-01-3	CPA-INHIBITOR	-0.0394276	0.551623	0.94983	0.0987888	0.0727594	26	47	-0.0260294	0.652073	0.941213			FALSE	DepMap
BRD:BRD-A69275535-001-01-5	PINITOL	0.0906019	0.143523	0.859348	-0.0181827	0.0314471	33	53	0.0496298	0.530622	0.910687			FALSE	DepMap
BRD:BRD-A69636825-003-04-7	DILTIAZEM	-0.0707834	0.253403	0.899475	0.0410756	-0.00468493	33	53	-0.0457605	0.520627	0.908446			FALSE	DepMap
BRD:BRD-A69651145-003-07-2	MINOCYCLINE	-0.0346848	0.587986	0.956498	-0.0101492	0.000995664	33	49	0.0111449	0.890118	0.9891			FALSE	DepMap
BRD:BRD-A69777949-001-24-2	FLUMEQUINE	-0.0314755	0.615263	0.962116	0.155737	0.105031	32	50	-0.0507062	0.475257	0.897617			FALSE	DepMap
BRD:BRD-A69815203-001-07-6	CYCLOSPORIN-A	-0.0110341	0.866858	0.978656	-0.0717245	0.0136999	30	47	0.0854244	0.457381	0.895502			FALSE	DepMap
BRD:BRD-A69917777-065-02-2	AMINOPENTAMIDE	0.00753235	0.903545	0.986399	0.250295	0.267674	32	53	0.0173791	0.829114	0.980395			FALSE	DepMap
BRD:BRD-A70083328-001-23-5	SECNIDAZOLE	-0.0835372	0.180897	0.876978	-1.58865	-1.81282	32	53	-0.224173	0.140051	0.747188			FALSE	DepMap
BRD:BRD-A70083328-001-24-3	SECNIDAZOLE	-0.0589203	0.354265	0.929468	-0.0194688	-0.0400359	33	50	-0.020567	0.814274	0.977338			FALSE	DepMap
BRD:BRD-A70182876-001-11-9	AZAPROPAZONE	0.0698427	0.226845	0.886917	0.1046	0.122643	48	57	0.0180422	0.849802	0.98335			FALSE	DepMap
BRD:BRD-A70268693-050-01-2	PG-9	-0.0763728	0.219541	0.884543	-0.0554719	-0.0192204	33	52	0.0362516	0.640595	0.938857			FALSE	DepMap
BRD:BRD-A70407468-001-02-0	PSB-36	0.0782114	0.208617	0.881134	-0.376255	-0.360987	32	52	0.0152677	0.876864	0.98717			FALSE	DepMap
BRD:BRD-A70514680-003-11-2	ARTICAINE	-0.0799079	0.201524	0.881134	0.204285	0.155063	32	50	-0.0492215	0.572298	0.921291			FALSE	DepMap
BRD:BRD-A70649075-008-30-8	SULCONAZOLE	-0.0661601	0.287656	0.914174	-0.0869905	-0.168878	32	53	-0.0818878	0.417506	0.884055			FALSE	DepMap
BRD:BRD-A70814879-001-01-2	ABC-294640	0.105281	0.111255	0.832591	0.0197821	0.0693497	26	47	0.0495676	0.378659	0.879249			FALSE	DepMap
BRD:BRD-A70858459-001-01-7	ESTRAMUSTINE	-0.0311052	0.616014	0.962116	-0.0659727	0.0117811	33	53	0.0777538	0.447794	0.89376			FALSE	DepMap
BRD:BRD-A70998768-004-01-1	PINAVERIUM	0.044035	0.477637	0.943387	-0.132333	-0.081563	33	53	0.0507703	0.487886	0.899092			FALSE	DepMap
BRD:BRD-A71033472-003-23-9	FENDILINE	-0.0630746	0.311707	0.925478	-0.434153	-0.517326	32	52	-0.0831728	0.354479	0.866784			FALSE	DepMap
BRD:BRD-A71157293-003-10-0	FURSULTIAMINE	0.0204811	0.741744	0.971314	-0.0972701	-0.0841228	32	53	0.0131473	0.873946	0.987054			FALSE	DepMap
BRD:BRD-A71262238-001-08-4	NAFADOTRIDE	0.0562307	0.366265	0.930765	0.11334	0.203763	32	52	0.0904229	0.372093	0.876656			FALSE	DepMap
BRD:BRD-A71407503-001-01-8	INIMUR	-0.0161541	0.795319	0.976616	0.197342	0.127242	32	52	-0.0701001	0.33914	0.863663			FALSE	DepMap
BRD:BRD-A71725768-001-01-3	METOXIBUTROPATE	-0.00342938	0.956003	0.99457	-0.0553878	-0.0659115	32	53	-0.0105237	0.890373	0.9891			FALSE	DepMap
BRD:BRD-A71765060-001-01-4	PICARTAMIDE	0.0230051	0.713938	0.970022	0.00313573	0.0553364	31	53	0.0522006	0.479977	0.898748			FALSE	DepMap
BRD:BRD-A71774530-001-05-9	LUFENURON	-0.0656268	0.291565	0.916128	-0.0447214	-0.128507	32	53	-0.0837861	0.254158	0.815023			FALSE	DepMap
BRD:BRD-A72066420-001-04-5	MIFOBATE	-0.0480906	0.440663	0.943387	0.0277455	0.113855	32	53	0.0861098	0.353502	0.866526			FALSE	DepMap
BRD:BRD-A72212290-300-01-4	EPRAZINONE	-0.0549788	0.379836	0.933379	-0.118637	-0.238688	32	50	-0.120051	0.17528	0.768428			FALSE	DepMap
BRD:BRD-A72297358-001-01-8	OZOLINONE	-0.099073	0.113769	0.834701	0.0654889	-0.0220239	31	53	-0.0875129	0.194428	0.778921			FALSE	DepMap
BRD:BRD-A72309220-001-04-1	METERGOLINE	-0.0898779	0.14676	0.859348	-0.0975486	-0.0590576	33	53	0.038491	0.597764	0.929158			FALSE	DepMap
BRD:BRD-A72351335-001-04-5	MISOPROSTOL	0.038949	0.536379	0.94983	0.115833	-6.72071e-06	31	51	-0.115839	0.217979	0.783588			FALSE	DepMap
BRD:BRD-A72390365-001-15-2	CHOLINE-ALFOSCERATE	-0.0576741	0.352216	0.929468	-0.148759	-0.129287	33	53	0.0194719	0.805279	0.975124			FALSE	DepMap
BRD:BRD-A72401848-001-02-2	GADOTERIDOL	0.095403	0.127838	0.843549	-0.138615	-0.0336663	31	53	0.104948	0.169101	0.768428			FALSE	DepMap
BRD:BRD-A72483914-001-03-7	SPIROXATRINE	-0.0684046	0.27066	0.906158	0.0194948	-0.113006	32	53	-0.132501	0.155362	0.759831			FALSE	DepMap
BRD:BRD-A72703248-003-04-9	SKF-96365	-0.0561645	0.366831	0.930948	-0.0909635	-0.209209	32	52	-0.118245	0.480891	0.898786			FALSE	DepMap
BRD:BRD-A72711497-236-03-8	LASALOCID	-0.00976876	0.874873	0.980319	-0.266731	-0.246065	33	53	0.0206667	0.910164	0.990891			FALSE	DepMap
BRD:BRD-A72716251-001-01-5	PERUVOSIDE	0.032755	0.599541	0.959254	-3.74642	-3.50499	32	53	0.241436	0.34165	0.863699			FALSE	DepMap
BRD:BRD-A72767275-003-01-6	NALMEFENE	0.0514104	0.408827	0.939973	0.0430186	0.191033	32	52	0.148015	0.051383	0.618202			FALSE	DepMap
BRD:BRD-A72988804-001-11-1	TIAPROFENIC-ACID	-0.112019	0.0736053	0.751211	0.131027	0.038592	31	53	-0.0924345	0.162842	0.768428			FALSE	DepMap
BRD:BRD-A73368467-003-17-6	FEXOFENADINE	-0.022024	0.722546	0.970022	-0.158895	-0.22678	33	53	-0.0678849	0.300596	0.841764			FALSE	DepMap
BRD:BRD-A73385064-001-01-5	BECLOMETHASONE	-0.0902688	0.149732	0.859348	0.118846	0.0134574	31	53	-0.105388	0.232104	0.792728			FALSE	DepMap
BRD:BRD-A73427433-240-01-3	ADAPREV	0.012981	0.838389	0.97772	-0.508895	-0.565433	33	50	-0.0565376	0.639166	0.93836			FALSE	DepMap
BRD:BRD-A73556557-001-06-4	TAGATOSE	-0.0160976	0.795247	0.976616	-0.109605	-0.0925661	33	53	0.0170394	0.786284	0.971536			FALSE	DepMap
BRD:BRD-A73566563-001-01-6	TIPRENOLOL	0.0703708	0.261749	0.902625	0.0602604	0.0831652	31	53	0.0229048	0.701618	0.957722			FALSE	DepMap
BRD:BRD-A73679382-236-01-8	MK-571	-0.0930676	0.137468	0.856521	0.00126653	-0.136642	31	53	-0.137908	0.0990312	0.707581			FALSE	DepMap
BRD:BRD-A73709786-001-01-3	LB-100	-0.0912757	0.144438	0.859348	0.229738	0.0770664	32	50	-0.152671	0.0996779	0.707581			FALSE	DepMap
BRD:BRD-A73871920-236-03-6	NANCHANGMYCIN	0.0660464	0.287553	0.914174	-2.8047	-2.52498	32	53	0.279723	0.302342	0.841764			FALSE	DepMap
BRD:BRD-A73891132-001-02-9	OXF-BD-02	0.0660712	0.252975	0.899475	-0.127414	0.173669	48	57	0.301083	0.0853562	0.705885			FALSE	DepMap
BRD:BRD-A73908300-001-06-7	EX-527	0.0442741	0.476098	0.943387	0.0772017	0.113004	32	53	0.0358021	0.635697	0.938349			FALSE	DepMap
BRD:BRD-A73930134-001-03-0	5-HYDROXYTRYPTOPHAN	0.0861117	0.178997	0.876978	-0.00557408	0.0800321	32	49	0.0856062	0.26053	0.819793			FALSE	DepMap
BRD:BRD-A74208568-003-01-5	CGP-54626	-0.0434863	0.484833	0.946257	-0.750018	-0.817785	32	52	-0.0677669	0.363467	0.872255			FALSE	DepMap
BRD:BRD-A74328360-409-02-8	ANTIMONYL	-0.00845387	0.884	0.983806	-0.645164	-0.690948	47	57	-0.0457847	0.806918	0.975124			FALSE	DepMap
BRD:BRD-A74347210-001-01-7	MINERVAL	0.0277212	0.675576	0.966942	0.128335	0.169732	26	47	0.0413976	0.431224	0.887793			FALSE	DepMap
BRD:BRD-A74387232-001-02-5	PMPA	0.039922	0.533728	0.94983	-0.0060643	0.0175965	32	49	0.0236608	0.784378	0.970654			FALSE	DepMap
BRD:BRD-A74391928-051-01-3	IBUTILIDE	-0.0171698	0.78235	0.974689	-0.425476	-0.399247	32	53	0.0262291	0.801588	0.974458			FALSE	DepMap
BRD:BRD-A74391928-051-02-1	IBUTILIDE	0.0580307	0.365507	0.930765	0.133325	0.0603896	32	49	-0.0729352	0.333273	0.860968			FALSE	DepMap
BRD:BRD-A74667430-001-23-6	ETODOLAC	0.0624071	0.314986	0.925478	0.208472	0.319761	32	53	0.111289	0.143474	0.75134			FALSE	DepMap
BRD:BRD-A74765037-001-01-1	ESTRADIOL-BENZOATE	-0.0245165	0.693783	0.966954	0.00532284	0.0532494	32	53	0.0479266	0.553139	0.91529			FALSE	DepMap
BRD:BRD-A74914197-001-02-9	PRALATREXATE	0.0302258	0.627361	0.962214	-1.55169	-1.14324	33	52	0.408449	0.0977654	0.707581			FALSE	DepMap
BRD:BRD-A74975734-004-09-9	HOMATROPINE	-0.0704583	0.263042	0.903394	-0.109616	-0.116074	31	51	-0.00645841	0.933288	0.992808			FALSE	DepMap
BRD:BRD-A74975734-004-10-7	HOMATROPINE	0.0788271	0.204173	0.881134	0.0048209	0.0670997	32	53	0.0622788	0.46369	0.897617			FALSE	DepMap
BRD:BRD-A74980173-001-11-9	GATIFLOXACIN	0.00667543	0.914309	0.988071	-0.0607261	-0.0794828	33	53	-0.0187568	0.84349	0.981971			FALSE	DepMap
BRD:BRD-A75015151-001-08-9	NKY-80	0.0427533	0.459692	0.943387	0.217584	0.200378	48	57	-0.0172064	0.890417	0.9891			FALSE	DepMap
BRD:BRD-A75140635-003-10-9	ISOQUINOLINE,-6,7-DIMETHOXY-1-METHYL-1,2,3,4-TETRAHYDRO,	-0.0235453	0.70425	0.970022	-0.0376713	-0.0232315	33	53	0.0144398	0.858319	0.984971			FALSE	DepMap
BRD:BRD-A75224450-001-02-4	IBUPROFEN-PICONOL	0.000545927	0.993092	0.999058	0.269007	0.206753	31	51	-0.0622546	0.359273	0.869594			FALSE	DepMap
BRD:BRD-A75305484-001-01-3	ANIDULAFUNGIN	0.0133672	0.829714	0.97772	-0.0510409	-0.0558317	32	53	-0.00479085	0.954889	0.996562			FALSE	DepMap
BRD:BRD-A75369945-001-01-2	VITAMIN-B12	-0.0163166	0.793306	0.976342	0.0439519	0.0238381	33	52	-0.0201137	0.817283	0.978078			FALSE	DepMap
BRD:BRD-A75479906-001-02-4	RIMANTADINE	0.0182538	0.768986	0.974	0.228169	0.294254	32	53	0.0660856	0.388246	0.879249			FALSE	DepMap
BRD:BRD-A75514485-001-02-9	CIM-0216	-0.0477854	0.409335	0.939973	0.137701	0.097654	47	57	-0.0400468	0.745199	0.967593			FALSE	DepMap
BRD:BRD-A75552914-001-15-0	ISOXICAM	0.0296181	0.634301	0.962614	-0.0419916	-0.0585449	32	52	-0.0165533	0.810962	0.975613			FALSE	DepMap
BRD:BRD-A75726477-003-21-3	CLENBUTEROL	-0.0331342	0.59389	0.958525	-0.74049	-0.800497	32	53	-0.0600068	0.426493	0.887718			FALSE	DepMap
BRD:BRD-A75769826-003-02-1	SDM25N	-0.103166	0.096914	0.806844	-0.229571	-0.334959	33	52	-0.105388	0.398405	0.879249			FALSE	DepMap
BRD:BRD-A75817871-001-06-7	BLEBBISTATIN-(+/-)	-0.105291	0.090829	0.790907	0.597107	0.425968	32	53	-0.171139	0.0278196	0.563527			FALSE	DepMap
BRD:BRD-A75850590-213-01-0	LOMEFLOXACIN	0.0217448	0.73364	0.97007	-0.419528	-0.292532	30	51	0.126996	0.177138	0.768428			FALSE	DepMap
BRD:BRD-A75919782-399-02-6	LEUCOVORIN	-0.0653587	0.294482	0.917634	0.350868	0.166071	32	53	-0.184797	0.0850915	0.705885			FALSE	DepMap
BRD:BRD-A75975749-001-01-4	BAFETINIB	0.00883699	0.88847	0.983806	-0.00398598	-0.00415884	31	51	-0.000172859	0.998955	0.999807			FALSE	DepMap
BRD:BRD-A76533773-001-01-9	LISADIMATE	0.0267882	0.669475	0.966942	-0.0867895	-0.107576	31	53	-0.0207861	0.729626	0.962666			FALSE	DepMap
BRD:BRD-A76672327-003-02-0	CLINDAMYCIN-PALMITATE	-0.0628655	0.315208	0.925478	0.124167	0.172599	32	50	0.0484324	0.567379	0.918669			FALSE	DepMap
BRD:BRD-A77118605-237-09-5	D609	0.0549568	0.341802	0.928266	-0.0186624	-0.00161125	48	57	0.0170512	0.835696	0.980395			FALSE	DepMap
BRD:BRD-A77218119-001-03-5	SYM-2206	0.0594421	0.338563	0.928266	0.0810149	0.0932744	32	53	0.0122595	0.872349	0.986612			FALSE	DepMap
BRD:BRD-A77291778-003-22-0	CYCLOPENTOLATE	-0.0598376	0.335354	0.928266	-0.5963	-0.589801	32	53	0.00649817	0.953053	0.996558			FALSE	DepMap
BRD:BRD-A77577770-003-08-9	PALMITOYLCARNITINE	-0.0409946	0.5094	0.947902	0.0917613	0.0527874	32	53	-0.0389739	0.626326	0.936556			FALSE	DepMap
BRD:BRD-A78093359-001-06-3	MRS-1845	0.0410682	0.510281	0.947902	-0.00302181	-0.0583376	32	53	-0.0553158	0.501058	0.905299			FALSE	DepMap
BRD:BRD-A78195072-001-06-2	IMEXON	0.000242304	0.996894	0.999277	-0.290279	-0.284474	32	53	0.00580484	0.943772	0.994044			FALSE	DepMap
BRD:BRD-A78210457-001-01-5	RG7112	0.142267	0.0314674	0.684587	-0.704842	-0.134769	28	47	0.570074	0.0221989	0.536308			FALSE	DepMap
BRD:BRD-A78277353-001-01-9	METAZOSIN	0.0528496	0.399512	0.939292	-0.0757323	-0.0205765	31	53	0.0551558	0.48663	0.899092			FALSE	DepMap
BRD:BRD-A78322124-003-14-0	DOBUTAMINE	-0.11202	0.0724759	0.751211	0.194436	0.0946776	32	53	-0.0997581	0.265961	0.821677			FALSE	DepMap
BRD:BRD-A78341343-001-01-6	REGADENOSON	0.0213315	0.731425	0.970022	-0.278855	-0.127866	32	53	0.150988	0.102081	0.708369			FALSE	DepMap
BRD:BRD-A78377521-001-05-5	MONASTROL	-0.120948	0.0514617	0.695328	-0.418236	-0.575048	33	52	-0.156813	0.0471763	0.603027			FALSE	DepMap
BRD:BRD-A78391468-001-02-8	PREDNISOLONE-HEMISUCCINATE	-0.0249722	0.687814	0.966942	0.301251	0.230336	32	53	-0.0709154	0.477369	0.897617			FALSE	DepMap
BRD:BRD-A78588743-001-03-4	EDITOL	-0.0883465	0.154584	0.859884	-0.301591	-0.404505	32	53	-0.102914	0.357278	0.868936			FALSE	DepMap
BRD:BRD-A78723049-001-01-2	CEFOTETAN	0.0864558	0.164444	0.867276	-0.0771694	-0.0608147	33	52	0.0163547	0.843805	0.981989			FALSE	DepMap
BRD:BRD-A78877355-001-03-0	NEFOPAM	-0.0107471	0.862722	0.978219	-0.00366247	0.00697024	32	53	0.0106327	0.900631	0.99086			FALSE	DepMap
BRD:BRD-A78952587-001-01-5	A740003	0.033503	0.590507	0.956836	0.0272157	0.0931477	32	52	0.0659319	0.423423	0.887718			FALSE	DepMap
BRD:BRD-A78965079-036-01-8	TAFENOQUINE	0.0236174	0.706671	0.970022	-0.102754	-0.111059	31	53	-0.0083045	0.934797	0.993059			FALSE	DepMap
BRD:BRD-A79052425-003-01-5	SIB-1553A	-0.0655098	0.296202	0.920179	-0.0281135	-0.142195	31	53	-0.114082	0.0990938	0.707581			FALSE	DepMap
BRD:BRD-A79431551-001-01-1	3-DEAZAADENOSINE	0.00251956	0.967669	0.995375	-0.172059	-0.23584	32	53	-0.0637817	0.469696	0.897617			FALSE	DepMap
BRD:BRD-A79643124-001-01-9	FLOSEQUINAN	-0.0590679	0.373329	0.931325	0.280214	0.220581	28	47	-0.0596329	0.299223	0.841244			FALSE	DepMap
BRD:BRD-A79672927-001-20-7	TROPICAMIDE	0.00882081	0.887146	0.983806	0.0672943	0.0735664	32	53	0.00627207	0.93305	0.992808			FALSE	DepMap
BRD:BRD-A79726147-001-02-9	CCG-1423	-0.0638499	0.269307	0.905707	0.412779	0.202763	48	57	-0.210017	0.071671	0.675918			FALSE	DepMap
BRD:BRD-A79768653-001-12-0	SIROLIMUS	-0.0549082	0.37766	0.9331	0.123702	-0.0713069	33	52	-0.195009	0.256152	0.815425			FALSE	DepMap
BRD:BRD-A79769222-001-01-3	NORFLUOXETINE	0.0192796	0.771021	0.974	0.233517	0.234442	26	47	0.00092497	0.990542	0.999807			FALSE	DepMap
BRD:BRD-A79803969-003-16-1	MEMANTINE	-0.0190742	0.759368	0.974	-0.434259	-0.434918	32	52	-0.000659336	0.995494	0.999807			FALSE	DepMap
BRD:BRD-A79981887-003-16-4	MIDODRINE	0.0575266	0.354379	0.929468	-0.592925	-0.49495	32	53	0.0979748	0.293578	0.836934			FALSE	DepMap
BRD:BRD-A80017228-001-25-7	BENDROFLUMETHIAZIDE	0.0605389	0.330649	0.926004	-0.317553	-0.25294	32	53	0.0646133	0.488064	0.899092			FALSE	DepMap
BRD:BRD-A80213327-305-08-3	NSC-23766	-0.0217377	0.727021	0.970022	-0.291184	-0.222054	32	52	0.0691305	0.638213	0.93836			FALSE	DepMap
BRD:BRD-A80280426-001-03-8	AD-5467	0.0554901	0.37824	0.933379	-0.318658	-0.178699	31	51	0.13996	0.110867	0.713283			FALSE	DepMap
BRD:BRD-A80321291-001-03-2	BIAPENEM	-0.0812405	0.2195	0.884543	0.204079	0.178113	26	47	-0.0259664	0.720477	0.960978			FALSE	DepMap
BRD:BRD-A80567330-001-01-7	ONO-AE3-208	-0.0828405	0.211535	0.881389	-0.05059	-0.09003	28	47	-0.03944	0.598438	0.929158			FALSE	DepMap
BRD:BRD-A80871782-004-06-9	HYDROXYAMPHETAMINE	0.122899	0.0473635	0.695328	-0.0847586	0.0582524	32	53	0.143011	0.11667	0.719706			FALSE	DepMap
BRD:BRD-A80908310-003-13-8	CLOPERASTINE	0.00598643	0.923421	0.989509	-0.253813	-0.270798	32	53	-0.0169855	0.840295	0.981076			FALSE	DepMap
BRD:BRD-A81129465-001-03-8	FENOPROFEN	0.00228682	0.971343	0.995375	-0.372774	-0.352973	33	50	0.019801	0.850299	0.98335			FALSE	DepMap
BRD:BRD-A81177136-001-12-7	KN-62	0.0256362	0.698741	0.969487	-0.1225	-0.108609	26	47	0.0138914	0.857016	0.984971			FALSE	DepMap
BRD:BRD-A81233518-004-16-1	GLYCOPYRROLATE	0.00709579	0.908936	0.987658	0.00938103	0.0308985	33	53	0.0215175	0.751362	0.968044			FALSE	DepMap
BRD:BRD-A81370665-001-03-6	BI-D1870	-0.0250808	0.686528	0.966942	-0.0474693	-0.17999	32	53	-0.13252	0.320201	0.85474			FALSE	DepMap
BRD:BRD-A81513827-001-03-6	SAXAGLIPTIN	-0.0485264	0.436529	0.943387	-0.128181	-0.276196	31	52	-0.148014	0.0967064	0.707581			FALSE	DepMap
BRD:BRD-A81541225-001-06-8	OLIGOMYCIN-A	0.0682403	0.273674	0.906432	-0.601669	-0.414189	32	53	0.187481	0.397459	0.879249			FALSE	DepMap
BRD:BRD-A81603255-001-01-0	CPSI-1306-(+/-)	-0.11453	0.083746	0.771121	0.199601	0.179584	28	47	-0.0200166	0.717406	0.960431			FALSE	DepMap
BRD:BRD-A81615860-003-01-7	FENCLONINE-(+/-)	0.0164618	0.791114	0.975838	-0.00504746	0.0246228	32	53	0.0296703	0.662218	0.942677			FALSE	DepMap
BRD:BRD-A82013137-300-01-1	PD-168568	-0.0389266	0.55756	0.94983	0.236721	0.192412	28	47	-0.0443087	0.527993	0.910356			FALSE	DepMap
BRD:BRD-A82035391-001-02-7	TOLVAPTAN	-0.081444	0.188664	0.876978	0.0719443	0.0341327	33	53	-0.0378116	0.582275	0.92456			FALSE	DepMap
BRD:BRD-A82396632-008-29-0	MICONAZOLE	0.100711	0.112874	0.832591	-0.337925	-0.193814	33	50	0.144111	0.161436	0.766521			FALSE	DepMap
BRD:BRD-A82522119-001-01-7	TIBOLONE	-0.0101612	0.870138	0.979248	0.0261783	-0.0325826	32	53	-0.0587608	0.407254	0.88084			FALSE	DepMap
BRD:BRD-A82772293-001-03-2	MEPAZINE	-0.0889981	0.161388	0.86233	-0.0821207	-0.23365	33	50	-0.151529	0.056229	0.628631			FALSE	DepMap
BRD:BRD-A83029242-001-05-3	PRASUGREL	-0.0738826	0.235887	0.890336	0.4312	0.282954	32	53	-0.148246	0.0643625	0.655731			FALSE	DepMap
BRD:BRD-A83644949-236-01-6	ARDEPARIN	-0.0587694	0.34782	0.929468	0.229834	0.074662	32	50	-0.155172	0.042248	0.595367			FALSE	DepMap
BRD:BRD-A83650191-004-02-8	A-61603	-0.00639296	0.921299	0.989509	-0.0714572	0.0509024	29	47	0.12236	0.17027	0.768428			FALSE	DepMap
BRD:BRD-A83792282-001-01-6	TC-I-2000	-0.0321655	0.627988	0.962214	0.0378783	0.033315	28	47	-0.00456328	0.944429	0.994256			FALSE	DepMap
BRD:BRD-A83802939-304-04-2	DEXAMETHASONE-SODIUM-PHOSPHATE	-0.120337	0.0522022	0.695328	0.497984	0.353592	32	53	-0.144392	0.18137	0.770025			FALSE	DepMap
BRD:BRD-A83937277-001-10-5	MEPHENYTOIN	-0.0750672	0.237723	0.89104	-0.375956	-0.526732	33	50	-0.150776	0.158601	0.759831			FALSE	DepMap
BRD:BRD-A84174393-236-07-1	MELOXICAM	0.0876222	0.167985	0.872589	-0.661569	-0.53471	33	50	0.126859	0.276755	0.826253			FALSE	DepMap
BRD:BRD-A84202322-001-01-7	NAV-26	0.0533521	0.421392	0.94309	0.205572	0.211114	28	47	0.00554247	0.935045	0.993059			FALSE	DepMap
BRD:BRD-A84389633-001-05-7	TROPANYL-3,5-DIMETHYLBENZOATE	-0.0242405	0.696502	0.968377	0.0849652	-0.0181021	32	53	-0.103067	0.261829	0.81986			FALSE	DepMap
BRD:BRD-A84465106-001-09-5	NISOLDIPINE	0.0140699	0.808135	0.97772	-0.552737	-0.519282	47	57	0.033455	0.795014	0.973601			FALSE	DepMap
BRD:BRD-A84481105-003-31-3	THIORIDAZINE	0.00688895	0.911579	0.987658	-0.263036	-0.188302	33	53	0.0747339	0.368624	0.87478			FALSE	DepMap
BRD:BRD-A84575140-001-02-4	PIMOBENDAN	-0.0865002	0.166702	0.868929	0.307991	0.194335	32	50	-0.113657	0.194946	0.779631			FALSE	DepMap
BRD:BRD-A84687895-001-03-2	NILVADIPINE	-0.018752	0.763312	0.974	-0.249029	-0.2356	32	53	0.013429	0.87727	0.98717			FALSE	DepMap
BRD:BRD-A84810646-001-01-6	GINSENOSIDE-RD	-0.0555026	0.378133	0.933379	0.235073	0.102082	31	51	-0.132991	0.0510546	0.615382			FALSE	DepMap
BRD:BRD-A84907376-300-03-8	ALCURONIUM	-0.127353	0.0398448	0.695328	0.222052	0.0679301	32	53	-0.154122	0.0729257	0.68092			FALSE	DepMap
BRD:BRD-A85025557-001-02-5	NCS-382	0.0416886	0.503079	0.947902	-0.200675	-0.208509	33	52	-0.00783346	0.919172	0.99159			FALSE	DepMap
BRD:BRD-A85216385-003-02-4	3-ALPHA-BIS-(4-FLUOROPHENYL)-METHOXYTROPANE	0.0233179	0.707513	0.970022	-0.146305	-0.0908624	32	53	0.0554427	0.494529	0.90234			FALSE	DepMap
BRD:BRD-A85242401-001-12-3	ASCORBIC-ACID	0.0203688	0.74359	0.971443	-0.0247291	-0.0194982	32	53	0.00523088	0.941311	0.99343			FALSE	DepMap
BRD:BRD-A85295731-001-06-4	TIOPRONIN	0.0429425	0.4937	0.947902	-0.211718	-0.0846575	31	53	0.12706	0.110889	0.713283			FALSE	DepMap
BRD:BRD-A85472596-001-02-2	L-670596	-0.0660404	0.289467	0.914174	0.258919	0.285445	32	53	0.0265267	0.742141	0.965861			FALSE	DepMap
BRD:BRD-A85548292-001-01-8	PIKETOPROFEN	-0.113475	0.0738951	0.751211	-0.0419138	-0.165716	33	50	-0.123803	0.135243	0.744426			FALSE	DepMap
BRD:BRD-A85587465-001-03-3	BEMESETRON	-0.0841146	0.175371	0.872783	-0.347589	-0.445276	32	53	-0.0976875	0.343355	0.863699			FALSE	DepMap
BRD:BRD-A85651701-001-19-7	CLOPAMIDE	-0.0893212	0.176905	0.876808	0.0266016	-0.0039264	28	47	-0.030528	0.719411	0.960793			FALSE	DepMap
BRD:BRD-A85667082-001-12-7	FULVESTRANT	-0.0759856	0.221892	0.884543	-0.251078	-0.301436	32	52	-0.0503579	0.52208	0.908682			FALSE	DepMap
BRD:BRD-A85876464-001-01-5	NIBENTAN	-0.0302522	0.626392	0.962214	0.0560342	-0.023576	32	53	-0.0796103	0.324699	0.857894			FALSE	DepMap
BRD:BRD-A86044036-001-26-5	FLURBIPROFEN-(+/-)	-0.0193762	0.756138	0.974	0.313234	0.247656	32	51	-0.0655779	0.419739	0.884295			FALSE	DepMap
BRD:BRD-A86216746-046-02-6	VARENICLINE	-0.0522556	0.403913	0.939292	0.124992	0.0485907	32	50	-0.076401	0.235082	0.793918			FALSE	DepMap
BRD:BRD-A86248581-001-01-4	TETRAHYDROURIDINE	-0.181314	0.00414597	0.666538	-0.170692	-0.252847	33	50	-0.0821547	0.297829	0.839591			FALSE	DepMap
BRD:BRD-A86354194-002-01-7	L-(+)-RHAMNOSE-MONOHYDRATE	0.0519484	0.403937	0.939292	-0.0206561	0.0130409	32	52	0.0336969	0.761391	0.969389			FALSE	DepMap
BRD:BRD-A86414188-003-01-5	RACTOPAMINE	0.0369434	0.552922	0.94983	-0.156097	-0.0562944	32	52	0.0998024	0.205077	0.781776			FALSE	DepMap
BRD:BRD-A86415025-050-01-0	1-(1,2-DIPHENYLETHYL)PIPERIDINE-(+/-)	0.0084118	0.892347	0.984142	-0.175985	-0.206451	32	53	-0.0304659	0.698964	0.956742			FALSE	DepMap
BRD:BRD-A86468475-300-02-9	SR-3677	-0.0376858	0.51532	0.947902	-0.286584	-0.242602	47	57	0.0439825	0.750278	0.967917			FALSE	DepMap
BRD:BRD-A86523169-001-01-0	NBI-74330-(+/-)	0.0258561	0.696918	0.968641	0.174163	0.213152	28	47	0.0389887	0.476499	0.897617			FALSE	DepMap
BRD:BRD-A86525947-001-01-4	OXFENICINE	0.0357339	0.589522	0.956498	0.305733	0.282286	26	47	-0.0234465	0.704764	0.959024			FALSE	DepMap
BRD:BRD-A86619021-001-04-8	ANDROGRAPHOLIDE	0.0954846	0.12455	0.843549	0.0909174	0.234252	32	52	0.143335	0.232264	0.792728			FALSE	DepMap
BRD:BRD-A86665761-001-01-1	GABAPENTIN-ENACARBIL	0.105781	0.0912206	0.790907	-0.331068	-0.207998	31	53	0.12307	0.0858491	0.705885			FALSE	DepMap
BRD:BRD-A86871940-001-01-9	NICARAVEN	-0.0904765	0.154517	0.859884	-0.240088	-0.370413	33	50	-0.130325	0.126646	0.730923			FALSE	DepMap
BRD:BRD-A87125127-001-03-9	3-MATIDA	0.00530761	0.927017	0.989509	-0.218102	-0.170376	47	57	0.0477261	0.662912	0.943004			FALSE	DepMap
BRD:BRD-A87130939-001-07-9	MASOPROCOL	0.0255321	0.688274	0.966942	-0.191334	-0.201356	33	50	-0.0100226	0.921462	0.992			FALSE	DepMap
BRD:BRD-A87435144-001-01-6	AZD7545	-0.0396191	0.52372	0.948215	-0.0574317	-0.0761287	32	53	-0.0186971	0.838961	0.981061			FALSE	DepMap
BRD:BRD-A87479750-001-02-7	TENIDAP	0.0869325	0.161312	0.86233	-0.071373	-0.0554494	32	53	0.0159236	0.821304	0.979133			FALSE	DepMap
BRD:BRD-A87673115-001-04-1	MOGUISTEINE	0.0338452	0.588901	0.956498	0.0595856	0.136942	32	50	0.0773565	0.378274	0.879249			FALSE	DepMap
BRD:BRD-A87715314-003-14-4	PRONETHALOL	-0.180244	0.00371738	0.640269	0.118831	-0.0125355	32	53	-0.131366	0.0996098	0.707581			FALSE	DepMap
BRD:BRD-A87983072-001-01-1	BENZOTRIPT	-0.0376287	0.5448	0.94983	0.299767	0.231763	32	53	-0.0680036	0.301691	0.841764			FALSE	DepMap
BRD:BRD-A88080608-001-04-2	EQUILIN	-0.0146071	0.814194	0.97772	0.0584612	0.0132155	32	53	-0.0452458	0.61748	0.932751			FALSE	DepMap
BRD:BRD-A88138582-001-04-8	HALCINONIDE	0.0885829	0.156695	0.86233	-0.160704	-0.0783769	32	50	0.0823274	0.468876	0.897617			FALSE	DepMap
BRD:BRD-A88254928-001-07-9	ALBUTEROL	-0.0134592	0.830858	0.97772	-0.0852752	-0.098262	31	51	-0.0129868	0.847563	0.983229			FALSE	DepMap
BRD:BRD-A88369366-001-01-7	TRELAGLIPTIN	-0.0656617	0.290375	0.914174	0.099016	-0.0184309	32	53	-0.117447	0.0924771	0.70657			FALSE	DepMap
BRD:BRD-A88548664-004-02-7	SKF-38393	0.00454101	0.941762	0.990555	-0.0879762	-0.099771	32	53	-0.0117947	0.898952	0.99086			FALSE	DepMap
BRD:BRD-A88562598-001-01-7	DEGARELIX	-0.0752043	0.232174	0.890336	0.0565986	-0.0329722	31	51	-0.0895708	0.221394	0.783588			FALSE	DepMap
BRD:BRD-A88644406-001-02-9	AVADOMIDE	-0.0633923	0.273563	0.906432	-0.027119	-0.0321507	48	57	-0.00503169	0.971953	0.997634			FALSE	DepMap
BRD:BRD-A88684804-001-04-3	BUCETIN	0.018229	0.769725	0.974	0.139706	0.251086	32	53	0.111381	0.256064	0.815425			FALSE	DepMap
BRD:BRD-A88787317-001-01-0	KI-20227	0.00244222	0.970663	0.995375	-0.117748	-0.0560222	28	47	0.061726	0.490951	0.899824			FALSE	DepMap
BRD:BRD-A89082344-001-08-7	PERIFOSINE	-0.0761694	0.226223	0.886606	0.161033	-0.0782818	31	51	-0.239315	0.053193	0.628159			FALSE	DepMap
BRD:BRD-A89164055-001-03-3	SORBINIL	-0.0631064	0.309587	0.924904	0.211558	0.108679	32	53	-0.102879	0.13825	0.747188			FALSE	DepMap
BRD:BRD-A89175223-051-14-8	BISOPROLOL	0.0101301	0.87078	0.979422	0.186586	0.214941	32	52	0.0283551	0.727511	0.962482			FALSE	DepMap
BRD:BRD-A89196962-300-01-7	DALARGIN	-0.00475294	0.939049	0.990154	-0.32951	-0.35622	32	53	-0.0267093	0.773266	0.969577			FALSE	DepMap
BRD:BRD-A89207210-001-01-6	TERGURIDE	-0.0174861	0.781383	0.974689	-0.0497399	-0.0739392	31	51	-0.0241993	0.7674	0.969577			FALSE	DepMap
BRD:BRD-A89337244-001-02-9	PD-102807	-0.0210456	0.735877	0.97007	-0.184573	-0.141199	32	53	0.0433738	0.699028	0.956742			FALSE	DepMap
BRD:BRD-A89585551-003-16-6	MEFLOQUINE	6.8844e-05	0.999121	0.999394	-0.0952126	-0.121459	32	53	-0.0262461	0.689703	0.953148			FALSE	DepMap
BRD:BRD-A89594340-003-11-5	CARNITINE-(D/L)	0.0106217	0.864568	0.978219	0.111762	0.124092	32	52	0.0123303	0.872768	0.986812			FALSE	DepMap
BRD:BRD-A89672324-001-03-0	CGP-55845	0.0210242	0.735642	0.97007	0.173894	0.211067	33	52	0.0371728	0.602067	0.92943			FALSE	DepMap
BRD:BRD-A90201073-001-02-9	GPI-688	-0.0119539	0.836549	0.97772	-0.131649	-0.154602	47	57	-0.0229522	0.783857	0.970553			FALSE	DepMap
BRD:BRD-A90272038-001-01-7	CGP-37849	-0.0710664	0.255188	0.899475	-0.133662	-0.189755	33	52	-0.0560924	0.396197	0.879249			FALSE	DepMap
BRD:BRD-A90515964-001-16-5	GUAIFENESIN	0.00626548	0.919708	0.989397	0.19219	0.148098	32	53	-0.0440916	0.508353	0.906726			FALSE	DepMap
BRD:BRD-A90547603-001-02-5	EPTIFIBATIDE	0.0343876	0.579999	0.952835	-0.1078	-0.0309499	32	53	0.0768498	0.384004	0.879249			FALSE	DepMap
BRD:BRD-A90551241-001-10-8	LORNOXICAM	-0.000689587	0.991169	0.998436	-0.0523591	-0.0900322	32	53	-0.0376732	0.590784	0.927269			FALSE	DepMap
BRD:BRD-A90625545-001-02-0	CLINOFIBRATE	-0.0471521	0.447882	0.943387	-0.0338688	-0.0506486	32	53	-0.0167798	0.84428	0.982008			FALSE	DepMap
BRD:BRD-A90642009-001-03-2	BENAXIBINE	0.0839427	0.205505	0.881134	0.0233759	0.139852	28	47	0.116476	0.0498804	0.607164			FALSE	DepMap
BRD:BRD-A90695733-001-07-4	MANIDIPINE	-0.0230648	0.710545	0.970022	-0.151238	-0.088265	32	53	0.0629733	0.387668	0.879249			FALSE	DepMap
BRD:BRD-A90751343-001-02-9	CACCINH-A01	0.00736001	0.898755	0.985167	-0.103877	-0.0263011	48	57	0.0775763	0.512477	0.908003			FALSE	DepMap
BRD:BRD-A90799790-001-19-9	ISRADIPINE	0.140904	0.0228673	0.682196	0.191792	0.307768	32	53	0.115976	0.0806676	0.702018			FALSE	DepMap
BRD:BRD-A90926615-001-01-9	ADRAFINIL	0.068159	0.272387	0.906432	0.0513493	0.0821933	32	53	0.030844	0.648915	0.941213			FALSE	DepMap
BRD:BRD-A91008255-003-24-8	BEPRIDIL	0.0154939	0.80351	0.97772	0.328359	0.276937	32	52	-0.051422	0.474727	0.897617			FALSE	DepMap
BRD:BRD-A91031770-001-01-8	SB-268262	-0.0291407	0.660678	0.966942	-4.53101	-4.413	28	47	0.118009	0.353352	0.866526			FALSE	DepMap
BRD:BRD-A91366704-001-01-9	EPRINOMECTIN	0.0375618	0.545515	0.94983	-0.0947762	0.0507246	32	53	0.145501	0.2339	0.792858			FALSE	DepMap
BRD:BRD-A91386192-001-07-9	TROFOSFAMIDE	-0.00670319	0.907902	0.987643	-0.00224747	0.0385876	48	57	0.040835	0.678276	0.948324			FALSE	DepMap
BRD:BRD-A91444184-300-01-9	BUCLIZINE	0.0549253	0.381236	0.933379	-0.139778	-0.0921694	31	53	0.0476087	0.442016	0.89017			FALSE	DepMap
BRD:BRD-A91448670-001-08-9	MANDELIC-ACID	-0.106352	0.0658489	0.734457	-0.0366089	-0.175859	47	57	-0.13925	0.188533	0.772591			FALSE	DepMap
BRD:BRD-A91452556-001-04-0	ESTRADIOL-CYPIONATE	0.128353	0.0386787	0.695328	-0.57532	-0.259458	32	53	0.315861	0.0111845	0.463282			FALSE	DepMap
BRD:BRD-A91699651-316-10-9	CHLOROQUINE	0.0413381	0.505855	0.947902	-0.136216	-0.0563177	32	53	0.0798983	0.330222	0.86039			FALSE	DepMap
BRD:BRD-A91728607-236-11-9	CITICOLINE	-0.0117511	0.85148	0.97772	0.0258367	0.0808734	31	53	0.0550367	0.438828	0.88876			FALSE	DepMap
BRD:BRD-A91733352-300-04-5	CAMYLOFINE-CHLORHYDRATE	-0.0252143	0.685525	0.966942	-0.152204	-0.174099	32	53	-0.0218948	0.803861	0.975124			FALSE	DepMap
BRD:BRD-A91822151-001-05-0	PICROTIN	-0.136454	0.028804	0.684587	0.00925811	-0.136963	32	50	-0.146221	0.0572798	0.629283			FALSE	DepMap
BRD:BRD-A91831168-003-02-5	TETRAHYDROPAPAVERINE	0.0350679	0.573267	0.950362	0.0502446	0.138197	32	52	0.0879521	0.282972	0.831634			FALSE	DepMap
BRD:BRD-A92096630-001-02-8	SHIKIMIC-ACID	-0.0379546	0.542102	0.94983	0.150321	0.125544	32	52	-0.0247769	0.766133	0.969577			FALSE	DepMap
BRD:BRD-A92177080-001-02-1	BETAMETHASONE-ACETATE	-0.0260278	0.678325	0.966942	0.112984	0.0608789	31	53	-0.0521053	0.583344	0.924952			FALSE	DepMap
BRD:BRD-A92262698-001-02-5	CHLORPHENESIN	-0.0798753	0.202596	0.881134	-0.0851357	-0.140147	31	53	-0.0550113	0.444587	0.892309			FALSE	DepMap
BRD:BRD-A92341659-001-04-0	PRULIFLOXACIN	-0.0767295	0.220992	0.884543	-0.0123185	-0.0385026	31	53	-0.0261841	0.731937	0.963615			FALSE	DepMap
BRD:BRD-A92439610-001-05-7	TRIAMCINOLONE-ACETONIDE	-0.0151834	0.806638	0.97772	0.101671	0.0751513	33	53	-0.0265194	0.806411	0.975124			FALSE	DepMap
BRD:BRD-A92448440-001-01-3	SARI-59-801	0.0341854	0.605758	0.960494	0.135101	0.222094	26	47	0.086993	0.24028	0.798599			FALSE	DepMap
BRD:BRD-A92537424-001-04-7	DANAZOL	0.0399653	0.520096	0.948141	-0.144545	-0.0244273	32	53	0.120118	0.303563	0.842586			FALSE	DepMap
BRD:BRD-A92630576-050-24-1	TRIMEBUTINE	0.0827485	0.182505	0.876978	-0.335156	-0.197282	32	53	0.137874	0.184501	0.77167			FALSE	DepMap
BRD:BRD-A92670106-003-05-4	TOCAINIDE	-0.0904752	0.145639	0.859348	0.0589817	-0.0340478	32	53	-0.0930295	0.147823	0.755859			FALSE	DepMap
BRD:BRD-A92800748-001-05-5	TIE2-KINASE-INHIBITOR	-0.00729119	0.906798	0.987454	-0.1475	-0.137603	32	52	0.00989702	0.918366	0.99159			FALSE	DepMap
BRD:BRD-A92826379-001-01-5	LUPANINE	-0.0154023	0.803907	0.97772	-0.14907	-0.144084	33	53	0.00498581	0.958114	0.996562			FALSE	DepMap
BRD:BRD-A92872453-001-01-8	N-ACETYLMANNOSAMINE	0.0459094	0.460816	0.943387	-0.109345	-0.141573	32	52	-0.032228	0.698829	0.956742			FALSE	DepMap
BRD:BRD-A92933783-050-01-6	SM-21	-0.00028949	0.996295	0.999213	0.162136	0.205516	33	52	0.0433794	0.562789	0.918669			FALSE	DepMap
BRD:BRD-A93000692-001-08-1	CIGLITAZONE	-0.0573026	0.357188	0.929468	-0.178571	-0.211785	32	52	-0.0332135	0.768725	0.969577			FALSE	DepMap
BRD:BRD-A93093700-001-02-9	TEMAZEPAM	0.0458575	0.460455	0.943387	-0.557079	-0.46437	32	53	0.092709	0.619446	0.932974			FALSE	DepMap
BRD:BRD-A93236127-001-04-5	DIGITOXIN	0.0447668	0.4712	0.943387	-3.3912	-3.15128	32	53	0.239917	0.281709	0.829788			FALSE	DepMap
BRD:BRD-A93255169-001-28-3	THALIDOMIDE	0.0335196	0.589603	0.956498	-0.0446775	0.0953552	32	53	0.140033	0.192192	0.77506			FALSE	DepMap
BRD:BRD-A93353767-008-02-2	ISOCONAZOLE	0.00980279	0.874441	0.980059	-0.089658	-0.14725	33	53	-0.0575916	0.500456	0.905299			FALSE	DepMap
BRD:BRD-A93407926-001-01-1	ALLOPURINOL-RIBOSIDE	-0.124154	0.0455499	0.695328	0.136202	-0.109105	33	52	-0.245307	0.0345925	0.583525			FALSE	DepMap
BRD:BRD-A93477898-001-04-2	PETCM	0.205165	0.000916359	0.399838	-0.341083	0.0593891	32	53	0.400472	0.00644923	0.427002			FALSE	DepMap
BRD:BRD-A93683007-001-01-9	MABUPROFEN	-0.0219007	0.727111	0.970022	0.0210175	0.0158815	31	53	-0.00513603	0.940453	0.993425			FALSE	DepMap
BRD:BRD-A93695607-322-02-5	NICOTINE	0.0297954	0.642359	0.962647	-0.233877	-0.200154	32	49	0.0337229	0.757028	0.969389			FALSE	DepMap
BRD:BRD-A93699261-236-03-4	SODIUM-DANSHENSU	-0.0381921	0.551614	0.94983	0.26475	0.20291	32	49	-0.0618399	0.400793	0.879249			FALSE	DepMap
BRD:BRD-A93717708-051-01-2	VUF11207	-0.0829514	0.210923	0.881389	-0.00924174	-0.0874167	28	47	-0.078175	0.229454	0.792728			FALSE	DepMap
BRD:BRD-A93964801-003-03-3	CLINAFLOXACIN	0.0101011	0.870653	0.979422	-0.0845521	-0.0531093	33	53	0.0314427	0.724263	0.962149			FALSE	DepMap
BRD:BRD-A94008949-001-01-9	TELITHROMYCIN	0.0266679	0.668443	0.966942	-0.145795	-0.119198	32	53	0.0265969	0.733232	0.964007			FALSE	DepMap
BRD:BRD-A94033181-001-01-4	AZD6765	0.00467741	0.940247	0.990154	0.138138	0.122477	32	53	-0.0156602	0.833342	0.980395			FALSE	DepMap
BRD:BRD-A94055480-001-02-9	ISO-1	0.0330168	0.568719	0.94983	-0.060372	-0.00725759	47	57	0.0531144	0.563451	0.918669			FALSE	DepMap
BRD:BRD-A94276798-001-01-4	TALINOLOL	0.0295098	0.634233	0.962614	0.1843	0.225867	33	53	0.0415663	0.659588	0.942582			FALSE	DepMap
BRD:BRD-A94323479-001-02-8	KI16198	0.0612199	0.324295	0.925753	-0.051996	-0.0189091	32	53	0.0330869	0.745433	0.967593			FALSE	DepMap
BRD:BRD-A94523291-304-02-7	PREDNISOLONE-SODIUM-PHOSPHATE	0.0170193	0.784211	0.974917	0.296146	0.241694	32	53	-0.0544518	0.48353	0.898898			FALSE	DepMap
BRD:BRD-A94543220-001-24-7	BIFONAZOLE	0.0436957	0.481884	0.945139	0.087927	0.16608	32	53	0.0781533	0.306042	0.845082			FALSE	DepMap
BRD:BRD-A94580299-001-10-4	KL-001	-0.0294435	0.657375	0.966942	-0.0588457	-0.0954421	28	47	-0.0365965	0.517244	0.908446			FALSE	DepMap
BRD:BRD-A94624445-236-17-0	BUCLADESINE	-0.0965437	0.129398	0.843549	0.167698	0.0407483	30	51	-0.12695	0.157771	0.759831			FALSE	DepMap
BRD:BRD-A94640958-001-01-7	AUTOTAXIN-MODULATOR-1	0.0516203	0.436637	0.943387	0.0229768	0.0516335	28	47	0.0286567	0.671243	0.945029			FALSE	DepMap
BRD:BRD-A94709349-001-08-3	METAXALONE	-0.0184393	0.767144	0.974	-0.127972	-0.124782	32	53	0.00319016	0.970545	0.997634			FALSE	DepMap
BRD:BRD-A94756469-001-04-7	DIGOXIN	0.068082	0.27293	0.906432	-3.86484	-3.29929	32	53	0.565544	0.0336582	0.581248			FALSE	DepMap
BRD:BRD-A94965935-001-01-6	CICLOPROFEN	-0.0275483	0.634423	0.962614	0.0866387	0.0883927	47	57	0.00175397	0.98648	0.999669			FALSE	DepMap
BRD:BRD-A94993966-001-04-4	VILDAGLIPTIN	0.0181714	0.769999	0.974	-0.162703	-0.126931	32	53	0.0357717	0.727234	0.962482			FALSE	DepMap
BRD:BRD-A94993966-001-05-1	VILDAGLIPTIN	0.0428613	0.50053	0.947902	-0.110539	-0.0440378	33	50	0.0665008	0.440033	0.88876			FALSE	DepMap
BRD:BRD-A95121829-001-08-9	GINKGOLIDE-A	-0.0176971	0.776263	0.974689	0.114703	0.0802865	32	52	-0.0344163	0.684895	0.950517			FALSE	DepMap
BRD:BRD-A95300432-001-01-3	DECERNOTINIB	-0.00256091	0.96917	0.995375	-0.197902	-0.185252	26	47	0.0126498	0.841703	0.981411			FALSE	DepMap
BRD:BRD-A95340155-001-09-7	METHYCLOTHIAZIDE	0.109096	0.0785364	0.767841	0.104463	0.243341	32	53	0.138878	0.0609086	0.642414			FALSE	DepMap
BRD:BRD-A95602221-003-02-1	CELIPROLOL	-0.0450826	0.468936	0.943387	-0.00291965	-0.12034	32	52	-0.117421	0.184714	0.77167			FALSE	DepMap
BRD:BRD-A95683721-001-03-8	KW-3902	0.0775824	0.242055	0.893189	-0.0269668	0.0319958	28	47	0.0589626	0.310301	0.846225			FALSE	DepMap
BRD:BRD-A95696066-003-13-8	NISOXETINE	0.0948603	0.126307	0.843549	-0.115758	0.00363963	32	53	0.119398	0.328144	0.858737			FALSE	DepMap
BRD:BRD-A95755460-001-01-3	TALAROZOLE	0.0568247	0.361218	0.929468	-0.471229	-0.340356	33	52	0.130873	0.176061	0.768428			FALSE	DepMap
BRD:BRD-A95869247-001-26-9	INDAPAMIDE	-0.0940068	0.129027	0.843549	0.147215	-0.0537989	33	53	-0.201014	0.0154732	0.508906			FALSE	DepMap
BRD:BRD-A95886749-001-03-5	COLFOSCERIL-PALMITATE	-0.0917754	0.147031	0.859348	-0.0127716	-0.117644	33	51	-0.104872	0.170644	0.768428			FALSE	DepMap
BRD:BRD-A95939040-001-01-2	SERTACONAZOLE	0.0884781	0.153969	0.859574	-0.0207995	0.145695	32	53	0.166494	0.101924	0.708369			FALSE	DepMap
BRD:BRD-A96292436-003-16-1	EFLORNITHINE	0.0819612	0.187567	0.876978	-0.283794	-0.183326	32	52	0.100468	0.344329	0.863699			FALSE	DepMap
BRD:BRD-A96407378-001-15-1	ALLANTOIN	0.00116495	0.98505	0.997223	0.0421141	0.0636393	32	53	0.0215252	0.764293	0.969577			FALSE	DepMap
BRD:BRD-A96456596-001-02-2	FPL-55712	0.0339664	0.58465	0.955201	-0.262191	-0.311955	32	53	-0.0497634	0.697413	0.956732			FALSE	DepMap
BRD:BRD-A96466199-001-01-4	NUCLOMEDONE	0.00214365	0.972758	0.995375	-0.206129	-0.19549	31	53	0.0106386	0.929665	0.992808			FALSE	DepMap
BRD:BRD-A96485169-001-14-3	EBPC	-0.0226625	0.715372	0.970022	0.156188	0.138545	32	53	-0.0176423	0.849012	0.983327			FALSE	DepMap
BRD:BRD-A96529864-001-01-3	ISOSTEVIOL	-0.0105481	0.864982	0.978219	-0.106264	-0.129406	33	53	-0.0231417	0.806167	0.975124			FALSE	DepMap
BRD:BRD-A96977263-001-03-7	M-14157	-0.0248089	0.699008	0.969487	-0.429535	-0.466571	32	49	-0.0370358	0.659288	0.94256			FALSE	DepMap
BRD:BRD-A97104540-004-15-0	FENOTEROL	-0.11658	0.059544	0.719032	-0.0168605	-0.0943776	33	53	-0.0775171	0.279466	0.828179			FALSE	DepMap
BRD:BRD-A97437073-050-14-5	ROSIGLITAZONE	0.0425978	0.492136	0.947902	-0.304874	-0.31208	33	53	-0.00720587	0.922657	0.992			FALSE	DepMap
BRD:BRD-A97479839-003-13-3	PIPERIDOLATE	-0.0413368	0.505869	0.947902	0.020758	0.0585416	32	53	0.0377836	0.549303	0.914163			FALSE	DepMap
BRD:BRD-A97674275-001-11-8	RANOLAZINE	0.0224418	0.718026	0.970022	-0.172642	-0.15724	32	53	0.0154013	0.868485	0.985648			FALSE	DepMap
BRD:BRD-A97701745-001-16-0	PINDOLOL	0.1541	0.0127515	0.682196	0.0757167	0.148296	32	53	0.0725794	0.524904	0.909147			FALSE	DepMap
BRD:BRD-A97730597-003-11-5	HEXYLCAINE	0.0458644	0.461256	0.943387	0.00237016	0.15431	32	52	0.15194	0.0484302	0.604434			FALSE	DepMap
BRD:BRD-A97739905-001-26-5	KETOPROFEN	-0.0415595	0.511938	0.947902	0.325936	0.22131	32	51	-0.104626	0.179128	0.76845			FALSE	DepMap
BRD:BRD-A98174560-001-02-1	CHLORALOSE	0.0558163	0.369813	0.931325	0.20766	0.267992	32	53	0.0603327	0.387817	0.879249			FALSE	DepMap
BRD:BRD-A98299281-050-09-6	HYDROXYTACRINE-MALEATE-(R,S)	0.0479072	0.441523	0.943387	-0.27211	-0.175936	32	52	0.0961749	0.339219	0.863663			FALSE	DepMap
BRD:BRD-A98378129-001-02-2	TALNIFLUMATE	0.0312048	0.618308	0.962116	-0.58605	-0.597317	32	50	-0.0112665	0.901834	0.99086			FALSE	DepMap
BRD:BRD-A98845662-036-03-7	DESVENLAFAXINE	0.0103691	0.867505	0.978656	0.124325	0.170724	32	53	0.0463994	0.520591	0.908446			FALSE	DepMap
BRD:BRD-A98990573-003-01-3	EPINASTINE	0.0992183	0.112531	0.832591	0.108583	0.239556	32	53	0.130973	0.0622681	0.646897			FALSE	DepMap
BRD:BRD-A99117172-065-04-0	HYDROXYCHLOROQUINE	-0.0565591	0.363469	0.930597	0.0135034	-0.101261	32	53	-0.114764	0.147079	0.755599			FALSE	DepMap
BRD:BRD-A99367815-001-04-9	FUMAGILLIN	0.149392	0.00961576	0.682196	-1.00362	-0.570944	47	57	0.432672	0.00197786	0.411791			FALSE	DepMap
BRD:BRD-A99388803-001-01-5	METIPRANOLOL	-0.015051	0.81011	0.97772	0.12246	0.104881	32	50	-0.0175794	0.808662	0.975611			FALSE	DepMap
BRD:BRD-A99633051-001-07-0	ETHOSUXIMIDE	0.0280143	0.652771	0.966942	-0.0705797	-0.050854	32	53	0.0197257	0.809449	0.975613			FALSE	DepMap
BRD:BRD-A99833829-003-27-1	BETHANECHOL	-0.078225	0.222287	0.884543	0.221617	0.15936	32	49	-0.0622566	0.457623	0.895502			FALSE	DepMap
BRD:BRD-A99888680-001-03-8	PALIPERIDONE	0.047399	0.480993	0.944104	-0.107694	0.0487902	32	46	0.156484	0.104976	0.709779			FALSE	DepMap
BRD:BRD-A99888680-001-04-6	PALIPERIDONE	-0.0231927	0.70955	0.970022	-0.270157	-0.381621	32	53	-0.111463	0.197767	0.781776			FALSE	DepMap
BRD:BRD-A99899486-004-01-9	CIMETROPIUM	-0.0370708	0.554656	0.94983	0.148847	0.128802	31	53	-0.0200449	0.77123	0.969577			FALSE	DepMap
BRD:BRD-A99939097-001-24-2	CARISOPRODOL	0.115946	0.0614484	0.721286	0.0961661	0.181593	32	53	0.0854269	0.179106	0.76845			FALSE	DepMap
BRD:BRD-K00002423-001-02-9	PF-05175157	-0.0770192	0.18254	0.876978	-0.0877116	-0.184352	48	57	-0.0966405	0.395696	0.879249			FALSE	DepMap
BRD:BRD-K00002625-402-02-9	CASPOFUNGIN	-0.0143402	0.804523	0.97772	-0.0206805	-0.0340416	47	57	-0.0133611	0.87129	0.985891			FALSE	DepMap
BRD:BRD-K00003093-001-01-9	SD-0006	-0.00397307	0.945243	0.99126	-0.0304654	-0.0217008	48	57	0.00876455	0.933754	0.992808			FALSE	DepMap
BRD:BRD-K00003094-001-01-9	JNJ-38877618	-0.0683501	0.236947	0.89104	-0.196531	-0.108114	48	57	0.0884172	0.538174	0.912532			FALSE	DepMap
BRD:BRD-K00003095-001-01-9	GLPG1837	0.0203701	0.724708	0.970022	0.0328624	-0.0490171	48	57	-0.0818795	0.488104	0.899092			FALSE	DepMap
BRD:BRD-K00003096-001-01-9	FN-1501	-0.0104081	0.857206	0.97772	-7.32331	-7.92753	48	57	-0.604222	0.37764	0.879249			FALSE	DepMap
BRD:BRD-K00003097-001-01-9	PF-05180999	-0.0461922	0.424366	0.94309	0.0929927	-0.0330862	48	57	-0.126079	0.133958	0.743782			FALSE	DepMap
BRD:BRD-K00003098-001-01-9	IDF-11774	0.115154	0.0459591	0.695328	-0.296619	-0.074246	48	57	0.222373	0.00602249	0.427002			FALSE	DepMap
BRD:BRD-K00003099-001-01-9	PLX51107	0.0702414	0.224199	0.885202	-1.17815	-0.736892	48	57	0.441261	0.069147	0.663624			FALSE	DepMap
BRD:BRD-K00003100-001-01-9	AZD7594	-0.0640039	0.268152	0.904926	-0.0645332	-0.155429	48	57	-0.090896	0.536955	0.912269			FALSE	DepMap
BRD:BRD-K00003101-001-02-9	GDC-0927	-0.0287941	0.618586	0.962116	-0.111993	-0.123034	48	57	-0.011041	0.892989	0.989674			FALSE	DepMap
BRD:BRD-K00003102-001-01-9	INCB-057643	0.100477	0.0818003	0.771121	-1.59892	-1.1974	48	57	0.401522	0.145658	0.754813			FALSE	DepMap
BRD:BRD-K00003103-001-01-9	DESISOBUTYRYL-CICLESONIDE	0.0760023	0.188397	0.876978	-0.44719	-0.274767	48	57	0.172423	0.199959	0.781776			FALSE	DepMap
BRD:BRD-K00003105-003-01-9	IACS-10759	0.00445315	0.938639	0.990154	-1.47709	-1.33105	48	57	0.146036	0.439898	0.88876			FALSE	DepMap
BRD:BRD-K00003106-001-01-9	AZD4573	-0.0269883	0.641329	0.962647	-7.71838	-8.54037	48	57	-0.821991	0.12283	0.72335			FALSE	DepMap
BRD:BRD-K00003107-001-01-9	LXH254	0.0742289	0.198939	0.881134	-1.66757	-1.36834	48	57	0.299231	0.175021	0.768428			FALSE	DepMap
BRD:BRD-K00003108-001-01-9	ABBV-744	0.155702	0.00684602	0.682196	-1.55017	-1.11576	48	57	0.434406	0.0880199	0.705885			FALSE	DepMap
BRD:BRD-K00003109-001-01-9	AB-423	0.013348	0.817502	0.97772	-0.0247525	-0.0181392	48	57	0.00661335	0.943617	0.994044			FALSE	DepMap
BRD:BRD-K00003110-001-01-9	BMS-986195	-0.0139517	0.809403	0.97772	-0.101554	-0.0721591	48	57	0.0293954	0.708524	0.960165			FALSE	DepMap
BRD:BRD-K00003111-001-01-9	BOS-172722	0.143959	0.0124686	0.682196	-2.20452	-1.66139	48	57	0.543132	0.0080423	0.441291			FALSE	DepMap
BRD:BRD-K00003112-001-01-9	GDC-0575	0.0812906	0.159403	0.86233	-4.91429	-4.18355	48	57	0.730741	0.193664	0.77715			FALSE	DepMap
BRD:BRD-K00003113-001-01-9	O-304	0.127309	0.0275259	0.682196	-0.202846	-0.0128527	48	57	0.189993	0.0395862	0.588825			FALSE	DepMap
BRD:BRD-K00003114-001-01-9	C188-9	0.0364542	0.528459	0.94983	-1.58907	-1.44606	48	57	0.143008	0.447237	0.89376			FALSE	DepMap
BRD:BRD-K00003115-001-01-9	ETC-206	0.00859739	0.881848	0.983607	-0.0139842	0.00419431	48	57	0.0181785	0.820923	0.979133			FALSE	DepMap
BRD:BRD-K00003116-001-01-9	CC-90003	0.102321	0.0763262	0.751211	-1.86679	-1.4325	48	57	0.434291	0.15247	0.759831			FALSE	DepMap
BRD:BRD-K00003117-001-01-9	CEFTOBIPROLE	0.0104297	0.856914	0.97772	-0.221411	-0.167576	48	57	0.0538345	0.436322	0.888637			FALSE	DepMap
BRD:BRD-K00003118-011-01-9	RETAGLIPTIN	0.0193721	0.737688	0.970182	-0.0426555	0.0108926	48	57	0.0535481	0.483556	0.898898			FALSE	DepMap
BRD:BRD-K00003119-066-01-9	PRADEFOVIR	-0.00187191	0.974187	0.995375	-0.0750093	-0.0115221	48	57	0.0634872	0.468454	0.897617			FALSE	DepMap
BRD:BRD-K00003120-001-01-9	BI-409306	-0.0241922	0.675752	0.966942	0.00445968	-0.0207228	48	57	-0.0251825	0.807092	0.975124			FALSE	DepMap
BRD:BRD-K00003121-300-01-9	GSK369796	0.0175763	0.76123	0.974	-0.45892	-0.400756	48	57	0.0581649	0.512932	0.908446			FALSE	DepMap
BRD:BRD-K00003122-001-01-9	PRINOMASTAT	0.0198183	0.731876	0.970022	0.0812354	0.117448	48	57	0.0362123	0.721974	0.961493			FALSE	DepMap
BRD:BRD-K00003123-001-01-9	RESMETIROM	-0.134848	0.0193198	0.682196	0.123861	0.0140007	48	57	-0.10986	0.341664	0.863699			FALSE	DepMap
BRD:BRD-K00003124-389-01-9	TRODUSQUEMINE	-0.0381241	0.509734	0.947902	-0.974802	-1.18755	48	57	-0.21275	0.0747542	0.689107			FALSE	DepMap
BRD:BRD-K00003125-001-01-9	SULFATINIB	-0.0607014	0.293667	0.917634	-0.222513	-0.389236	48	57	-0.166723	0.242954	0.80127			FALSE	DepMap
BRD:BRD-K00003126-001-01-9	G-749	-0.0103566	0.857905	0.97772	-3.5796	-3.56656	48	57	0.0130423	0.977649	0.999174			FALSE	DepMap
BRD:BRD-K00003127-001-01-9	PIMODIVIR	-0.0296698	0.607951	0.961585	-0.0409266	-0.0401081	48	57	0.000818483	0.993561	0.999807			FALSE	DepMap
BRD:BRD-K00003128-001-01-9	BECLABUVIR	0.000428593	0.994091	0.999058	-0.184698	-0.131882	48	57	0.0528154	0.625446	0.936141			FALSE	DepMap
BRD:BRD-K00003129-001-01-9	CRENIGACESTAT	-0.0244606	0.672361	0.966942	-0.1003	-0.117884	48	57	-0.0175837	0.836195	0.980395			FALSE	DepMap
BRD:BRD-K00003130-003-01-9	EPETRABOROLE	-0.0238661	0.679879	0.966942	-0.242276	-0.0974879	48	57	0.144788	0.230096	0.792728			FALSE	DepMap
BRD:BRD-K00003131-001-01-9	LY2510924	0.0569642	0.32525	0.925753	0.128258	0.0979526	48	57	-0.0303051	0.746808	0.967593			FALSE	DepMap
BRD:BRD-K00003132-001-01-9	LGD-6972	-0.0407485	0.481021	0.944104	-0.131337	-0.0946146	48	57	0.0367219	0.692749	0.955168			FALSE	DepMap
BRD:BRD-K00003133-001-01-9	VELPATASVIR	-0.000986117	0.986402	0.998145	-0.130349	-0.09424	48	57	0.0361089	0.719711	0.960793			FALSE	DepMap
BRD:BRD-K00003134-001-01-9	DESLORELIN	-0.0458269	0.428041	0.94333	-0.0818931	-0.188199	48	57	-0.106305	0.261753	0.81986			FALSE	DepMap
BRD:BRD-K00003135-001-01-9	ALISPORIVIR	0.0344902	0.551587	0.94983	-0.210554	-0.147709	48	57	0.0628457	0.53501	0.912269			FALSE	DepMap
BRD:BRD-K00003136-001-01-9	MITAPIVAT	-0.039864	0.490599	0.947327	-0.0729892	-0.100987	48	57	-0.0279975	0.780982	0.969577			FALSE	DepMap
BRD:BRD-K00003137-001-01-9	LOTAMILAST	-0.0762693	0.187585	0.876978	-0.210844	-0.230561	48	57	-0.0197176	0.852882	0.983806			FALSE	DepMap
BRD:BRD-K00003138-001-01-9	ASIVATREP	-0.0351983	0.542767	0.94983	0.0246975	-0.00172189	48	57	-0.0264194	0.777364	0.969577			FALSE	DepMap
BRD:BRD-K00003139-001-01-9	ETRASIMOD	-0.0124314	0.829836	0.97772	-0.000186915	-0.0464076	48	57	-0.0462207	0.634707	0.938156			FALSE	DepMap
BRD:BRD-K00003140-001-01-9	HPGDS-IN-1	-0.0888755	0.123866	0.843549	-0.0850921	-0.0947793	48	57	-0.0096872	0.911319	0.990891			FALSE	DepMap
BRD:BRD-K00003141-003-01-9	VIXOTRIGINE	-0.0872337	0.130982	0.845442	0.0362805	-0.0871415	48	57	-0.123422	0.131814	0.739774			FALSE	DepMap
BRD:BRD-K00003142-003-01-9	DASOTRALINE	0.108781	0.0594569	0.719032	-0.178	-0.0560132	48	57	0.121987	0.219219	0.783588			FALSE	DepMap
BRD:BRD-K00003143-001-01-9	BAY1217389	0.0661292	0.252557	0.899475	-2.34453	-2.02763	48	57	0.316896	0.182304	0.77066			FALSE	DepMap
BRD:BRD-K00003144-001-01-9	ATUVECICLIB	0.0710963	0.2186	0.884543	-6.01575	-5.42169	48	57	0.594058	0.238452	0.797072			FALSE	DepMap
BRD:BRD-K00003145-001-01-9	PF-05089771	0.0140098	0.808624	0.97772	-0.0627604	0.0259942	48	57	0.0887546	0.335409	0.861896			FALSE	DepMap
BRD:BRD-K00003146-318-01-9	MIW-815	0.0549343	0.342	0.928266	0.0146338	0.204589	48	57	0.189955	0.0608917	0.642414			FALSE	DepMap
BRD:BRD-K00003147-001-01-9	S49076	0.0269385	0.641386	0.962647	0.0180332	0.119111	48	57	0.101078	0.371962	0.876656			FALSE	DepMap
BRD:BRD-K00003148-001-01-9	BATEFENTEROL	0.0881352	0.127674	0.843549	-0.054909	0.114038	48	57	0.168947	0.130261	0.738042			FALSE	DepMap
BRD:BRD-K00003149-001-01-9	RO-5028442	0.0550442	0.341843	0.928266	-0.271899	-0.180366	48	57	0.0915331	0.23774	0.796851			FALSE	DepMap
BRD:BRD-K00003150-001-01-9	SEGESTERONE-ACETATE	0.116847	0.0428399	0.695328	-0.0419686	0.0953718	48	57	0.13734	0.270486	0.826218			FALSE	DepMap
BRD:BRD-K00003151-001-01-9	OLODANRIGAN	0.0164595	0.775985	0.974634	-0.0287938	-0.0441896	48	57	-0.0153958	0.842318	0.981411			FALSE	DepMap
BRD:BRD-K00003152-001-01-9	AM211	-0.0581109	0.315594	0.925478	0.113559	0.0931374	48	57	-0.0204215	0.828505	0.980218			FALSE	DepMap
BRD:BRD-K00003154-001-01-9	IMISOPASEM-MANGANESE	0.0229099	0.692036	0.966942	-0.0850028	-0.0786364	48	57	0.00636645	0.947183	0.994914			FALSE	DepMap
BRD:BRD-K00003155-003-01-9	TAK-779	0.03475	0.547922	0.94983	-0.0992934	-0.0181361	48	57	0.0811573	0.388563	0.879249			FALSE	DepMap
BRD:BRD-K00003156-066-01-9	ERIBULIN	0.155525	0.00691019	0.682196	-5.01881	-4.09807	48	57	0.920742	0.0585491	0.630255			FALSE	DepMap
BRD:BRD-K00003157-001-01-9	DEBIO-0932	0.134523	0.0196151	0.682196	-4.74611	-3.98333	48	57	0.762786	0.00873443	0.445033			FALSE	DepMap
BRD:BRD-K00003158-001-01-9	ABARELIX	0.0164051	0.77707	0.974689	0.175161	0.155267	48	57	-0.0198942	0.849918	0.98335			FALSE	DepMap
BRD:BRD-K00003159-300-01-9	BANOXANTRONE	0.0894401	0.121489	0.838369	-2.21185	-1.77801	48	57	0.433841	0.0977906	0.707581			FALSE	DepMap
BRD:BRD-K00003160-003-01-9	BELOTECAN	0.0416246	0.471635	0.943387	-6.70905	-7.38149	48	57	-0.672443	0.292321	0.836934			FALSE	DepMap
BRD:BRD-K00003161-015-01-9	BUSERELIN	0.0100825	0.861628	0.978206	-0.0895372	-0.0943194	48	57	-0.00478219	0.962387	0.996562			FALSE	DepMap
BRD:BRD-K00003162-001-01-9	CROLIBULIN	0.0960815	0.0961257	0.806844	-3.84927	-3.4562	48	57	0.39307	0.192656	0.775836			FALSE	DepMap
BRD:BRD-K00003164-001-01-9	OGLUFANIDE	-0.00148028	0.979587	0.995511	-0.139429	-0.16386	48	57	-0.0244312	0.780864	0.969577			FALSE	DepMap
BRD:BRD-K00003165-300-01-9	SARDOMOZIDE	0.0747635	0.196467	0.879795	-3.06599	-2.52466	48	57	0.541334	0.00955253	0.458486			FALSE	DepMap
BRD:BRD-K00003166-001-01-9	GSK189254	0.0199006	0.730805	0.970022	0.312927	0.239723	48	57	-0.073204	0.598575	0.929158			FALSE	DepMap
BRD:BRD-K00003167-001-01-9	MACITENTAN-N-BUTYL-ANALOGUE	0.0234375	0.685318	0.966942	-0.0977711	-0.0786657	48	57	0.0191054	0.801728	0.974458			FALSE	DepMap
BRD:BRD-K00003168-003-01-9	BMS-582949	0.0940983	0.103213	0.821769	-0.189332	0.0166672	48	57	0.205999	0.0892025	0.705885			FALSE	DepMap
BRD:BRD-K00003169-001-01-9	RAD140	0.0400128	0.488981	0.946766	0.049579	-0.0234292	48	57	-0.0730081	0.565901	0.918669			FALSE	DepMap
BRD:BRD-K00003170-001-01-9	PAVINETANT	0.025907	0.654751	0.966942	0.109699	0.119868	48	57	0.0101684	0.89305	0.989674			FALSE	DepMap
BRD:BRD-K00003171-001-01-9	DWK-1339	-0.0512279	0.375594	0.931325	-0.0866755	-0.105101	48	57	-0.0184258	0.862561	0.984971			FALSE	DepMap
BRD:BRD-K00003172-001-01-9	E7820	0.0447912	0.43933	0.943387	-3.97822	-3.64765	48	57	0.330573	0.452388	0.894532			FALSE	DepMap
BRD:BRD-K00003173-001-01-9	SJG-136	0.0053209	0.926712	0.989509	-0.68914	-0.583981	48	57	0.105159	0.533702	0.911751			FALSE	DepMap
BRD:BRD-K00003174-001-01-9	SOBLIDOTIN	0.138579	0.0161942	0.682196	-4.44534	-3.47495	48	57	0.970394	0.00180011	0.411791			FALSE	DepMap
BRD:BRD-K00003175-001-01-9	ROLAPITANT	0.0187322	0.74646	0.972107	-0.0505028	-0.0314919	48	57	0.0190109	0.795605	0.973601			FALSE	DepMap
BRD:BRD-K00003176-001-01-9	KARENITECIN	0.0579807	0.31587	0.925478	-0.0648	-0.021708	48	57	0.0430921	0.709518	0.960165			FALSE	DepMap
BRD:BRD-K00003177-001-01-9	INDEGLITAZAR	0.0323113	0.576373	0.951708	-0.230071	-0.125356	48	57	0.104715	0.416397	0.883986			FALSE	DepMap
BRD:BRD-K00003178-003-01-9	LASMIDITAN	0.027048	0.64003	0.962647	-0.0303186	-0.0293888	48	57	0.000929814	0.991849	0.999807			FALSE	DepMap
BRD:BRD-K00003180-001-01-9	VERUCERFONT	-0.0213513	0.712022	0.970022	-0.071851	-0.0367829	48	57	0.0350681	0.828385	0.980218			FALSE	DepMap
BRD:BRD-K00003181-001-01-9	CENICRIVIROC	-0.0542824	0.348573	0.929468	0.165238	0.064321	48	57	-0.100917	0.232622	0.792728			FALSE	DepMap
BRD:BRD-K00003182-001-01-9	GEMIGLIPTIN	-0.0559754	0.332919	0.928266	-0.069881	-0.0378083	48	57	0.0320727	0.751819	0.968119			FALSE	DepMap
BRD:BRD-K00003183-001-01-9	SUCCINOBUCOL	-0.00284981	0.960776	0.995096	-0.0492152	-0.0260725	48	57	0.0231427	0.817295	0.978078			FALSE	DepMap
BRD:BRD-K00003184-001-01-9	OZENOXACIN	-0.0643299	0.265717	0.903426	-0.185635	-0.298881	48	57	-0.113246	0.140868	0.748361			FALSE	DepMap
BRD:BRD-K00003185-001-01-9	EMD534085	0.0821456	0.15505	0.859884	-3.25591	-2.94421	48	57	0.311695	0.417573	0.884055			FALSE	DepMap
BRD:BRD-K00003186-003-01-9	SSR240612	0.0657711	0.25514	0.899475	-0.140747	-0.0428227	48	57	0.0979245	0.379595	0.879249			FALSE	DepMap
BRD:BRD-K00003187-236-01-9	GUADECITABINE	0.128967	0.0253118	0.682196	-2.19052	-1.66927	48	57	0.521252	0.0270733	0.560716			FALSE	DepMap
BRD:BRD-K00003188-046-01-9	CAPROMORELIN	0.0491499	0.396079	0.939292	0.142969	0.198555	48	57	0.055586	0.560993	0.918669			FALSE	DepMap
BRD:BRD-K00003189-001-01-9	BMS-911543	-0.0646173	0.263585	0.903394	-0.118312	-0.310626	48	57	-0.192315	0.0778732	0.695463			FALSE	DepMap
BRD:BRD-K00003190-001-01-9	MK-0557	-0.00786649	0.891829	0.984142	-0.21606	-0.178508	48	57	0.0375516	0.621793	0.934177			FALSE	DepMap
BRD:BRD-K00003191-001-01-9	FOSTEMSAVIR	0.0160432	0.781505	0.974689	0.0181092	0.0944894	48	57	0.0763802	0.452897	0.894532			FALSE	DepMap
BRD:BRD-K00003192-001-01-9	PSI-697	0.034254	0.553651	0.94983	-0.0662015	-0.0560159	48	57	0.0101856	0.901887	0.99086			FALSE	DepMap
BRD:BRD-K00003194-001-01-9	MK-7622	-0.00241799	0.96666	0.995375	-0.268824	-0.13699	48	57	0.131834	0.20655	0.781776			FALSE	DepMap
BRD:BRD-K00003195-001-01-9	LY2795050	-0.0048131	0.93369	0.990154	-0.00209464	0.0252001	48	57	0.0272947	0.760106	0.969389			FALSE	DepMap
BRD:BRD-K00003197-001-02-9	ONO-4059	0.0378755	0.513206	0.947902	-0.16984	-0.104814	48	57	0.0650263	0.465481	0.897617			FALSE	DepMap
BRD:BRD-K00003198-001-01-9	REVEFENACIN	0.0212425	0.713885	0.970022	-0.0661898	0.0515276	48	57	0.117717	0.153753	0.759831			FALSE	DepMap
BRD:BRD-K00003199-001-01-9	MK-7246	-0.0306369	0.5963	0.959254	-0.0884969	-0.0588269	48	57	0.02967	0.754295	0.968333			FALSE	DepMap
BRD:BRD-K00003201-001-01-9	TENAPANOR	0.049279	0.394046	0.939292	-0.080608	-0.00884959	48	57	0.0717584	0.527822	0.910356			FALSE	DepMap
BRD:BRD-K00003202-001-01-9	CITARINOSTAT	0.112937	0.0507149	0.695328	-0.402412	-0.118566	48	57	0.283846	0.0312603	0.573384			FALSE	DepMap
BRD:BRD-K00003203-001-01-9	BMS-214662	-0.0689873	0.232596	0.890336	-6.91156	-7.7879	48	57	-0.876343	0.0665894	0.66336			FALSE	DepMap
BRD:BRD-K00003204-003-01-9	CELGOSIVIR	0.0504348	0.383835	0.933379	-0.011254	0.085258	48	57	0.096512	0.309274	0.846225			FALSE	DepMap
BRD:BRD-K00003205-003-01-9	D-3263	0.0741687	0.199305	0.881134	-0.773517	-0.686365	48	57	0.0871514	0.597211	0.929158			FALSE	DepMap
BRD:BRD-K00003206-001-01-9	EMIGLITATE	-0.027543	0.634489	0.962614	0.0803836	0.0595602	48	57	-0.0208234	0.805133	0.975124			FALSE	DepMap
BRD:BRD-K00003207-001-01-9	ETHYNYLCYTIDINE	0.0280163	0.628676	0.962614	-7.42754	-6.83383	48	57	0.593711	0.353211	0.866526			FALSE	DepMap
BRD:BRD-K00003208-001-01-9	IMIRESTAT	-0.0176713	0.760368	0.974	0.0231522	-0.0384941	48	57	-0.0616464	0.454015	0.894532			FALSE	DepMap
BRD:BRD-K00003209-001-01-9	JI-101	0.0826939	0.152306	0.859348	-0.183549	-0.0903242	48	57	0.0932251	0.364228	0.872255			FALSE	DepMap
BRD:BRD-K00003210-001-01-9	OSILODROSTAT	-0.0308829	0.593353	0.958414	0.212684	0.0390264	48	57	-0.173657	0.0459736	0.603027			FALSE	DepMap
BRD:BRD-K00003211-001-01-9	LURBINECTEDIN	-0.0507879	0.379713	0.933379	-5.26176	-5.7945	48	57	-0.532742	0.0690887	0.663624			FALSE	DepMap
BRD:BRD-K00003212-001-01-9	OMTRIPTOLIDE	0.0126695	0.826629	0.97772	-6.22084	-6.95687	48	57	-0.736034	0.235478	0.794846			FALSE	DepMap
BRD:BRD-K00003213-001-01-9	PCI-27483	-0.0624303	0.280114	0.911205	0.0161239	-0.0784294	48	57	-0.0945533	0.330554	0.86057			FALSE	DepMap
BRD:BRD-K00003214-001-01-9	SAPACITABINE	0.104251	0.0709213	0.751211	-3.69219	-3.13815	48	57	0.554041	0.111649	0.715011			FALSE	DepMap
BRD:BRD-K00003215-043-01-9	SQUALAMINE	-0.083717	0.147285	0.859348	-0.25184	-0.37381	48	57	-0.121971	0.221011	0.783588			FALSE	DepMap
BRD:BRD-K00003216-001-01-9	RELUGOLIX	-0.0674744	0.243019	0.894101	-0.0592918	-0.11873	48	57	-0.0594379	0.454388	0.894532			FALSE	DepMap
BRD:BRD-K00003217-304-01-9	TRANSCROCETINATE	-0.01595	0.783098	0.974689	-0.137014	-0.0825963	48	57	0.0544176	0.548757	0.914163			FALSE	DepMap
BRD:BRD-K00003218-001-01-9	UPAMOSTAT	-0.00946206	0.870066	0.979248	-1.02646	-0.899306	48	57	0.127155	0.447537	0.89376			FALSE	DepMap
BRD:BRD-K00003220-001-01-9	ACUMAPIMOD	0.0329524	0.568826	0.94983	0.13418	0.0829813	48	57	-0.0511982	0.616085	0.932698			FALSE	DepMap
BRD:BRD-K00003221-001-01-9	BASMISANIL	-0.0513634	0.374331	0.931325	-0.0492293	-0.0322209	48	57	0.0170084	0.83459	0.980395			FALSE	DepMap
BRD:BRD-K00003222-001-01-9	TRADIPITANT	0.124781	0.0304967	0.684587	-4.24697	-3.49253	48	57	0.75444	0.0663898	0.66336			FALSE	DepMap
BRD:BRD-K00003223-003-01-9	AMISELIMOD	-0.0334124	0.564095	0.94983	-7.91775	-8.42256	48	57	-0.504815	0.281629	0.829788			FALSE	DepMap
BRD:BRD-K00003224-001-01-9	AVORALSTAT	-0.0516204	0.371943	0.931325	-0.0703449	-0.0686699	48	57	0.00167494	0.983992	0.999669			FALSE	DepMap
BRD:BRD-K00003225-003-01-9	ELECLAZINE	-0.00777409	0.893092	0.984142	-0.14579	-0.0711283	48	57	0.0746616	0.426821	0.887718			FALSE	DepMap
BRD:BRD-K00003226-001-01-9	EMERAMIDE	0.0351102	0.544454	0.94983	0.156781	0.300299	48	57	0.143517	0.214216	0.783588			FALSE	DepMap
BRD:BRD-K00003227-001-01-9	RALINEPAG	0.0311791	0.589813	0.956498	-0.206803	-0.148104	48	57	0.0586984	0.483508	0.898898			FALSE	DepMap
BRD:BRD-K00003228-001-01-9	SELETALISIB	-0.0303043	0.600296	0.959254	-0.330565	-0.365915	48	57	-0.0353498	0.717663	0.960431			FALSE	DepMap
BRD:BRD-K00003229-001-01-9	VERUBECESTAT	-0.042036	0.467262	0.943387	0.0614028	0.0253117	48	57	-0.0360911	0.674512	0.946012			FALSE	DepMap
BRD:BRD-K00003230-001-01-9	ASAPIPRANT	0.0214306	0.711002	0.970022	0.111965	-0.0345193	48	57	-0.146485	0.169156	0.768428			FALSE	DepMap
BRD:BRD-K00003231-001-01-9	DORAVIRINE	0.0355097	0.539881	0.94983	-0.167731	-0.101538	48	57	0.0661938	0.581419	0.923861			FALSE	DepMap
BRD:BRD-K00003232-001-01-9	FEVIPIPRANT	0.0115553	0.841665	0.97772	-0.216182	-0.144354	48	57	0.0718282	0.454407	0.894532			FALSE	DepMap
BRD:BRD-K00003233-001-01-9	VALBENAZINE	0.0137713	0.811821	0.97772	-0.223264	-0.0842048	48	57	0.139059	0.175506	0.768428			FALSE	DepMap
BRD:BRD-K00003234-001-01-9	VERICIGUAT	-0.076885	0.183306	0.876978	-0.0831612	-0.0578126	48	57	0.0253486	0.761456	0.969389			FALSE	DepMap
BRD:BRD-K00003235-001-01-9	VELEDIMEX	0.022891	0.692278	0.966942	-0.211631	-0.126372	48	57	0.0852586	0.358461	0.869594			FALSE	DepMap
BRD:BRD-K00003236-001-01-9	FIRSOCOSTAT	0.138014	0.0166373	0.682196	-4.30618	-3.27988	48	57	1.02631	0.0173207	0.523086			FALSE	DepMap
BRD:BRD-K00003237-001-01-9	MAVATREP	0.0207454	0.719847	0.970022	-0.768804	-0.674663	48	57	0.0941414	0.371672	0.876656			FALSE	DepMap
BRD:BRD-K00003238-001-01-9	SITRAVATINIB	-0.116588	0.0433047	0.695328	-0.584469	-0.698473	48	57	-0.114004	0.492066	0.900608			FALSE	DepMap
BRD:BRD-K00003239-001-01-9	FLURALANER	0.0330835	0.567289	0.94983	-0.284266	-0.188141	48	57	0.0961252	0.416817	0.883986			FALSE	DepMap
BRD:BRD-K00003240-300-01-9	ERAVACYCLINE	0.0113612	0.84429	0.97772	-1.21256	-1.31409	48	57	-0.101528	0.589782	0.927017			FALSE	DepMap
BRD:BRD-K00003242-001-01-9	SANCYCLINE	-0.0234538	0.685111	0.966942	-0.00927203	-0.0279754	48	57	-0.0187033	0.836679	0.980395			FALSE	DepMap
BRD:BRD-K00003243-236-01-9	PANTOPRAZOLE	0.0115779	0.841621	0.97772	0.164188	0.172377	48	57	0.00818921	0.920909	0.991923			FALSE	DepMap
BRD:BRD-K00003244-001-01-9	AMCASERTIB	-0.0512724	0.375179	0.931325	-0.332807	-0.488469	48	57	-0.155662	0.188565	0.772591			FALSE	DepMap
BRD:BRD-K00003245-001-01-9	BELIZATINIB	-0.0558971	0.333596	0.928266	-0.700575	-0.855047	48	57	-0.154472	0.33383	0.860968			FALSE	DepMap
BRD:BRD-K00003246-001-01-9	BEXAGLIFLOZIN	-0.00915755	0.874212	0.980059	-0.188305	-0.223062	48	57	-0.0347575	0.633685	0.937917			FALSE	DepMap
BRD:BRD-K00003247-001-01-9	BICTEGRAVIR	0.0257328	0.656385	0.966942	-0.154951	-0.034233	48	57	0.120718	0.237904	0.796851			FALSE	DepMap
BRD:BRD-K00003248-001-01-9	CENERIMOD	-0.0735913	0.202833	0.881134	-0.0403995	-0.0833106	48	57	-0.0429112	0.629237	0.936962			FALSE	DepMap
BRD:BRD-K00003249-001-01-9	CENOBAMATE	-0.0446824	0.439677	0.943387	-0.0787055	-0.0591395	48	57	0.0195661	0.77121	0.969577			FALSE	DepMap
BRD:BRD-K00003250-001-01-9	EVOCALCET	-0.00470089	0.935232	0.990154	-0.0548041	-0.0688357	48	57	-0.0140316	0.881289	0.987315			FALSE	DepMap
BRD:BRD-K00003251-001-01-9	PEMAFIBRATE	0.0215199	0.709851	0.970022	0.0792759	0.140805	48	57	0.0615294	0.571466	0.920789			FALSE	DepMap
BRD:BRD-K00003252-001-01-9	SACUBITRILAT	0.0398196	0.491083	0.947843	-0.274575	-0.164978	48	57	0.109597	0.240373	0.798599			FALSE	DepMap
BRD:BRD-K00003253-001-01-9	SPARSENTAN	-0.0412779	0.475338	0.943387	0.0208533	0.0412913	48	57	0.020438	0.80062	0.974458			FALSE	DepMap
BRD:BRD-K00003254-001-01-9	TAVILERMIDE	0.0188427	0.744604	0.971443	-0.0261128	-0.00529605	48	57	0.0208167	0.798845	0.974057			FALSE	DepMap
BRD:BRD-K00003255-001-01-9	ACEBILUSTAT	0.00195683	0.973017	0.995375	0.0551937	-0.0365394	48	57	-0.0917331	0.47954	0.898748			FALSE	DepMap
BRD:BRD-K00003256-001-01-9	AVACOPAN	0.0239612	0.678675	0.966942	0.100723	0.0829318	48	57	-0.017791	0.862267	0.984971			FALSE	DepMap
BRD:BRD-K00003257-001-01-9	CEFIDEROCOL	0.0620902	0.282746	0.912469	-0.095117	-0.0486846	48	57	0.0464324	0.612479	0.931863			FALSE	DepMap
BRD:BRD-K00003258-001-01-9	EDASALONEXENT	0.0622565	0.281457	0.912469	-0.0918279	-0.0504603	48	57	0.0413676	0.614676	0.932611			FALSE	DepMap
BRD:BRD-K00003259-050-01-9	EDONERPIC-MALEATE	0.0649306	0.261273	0.902625	-0.185873	-0.0620379	48	57	0.123835	0.206881	0.781776			FALSE	DepMap
BRD:BRD-K00003260-001-01-9	GLECAPREVIR	-0.0482999	0.403518	0.939292	0.0361538	-0.00200396	48	57	-0.0381578	0.664988	0.944028			FALSE	DepMap
BRD:BRD-K00003261-001-01-9	LENIOLISIB	-0.0416541	0.471321	0.943387	-0.187737	-0.199115	48	57	-0.0113774	0.902239	0.99086			FALSE	DepMap
BRD:BRD-K00003262-001-01-9	NICODICOSAPENT	0.0368168	0.524364	0.948842	-0.0334915	-0.00979663	48	57	0.0236949	0.840345	0.981076			FALSE	DepMap
BRD:BRD-K00003263-001-01-9	TENALISIB	-0.0219722	0.704036	0.970022	-0.0230073	-0.0656036	48	57	-0.0425962	0.668567	0.945029			FALSE	DepMap
BRD:BRD-K00003264-001-01-9	ZOLIFLODACIN	0.0107236	0.852926	0.97772	0.0341702	0.0450877	48	57	0.0109175	0.885558	0.987517			FALSE	DepMap
BRD:BRD-K00003265-001-01-9	OMAPATRILAT	-0.0432454	0.455295	0.943387	0.237634	0.2625	48	57	0.0248654	0.769639	0.969577			FALSE	DepMap
BRD:BRD-K00003266-001-01-9	UDENAFIL	0.0260593	0.65231	0.966942	-0.0543093	-0.0143476	48	57	0.0399617	0.674816	0.946159			FALSE	DepMap
BRD:BRD-K00003267-003-01-9	OMBRABULIN	0.19071	0.00089975	0.399838	-4.09643	-3.33103	48	57	0.765405	0.0150532	0.508701			FALSE	DepMap
BRD:BRD-K00003269-001-01-9	LEQ506	0.0474521	0.412613	0.940962	0.17947	0.151972	48	57	-0.0274976	0.77409	0.969577			FALSE	DepMap
BRD:BRD-K00003270-003-01-9	GALIDESIVIR	-0.0536798	0.35315	0.929468	-0.140236	-0.142648	48	57	-0.00241155	0.984202	0.999669			FALSE	DepMap
BRD:BRD-K00003271-001-01-9	JD-5037	0.120323	0.0369935	0.695328	-4.29574	-3.48093	48	57	0.814806	0.0476436	0.603027			FALSE	DepMap
BRD:BRD-K00003272-001-01-9	DEXTROROTATION-NIMORAZOLE-PHOSPHATE-ESTER	0.00435872	0.940038	0.990154	0.205418	0.122507	48	57	-0.0829106	0.361991	0.870659			FALSE	DepMap
BRD:BRD-K00003273-003-01-9	CBL0137	-0.0195534	0.735325	0.97007	-7.4605	-8.73248	48	57	-1.27198	0.0647919	0.655731			FALSE	DepMap
BRD:BRD-K00003274-001-01-9	SELONSERTIB	0.0849921	0.141871	0.859348	-1.33448	-0.988082	48	57	0.346401	0.0343254	0.583525			FALSE	DepMap
BRD:BRD-K00003275-001-01-9	LIFIRAFENIB	0.0388634	0.501556	0.947902	-0.630425	-0.554236	48	57	0.0761891	0.715665	0.960239			FALSE	DepMap
BRD:BRD-K00003276-001-01-9	CCT245737	0.101133	0.0798167	0.771121	-2.16359	-1.7747	48	57	0.388894	0.221163	0.783588			FALSE	DepMap
BRD:BRD-K00003277-003-01-9	VATINOXAN	0.0273402	0.63642	0.962614	0.0364784	0.0305024	48	57	-0.00597597	0.93177	0.992808			FALSE	DepMap
BRD:BRD-K00003278-003-01-9	TCV-309	-0.0636509	0.271607	0.906432	0.0191791	0.125426	48	57	0.106247	0.226871	0.790247			FALSE	DepMap
BRD:BRD-K00003279-001-01-9	PF-06282999	-0.0936947	0.104705	0.823184	0.0322787	0.0184095	48	57	-0.0138692	0.900055	0.99086			FALSE	DepMap
BRD:BRD-K00003280-300-01-9	PIM-447	0.107926	0.061494	0.721286	-4.3638	-3.90614	48	57	0.457664	0.379957	0.879249			FALSE	DepMap
BRD:BRD-K00003281-001-01-9	FERROQUINE	0.0884984	0.125473	0.843549	-0.138338	0.0173192	48	57	0.155657	0.261416	0.81986			FALSE	DepMap
BRD:BRD-K00003282-001-01-9	ESONARIMOD	-0.0103008	0.858664	0.97772	0.147614	0.0596843	48	57	-0.0879299	0.323016	0.857894			FALSE	DepMap
BRD:BRD-K00003283-001-01-9	ROLUPERIDONE	-0.0349466	0.545658	0.94983	0.00512899	-0.028608	48	57	-0.033737	0.739436	0.965604			FALSE	DepMap
BRD:BRD-K00003284-236-01-9	SELADELPAR	-0.0271255	0.639073	0.962614	0.0312137	0.00876052	48	57	-0.0224532	0.791541	0.973574			FALSE	DepMap
BRD:BRD-K00003285-001-01-9	NEMIRALISIB	-0.0148072	0.797961	0.976753	-0.325867	-0.288987	48	57	0.03688	0.738624	0.965389			FALSE	DepMap
BRD:BRD-K00003286-001-01-9	UPADACITINIB	-0.00157796	0.97824	0.995408	-0.0640167	-0.0500747	48	57	0.013942	0.91475	0.991163			FALSE	DepMap
BRD:BRD-K00003287-001-01-9	FEZOLINETANT	0.00545115	0.924923	0.989509	-0.112558	-0.194977	48	57	-0.082419	0.405928	0.880318			FALSE	DepMap
BRD:BRD-K00003288-003-01-9	GLESATINIB	0.0396493	0.492939	0.947902	-0.75999	-0.686623	48	57	0.0733666	0.589555	0.927017			FALSE	DepMap
BRD:BRD-K00003289-001-01-9	TECADENOSON	-0.0271621	0.639182	0.962614	0.250164	0.126702	48	57	-0.123462	0.136451	0.744426			FALSE	DepMap
BRD:BRD-K00003290-003-01-9	EMIXUSTAT	-0.0635542	0.271534	0.906432	0.0710474	-0.02443	48	57	-0.0954774	0.20378	0.781776			FALSE	DepMap
BRD:BRD-K00003291-001-01-9	BEBT-908	-0.00563508	0.922398	0.989509	-8.62245	-8.78353	48	57	-0.161081	0.794599	0.973601			FALSE	DepMap
BRD:BRD-K00003292-001-01-9	GSK2981278	-0.0546932	0.344125	0.929468	0.186298	0.0709203	48	57	-0.115378	0.401547	0.879249			FALSE	DepMap
BRD:BRD-K00003293-001-01-9	MERTANSINE	0.192471	0.000821003	0.399838	-4.83942	-3.8799	48	57	0.959522	0.022414	0.536872			FALSE	DepMap
BRD:BRD-K00003294-050-01-9	AVITINIB	-0.0233029	0.68703	0.966942	-5.58327	-5.823	48	57	-0.239726	0.710785	0.960239			FALSE	DepMap
BRD:BRD-K00003295-300-01-9	ELACESTRANT	0.0370113	0.522174	0.948215	-5.29489	-5.48876	48	57	-0.193872	0.79569	0.973601			FALSE	DepMap
BRD:BRD-K00003296-001-01-9	PF-06650833	-0.106598	0.0647737	0.73288	-0.160145	-0.294961	48	57	-0.134816	0.276991	0.826253			FALSE	DepMap
BRD:BRD-K00003297-001-01-9	AZD5069	0.0805505	0.163246	0.865838	0.0110184	0.169831	48	57	0.158812	0.0687024	0.663624			FALSE	DepMap
BRD:BRD-K00003298-001-01-9	SETMELANOTIDE	-0.0525093	0.363757	0.930679	0.136813	0.0697841	48	57	-0.0670292	0.632623	0.937683			FALSE	DepMap
BRD:BRD-K00003299-001-01-9	F-16915	0.0106876	0.853416	0.97772	0.183344	0.138582	48	57	-0.0447619	0.727744	0.962482			FALSE	DepMap
BRD:BRD-K00003300-001-01-9	LTX-315	0.0816193	0.157719	0.86233	-0.0520223	0.0841408	48	57	0.136163	0.116174	0.719525			FALSE	DepMap
BRD:BRD-K00003301-001-01-9	ASP-9521	0.00858854	0.882165	0.983607	0.0415659	0.0301415	48	57	-0.0114244	0.884929	0.987517			FALSE	DepMap
BRD:BRD-K00003302-001-01-9	ADOMEGLIVANT	-0.0925001	0.109815	0.832591	0.0509316	-0.154679	48	57	-0.205611	0.0345922	0.583525			FALSE	DepMap
BRD:BRD-K00003303-001-01-9	ACOZIBOROLE	0.0273151	0.63673	0.962614	0.151516	0.147611	48	57	-0.00390524	0.961876	0.996562			FALSE	DepMap
BRD:BRD-K00003304-001-01-9	MK-1064	0.00673253	0.907346	0.98746	-0.112398	-0.00290242	48	57	0.109495	0.203385	0.781776			FALSE	DepMap
BRD:BRD-K00003305-001-01-9	BMS-779788	-0.0181897	0.753163	0.974	-0.0903655	-0.184944	48	57	-0.094578	0.460564	0.897617			FALSE	DepMap
BRD:BRD-K00003306-001-01-9	VABORBACTAM	-0.0394218	0.496148	0.947902	0.135149	0.0986856	48	57	-0.0364631	0.65977	0.942582			FALSE	DepMap
BRD:BRD-K00003307-001-01-9	COH29	0.116338	0.044113	0.695328	-1.52104	-1.0414	48	57	0.479645	0.05714	0.629283			FALSE	DepMap
BRD:BRD-K00003308-001-01-9	TD139	0.0275554	0.633767	0.962614	-0.109838	-0.0402421	48	57	0.0695956	0.411159	0.881677			FALSE	DepMap
BRD:BRD-K00003309-001-01-9	GDC-0084	0.0829956	0.151497	0.859348	-2.53093	-2.30217	48	57	0.228764	0.287608	0.834082			FALSE	DepMap
BRD:BRD-K00003310-001-01-9	DERAZANTINIB	0.00652395	0.910205	0.987658	-0.339121	-0.354838	48	57	-0.0157175	0.907516	0.99086			FALSE	DepMap
BRD:BRD-K00003311-001-01-9	PF-06459988	0.0605764	0.294663	0.917634	-0.928706	-0.733345	48	57	0.195361	0.296124	0.839488			FALSE	DepMap
BRD:BRD-K00003312-003-01-9	SULTOPRIDE	-0.00770324	0.89406	0.984142	0.263856	0.212047	48	57	-0.0518092	0.630033	0.936962			FALSE	DepMap
BRD:BRD-K00003313-001-01-9	TRABECTEDIN	0.0430838	0.456228	0.943387	-9.51785	-9.40344	48	57	0.114413	0.881641	0.987315			FALSE	DepMap
BRD:BRD-K00003314-001-01-9	FURAGIN	0.000687774	0.990516	0.998436	0.116677	0.0180298	48	57	-0.098647	0.327434	0.858251			FALSE	DepMap
BRD:BRD-K00003315-001-01-9	NELOCIGUAT	-0.0486744	0.399879	0.939292	0.258421	0.0615035	48	57	-0.196917	0.113649	0.719405			FALSE	DepMap
BRD:BRD-K00003316-001-01-9	ELDECALCITOL	0.0488438	0.398239	0.939292	-2.50007	-2.58154	48	57	-0.0814703	0.795996	0.973765			FALSE	DepMap
BRD:BRD-K00003317-312-01-9	PIPOFEZINE	0.0478375	0.408039	0.939951	-0.103917	-0.147666	48	57	-0.0437488	0.603001	0.929935			FALSE	DepMap
BRD:BRD-K00003318-300-01-9	DECLOXIZINE	0.0136415	0.813562	0.97772	-0.0543521	-0.0399182	48	57	0.0144339	0.868841	0.985664			FALSE	DepMap
BRD:BRD-K00003319-001-01-9	FELYPRESSIN	-0.0868236	0.133458	0.85052	-0.00474231	-0.0658058	48	57	-0.0610635	0.471643	0.897617			FALSE	DepMap
BRD:BRD-K00003320-001-01-9	CERULETIDE	0.0518624	0.369703	0.931325	-0.123545	0.00743034	48	57	0.130975	0.189964	0.773206			FALSE	DepMap
BRD:BRD-K00003321-001-01-9	DALFOPRISTIN	-0.0491997	0.3956	0.939292	-0.110968	-0.0691853	48	57	0.0417832	0.665283	0.944028			FALSE	DepMap
BRD:BRD-K00003322-363-01-9	SUGAMMADEX	-0.0176366	0.760436	0.974	0.110594	0.0428773	48	57	-0.0677169	0.483723	0.898898			FALSE	DepMap
BRD:BRD-K00003325-001-01-9	TOPILUTAMIDE	0.0151899	0.793194	0.976342	-0.173589	-0.0957155	48	57	0.0778733	0.33487	0.860968			FALSE	DepMap
BRD:BRD-K00003326-001-01-9	GINSENOSIDE-RE	-0.0161145	0.780559	0.974689	0.0706291	-0.0324085	48	57	-0.103038	0.312773	0.848012			FALSE	DepMap
BRD:BRD-K00003327-001-01-9	HYDROXYSAFFLOR-YELLOW-A	-0.0322686	0.576877	0.951772	0.0393301	0.0112107	48	57	-0.0281194	0.714207	0.960239			FALSE	DepMap
BRD:BRD-K00003328-001-01-9	MADECASSOSIDE	0.00424061	0.941562	0.990555	-0.0246045	-0.0313687	48	57	-0.0067642	0.937527	0.993059			FALSE	DepMap
BRD:BRD-K00003329-001-01-9	INGENOL	-0.0493405	0.394247	0.939292	-0.0622883	0.0607942	48	57	0.123083	0.222408	0.784709			FALSE	DepMap
BRD:BRD-K00003330-001-01-9	AFAMELANOTIDE	0.0444487	0.442074	0.943387	-0.0398957	-0.105338	48	57	-0.0654421	0.587405	0.926863			FALSE	DepMap
BRD:BRD-K00003331-001-01-9	NIM811	0.016798	0.771876	0.974	-0.271223	-0.244816	48	57	0.0264072	0.807819	0.975124			FALSE	DepMap
BRD:BRD-K00003332-001-01-9	ARGIRELINE	-0.041658	0.471279	0.943387	-0.145537	-0.0272742	48	57	0.118262	0.262687	0.820263			FALSE	DepMap
BRD:BRD-K00003333-001-01-9	ORNIPRESSIN	0.0878445	0.128939	0.843549	-3.50805	-3.14141	48	57	0.366642	0.362224	0.870659			FALSE	DepMap
BRD:BRD-K00003334-001-01-9	SINCALIDE	0.111578	0.0531761	0.696075	-0.0403794	0.117395	48	57	0.157775	0.0536592	0.628159			FALSE	DepMap
BRD:BRD-K00003335-001-01-9	IRGD-PEPTIDE	-0.000608567	0.991609	0.998436	-0.0672368	-0.0961167	48	57	-0.0288798	0.746802	0.967593			FALSE	DepMap
BRD:BRD-K00003336-001-01-9	TUFTSIN	-0.0269525	0.641212	0.962647	-0.193341	-0.0565818	48	57	0.136759	0.0987088	0.707581			FALSE	DepMap
BRD:BRD-K00003337-019-01-9	ALX-40-4C	-0.0753955	0.191958	0.876978	-0.0850091	-0.129095	48	57	-0.0440855	0.661159	0.942677			FALSE	DepMap
BRD:BRD-K00003338-001-01-9	TRIAMCINOLONE-HEXACETONIDE	-0.0552071	0.339605	0.928266	-0.0859417	-0.0813584	48	57	0.00458332	0.961086	0.996562			FALSE	DepMap
BRD:BRD-K00003339-001-01-9	DIXYRAZINE	0.0199314	0.730405	0.970022	-0.118054	-0.0151075	48	57	0.102946	0.2452	0.80322			FALSE	DepMap
BRD:BRD-K00003340-300-01-9	JPH203	0.0690779	0.231982	0.890336	-0.0954483	-0.0326254	48	57	0.0628229	0.58986	0.927017			FALSE	DepMap
BRD:BRD-K00003341-001-01-9	KETOHEXOKINASE-INHIBITOR-1	0.00834231	0.88552	0.983806	0.141797	0.0880793	48	57	-0.0537177	0.555217	0.91529			FALSE	DepMap
BRD:BRD-K00003342-001-01-9	ATICAPRANT	0.00710763	0.902372	0.986378	0.0933459	-0.0119914	48	57	-0.105337	0.23872	0.797304			FALSE	DepMap
BRD:BRD-K00003343-001-01-9	VLX1570	0.000924512	0.987251	0.998436	-10.3813	-11.307	48	57	-0.925687	0.114294	0.719525			FALSE	DepMap
BRD:BRD-K00003344-001-01-9	INCYCLINIDE	-0.0658111	0.25485	0.899475	-0.474693	-0.605852	48	57	-0.131159	0.199277	0.781776			FALSE	DepMap
BRD:BRD-K00003346-003-01-9	MINOCYCLINE	-0.000685133	0.990553	0.998436	0.0300817	-0.0099612	48	57	-0.0400429	0.674026	0.946012			FALSE	DepMap
BRD:BRD-K00003347-003-01-9	DEMECLOCYCLINE	0.0330756	0.567381	0.94983	0.0713535	0.0197912	48	57	-0.0515623	0.504434	0.905299			FALSE	DepMap
BRD:BRD-K00003348-001-01-9	COTI-2	0.0686656	0.234785	0.890336	-0.241386	-0.0758933	48	57	0.165493	0.098219	0.707581			FALSE	DepMap
BRD:BRD-K00003349-001-01-9	TIGECYCLINE	-0.0669913	0.246415	0.89891	-0.127557	-0.139538	48	57	-0.0119814	0.867208	0.984971			FALSE	DepMap
BRD:BRD-K00003351-003-01-9	METHACYCLINE	0.111706	0.0529014	0.695328	-0.0494862	-0.0302152	48	57	0.0192709	0.830193	0.980395			FALSE	DepMap
BRD:BRD-K00003352-003-01-9	TETRACYCLINE	-0.0302022	0.601524	0.960063	0.0176439	0.00773678	48	57	-0.00990708	0.908506	0.99086			FALSE	DepMap
BRD:BRD-K00003353-003-01-9	CHLORTETRACYCLINE	0.0495677	0.392072	0.938936	0.121106	0.0977319	48	57	-0.023374	0.768607	0.969577			FALSE	DepMap
BRD:BRD-K00003354-001-01-9	CINOBUFOTALIN	0.0213193	0.712895	0.970022	-7.44878	-7.12497	48	57	0.32381	0.463714	0.897617			FALSE	DepMap
BRD:BRD-K00003355-001-01-9	FUCOXANTHIN	-0.00829817	0.885932	0.983806	0.0525822	-0.0302132	48	57	-0.0827954	0.308258	0.845082			FALSE	DepMap
BRD:BRD-K00003356-001-01-9	MIVEBRESIB	0.168481	0.00345955	0.640269	-3.65253	-2.53425	48	57	1.11828	0.035605	0.585076			FALSE	DepMap
BRD:BRD-K00003357-001-01-9	BAY1125976	0.0587655	0.310166	0.92499	-0.644127	-0.459775	48	57	0.184352	0.203962	0.781776			FALSE	DepMap
BRD:BRD-K00003358-001-01-9	ROGARATINIB	-0.0437294	0.450261	0.943387	-0.467554	-0.398261	48	57	0.0692933	0.598464	0.929158			FALSE	DepMap
BRD:BRD-K00003359-001-01-9	BAY-1436032	0.0529566	0.360485	0.929468	-0.105833	0.0319483	48	57	0.137782	0.140533	0.747794			FALSE	DepMap
BRD:BRD-K00003360-001-01-9	CPI-1205	-0.0632686	0.273697	0.906432	-0.136693	-0.154083	48	57	-0.0173894	0.83159	0.980395			FALSE	DepMap
BRD:BRD-K00003361-001-01-9	TOMIVOSERTIB	-0.0669816	0.247275	0.89891	0.0147649	-0.110354	48	57	-0.125119	0.180948	0.769754			FALSE	DepMap
BRD:BRD-K00003362-066-01-9	MITOQUINONE	0.050464	0.382762	0.933379	-3.84884	-3.83054	48	57	0.0183064	0.95941	0.996562			FALSE	DepMap
BRD:BRD-K00003363-001-01-9	DELPAZOLID	-0.0481019	0.406237	0.939514	-0.328642	-0.291379	48	57	0.037263	0.722877	0.961752			FALSE	DepMap
BRD:BRD-K00003364-001-01-9	GSK2239633A	-0.0375873	0.515716	0.948134	-0.124993	-0.113233	48	57	0.0117599	0.913279	0.991163			FALSE	DepMap
BRD:BRD-K00003365-300-01-9	AQ-13	0.0030507	0.958013	0.99457	0.0444961	-0.0100381	48	57	-0.0545342	0.548966	0.914163			FALSE	DepMap
BRD:BRD-K00003366-001-01-9	LINAPRAZAN	0.0613109	0.289648	0.914174	-0.0981864	-0.0535502	48	57	0.0446362	0.682098	0.949265			FALSE	DepMap
BRD:BRD-K00003367-001-01-9	UKI-1	-0.0418605	0.469125	0.943387	-0.293646	-0.138413	48	57	0.155233	0.116856	0.720172			FALSE	DepMap
BRD:BRD-K00003368-001-01-9	BFH772	0.158434	0.00592046	0.682196	-0.793226	-0.469031	48	57	0.324195	0.0141046	0.508301			FALSE	DepMap
BRD:BRD-K00003369-001-01-9	ELTANEXOR	0.0184771	0.749798	0.973251	-4.22077	-3.99807	48	57	0.2227	0.516059	0.908446			FALSE	DepMap
BRD:BRD-K00003370-001-01-9	CADAZOLID	0.0896922	0.120439	0.838369	-0.359812	-0.257267	48	57	0.102546	0.268603	0.824478			FALSE	DepMap
BRD:BRD-K00003371-001-01-9	PAQUINIMOD	-0.0117944	0.8387	0.97772	0.0419619	0.00832365	48	57	-0.0336383	0.746793	0.967593			FALSE	DepMap
BRD:BRD-K00003372-003-01-9	CGP-25454A	0.0255536	0.659161	0.966942	-0.069902	0.0744781	48	57	0.14438	0.113467	0.719405			FALSE	DepMap
BRD:BRD-K00003373-001-01-9	GSK3179106	0.0783853	0.175609	0.872783	-0.187177	-0.110248	48	57	0.0769286	0.525811	0.909229			FALSE	DepMap
BRD:BRD-K00003374-001-01-9	ESAXERENONE	-0.0319981	0.58071	0.953239	0.0941236	0.0260936	48	57	-0.06803	0.382325	0.879249			FALSE	DepMap
BRD:BRD-K00003375-004-01-9	VISOMITIN	0.0500807	0.38639	0.935252	-5.03259	-5.18044	48	57	-0.14785	0.724438	0.962149			FALSE	DepMap
BRD:BRD-K00003376-001-01-9	TAK-243	-0.00825416	0.886533	0.983806	-8.28118	-8.2311	48	57	0.0500839	0.910226	0.990891			FALSE	DepMap
BRD:BRD-K00003377-001-01-9	FISOGATINIB	-0.104991	0.0689333	0.747109	-0.0781039	-0.282679	48	57	-0.204575	0.0677031	0.663624			FALSE	DepMap
BRD:BRD-K00003378-001-01-9	FT011	-0.0390427	0.500302	0.947902	0.0404692	-0.0764295	48	57	-0.116899	0.243844	0.80197			FALSE	DepMap
BRD:BRD-K00003379-001-01-9	GSK2256098	-0.0363342	0.530507	0.94983	0.00982246	-0.0711893	48	57	-0.0810117	0.496345	0.903163			FALSE	DepMap
BRD:BRD-K00003380-001-01-9	GLPG0187	-0.00442763	0.93899	0.990154	-0.180551	-0.236126	48	57	-0.0555751	0.564313	0.918669			FALSE	DepMap
BRD:BRD-K00003381-001-01-9	MSDC-0160	-0.00433827	0.940319	0.990154	-0.146029	-0.0790492	48	57	0.0669797	0.614298	0.932611			FALSE	DepMap
BRD:BRD-K00003382-001-01-9	NICAINOPROL	7.46675e-05	0.998975	0.999394	0.136846	0.150549	48	57	0.0137026	0.861374	0.984971			FALSE	DepMap
BRD:BRD-K00003383-001-01-9	UROLITHIN-A	0.0231044	0.689557	0.966942	-0.0653596	-0.084694	48	57	-0.0193344	0.824614	0.979798			FALSE	DepMap
BRD:BRD-K00003384-001-01-9	FOSFLUCONAZOLE	-0.0244594	0.672894	0.966942	0.119086	0.0452837	48	57	-0.0738026	0.440465	0.88876			FALSE	DepMap
BRD:BRD-K00003385-001-01-9	IPI549	0.00110185	0.984806	0.997223	-0.509153	-0.45211	48	57	0.0570434	0.67556	0.946612			FALSE	DepMap
BRD:BRD-K00003386-001-01-9	HT-2157	-0.0515481	0.373415	0.931325	-0.110947	-0.163672	48	57	-0.0527244	0.547727	0.914163			FALSE	DepMap
BRD:BRD-K00003387-001-01-9	LANABECESTAT	0.0793978	0.170083	0.872783	-0.117458	0.0537349	48	57	0.171193	0.0458524	0.603027			FALSE	DepMap
BRD:BRD-K00003388-001-01-9	CXD101	0.113275	0.0500233	0.695328	-2.82709	-2.43302	48	57	0.394074	0.375555	0.878479			FALSE	DepMap
BRD:BRD-K00003389-001-01-9	HTHQ	0.0221337	0.701964	0.970022	-0.116679	-0.100447	48	57	0.0162321	0.862916	0.984971			FALSE	DepMap
BRD:BRD-K00003390-003-01-9	YL0919	0.0187024	0.74685	0.972332	-0.0814533	-0.113996	48	57	-0.0325428	0.763925	0.969577			FALSE	DepMap
BRD:BRD-K00003391-236-01-9	PBI-4050	0.018059	0.754879	0.974	0.0395301	0.073449	48	57	0.0339189	0.726434	0.962257			FALSE	DepMap
BRD:BRD-K00003392-001-01-9	FUTIBATINIB	0.0332306	0.566218	0.94983	-0.10454	-0.0737086	48	57	0.0308311	0.805396	0.975124			FALSE	DepMap
BRD:BRD-K00003393-300-01-9	BGP-15	-0.0354439	0.540633	0.94983	-0.0187117	0.0417139	48	57	0.0604256	0.517056	0.908446			FALSE	DepMap
BRD:BRD-K00003394-001-01-9	ABX464	-0.0189064	0.744184	0.971443	-0.377033	-0.385657	48	57	-0.00862357	0.928983	0.992808			FALSE	DepMap
BRD:BRD-K00003395-001-01-9	BISANTRENE	0.119528	0.0385915	0.695328	-0.0700225	0.057772	48	57	0.127794	0.0543854	0.628631			FALSE	DepMap
BRD:BRD-K00003396-001-01-9	CEP-40783	0.114081	0.0480323	0.695328	-2.7309	-2.20139	48	57	0.529514	0.0335559	0.581248			FALSE	DepMap
BRD:BRD-K00003397-001-01-9	MK-8617	-0.0226563	0.69576	0.968059	0.0851046	0.138355	48	57	0.0532501	0.577526	0.922185			FALSE	DepMap
BRD:BRD-K00003398-001-01-9	AZD7986	-0.0910903	0.115355	0.834701	0.120089	0.114702	48	57	-0.00538681	0.961929	0.996562			FALSE	DepMap
BRD:BRD-K00003399-001-01-9	OCAPERIDONE	0.130147	0.0242315	0.682196	-0.105327	0.0627187	48	57	0.168046	0.108074	0.710388			FALSE	DepMap
BRD:BRD-K00003400-001-01-9	PF-06840003	0.0139456	0.809485	0.97772	-0.127761	-0.160506	48	57	-0.0327448	0.705607	0.959024			FALSE	DepMap
BRD:BRD-K00003401-001-01-9	THK5351	0.0165486	0.775171	0.974444	-0.0964982	-0.0980452	48	57	-0.00154698	0.98881	0.999669			FALSE	DepMap
BRD:BRD-K00003402-001-01-9	T-807	0.0321195	0.579276	0.952835	-0.374438	-0.276339	48	57	0.0980985	0.319497	0.85474			FALSE	DepMap
BRD:BRD-K00003403-001-01-9	JNJ-39758979	-0.000589206	0.991876	0.998436	-0.00627048	0.0699156	48	57	0.0761861	0.345686	0.863699			FALSE	DepMap
BRD:BRD-K00003404-001-01-9	CYC065	0.0154935	0.789157	0.975838	-9.00421	-8.64571	48	57	0.358497	0.544499	0.913952			FALSE	DepMap
BRD:BRD-K00003405-001-01-9	EVOBRUTINIB	-0.047474	0.411613	0.940646	-0.138136	-0.189125	48	57	-0.0509891	0.537093	0.912269			FALSE	DepMap
BRD:BRD-K00003406-001-01-9	MILADEMETAN	0.149237	0.00957043	0.682196	-1.53114	-0.597879	48	57	0.933261	0.00164553	0.411791			FALSE	DepMap
BRD:BRD-K00003407-001-01-9	VADADUSTAT	0.0119361	0.836788	0.97772	0.0143191	0.0368598	48	57	0.0225407	0.807883	0.975124			FALSE	DepMap
BRD:BRD-K00003408-001-01-9	IBERDOMIDE	-0.00245203	0.966248	0.995375	-0.109272	-0.0402997	48	57	0.068972	0.516622	0.908446			FALSE	DepMap
BRD:BRD-K00003409-001-01-9	CFI-402257	0.129913	0.0244893	0.682196	-2.5001	-1.86466	48	57	0.635444	0.0174347	0.523086			FALSE	DepMap
BRD:BRD-K00003410-001-01-9	GAL-021	0.075648	0.191214	0.876978	-0.224392	-0.0622272	48	57	0.162164	0.175377	0.768428			FALSE	DepMap
BRD:BRD-K00003411-001-01-9	BAMAQUIMAST	0.0372733	0.519931	0.948141	0.0303513	0.0147497	48	57	-0.0156016	0.852493	0.983806			FALSE	DepMap
BRD:BRD-K00003412-300-01-9	TRILACICLIB	0.0756406	0.190514	0.876978	-1.19823	-0.939189	48	57	0.259043	0.211939	0.783588			FALSE	DepMap
BRD:BRD-K00003413-001-01-9	ZANUBRUTINIB	0.00820142	0.887441	0.983806	-0.342506	-0.291533	48	57	0.0509731	0.71606	0.960239			FALSE	DepMap
BRD:BRD-K00003414-001-01-9	EMODEPSIDE	-0.0456178	0.430926	0.943387	-0.134226	-0.156104	48	57	-0.0218776	0.824253	0.979798			FALSE	DepMap
BRD:BRD-K00003415-001-01-9	ICLAPRIM	-0.00444272	0.938885	0.990154	0.039316	0.0292158	48	57	-0.0101001	0.877188	0.98717			FALSE	DepMap
BRD:BRD-K00003416-001-01-9	LY3214996	0.057958	0.31687	0.925478	-1.26441	-0.82877	48	57	0.435643	0.0681263	0.663624			FALSE	DepMap
BRD:BRD-K00003417-001-01-9	MRX-2843	0.0632038	0.274993	0.907285	-1.63505	-1.22778	48	57	0.407264	0.102669	0.708369			FALSE	DepMap
BRD:BRD-K00003418-001-01-9	BMS-986205	0.0328908	0.569549	0.94983	-0.531682	-0.463847	48	57	0.067835	0.576448	0.922185			FALSE	DepMap
BRD:BRD-K00003419-001-01-9	AVAPRITINIB	0.0501498	0.385734	0.934333	-0.773743	-0.515821	48	57	0.257922	0.0201864	0.52677			FALSE	DepMap
BRD:BRD-K00003420-001-01-9	GDC-0077	0.047517	0.411974	0.940812	-0.423459	-0.361863	48	57	0.0615965	0.692708	0.955168			FALSE	DepMap
BRD:BRD-K00003421-001-01-9	GSK3326595	0.0713163	0.217946	0.884543	-0.997704	-0.946385	48	57	0.0513192	0.764081	0.969577			FALSE	DepMap
BRD:BRD-K00003422-003-01-9	BAY-1895344	0.061818	0.285672	0.912469	-4.72096	-4.37855	48	57	0.34241	0.314792	0.850667			FALSE	DepMap
BRD:BRD-K00003423-001-01-9	BMS-986158	0.0514268	0.374542	0.931325	-2.00123	-1.63845	48	57	0.362782	0.226287	0.789471			FALSE	DepMap
BRD:BRD-K00003424-001-01-9	ROBLITINIB	-0.0513181	0.374753	0.931325	0.0373569	0.000983752	48	57	-0.0363731	0.671733	0.945456			FALSE	DepMap
BRD:BRD-K00003425-001-01-9	LXS196	0.0424258	0.463889	0.943387	-0.543111	-0.235044	48	57	0.308067	0.0293752	0.571782			FALSE	DepMap
BRD:BRD-K00003426-001-01-9	PEPOSERTIB	-0.00522672	0.928126	0.989509	-0.662044	-0.662417	48	57	-0.000373657	0.997775	0.999807			FALSE	DepMap
BRD:BRD-K00003427-001-01-9	ILAPRAZOLE	-0.0486797	0.400618	0.939292	0.0339273	-0.0805358	48	57	-0.114463	0.22977	0.792728			FALSE	DepMap
BRD:BRD-K00003428-001-01-9	PAGOCLONE	-0.0417436	0.471112	0.943387	0.107841	0.030206	48	57	-0.0776347	0.37159	0.876656			FALSE	DepMap
BRD:BRD-K00003429-001-01-9	GSK2982772	-0.0913263	0.114412	0.834701	0.122375	0.0429358	48	57	-0.0794389	0.433712	0.888356			FALSE	DepMap
BRD:BRD-K00003430-001-01-9	PRN1371	0.0201589	0.727449	0.970022	-0.76561	-0.752631	48	57	0.0129795	0.938255	0.993091			FALSE	DepMap
BRD:BRD-K00003431-001-01-9	ZIRITAXESTAT	-0.0940657	0.103333	0.821769	-0.070257	-0.363799	48	57	-0.293542	0.00781871	0.440869			FALSE	DepMap
BRD:BRD-K00003432-001-01-9	EDO-S101	0.145665	0.0115961	0.682196	-1.04608	-0.66982	48	57	0.376259	0.0309991	0.573384			FALSE	DepMap
BRD:BRD-K00003433-001-01-9	VERALIPRIDE	0.0236607	0.682987	0.966942	-0.0459012	-0.0155087	48	57	0.0303925	0.695526	0.956428			FALSE	DepMap
BRD:BRD-K00003434-001-01-9	MIRIDESAP	-0.0921705	0.110494	0.832591	0.0940436	-0.0426141	48	57	-0.136658	0.16667	0.768428			FALSE	DepMap
BRD:BRD-K00003435-003-01-9	AVEX-73	0.00992189	0.864037	0.978219	0.0424911	0.10692	48	57	0.064429	0.537977	0.912532			FALSE	DepMap
BRD:BRD-K00003436-001-01-9	AVN-492	-0.0602656	0.297962	0.920595	0.0837367	-0.0254713	48	57	-0.109208	0.308325	0.845082			FALSE	DepMap
BRD:BRD-K00003437-001-01-9	BTK-IN-1	-0.098302	0.0891916	0.784622	0.145792	-0.020892	48	57	-0.166684	0.0876765	0.705885			FALSE	DepMap
BRD:BRD-K00003438-001-01-9	CM-4620	0.0534201	0.356292	0.929468	-0.0863645	-0.00640624	48	57	0.0799583	0.473337	0.897617			FALSE	DepMap
BRD:BRD-K00003439-001-01-9	XL041	0.0485824	0.400771	0.939292	-0.281162	-0.132198	48	57	0.148964	0.277624	0.826253			FALSE	DepMap
BRD:BRD-K00003441-001-01-9	SELITRECTINIB	0.0374129	0.518368	0.948141	0.0693836	0.11106	48	57	0.0416761	0.678587	0.948324			FALSE	DepMap
BRD:BRD-K00003442-001-01-9	CPI-444	-0.0236945	0.682559	0.966942	0.0185442	-0.0410121	48	57	-0.0595563	0.43223	0.887793			FALSE	DepMap
BRD:BRD-K00003443-001-01-9	AZD4635	0.0883343	0.126813	0.843549	-0.00875915	0.0477351	48	57	0.0564942	0.403908	0.879249			FALSE	DepMap
BRD:BRD-K00003444-001-01-9	BT-11	0.00625251	0.91407	0.988041	-0.270367	-0.281587	48	57	-0.0112197	0.907549	0.99086			FALSE	DepMap
BRD:BRD-K00003445-001-01-9	VANIPREVIR	-0.0198117	0.731961	0.970022	-0.0756664	-0.117548	48	57	-0.0418816	0.641272	0.938857			FALSE	DepMap
BRD:BRD-K00003446-001-01-9	LY3200882	0.0757493	0.190619	0.876978	0.02099	0.122327	48	57	0.101337	0.301316	0.841764			FALSE	DepMap
BRD:BRD-K00003447-001-01-9	REPOTRECTINIB	-0.00724941	0.900435	0.985167	-2.70651	-2.68699	48	57	0.0195172	0.958795	0.996562			FALSE	DepMap
BRD:BRD-K00003448-001-01-9	ZURANOLONE	0.0269843	0.641378	0.962647	-0.124735	-0.0890054	48	57	0.0357299	0.702597	0.958288			FALSE	DepMap
BRD:BRD-K00003449-001-01-9	E7046	-0.0977949	0.0908603	0.790907	-0.09302	-0.263504	48	57	-0.170484	0.161502	0.766521			FALSE	DepMap
BRD:BRD-K00003450-001-01-9	AAI101	0.111599	0.05353	0.697318	-0.000413229	0.133838	48	57	0.134252	0.150225	0.759205			FALSE	DepMap
BRD:BRD-K00003451-001-01-9	LY334370	0.0070463	0.90321	0.986399	-0.102097	-0.0453867	48	57	0.05671	0.452824	0.894532			FALSE	DepMap
BRD:BRD-K00003452-001-01-9	DESIDUSTAT	0.0198927	0.731341	0.970022	0.0604269	0.112278	48	57	0.0518509	0.685981	0.95162			FALSE	DepMap
BRD:BRD-K00003453-003-01-9	CT7001	0.0631994	0.275027	0.907285	-7.15487	-6.53979	48	57	0.615074	0.265959	0.821677			FALSE	DepMap
BRD:BRD-K00003454-001-01-9	SECLIDEMSTAT	0.0694352	0.229572	0.890336	-3.02224	-2.61444	48	57	0.407797	0.160805	0.764874			FALSE	DepMap
BRD:BRD-K00003455-001-01-9	S-38093	0.000268003	0.996313	0.999213	-0.0152854	-0.0772121	48	57	-0.0619267	0.498641	0.904047			FALSE	DepMap
BRD:BRD-K00003456-001-01-9	ASCIMINIB	-0.0216722	0.708358	0.970022	-0.0556033	-0.170129	48	57	-0.114526	0.386472	0.879249			FALSE	DepMap
BRD:BRD-K00003457-001-01-9	IDH-305	-0.0244047	0.673583	0.966942	0.0375959	0.00328251	48	57	-0.0343134	0.69035	0.953438			FALSE	DepMap
BRD:BRD-K00003458-001-01-9	CINTIRORGON	-0.0235863	0.683429	0.966942	-0.180457	-0.238659	48	57	-0.0582015	0.580331	0.923654			FALSE	DepMap
BRD:BRD-K00003459-001-01-9	DILMAPIMOD	0.101092	0.0804453	0.771121	0.0678714	0.192744	48	57	0.124873	0.0923819	0.70657			FALSE	DepMap
BRD:BRD-K00003460-001-01-9	VORASIDENIB	-0.00870187	0.880622	0.983607	0.00135771	0.0764599	48	57	0.0751021	0.436729	0.888637			FALSE	DepMap
BRD:BRD-K00003461-001-01-9	PAMIPARIB	0.152828	0.00806259	0.682196	-0.775435	-0.359074	48	57	0.416361	0.0110268	0.463282			FALSE	DepMap
BRD:BRD-K00003462-001-01-9	LANIFIBRANOR	0.0373817	0.518716	0.948141	-0.0523632	0.10686	48	57	0.159224	0.172205	0.768428			FALSE	DepMap
BRD:BRD-K00003463-001-01-9	PYROTINIB	0.0480729	0.405734	0.939292	-0.560562	-0.668846	48	57	-0.108284	0.527401	0.910356			FALSE	DepMap
BRD:BRD-K00003464-001-01-9	POCAPAVIR	0.000871565	0.988002	0.998436	0.249641	0.180495	48	57	-0.0691464	0.458391	0.895502			FALSE	DepMap
BRD:BRD-K00003465-001-01-9	FANTOFARONE	0.0129088	0.823406	0.97772	-0.25348	-0.173277	48	57	0.0802036	0.323562	0.857894			FALSE	DepMap
BRD:BRD-K00003466-001-01-9	NELOTANSERIN	-0.0635389	0.272453	0.906432	0.0978695	0.0409596	48	57	-0.0569099	0.425667	0.887718			FALSE	DepMap
BRD:BRD-K00003467-001-01-9	TEMANOGREL	-0.0202704	0.726441	0.970022	0.234531	0.24093	48	57	0.00639895	0.942363	0.99343			FALSE	DepMap
BRD:BRD-K00003468-001-01-9	DELCASERTIB	0.0180015	0.756031	0.974	-0.122946	0.0255303	48	57	0.148476	0.0831223	0.705623			FALSE	DepMap
BRD:BRD-K00003469-015-01-9	LARAZOTIDE-ACETATE	0.0101908	0.860158	0.978063	-0.00897478	0.0071312	48	57	0.016106	0.862002	0.984971			FALSE	DepMap
BRD:BRD-K00003470-001-01-9	NEU2000	0.0625078	0.280322	0.91143	-0.080705	0.0541543	48	57	0.134859	0.193117	0.7766			FALSE	DepMap
BRD:BRD-K00003471-001-01-9	RISLENEMDAZ	0.0554015	0.338715	0.928266	0.0855008	0.0833782	48	57	-0.00212263	0.983937	0.999669			FALSE	DepMap
BRD:BRD-K00003472-001-01-9	VOCLOSPORIN	0.0327113	0.571659	0.94983	-0.177832	-0.145429	48	57	0.032403	0.79833	0.974007			FALSE	DepMap
BRD:BRD-K00003473-001-01-9	PRIDOPIDINE	-0.020026	0.72961	0.970022	0.284984	0.227344	48	57	-0.0576409	0.520463	0.908446			FALSE	DepMap
BRD:BRD-K00003474-001-01-9	LETRAZURIL	-0.182129	0.00153095	0.477147	0.19454	-0.00223164	48	57	-0.196771	0.020947	0.52677			FALSE	DepMap
BRD:BRD-K00003475-001-01-9	S-3304	0.14115	0.0144709	0.682196	0.101897	0.253209	48	57	0.151312	0.0709922	0.670482			FALSE	DepMap
BRD:BRD-K00003476-075-01-9	NINGETINIB-TOSYLATE	-0.101885	0.0775939	0.760258	-0.0660949	-0.251341	48	57	-0.185246	0.157298	0.759831			FALSE	DepMap
BRD:BRD-K00003477-001-01-9	ASIMADOLINE	0.099954	0.0839255	0.771121	-0.188875	-0.00964695	48	57	0.179228	0.0306804	0.573384			FALSE	DepMap
BRD:BRD-K00003478-001-01-9	EPRISTERIDE	0.0201633	0.727829	0.970022	-0.266915	-0.20289	48	57	0.0640247	0.564574	0.918669			FALSE	DepMap
BRD:BRD-K00003479-003-01-9	AX-024	-0.0294603	0.611085	0.962116	0.224672	0.0854214	48	57	-0.13925	0.0781002	0.695463			FALSE	DepMap
BRD:BRD-K00003480-001-01-9	TROPIFEXOR	0.0929326	0.107569	0.828532	0.0822836	0.239835	48	57	0.157551	0.189622	0.772591			FALSE	DepMap
BRD:BRD-K00003481-001-01-9	PAT-1251	-0.123392	0.0326986	0.692598	0.100865	-0.084574	48	57	-0.185439	0.0321261	0.577183			FALSE	DepMap
BRD:BRD-K00003482-001-01-9	MK-4074	0.0711945	0.217963	0.884543	-0.183969	-0.00961677	48	57	0.174352	0.0201705	0.52677			FALSE	DepMap
BRD:BRD-K00003483-003-01-9	GSK656	-0.0383351	0.508105	0.947902	0.279298	0.202112	48	57	-0.077186	0.414758	0.882794			FALSE	DepMap
BRD:BRD-K00003484-074-01-9	MIROGABALIN-BESYLATE	0.11237	0.0515003	0.695328	-0.0490939	0.0515568	48	57	0.100651	0.31423	0.849497			FALSE	DepMap
BRD:BRD-K00003485-001-01-9	SB-649868	-0.122147	0.0345068	0.695328	0.49824	0.266979	48	57	-0.231261	0.00842803	0.441291			FALSE	DepMap
BRD:BRD-K00003486-003-01-9	DG051	0.00420494	0.94215	0.990737	0.106345	0.157574	48	57	0.0512289	0.524529	0.909147			FALSE	DepMap
BRD:BRD-K00003487-001-01-9	TOMEGLOVIR	-0.0667683	0.248787	0.899475	-0.0242884	-0.0370227	48	57	-0.0127343	0.904291	0.99086			FALSE	DepMap
BRD:BRD-K00003488-001-01-9	SULTIAME	-0.0567531	0.327049	0.925753	0.164474	0.180633	48	57	0.016159	0.881709	0.987315			FALSE	DepMap
BRD:BRD-K00003489-001-01-9	GAMITHROMYCIN	0.0220167	0.703466	0.970022	-0.0914572	0.0204794	48	57	0.111937	0.156369	0.759831			FALSE	DepMap
BRD:BRD-K00003490-001-01-9	NGP555	-0.0507179	0.381169	0.933379	-0.0449164	-0.132881	48	57	-0.0879645	0.343104	0.863699			FALSE	DepMap
BRD:BRD-K00003491-001-01-9	MORPHOTHIADIN	0.0417821	0.469958	0.943387	-0.114239	-0.00570527	48	57	0.108534	0.244101	0.80197			FALSE	DepMap
BRD:BRD-K00003492-001-01-9	APARARENONE	0.0453147	0.433996	0.943387	0.104894	0.233085	48	57	0.128191	0.172019	0.768428			FALSE	DepMap
BRD:BRD-K00003493-001-01-9	PADSEVONIL	0.0333333	0.565018	0.94983	0.0575472	0.118397	48	57	0.0608497	0.37974	0.879249			FALSE	DepMap
BRD:BRD-K00003494-001-01-9	ROSIPTOR	0.0484201	0.403137	0.939292	0.154596	0.24284	48	57	0.0882439	0.20612	0.781776			FALSE	DepMap
BRD:BRD-K00003495-001-01-9	BALOXAVIR-MARBOXIL	-0.0809888	0.160962	0.86233	-0.0691627	-0.201885	48	57	-0.132722	0.135985	0.744426			FALSE	DepMap
BRD:BRD-K00003496-001-01-9	BALOXAVIR	0.0761862	0.188068	0.876978	-1.37505	-1.16302	48	57	0.212027	0.310784	0.846225			FALSE	DepMap
BRD:BRD-K00003497-001-01-9	MAVACAMTEN	-0.118144	0.0409105	0.695328	-0.116832	-0.177711	48	57	-0.0608782	0.552528	0.91529			FALSE	DepMap
BRD:BRD-K00003498-001-01-9	TAPINAROF	-0.0441414	0.446002	0.943387	-0.414043	-0.407475	48	57	0.00656778	0.964469	0.996885			FALSE	DepMap
BRD:BRD-K00003499-001-01-9	ADAVIVINT	0.0859669	0.136686	0.856521	-3.72332	-3.14468	48	57	0.578635	0.190374	0.774166			FALSE	DepMap
BRD:BRD-K00003500-001-01-9	DELGOCITINIB	4.84038e-05	0.999335	0.999394	-0.068872	-0.159799	48	57	-0.0909267	0.369385	0.875856			FALSE	DepMap
BRD:BRD-K00003501-001-01-9	LAZERTINIB	0.023555	0.683825	0.966942	-0.496227	-0.557922	48	57	-0.0616946	0.672096	0.945456			FALSE	DepMap
BRD:BRD-K00003502-001-01-9	ROVAZOLAC	0.000191855	0.997357	0.999277	-0.511158	-0.521632	48	57	-0.0104735	0.915761	0.991163			FALSE	DepMap
BRD:BRD-K00003503-001-01-9	VECABRUTINIB	0.0315364	0.585556	0.955489	-0.214559	-0.155139	48	57	0.0594201	0.59216	0.928085			FALSE	DepMap
BRD:BRD-K00003504-001-01-9	LICOGLIFLOZIN	-0.159667	0.00554085	0.682196	0.101685	-0.088467	48	57	-0.190152	0.0328462	0.579456			FALSE	DepMap
BRD:BRD-K00003505-001-01-9	NEMOREXANT	0.122885	0.0331296	0.692757	-0.051637	0.134637	48	57	0.186274	0.0647515	0.655731			FALSE	DepMap
BRD:BRD-K00003506-001-01-9	RISDIPLAM	-0.0631005	0.274976	0.907285	0.152037	0.0445305	48	57	-0.107507	0.355691	0.868763			FALSE	DepMap
BRD:BRD-K00003507-001-01-9	FARAMPATOR	-0.0421663	0.465882	0.943387	0.116413	0.0485112	48	57	-0.0679016	0.488182	0.899092			FALSE	DepMap
BRD:BRD-K00003508-001-01-9	ASTX660	-0.0517824	0.370443	0.931325	-0.953042	-0.857733	48	57	0.0953092	0.72171	0.961493			FALSE	DepMap
BRD:BRD-K00003509-001-01-9	AZD1390	-0.0681754	0.23815	0.89104	-0.371319	-0.437197	48	57	-0.065878	0.525507	0.909147			FALSE	DepMap
BRD:BRD-K00003510-001-01-9	FLT3-IN-1	0.0790891	0.171036	0.872783	-2.30816	-2.14415	48	57	0.16401	0.561586	0.918669			FALSE	DepMap
BRD:BRD-K00003511-001-01-9	CA-4948	-0.00265517	0.963392	0.995375	-0.176433	-0.12931	48	57	0.0471236	0.631372	0.937683			FALSE	DepMap
BRD:BRD-K00003512-001-01-9	BMS-813160	0.0186623	0.746965	0.972332	0.0589045	0.0496109	48	57	-0.00929367	0.910481	0.990891			FALSE	DepMap
BRD:BRD-K00003513-363-01-9	FONDAPARINUX	0.0476936	0.409452	0.939973	-0.0309849	0.00533455	48	57	0.0363194	0.62109	0.934177			FALSE	DepMap
BRD:BRD-K00003514-342-01-9	DIQUAFOSOL	0.0362954	0.530258	0.94983	-0.208157	-0.114175	48	57	0.0939812	0.319759	0.85474			FALSE	DepMap
BRD:BRD-K00003515-003-01-9	AZ7550	0.0513291	0.37465	0.931325	-6.14452	-5.87954	48	57	0.264984	0.673219	0.945997			FALSE	DepMap
BRD:BRD-K00003516-057-01-9	EMAMECTIN	-0.0453715	0.432649	0.943387	-0.249648	-0.275872	48	57	-0.0262241	0.745598	0.967593			FALSE	DepMap
BRD:BRD-K00003517-001-01-9	4-(AMINOMETHYL)BENZOIC-ACID	0.0193443	0.73805	0.970182	-0.112223	-0.0261673	48	57	0.0860559	0.325489	0.857894			FALSE	DepMap
BRD:BRD-K00003518-004-01-9	METHYLBENACTYZIUM-BROMIDE	0.0155944	0.787817	0.975471	-0.270398	-0.248309	48	57	0.0220887	0.82823	0.980218			FALSE	DepMap
BRD:BRD-K00003520-001-01-9	GLYCEROL-PHENYLBUTYRATE	0.0393804	0.495878	0.947902	0.0585488	0.0568729	48	57	-0.00167581	0.991275	0.999807			FALSE	DepMap
BRD:BRD-K00003521-001-01-9	LUCANTHONE	0.0441205	0.446217	0.943387	-0.517269	-0.390472	48	57	0.126797	0.317155	0.854231			FALSE	DepMap
BRD:BRD-K00003522-001-01-9	BROMISOVAL	0.0621632	0.282179	0.912469	0.133645	0.169141	48	57	0.0354964	0.763128	0.969389			FALSE	DepMap
BRD:BRD-K00003523-236-01-9	TAUROGLYCOCHOLATE	-0.0094493	0.870239	0.979248	-0.124498	-0.201838	48	57	-0.0773404	0.385743	0.879249			FALSE	DepMap
BRD:BRD-K00003524-001-01-9	APRONAL	0.0384018	0.506654	0.947902	-0.0437777	-0.0283394	48	57	0.0154383	0.821232	0.979133			FALSE	DepMap
BRD:BRD-K00003525-003-01-9	HYDROXOCOBALAMIN	0.0931152	0.106877	0.828532	0.00523327	0.025803	48	57	0.0205697	0.757426	0.969389			FALSE	DepMap
BRD:BRD-K00003526-001-01-9	UPRIFOSBUVIR	-0.0145269	0.801706	0.97772	-0.199327	-0.217051	48	57	-0.0177244	0.852149	0.983806			FALSE	DepMap
BRD:BRD-K00003527-001-01-9	SOFOSBUVIR-IMPURITY-M	-0.00285934	0.960579	0.995096	-0.0886986	-0.0391376	48	57	0.049561	0.577784	0.922185			FALSE	DepMap
BRD:BRD-K00003528-457-01-9	AZD5153	0.0944388	0.102543	0.820911	-1.9783	-1.4476	48	57	0.530699	0.06689	0.663454			FALSE	DepMap
BRD:BRD-K00003529-458-01-9	CLOPERASTINE-FENDIZOATE	-0.0846586	0.142775	0.859348	0.195809	0.157362	48	57	-0.0384469	0.740892	0.965861			FALSE	DepMap
BRD:BRD-K00003530-003-01-9	PIRMENOL	0.0977651	0.090959	0.790907	-0.168678	0.0326171	48	57	0.201295	0.0678713	0.663624			FALSE	DepMap
BRD:BRD-K00003531-001-01-9	ACELARIN	0.0726998	0.208369	0.881134	-4.33359	-3.82141	48	57	0.512185	0.209274	0.782986			FALSE	DepMap
BRD:BRD-K00003532-001-01-9	INARIGIVIR	0.107247	0.0631533	0.726429	-3.9014	-3.42398	48	57	0.477421	0.269976	0.826218			FALSE	DepMap
BRD:BRD-K00003533-001-01-9	BAY-1251152	0.0286368	0.621091	0.962116	-6.90054	-6.71619	48	57	0.184353	0.632896	0.937683			FALSE	DepMap
BRD:BRD-K00003534-001-01-9	METHYLCOBALAMIN	0.0530526	0.359614	0.929468	0.171302	0.208234	48	57	0.0369312	0.629109	0.936962			FALSE	DepMap
BRD:BRD-K00003535-001-01-9	POLAPREZINC	0.0183802	0.751066	0.973268	0.101928	0.112973	48	57	0.0110445	0.916769	0.991163			FALSE	DepMap
BRD:BRD-K00003537-001-01-9	CHLORPHENOXAMINE	0.0306915	0.596262	0.959254	-0.263006	-0.106941	48	57	0.156064	0.104273	0.709424			FALSE	DepMap
BRD:BRD-K00003569-003-01-9	OMADACYCLINE	0.0729159	0.207017	0.881134	-0.0145605	-0.0174941	48	57	-0.00293363	0.968631	0.997634			FALSE	DepMap
BRD:BRD-K00003576-001-01-9	ENCORAFENIB	0.0566579	0.327051	0.925753	-0.582436	-0.402003	48	57	0.180433	0.359046	0.869594			FALSE	DepMap
BRD:BRD-K00003598-001-01-9	HOKU-81	-0.059303	0.304945	0.924013	-0.159598	-0.181232	48	57	-0.0216342	0.824419	0.979798			FALSE	DepMap
BRD:BRD-K00003606-380-01-9	SODIUM-NITROPRUSSIDE	-0.0138579	0.810971	0.97772	-0.190766	-0.217795	47	57	-0.0270285	0.775856	0.969577			FALSE	DepMap
BRD:BRD-K00003682-001-01-9	IMIDUREA	-0.0825223	0.15385	0.859574	0.0316567	-0.0800073	47	57	-0.111664	0.241168	0.799469			FALSE	DepMap
BRD:BRD-K00003730-001-01-9	HPPH	-0.0903676	0.117662	0.838369	-0.155226	-0.207003	48	57	-0.0517774	0.611086	0.931863			FALSE	DepMap
BRD:BRD-K00003731-001-01-9	PF-06409577	-0.0681599	0.239044	0.891515	-0.293065	-0.391988	48	57	-0.0989233	0.250238	0.809194			FALSE	DepMap
BRD:BRD-K00003732-001-01-9	ATRACTYLENOLIDE-I	0.00991089	0.863961	0.978219	0.00910739	-0.0103051	48	57	-0.0194125	0.826528	0.980092			FALSE	DepMap
BRD:BRD-K00003733-001-01-9	GANODERIC-ACID-A	0.022172	0.701473	0.970022	0.0295783	0.0511767	48	57	0.0215984	0.801991	0.974458			FALSE	DepMap
BRD:BRD-K00004235-334-01-9	NAS-181	-0.0315461	0.585441	0.955489	0.059087	0.0576188	48	57	-0.00146826	0.98913	0.999669			FALSE	DepMap
BRD:BRD-K00004286-001-01-9	SCH-221510	-0.0271661	0.639133	0.962614	0.00277764	-0.0889037	47	57	-0.0916813	0.239452	0.79804			FALSE	DepMap
BRD:BRD-K00004292-003-02-9	EFONIDIPINE	0.00431366	0.940558	0.99018	-0.12897	-0.181934	48	57	-0.0529635	0.505235	0.905701			FALSE	DepMap
BRD:BRD-K00004294-001-01-9	TCS-2002	-0.063948	0.26857	0.904926	0.170248	0.0588679	48	57	-0.11138	0.261633	0.81986			FALSE	DepMap
BRD:BRD-K00004295-001-01-9	NS-309	-0.00683373	0.90596	0.987354	0.0807377	-0.0319179	48	57	-0.112656	0.294743	0.838246			FALSE	DepMap
BRD:BRD-K00004301-001-01-9	ML-213	0.0545656	0.345253	0.929468	0.0930021	0.0384093	48	57	-0.0545928	0.537012	0.912269			FALSE	DepMap
BRD:BRD-K00004316-003-01-9	SSR180711	-0.0172695	0.765656	0.974	-0.0848447	-0.0292249	47	57	0.0556198	0.529119	0.910687			FALSE	DepMap
BRD:BRD-K00004526-001-01-9	ATROPINE-OXIDE	0.11562	0.0454437	0.695328	-0.184803	0.0143225	47	57	0.199125	0.0686603	0.663624			FALSE	DepMap
BRD:BRD-K00004538-001-01-9	ROSAMICIN	0.126448	0.0285976	0.684587	-0.32783	-0.109719	47	57	0.218111	0.0683238	0.663624			FALSE	DepMap
BRD:BRD-K00004545-001-01-9	CRISDESALAZINE	-0.017694	0.760071	0.974	0.33089	0.255932	48	57	-0.0749577	0.500044	0.905299			FALSE	DepMap
BRD:BRD-K00004546-001-01-9	PERFLUOROHEXYLOCTANE	0.0220704	0.702777	0.970022	-0.131167	0.00539701	48	57	0.136564	0.171784	0.768428			FALSE	DepMap
BRD:BRD-K00004547-001-01-9	PRISOTINOL	-0.0281896	0.626553	0.962214	0.070152	0.121125	48	57	0.0509729	0.613833	0.932611			FALSE	DepMap
BRD:BRD-K00004548-001-01-9	NS-11394	0.0366126	0.526668	0.94983	-0.046127	0.0478861	48	57	0.0940131	0.319376	0.85474			FALSE	DepMap
BRD:BRD-K00004549-001-01-9	IRGANOX-1010	0.0491037	0.396524	0.939292	-0.0273708	0.0153385	48	57	0.0427093	0.606088	0.931154			FALSE	DepMap
BRD:BRD-K00004550-001-01-9	BMS-626531	0.00530901	0.926875	0.989509	0.222451	0.123228	48	57	-0.0992226	0.285973	0.832974			FALSE	DepMap
BRD:BRD-K00004551-001-01-9	EFLETIRIZINE	-0.0325053	0.574726	0.950908	0.5245	0.526451	48	57	0.0019504	0.982119	0.999669			FALSE	DepMap
BRD:BRD-K00004552-001-01-9	SAMERIDINE	-0.0404631	0.484833	0.946257	-0.0463429	-0.111862	48	57	-0.0655192	0.517436	0.908446			FALSE	DepMap
BRD:BRD-K00004553-001-01-9	SAM-315	0.000422873	0.99417	0.999058	-0.0689024	-0.0149119	48	57	0.0539905	0.576637	0.922185			FALSE	DepMap
BRD:BRD-K00004554-001-01-9	LODENOSINE	0.0748951	0.195679	0.879795	-0.0318294	0.057499	48	57	0.0893285	0.346629	0.863699			FALSE	DepMap
BRD:BRD-K00004555-001-01-9	HBED	0.12947	0.0247422	0.682196	-0.295134	-0.0460211	48	57	0.249113	0.0195602	0.52677			FALSE	DepMap
BRD:BRD-K00004556-001-01-9	WAY-255348	0.0851378	0.140521	0.859348	0.034457	0.126628	48	57	0.0921706	0.302945	0.841764			FALSE	DepMap
BRD:BRD-K00004557-001-01-9	MK-0608	-0.0951082	0.100122	0.819966	-0.0998284	-0.0414614	48	57	0.058367	0.524033	0.909147			FALSE	DepMap
BRD:BRD-K00004559-001-01-9	CONVALLATOXIN	0.027158	0.63867	0.962614	-8.27207	-8.17025	48	57	0.101825	0.844572	0.982008			FALSE	DepMap
BRD:BRD-K00004560-001-01-9	PIPOTIAZINE	-0.0688139	0.233774	0.890336	0.0545486	-0.0471634	48	57	-0.101712	0.240311	0.798599			FALSE	DepMap
BRD:BRD-K00004561-001-01-9	E-2001	0.0481596	0.404887	0.939292	-0.0070139	0.053982	48	57	0.0609959	0.529668	0.910687			FALSE	DepMap
BRD:BRD-K00004562-001-01-9	DEAZAGUANINE	0.0171481	0.766877	0.974	0.00530281	0.110108	48	57	0.104805	0.2079	0.782013			FALSE	DepMap
BRD:BRD-K00004563-001-01-9	NAPAMEZOLE	-0.0863752	0.135482	0.856446	0.0192881	-0.0312333	48	57	-0.0505214	0.663155	0.943144			FALSE	DepMap
BRD:BRD-K00004564-001-01-9	TETOMILAST	-0.0272932	0.637565	0.962614	0.0228081	0.00881996	48	57	-0.0139882	0.869001	0.985664			FALSE	DepMap
BRD:BRD-K00004565-001-01-9	LY311727	-0.00633385	0.912811	0.987658	-0.0623866	0.0159886	48	57	0.0783752	0.392696	0.879249			FALSE	DepMap
BRD:BRD-K00004566-001-01-9	FEBUPROL	0.0663923	0.251466	0.899475	0.104078	0.201965	48	57	0.0978872	0.260711	0.81986			FALSE	DepMap
BRD:BRD-K00004567-001-01-9	FLORIFENINE	-0.0355404	0.539531	0.94983	-0.045578	-0.0687991	48	57	-0.0232211	0.806585	0.975124			FALSE	DepMap
BRD:BRD-K00004568-001-01-9	ENIPORIDE	-0.0160664	0.781554	0.974689	0.108464	0.0894786	48	57	-0.018985	0.823679	0.979798			FALSE	DepMap
BRD:BRD-K00004569-001-01-9	ICI-169369	-0.057842	0.317841	0.925478	0.270885	0.0855886	48	57	-0.185296	0.0474254	0.603027			FALSE	DepMap
BRD:BRD-K00004570-001-01-9	DSPC	0.0270105	0.641054	0.962647	-0.0540577	-0.0317235	48	57	0.0223341	0.79536	0.973601			FALSE	DepMap
BRD:BRD-K00004571-001-01-9	FASORACETAM	-0.00551562	0.924165	0.989509	-0.043809	0.0401779	48	57	0.0839869	0.352346	0.866526			FALSE	DepMap
BRD:BRD-K00004572-001-01-9	RO-48-6791	0.0708675	0.220088	0.884543	-0.196708	-0.0416192	48	57	0.155089	0.120973	0.721384			FALSE	DepMap
BRD:BRD-K00004573-001-01-9	RG7834	0.111914	0.0524588	0.695328	-2.07082	-1.74665	48	57	0.324173	0.0297008	0.571782			FALSE	DepMap
BRD:BRD-K00004574-001-01-9	ARIPIPRAZOLE-LAUROXIL	0.0858934	0.137023	0.856521	-0.0732482	0.0718185	48	57	0.145067	0.191238	0.775015			FALSE	DepMap
BRD:BRD-K00004575-001-01-9	JNJ-54175446	0.0287624	0.618973	0.962116	-0.0562974	-0.158259	48	57	-0.101962	0.334611	0.860968			FALSE	DepMap
BRD:BRD-K00004576-001-01-9	CLAMIKALANT	0.0327276	0.571468	0.94983	-0.151182	-0.0762256	48	57	0.0749566	0.357409	0.868936			FALSE	DepMap
BRD:BRD-K00004577-001-01-9	VAPENDAVIR	0.0169268	0.769801	0.974	0.00869881	0.0132459	48	57	0.00454707	0.955413	0.996562			FALSE	DepMap
BRD:BRD-K00004578-001-01-9	KAF-156	-0.0827436	0.152059	0.859348	-0.0226188	-0.139565	48	57	-0.116946	0.341513	0.863699			FALSE	DepMap
BRD:BRD-K00004579-001-01-9	RV1729	-0.0223878	0.699189	0.969532	0.0249957	-0.0164702	48	57	-0.0414658	0.597344	0.929158			FALSE	DepMap
BRD:BRD-K00004580-001-01-9	VELARESOL	0.00815342	0.888095	0.983806	0.220237	0.196194	48	57	-0.0240425	0.766996	0.969577			FALSE	DepMap
BRD:BRD-K00004581-001-01-9	PIROZADIL	-0.0463233	0.423051	0.94309	0.0925994	-0.00778194	48	57	-0.100381	0.177516	0.768428			FALSE	DepMap
BRD:BRD-K00004582-001-01-9	SUFUGOLIX	-0.00304284	0.958051	0.99457	0.154288	0.151726	48	57	-0.00256252	0.980336	0.999669			FALSE	DepMap
BRD:BRD-K00004583-001-01-9	AC260584	-0.130765	0.0233295	0.682196	-0.0475996	-0.212	48	57	-0.1644	0.0760049	0.694766			FALSE	DepMap
BRD:BRD-K00004584-001-01-9	REMETINOSTAT	-0.0724864	0.20971	0.881134	0.193067	0.052953	48	57	-0.140114	0.0960144	0.707581			FALSE	DepMap
BRD:BRD-K00004585-001-01-9	SORAPRAZAN	-0.0576546	0.318602	0.925478	-0.197043	-0.229479	48	57	-0.0324366	0.711584	0.960239			FALSE	DepMap
BRD:BRD-K00004586-001-01-9	BMS-986020	-0.0118844	0.837217	0.97772	-0.256704	-0.221809	48	57	0.0348952	0.738978	0.965389			FALSE	DepMap
BRD:BRD-K00004587-001-01-9	KR-33494	-0.113935	0.0483206	0.695328	0.148439	-0.0289918	48	57	-0.17743	0.0449093	0.603027			FALSE	DepMap
BRD:BRD-K00004588-001-01-9	CENTANAFADINE	0.0320284	0.580353	0.953177	-0.0897477	0.0232748	48	57	0.113023	0.339455	0.863699			FALSE	DepMap
BRD:BRD-K00004589-001-01-9	GEFAPIXANT	-0.0355948	0.53823	0.94983	0.218646	0.137929	48	57	-0.080717	0.333888	0.860968			FALSE	DepMap
BRD:BRD-K00004590-001-01-9	RG7800	0.0120926	0.834406	0.97772	-0.107897	-0.0505093	48	57	0.057388	0.552279	0.91529			FALSE	DepMap
BRD:BRD-K00004591-001-01-9	BMS-986142	-0.0576102	0.318976	0.925478	-0.56828	-0.637639	48	57	-0.0693594	0.511928	0.907981			FALSE	DepMap
BRD:BRD-K00004592-001-01-9	PI3KD-IN-2	0.0115689	0.84148	0.97772	-0.202028	-0.207302	48	57	-0.00527386	0.955856	0.996562			FALSE	DepMap
BRD:BRD-K00004593-001-01-9	BW-348U87	0.096262	0.0960568	0.806844	-2.77305	-2.28239	48	57	0.490666	0.105313	0.710388			FALSE	DepMap
BRD:BRD-K00004594-001-01-9	PARSACLISIB	-0.0619599	0.283759	0.912469	-0.127648	-0.163942	48	57	-0.0362942	0.762374	0.969389			FALSE	DepMap
BRD:BRD-K00004595-001-01-9	CILOFEXOR	-0.016274	0.778805	0.974689	0.0756514	-0.00467028	48	57	-0.0803217	0.381846	0.879249			FALSE	DepMap
BRD:BRD-K00004596-001-01-9	TELRATOLIMOD	-0.0159664	0.78288	0.974689	-0.101642	-0.345348	48	57	-0.243706	0.205144	0.781776			FALSE	DepMap
BRD:BRD-K00004597-001-01-9	RGX-104	-0.0512326	0.37635	0.932555	0.0396892	-0.0377711	48	57	-0.0774603	0.446243	0.893715			FALSE	DepMap
BRD:BRD-K00004598-001-01-9	PF-06751979	0.0162078	0.779321	0.974689	-0.0705528	-0.106951	48	57	-0.0363985	0.681224	0.948955			FALSE	DepMap
BRD:BRD-K00004599-001-01-9	PRN1008	-0.0517265	0.37096	0.931325	-0.0984808	-0.228211	48	57	-0.12973	0.170798	0.768428			FALSE	DepMap
BRD:BRD-K00004600-001-01-9	JNJ-678	0.125833	0.0291145	0.684587	-0.124711	-0.0603185	48	57	0.064393	0.504221	0.905299			FALSE	DepMap
BRD:BRD-K00004601-001-01-9	HC-070	-0.0411018	0.477223	0.943387	-0.0980907	-0.103692	48	57	-0.00560161	0.946596	0.994914			FALSE	DepMap
BRD:BRD-K00004602-001-01-9	THYMALFASIN	-0.0535424	0.355191	0.929468	0.144899	0.0557708	48	57	-0.0891284	0.341366	0.863699			FALSE	DepMap
BRD:BRD-K00004603-001-01-9	ABX-1431	0.0507052	0.38049	0.933379	-0.186752	-0.133051	48	57	0.0537006	0.575292	0.922078			FALSE	DepMap
BRD:BRD-K00004604-001-01-9	PRLX-93936	-0.068087	0.239547	0.891887	-3.71099	-4.75226	48	57	-1.04127	0.107511	0.710388			FALSE	DepMap
BRD:BRD-K00004606-001-01-9	AZD3839	0.00522539	0.928144	0.989509	-0.00444173	0.00886139	48	57	0.0133031	0.895878	0.990136			FALSE	DepMap
BRD:BRD-K00004607-001-01-9	MONEPANTEL	-0.0502948	0.385158	0.933848	-0.0997388	0.0499972	48	57	0.149736	0.104745	0.709716			FALSE	DepMap
BRD:BRD-K00004608-001-01-9	SOGRAZEPIDE	0.0578531	0.316937	0.925478	-0.10253	0.0118185	48	57	0.114349	0.43094	0.887793			FALSE	DepMap
BRD:BRD-K00004609-001-01-9	ELACYTARABINE	0.0427423	0.46056	0.943387	-1.15478	-1.125	48	57	0.0297801	0.864733	0.984971			FALSE	DepMap
BRD:BRD-K00004610-001-01-9	ENTASOBULIN	0.0427018	0.460985	0.943387	-2.09797	-2.05438	48	57	0.0435929	0.875954	0.98717			FALSE	DepMap
BRD:BRD-K00004611-001-01-9	OLUMACOSTAT-GLASARETIL	0.0202438	0.726786	0.970022	0.0133548	0.0206299	48	57	0.00727506	0.938686	0.993091			FALSE	DepMap
BRD:BRD-K00004612-001-01-9	VERDIPERSTAT	0.0338719	0.558745	0.94983	0.0872721	0.0541755	48	57	-0.0330966	0.737858	0.965084			FALSE	DepMap
BRD:BRD-K00004613-001-01-9	GM-1485	0.0476512	0.410653	0.940438	0.185578	0.267576	48	57	0.0819982	0.282005	0.829913			FALSE	DepMap
BRD:BRD-K00004614-001-01-9	GSK3117391	0.0939553	0.10432	0.82262	-3.83185	-3.73264	48	57	0.0992033	0.832534	0.980395			FALSE	DepMap
BRD:BRD-K00004615-001-01-9	PBT-1033	0.0886134	0.125614	0.843549	-1.15084	-0.94506	48	57	0.205781	0.215789	0.783588			FALSE	DepMap
BRD:BRD-K00004616-001-01-9	PRX-07034	0.078924	0.172653	0.872783	-0.0610519	0.0227868	48	57	0.0838387	0.306995	0.845082			FALSE	DepMap
BRD:BRD-K00004617-001-01-9	IMIDAZOACRIDINONE	0.112388	0.0518552	0.695328	-0.80743	-0.476314	48	57	0.331116	0.0495338	0.607164			FALSE	DepMap
BRD:BRD-K00004618-001-01-9	S-17092	0.00192163	0.973502	0.995375	-0.292342	-0.265061	48	57	0.0272815	0.750672	0.967917			FALSE	DepMap
BRD:BRD-K00004619-001-01-9	CENTHAQUIN	-0.0439529	0.447947	0.943387	-0.172137	-0.0189672	48	57	0.153169	0.103747	0.708369			FALSE	DepMap
BRD:BRD-K00004620-001-01-9	ZD-0947	0.0120019	0.835902	0.97772	0.0196538	0.017654	48	57	-0.00199973	0.972966	0.997791			FALSE	DepMap
BRD:BRD-K00004622-001-01-9	MM-206	0.0354861	0.539472	0.94983	-1.21226	-0.959203	48	57	0.253054	0.20189	0.781776			FALSE	DepMap
BRD:BRD-K00004623-001-01-9	RO-5263397	-0.094153	0.10359	0.821815	0.177078	-0.0814958	48	57	-0.258574	0.00376841	0.427002			FALSE	DepMap
BRD:BRD-K00004624-001-01-9	CJ-13610	0.0345275	0.551156	0.94983	-0.283912	-0.0891271	48	57	0.194785	0.0470762	0.603027			FALSE	DepMap
BRD:BRD-K00004625-001-01-9	CIPAMFYLLINE	-0.0723692	0.211214	0.881389	0.176445	0.097195	48	57	-0.0792503	0.47969	0.898748			FALSE	DepMap
BRD:BRD-K00004626-001-01-9	CGP-39551	-0.0124588	0.829748	0.97772	0.0498414	0.142865	48	57	0.0930237	0.290007	0.835061			FALSE	DepMap
BRD:BRD-K00004627-001-01-9	TIPELUKAST	-0.0785105	0.174196	0.872783	0.0508573	-0.00790487	48	57	-0.0587621	0.55649	0.915592			FALSE	DepMap
BRD:BRD-K00004629-001-01-9	PRALMORELIN	-0.0899162	0.119513	0.838369	-0.0594491	-0.0597395	48	57	-0.000290409	0.997929	0.999807			FALSE	DepMap
BRD:BRD-K00004630-001-01-9	VAL-TYR	-0.156354	0.0067055	0.682196	0.0917486	0.0322309	48	57	-0.0595177	0.526298	0.90959			FALSE	DepMap
BRD:BRD-K00004631-001-01-9	T-1095	-0.0133273	0.81778	0.97772	-0.0261455	-0.0814819	48	57	-0.0553364	0.490852	0.899824			FALSE	DepMap
BRD:BRD-K00004632-001-01-9	PF-02413873	-0.0066872	0.907967	0.987643	-0.10472	-0.0507276	48	57	0.0539928	0.555685	0.91529			FALSE	DepMap
BRD:BRD-K00004633-001-01-9	PF-4191834	0.105561	0.0674339	0.745532	-0.410795	-0.180891	48	57	0.229904	0.0300549	0.573384			FALSE	DepMap
BRD:BRD-K00004634-001-01-9	BMS-207940	0.104963	0.0690092	0.747109	0.0570034	0.225086	48	57	0.168083	0.0459847	0.603027			FALSE	DepMap
BRD:BRD-K00004635-001-01-9	PF-04995274	-0.0726901	0.209193	0.881134	0.18999	0.131636	48	57	-0.0583544	0.52619	0.90959			FALSE	DepMap
BRD:BRD-K00004636-001-01-9	DPC	0.105265	0.0686726	0.747109	-5.5174	-4.90155	48	57	0.615852	0.14644	0.755599			FALSE	DepMap
BRD:BRD-K00004638-001-01-9	PF-06273340	-0.0940697	0.103319	0.821769	0.0849055	-0.0401731	48	57	-0.125079	0.135619	0.744426			FALSE	DepMap
BRD:BRD-K00004639-001-01-9	ORMELOXIFENE	0.0950064	0.100487	0.820062	-0.138501	0.0778056	48	57	0.216307	0.0140448	0.508301			FALSE	DepMap
BRD:BRD-K00004640-001-01-9	NN-DNJ	0.000708895	0.990225	0.998436	-0.211607	-0.208923	48	57	0.00268345	0.976828	0.999027			FALSE	DepMap
BRD:BRD-K00004641-001-01-9	PHA-543613	-0.135698	0.0185649	0.682196	0.057939	-0.188006	48	57	-0.245944	0.00974822	0.458486			FALSE	DepMap
BRD:BRD-K00004642-001-01-9	PF-514273	0.0402049	0.487625	0.946766	0.0486505	0.226796	48	57	0.178146	0.0615411	0.642817			FALSE	DepMap
BRD:BRD-K00004643-001-01-9	EF5	0.0442978	0.44439	0.943387	0.0973858	0.0548129	48	57	-0.0425729	0.642315	0.939011			FALSE	DepMap
BRD:BRD-K00004644-001-01-9	PF-06260414	0.122668	0.0334422	0.694854	-0.394275	-0.16249	48	57	0.231785	0.0380947	0.587799			FALSE	DepMap
BRD:BRD-K00004645-001-01-9	RIMEPORIDE	-0.0272557	0.637463	0.962614	-0.205014	-0.196241	48	57	0.00877345	0.924021	0.992399			FALSE	DepMap
BRD:BRD-K00004646-001-01-9	ARAMCHOL	-0.0593866	0.304263	0.924013	0.137265	0.0671026	48	57	-0.0701627	0.448748	0.894081			FALSE	DepMap
BRD:BRD-K00004647-001-01-9	NB-001	0.016682	0.773408	0.974	0.0340401	0.0733531	48	57	0.0393131	0.512032	0.907981			FALSE	DepMap
BRD:BRD-K00004648-001-01-9	PF-06747775	0.0118668	0.837454	0.97772	-0.415045	-0.475945	48	57	-0.0609001	0.707539	0.960022			FALSE	DepMap
BRD:BRD-K00004649-001-01-9	E3330	-0.0471347	0.414966	0.942471	-0.0785297	0.0227983	48	57	0.101328	0.293854	0.836934			FALSE	DepMap
BRD:BRD-K00004650-001-01-9	SGS-742	-0.0108838	0.850755	0.97772	-0.157145	-0.132908	48	57	0.0242374	0.791268	0.973574			FALSE	DepMap
BRD:BRD-K00004651-001-01-9	TALSACLIDINE	0.0584029	0.313165	0.925478	0.0509412	0.163632	48	57	0.11269	0.283665	0.832924			FALSE	DepMap
BRD:BRD-K00004652-001-01-9	PF-06412562	0.0217267	0.707191	0.970022	-0.179768	-0.0552471	48	57	0.124521	0.202828	0.781776			FALSE	DepMap
BRD:BRD-K00004653-001-01-9	S15535	-0.0683184	0.237165	0.89104	-0.0773837	-0.179036	48	57	-0.101653	0.228309	0.792724			FALSE	DepMap
BRD:BRD-K00004654-001-01-9	CP-105,696	0.0508913	0.378742	0.933379	-0.171134	-0.0368847	48	57	0.13425	0.0973903	0.707581			FALSE	DepMap
BRD:BRD-K00004655-001-01-9	BMS-770767	-0.0209241	0.717537	0.970022	-0.0737767	0.00235	48	57	0.0761267	0.469389	0.897617			FALSE	DepMap
BRD:BRD-K00004656-001-01-9	DENOPAMINE	-0.017266	0.765703	0.974	-0.0169066	0.0194267	48	57	0.0363333	0.760714	0.969389			FALSE	DepMap
BRD:BRD-K00004657-001-01-9	MOTAPIZONE	-0.0718924	0.214244	0.881389	0.0597897	-0.0489587	48	57	-0.108748	0.177182	0.768428			FALSE	DepMap
BRD:BRD-K00004658-001-01-9	ETRABAMINE	-0.0132241	0.819464	0.97772	0.0568432	-0.0407762	48	57	-0.0976195	0.274041	0.826253			FALSE	DepMap
BRD:BRD-K00004659-001-01-9	DAPANSUTRILE	-0.0328692	0.569802	0.94983	0.0275027	0.0134651	48	57	-0.0140376	0.869574	0.985664			FALSE	DepMap
BRD:BRD-K00004660-001-01-9	MK-1903	0.0636329	0.27094	0.906432	-0.109263	-0.089975	48	57	0.0192878	0.829328	0.980395			FALSE	DepMap
BRD:BRD-K00004661-001-01-9	DECLOPRAMIDE	-0.120232	0.0374545	0.695328	0.0500668	-0.106126	48	57	-0.156193	0.058399	0.630255			FALSE	DepMap
BRD:BRD-K00004662-001-01-9	NEMAZOLINE	-0.0170749	0.768222	0.974	0.118949	0.0986049	48	57	-0.0203437	0.820919	0.979133			FALSE	DepMap
BRD:BRD-K00004663-001-01-9	TINAZOLINE	-0.0742915	0.199313	0.881134	0.0548718	-0.131507	48	57	-0.186379	0.0918586	0.70657			FALSE	DepMap
BRD:BRD-K00004664-001-01-9	NDD-094	-0.0109739	0.849783	0.97772	-0.0531878	-0.00144914	48	57	0.0517387	0.561963	0.918669			FALSE	DepMap
BRD:BRD-K00004665-001-01-9	SY-640	0.0234514	0.685641	0.966942	0.146965	0.121484	48	57	-0.025481	0.779981	0.969577			FALSE	DepMap
BRD:BRD-K00004666-001-01-9	TRICIRIBINE-PHOSPHATE	0.0112797	0.845649	0.97772	-0.552183	-0.521409	48	57	0.0307737	0.850614	0.98335			FALSE	DepMap
BRD:BRD-K00004667-001-01-9	CILUPREVIR	-0.0843307	0.145006	0.859348	-0.0865596	-0.13916	48	57	-0.0526007	0.601599	0.92943			FALSE	DepMap
BRD:BRD-K00004668-001-01-9	FRESELESTAT	0.096014	0.0969194	0.806844	0.105009	0.255523	48	57	0.150513	0.0563799	0.628631			FALSE	DepMap
BRD:BRD-K00004669-001-01-9	CANGRELOR	-0.0259589	0.653561	0.966942	0.0278715	0.00608258	48	57	-0.0217889	0.798266	0.974007			FALSE	DepMap
BRD:BRD-K00004670-001-01-9	NAXAGOLIDE	-0.0145722	0.801426	0.97772	-0.0327201	-0.00973305	48	57	0.0229871	0.782436	0.969732			FALSE	DepMap
BRD:BRD-K00004671-001-01-9	PANIPENEM	-0.0548179	0.343833	0.929468	0.150713	0.0760861	48	57	-0.0746271	0.418901	0.884226			FALSE	DepMap
BRD:BRD-K00004672-001-01-9	BRINCIDOFOVIR	-0.0104658	0.856424	0.97772	-0.18631	-0.0414299	48	57	0.14488	0.10723	0.710388			FALSE	DepMap
BRD:BRD-K00004673-001-01-9	LP-533401	-0.0411947	0.476228	0.943387	0.116987	-0.0287683	48	57	-0.145756	0.150765	0.759205			FALSE	DepMap
BRD:BRD-K00004674-001-01-9	VERDINEXOR	-0.0246741	0.670191	0.966942	-5.63865	-5.65416	48	57	-0.0155125	0.956684	0.996562			FALSE	DepMap
BRD:BRD-K00004675-001-01-9	LSZ-102	-0.0131781	0.819785	0.97772	0.0290803	0.106557	48	57	0.0774766	0.462054	0.897617			FALSE	DepMap
BRD:BRD-K00004676-001-01-9	RILAPLADIB	0.129517	0.0249314	0.682196	-0.830064	-0.559215	48	57	0.270849	0.0492799	0.607164			FALSE	DepMap
BRD:BRD-K00004677-001-01-9	2-FLUOROFUCOSE	0.0537082	0.353702	0.929468	-0.0331069	0.040616	48	57	0.073723	0.395469	0.879249			FALSE	DepMap
BRD:BRD-K00004678-001-01-9	DOTMP	0.091605	0.112704	0.832591	0.00685456	0.169214	48	57	0.162359	0.0205075	0.52677			FALSE	DepMap
BRD:BRD-K00004679-001-01-9	5-FLUOROPYRIMIDINE	0.0289204	0.617048	0.962116	-0.132977	-0.00204266	48	57	0.130935	0.15603	0.759831			FALSE	DepMap
BRD:BRD-K00004680-001-01-9	BEVENOPRAN	-0.0731434	0.205601	0.881134	0.0565918	-0.0932395	48	57	-0.149831	0.0962098	0.707581			FALSE	DepMap
BRD:BRD-K00004681-001-01-9	5-OCTANOYLSALICYLIC-ACID	0.094441	0.10196	0.820911	-0.196742	-0.0182098	48	57	0.178532	0.0373435	0.587799			FALSE	DepMap
BRD:BRD-K00004682-001-01-9	TAMINADENANT	0.0538268	0.351832	0.929468	-0.0776267	-0.00818682	48	57	0.0694399	0.334277	0.860968			FALSE	DepMap
BRD:BRD-K00004683-001-01-9	MS-424	-0.119279	0.0390001	0.695328	0.245003	0.0424116	48	57	-0.202592	0.0314978	0.573384			FALSE	DepMap
BRD:BRD-K00004684-001-01-9	SQUARIC-ACID-DIBUTYL-ESTER	-0.0205236	0.722718	0.970022	0.215705	0.115719	48	57	-0.0999863	0.511914	0.907981			FALSE	DepMap
BRD:BRD-K00004685-001-01-9	TS-011	0.0611089	0.290434	0.914174	0.0378311	0.18035	48	57	0.142519	0.138608	0.747188			FALSE	DepMap
BRD:BRD-K00004686-001-01-9	NPS-2407	0.00599635	0.91744	0.98889	-0.205963	-0.0483747	48	57	0.157588	0.158471	0.759831			FALSE	DepMap
BRD:BRD-K00004687-001-01-9	PELRINONE	0.0108183	0.851888	0.97772	0.180674	0.183892	48	57	0.00321801	0.971894	0.997634			FALSE	DepMap
BRD:BRD-K00004688-001-01-9	EVENAMIDE	0.000661812	0.990875	0.998436	-0.0132193	-0.0104822	48	57	0.00273717	0.9753	0.998645			FALSE	DepMap
BRD:BRD-K00004689-001-01-9	GSK239512	-0.0691237	0.231672	0.890336	0.0305531	-0.0539609	48	57	-0.0845139	0.288257	0.834082			FALSE	DepMap
BRD:BRD-K00004690-001-01-9	SKLB-1028	-0.00845482	0.883794	0.983806	-0.693868	-0.989786	48	57	-0.295918	0.183572	0.77167			FALSE	DepMap
BRD:BRD-K00004691-001-01-9	MEGESTROL	-0.0567957	0.325875	0.925753	-0.105984	-0.149364	48	57	-0.0433797	0.626918	0.936962			FALSE	DepMap
BRD:BRD-K00004693-001-01-9	FURVINA	-0.00341071	0.952985	0.994173	0.108757	0.192863	48	57	0.0841064	0.468979	0.897617			FALSE	DepMap
BRD:BRD-K00004694-001-01-9	SULTAMICILLIN	-0.0610464	0.290928	0.914565	0.0955096	-0.0188163	48	57	-0.114326	0.241487	0.799776			FALSE	DepMap
BRD:BRD-K00004695-001-01-9	MONOMETHYL-FUMARATE	0.029451	0.611198	0.962116	-0.0299434	0.0641351	48	57	0.0940785	0.26218	0.81986			FALSE	DepMap
BRD:BRD-K00004696-001-01-9	LEONURINE	-0.0733132	0.204548	0.881134	-0.00295912	0.0403337	48	57	0.0432928	0.650401	0.941213			FALSE	DepMap
BRD:BRD-K00004697-001-01-9	ALOVUDINE	-0.0273239	0.636621	0.962614	-0.428808	-0.360619	48	57	0.0681885	0.583377	0.924952			FALSE	DepMap
BRD:BRD-K00004698-001-01-9	TRABODENOSON	0.0514889	0.373164	0.931325	-0.0870577	0.00201927	48	57	0.0890769	0.325579	0.857894			FALSE	DepMap
BRD:BRD-K00004699-001-01-9	J147	-0.0489837	0.396888	0.939292	-0.0035241	-0.1562	48	57	-0.152675	0.135132	0.744426			FALSE	DepMap
BRD:BRD-K00004700-001-01-9	CORT-108297	0.0121317	0.833878	0.97772	-0.135038	-0.0267597	48	57	0.108278	0.315948	0.852383			FALSE	DepMap
BRD:BRD-K00004701-001-01-9	KPT-9274	0.082748	0.152037	0.859348	-2.43692	-2.06577	48	57	0.371144	0.305749	0.845082			FALSE	DepMap
BRD:BRD-K00004702-001-01-9	FUNAPIDE	-0.0655035	0.257081	0.899475	-0.0424089	-0.0653401	48	57	-0.0229312	0.80796	0.975124			FALSE	DepMap
BRD:BRD-K00004703-001-01-9	MSDC-0602K	-0.0368815	0.523635	0.948215	-0.0279678	-0.0091009	48	57	0.0188669	0.811068	0.975613			FALSE	DepMap
BRD:BRD-K00004704-001-01-9	DBPR-211	-0.0453334	0.433807	0.943387	0.0371547	-0.0377261	48	57	-0.0748808	0.417649	0.884055			FALSE	DepMap
BRD:BRD-K00004705-001-01-9	AQW-051	-0.00331302	0.95433	0.99457	-0.306264	-0.210178	48	57	0.0960865	0.56892	0.919373			FALSE	DepMap
BRD:BRD-K00004706-001-01-9	ST-1535	0.0332244	0.56629	0.94983	-0.0411771	0.0477354	48	57	0.0889125	0.273369	0.826218			FALSE	DepMap
BRD:BRD-K00004707-001-01-9	SOLRIAMFETOL	-0.0599896	0.300183	0.920595	0.17208	0.146743	48	57	-0.0253368	0.754707	0.968333			FALSE	DepMap
BRD:BRD-K00004708-001-01-9	OP-0595	0.0390315	0.499707	0.947902	-0.0756443	0.0144082	48	57	0.0900524	0.404987	0.879249			FALSE	DepMap
BRD:BRD-K00004709-001-01-9	ALINIDINE	-0.0849227	0.14153	0.859348	0.205652	0.0566388	48	57	-0.149013	0.0555805	0.628631			FALSE	DepMap
BRD:BRD-K00004710-001-01-9	R-1487	0.0823546	0.154	0.859574	0.0212275	0.0559295	48	57	0.034702	0.73411	0.964018			FALSE	DepMap
BRD:BRD-K00004711-001-01-9	GSK356278	-0.0265851	0.645767	0.964098	0.00855828	0.0632032	48	57	0.0546449	0.586422	0.926801			FALSE	DepMap
BRD:BRD-K00004712-001-01-9	PF-06305591	-0.0235807	0.684001	0.966942	-0.270938	-0.168518	48	57	0.10242	0.302203	0.841764			FALSE	DepMap
BRD:BRD-K00004713-001-01-9	SULOPENEM	0.0240447	0.678127	0.966942	0.145438	0.188324	48	57	0.0428865	0.601913	0.92943			FALSE	DepMap
BRD:BRD-K00004714-001-01-9	VEDAPROFEN	0.060874	0.293103	0.917495	0.0244493	0.122938	48	57	0.0984886	0.228212	0.792724			FALSE	DepMap
BRD:BRD-K00004715-001-01-9	BUTAPROST	0.00212447	0.970755	0.995375	0.0418934	0.143516	48	57	0.101623	0.312641	0.848012			FALSE	DepMap
BRD:BRD-K00004716-001-01-9	RADOTINIB	0.0348519	0.547419	0.94983	-0.176585	-0.0091483	48	57	0.167437	0.182391	0.77066			FALSE	DepMap
BRD:BRD-K00004717-001-01-9	R-121919	0.0566775	0.327694	0.925753	-0.0532832	-0.0223503	48	57	0.0309329	0.733352	0.964007			FALSE	DepMap
BRD:BRD-K00004718-001-01-9	ALANOSINE	-0.00650547	0.910458	0.987658	-0.00393178	0.0350923	48	57	0.0390241	0.583941	0.924971			FALSE	DepMap
BRD:BRD-K00004719-001-01-9	CP-547632	-0.0199974	0.729547	0.970022	-0.394521	-0.478914	48	57	-0.0843931	0.538975	0.912532			FALSE	DepMap
BRD:BRD-K00004720-001-01-9	ACOLBIFENE	-0.00127113	0.982501	0.996798	-0.0548798	-0.100498	48	57	-0.0456184	0.645958	0.940923			FALSE	DepMap
BRD:BRD-K00004721-001-01-9	BMS-935177	-0.0352022	0.543399	0.94983	-0.41695	-0.446511	48	57	-0.029561	0.801048	0.974458			FALSE	DepMap
BRD:BRD-K00004722-001-01-9	LY3295668	-0.00381204	0.947547	0.991653	-2.41386	-2.1076	48	57	0.306253	0.34347	0.863699			FALSE	DepMap
BRD:BRD-K00004723-001-01-9	HP-228	-0.00567996	0.921782	0.989509	-0.168893	-0.121273	48	57	0.0476203	0.548595	0.914163			FALSE	DepMap
BRD:BRD-K00004724-001-01-9	FLURBIPROFEN-AXETIL	-0.072583	0.209866	0.881134	0.122428	-0.0727781	48	57	-0.195206	0.056278	0.628631			FALSE	DepMap
BRD:BRD-K00004725-001-01-9	VORUCICLIB	0.134737	0.0196238	0.682196	-0.117586	0.0212974	48	57	0.138884	0.176748	0.768428			FALSE	DepMap
BRD:BRD-K00004726-001-01-9	AMETANTRONE	0.0667421	0.248973	0.899475	-2.8299	-2.59426	48	57	0.235633	0.385866	0.879249			FALSE	DepMap
BRD:BRD-K00004727-001-01-9	SIMUROSERTIB	0.0669759	0.247316	0.89891	-2.15171	-1.70725	48	57	0.444454	0.087262	0.705885			FALSE	DepMap
BRD:BRD-K00004728-001-01-9	ALLOPURINOL-RIBOSIDE	0.0154077	0.790297	0.975838	0.210016	0.256904	48	57	0.0468876	0.648801	0.941213			FALSE	DepMap
BRD:BRD-K00004729-001-01-9	MANITIMUS	-0.00728053	0.900009	0.985167	-0.0113012	-0.0642975	48	57	-0.0529964	0.59093	0.927269			FALSE	DepMap
BRD:BRD-K00004730-001-01-9	ABT-072	0.00744853	0.897715	0.984673	0.0101401	0.0300432	48	57	0.0199031	0.828154	0.980218			FALSE	DepMap
BRD:BRD-K00004731-001-01-9	GLN-1062	-0.0138446	0.811149	0.97772	-0.0429385	-0.0413594	48	57	0.0015791	0.987077	0.999669			FALSE	DepMap
BRD:BRD-K00004732-001-01-9	CAMOBUCOL	0.0221874	0.701276	0.970022	-0.141758	-0.143836	48	57	-0.00207836	0.982529	0.999669			FALSE	DepMap
BRD:BRD-K00004733-001-01-9	NSP-805	0.0242754	0.675214	0.966942	0.0297208	0.0928552	48	57	0.0631344	0.430272	0.887793			FALSE	DepMap
BRD:BRD-K00004734-001-01-9	AVE-3085	0.0158997	0.783764	0.974689	-0.00602639	0.0283441	48	57	0.0343705	0.670731	0.945029			FALSE	DepMap
BRD:BRD-K00004735-001-01-9	BIA-10-2474	-0.0557895	0.335339	0.928266	0.137648	0.021044	48	57	-0.116604	0.154556	0.759831			FALSE	DepMap
BRD:BRD-K00004736-001-01-9	BETAMETHASONE-BUTYRATE-PROPIONATE	-0.0666061	0.24994	0.899475	-0.147742	-0.23854	48	57	-0.0907981	0.496834	0.903421			FALSE	DepMap
BRD:BRD-K00004737-001-01-9	NITROFLURBIPROFEN	0.0497366	0.389664	0.938665	-0.0837148	0.0429422	48	57	0.126657	0.169176	0.768428			FALSE	DepMap
BRD:BRD-K00004738-001-01-9	APYRAMIDE	0.0123174	0.831373	0.97772	-0.103149	-0.106799	48	57	-0.00365079	0.971579	0.997634			FALSE	DepMap
BRD:BRD-K00004739-001-01-9	HEPSULFAM	0.0909108	0.116076	0.837157	-0.413062	-0.349932	48	57	0.0631299	0.533884	0.911751			FALSE	DepMap
BRD:BRD-K00004740-001-01-9	PARCETASAL	0.0227625	0.694405	0.966996	-0.00982458	0.114903	48	57	0.124727	0.171551	0.768428			FALSE	DepMap
BRD:BRD-K00004741-001-01-9	ESTRADIOL-3-O-SULFAMATE	-0.0552153	0.340343	0.928266	0.051457	0.102834	48	57	0.0513773	0.635072	0.938349			FALSE	DepMap
BRD:BRD-K00004742-001-01-9	LUSAPERIDONE	0.0338635	0.558843	0.94983	-0.124157	-0.00195076	48	57	0.122206	0.156091	0.759831			FALSE	DepMap
BRD:BRD-K00004743-001-01-9	NUVENZEPINE	0.120689	0.0367324	0.695328	0.105525	0.284963	48	57	0.179438	0.0325793	0.578435			FALSE	DepMap
BRD:BRD-K00004744-001-01-9	LINTOPRIDE	-0.052213	0.367276	0.930948	0.177052	0.119891	48	57	-0.0571608	0.565563	0.918669			FALSE	DepMap
BRD:BRD-K00004745-001-01-9	HSR6071	0.0177122	0.759831	0.974	0.0121079	0.0719019	48	57	0.0597939	0.473141	0.897617			FALSE	DepMap
BRD:BRD-K00004746-001-01-9	YS-201	-0.121849	0.0349525	0.695328	0.239494	0.02625	48	57	-0.213244	0.0342372	0.583525			FALSE	DepMap
BRD:BRD-K00004747-001-01-9	KME-4	-0.0418707	0.469761	0.943387	0.085692	0.128967	48	57	0.0432749	0.664779	0.944028			FALSE	DepMap
BRD:BRD-K00004748-001-01-9	CI-953	-0.0801578	0.166022	0.868929	0.0921443	0.0537842	48	57	-0.03836	0.665775	0.94416			FALSE	DepMap
BRD:BRD-K00004749-001-01-9	NCX-1015	-0.03632	0.530668	0.94983	-0.236133	-0.20818	48	57	0.0279528	0.846521	0.983081			FALSE	DepMap
BRD:BRD-K00004750-001-01-9	PF-06873600	0.123209	0.0329582	0.692757	-2.10179	-1.6284	48	57	0.473393	0.0394105	0.588825			FALSE	DepMap
BRD:BRD-K00004751-001-01-9	INARIGIVIR-SOPROXIL	0.0117274	0.839339	0.97772	-0.118001	-0.0734173	48	57	0.0445836	0.542313	0.913889			FALSE	DepMap
BRD:BRD-K00004752-001-01-9	INX-08189	0.00704715	0.903037	0.986378	-0.379263	-0.690449	48	57	-0.311186	0.208646	0.782986			FALSE	DepMap
BRD:BRD-K00004965-342-01-9	TALAPORFIN	0.0728621	0.208115	0.881134	0.0882772	0.0884571	48	57	0.000179951	0.998484	0.999807			FALSE	DepMap
BRD:BRD-K00004966-001-01-9	AMENAMEVIR	0.0881318	0.127051	0.843549	-0.283198	-0.0575095	48	57	0.225689	0.0555944	0.628631			FALSE	DepMap
BRD:BRD-K00004968-001-01-9	ACETYLSPIRAMYCIN	0.018074	0.754683	0.974	0.0560014	0.126331	48	57	0.0703301	0.416489	0.883986			FALSE	DepMap
BRD:BRD-K00005238-001-01-9	ALPHA-GLUCOSYL-HESPERIDIN	0.00087601	0.987941	0.998436	0.0600704	0.0424272	48	57	-0.0176432	0.85951	0.984971			FALSE	DepMap
BRD:BRD-K00005239-001-01-9	TP-3654	-0.0721133	0.212071	0.881389	-0.261685	-0.453959	48	57	-0.192275	0.102163	0.708369			FALSE	DepMap
BRD:BRD-K00005240-001-01-9	TULRAMPATOR	-0.0646173	0.263585	0.903394	-0.101991	-0.184555	48	57	-0.0825641	0.306947	0.845082			FALSE	DepMap
BRD:BRD-K00005241-001-01-9	RIPRETINIB	0.0258516	0.654901	0.966942	-0.248937	-0.163662	48	57	0.0852755	0.471318	0.897617			FALSE	DepMap
BRD:BRD-K00005242-001-01-9	TEN-010	0.085137	0.140525	0.859348	-1.77649	-1.47674	48	57	0.299751	0.236783	0.795967			FALSE	DepMap
BRD:BRD-K00005243-001-01-9	FK-409	0.0645183	0.264318	0.903394	-0.218379	-0.0747599	48	57	0.143619	0.0865548	0.705885			FALSE	DepMap
BRD:BRD-K00005244-001-01-9	CCT196969	0.119925	0.0379474	0.695328	-1.94265	-1.587	48	57	0.355654	0.179926	0.769754			FALSE	DepMap
BRD:BRD-K00005245-001-01-9	KM-0118	-0.0285904	0.621073	0.962116	-0.153816	-0.169457	48	57	-0.0156405	0.862405	0.984971			FALSE	DepMap
BRD:BRD-K00005246-001-01-9	CK-101	-0.0199208	0.730542	0.970022	-0.678373	-0.886792	48	57	-0.208419	0.16312	0.768428			FALSE	DepMap
BRD:BRD-K00005247-001-01-9	SALVIANOLIC-ACID-A	0.0335755	0.561537	0.94983	-0.0926496	0.0621011	48	57	0.154751	0.163927	0.768428			FALSE	DepMap
BRD:BRD-K00005248-001-01-9	WP921	0.00186891	0.974272	0.995375	-0.0272416	0.0227362	48	57	0.0499778	0.52431	0.909147			FALSE	DepMap
BRD:BRD-K00005249-001-01-9	LY2828360	-0.0107539	0.85276	0.97772	-0.00252164	0.0827316	48	57	0.0852532	0.390517	0.879249			FALSE	DepMap
BRD:BRD-K00005264-001-02-9	AZD5991	0.114539	0.0471377	0.695328	-1.88208	-1.25502	48	57	0.627061	0.0575226	0.629285			FALSE	DepMap
BRD:BRD-K00005326-001-01-9	PF-06928215	0.055667	0.335593	0.928266	-0.01172	0.0766795	48	57	0.0883995	0.300835	0.841764			FALSE	DepMap
BRD:BRD-K00005327-001-01-9	SCABERTOPIN	0.050519	0.382243	0.933379	-1.67478	-1.39069	48	57	0.284092	0.244421	0.802019			FALSE	DepMap
BRD:BRD-K00005328-001-01-9	RADIPRODIL	0.0311685	0.589939	0.956498	-0.139917	-0.0673381	48	57	0.0725793	0.421764	0.885894			FALSE	DepMap
BRD:BRD-K00005329-074-01-9	LEVAMLODIPINE	-0.0898158	0.119927	0.838369	-0.192222	-0.351683	48	57	-0.159461	0.234229	0.793082			FALSE	DepMap
BRD:BRD-K00005330-001-01-9	AUT-1	0.000142571	0.998036	0.999394	-0.10421	-0.0613485	48	57	0.0428612	0.748395	0.967593			FALSE	DepMap
BRD:BRD-K00005331-001-01-9	BAY-8002	0.0349994	0.545051	0.94983	-0.177384	-0.0929856	48	57	0.084398	0.552935	0.91529			FALSE	DepMap
BRD:BRD-K00005332-019-01-9	CALCITONIN	-0.0364142	0.529602	0.94983	-0.285161	-0.195621	48	57	0.0895396	0.398535	0.879249			FALSE	DepMap
BRD:BRD-K00005333-001-01-9	H-151	-0.00684429	0.905815	0.987354	-0.412335	-0.198502	48	57	0.213833	0.118669	0.721384			FALSE	DepMap
BRD:BRD-K00005334-001-01-9	GUANCYDINE	-0.0468685	0.418389	0.94309	0.0538927	0.0581581	48	57	0.00426535	0.96397	0.996588			FALSE	DepMap
BRD:BRD-K00005335-001-01-9	CYCLUC1	-0.00433918	0.940206	0.990154	-0.295968	-0.259794	48	57	0.036174	0.798297	0.974007			FALSE	DepMap
BRD:BRD-K00005336-001-01-9	PZ-2891	-0.0129366	0.823033	0.97772	0.10296	0.0692036	48	57	-0.0337563	0.725508	0.962257			FALSE	DepMap
BRD:BRD-K00005337-001-01-9	DIM-C-PPHCO2ME	0.129555	0.0246473	0.682196	-2.85517	-2.72972	48	57	0.125452	0.591753	0.928085			FALSE	DepMap
BRD:BRD-K00005338-001-01-9	VL285	0.00963211	0.867971	0.978656	0.103154	0.10559	48	57	0.00243614	0.98092	0.999669			FALSE	DepMap
BRD:BRD-K00005339-001-01-9	A-381393	-0.0440826	0.445846	0.943387	0.0280743	-0.00751701	48	57	-0.0355913	0.736085	0.964307			FALSE	DepMap
BRD:BRD-K00005340-001-01-9	SBI-115	0.0659924	0.253542	0.899475	-1.78601	-1.37272	48	57	0.413287	0.0515461	0.619026			FALSE	DepMap
BRD:BRD-K00005341-001-01-9	OGERIN	-0.12291	0.0330935	0.692757	-0.0622033	-0.163599	48	57	-0.101396	0.288265	0.834082			FALSE	DepMap
BRD:BRD-K00005342-001-01-9	TRIFLOXYSTROBIN	0.0274727	0.634787	0.962614	-0.883016	-0.743704	48	57	0.139312	0.325495	0.857894			FALSE	DepMap
BRD:BRD-K00005343-001-01-9	REYNOUTRIN	-0.0303285	0.600005	0.959254	-0.108844	-0.112552	48	57	-0.00370758	0.962838	0.996562			FALSE	DepMap
BRD:BRD-K00005344-001-01-9	DCP-LA	-0.0361959	0.531386	0.94983	0.00247198	0.0149459	48	57	0.0124739	0.902743	0.99086			FALSE	DepMap
BRD:BRD-K00005345-001-01-9	20-HETE	0.0392255	0.497576	0.947902	0.0431514	0.0420457	48	57	-0.00110565	0.991159	0.999807			FALSE	DepMap
BRD:BRD-K00005349-304-01-9	BETAMETHASONE-PHOSPHATE	0.00890188	0.877899	0.982365	-0.347893	-0.147528	47	57	0.200365	0.201577	0.781776			FALSE	DepMap
BRD:BRD-K00010129-001-01-9	PYRETHRINS	0.0159504	0.783092	0.974689	-0.03357	-0.0236928	47	57	0.00987722	0.912611	0.991163			FALSE	DepMap
BRD:BRD-K00010385-001-01-9	AMG-510	0.00901014	0.87622	0.981157	-0.169413	-0.235384	48	57	-0.0659711	0.577625	0.922185			FALSE	DepMap
BRD:BRD-K00010386-001-01-9	RMC-4550	-0.0303681	0.599528	0.959254	-0.685131	-0.807176	48	57	-0.122045	0.550197	0.914434			FALSE	DepMap
BRD:BRD-K00010387-001-01-9	BAFILOMYCIN-A1	-0.0358738	0.535048	0.94983	-0.853752	-1.12786	48	57	-0.274112	0.186703	0.772591			FALSE	DepMap
BRD:BRD-K00010388-001-01-9	PTC-028	0.133385	0.0206817	0.682196	-4.28603	-3.57618	48	57	0.709856	0.0974551	0.707581			FALSE	DepMap
BRD:BRD-K00010389-001-01-9	RAF709	0.0784404	0.175305	0.872783	-0.898675	-0.682922	48	57	0.215753	0.359361	0.869594			FALSE	DepMap
BRD:BRD-K00010938-001-01-9	BTS-71321	0.0261767	0.651392	0.966748	0.30939	0.300802	48	57	-0.0085873	0.913089	0.991163			FALSE	DepMap
BRD:BRD-K00021095-001-01-9	PDD-00017273	-0.00153913	0.978811	0.995408	-0.363806	-0.338682	48	57	0.0251242	0.851113	0.983499			FALSE	DepMap
BRD:BRD-K00023644-001-01-9	EMRICASAN	-0.0884302	0.125766	0.843549	0.135732	0.0663411	48	57	-0.0693911	0.408924	0.881383			FALSE	DepMap
BRD:BRD-K00077635-304-01-2	ESTRAMUSTINE-PHOSPHATE	-0.0995497	0.109247	0.832591	0.0646538	-0.0133432	32	52	-0.077997	0.253637	0.81415			FALSE	DepMap
BRD:BRD-K00091711-001-01-2	RWJ-21757	0.0994063	0.109761	0.832591	-0.0388402	0.0491513	33	52	0.0879915	0.307539	0.845082			FALSE	DepMap
BRD:BRD-K00141480-001-15-4	TANSHINONE-IIA	-0.0112916	0.864661	0.978219	-0.800308	-0.688503	26	47	0.111805	0.450829	0.894532			FALSE	DepMap
BRD:BRD-K00152668-001-01-5	ADAROTENE	0.0360313	0.562773	0.94983	-4.08132	-3.81975	32	52	0.261566	0.258195	0.816881			FALSE	DepMap
BRD:BRD-K00256256-001-06-1	AMZ30	0.00458672	0.936908	0.990154	-0.110599	-0.0945384	47	57	0.016061	0.861901	0.984971			FALSE	DepMap
BRD:BRD-K00259736-001-16-4	COLCHICINE	0.122736	0.0485257	0.695328	-2.31419	-1.51231	32	53	0.801885	0.00612137	0.427002			FALSE	DepMap
BRD:BRD-K00312224-001-09-5	PPT	-0.0310451	0.618055	0.962116	0.0234948	0.0303546	33	52	0.00685985	0.930941	0.992808			FALSE	DepMap
BRD:BRD-K00317371-001-06-1	RITA	-0.0430081	0.50256	0.947902	-1.32184	-1.37624	32	49	-0.0543928	0.878335	0.987315			FALSE	DepMap
BRD:BRD-K00337317-001-06-6	NU-7441	0.059891	0.335858	0.928266	0.0189563	0.0841693	32	53	0.065213	0.600875	0.92943			FALSE	DepMap
BRD:BRD-K00354853-001-01-2	RO-3	-0.034222	0.606165	0.960617	0.183591	0.150569	28	47	-0.0330223	0.588129	0.926863			FALSE	DepMap
BRD:BRD-K00405906-001-01-9	PHLOROGLUCIN	-0.0913574	0.140969	0.859348	0.0122155	-0.134859	32	53	-0.147075	0.11938	0.721384			FALSE	DepMap
BRD:BRD-K00486786-001-02-2	RO-08-2750	0.010033	0.871762	0.979616	-0.0121862	0.119017	32	53	0.131203	0.10693	0.710388			FALSE	DepMap
BRD:BRD-K00494077-066-01-9	TROVAFLOXACIN	0.173251	0.00618457	0.682196	-0.70723	-0.315739	33	50	0.391492	0.0477911	0.603027			FALSE	DepMap
BRD:BRD-K00495673-001-05-2	MEGLUTOL	0.0856081	0.138997	0.858981	-0.0860417	-0.0149339	47	57	0.0711079	0.308155	0.845082			FALSE	DepMap
BRD:BRD-K00519864-341-03-3	PERAMIVIR	-0.0416013	0.516648	0.948141	0.00424907	-0.0964378	32	49	-0.100687	0.123979	0.725798			FALSE	DepMap
BRD:BRD-K00521308-019-01-9	ATN-161	0.0231913	0.709566	0.970022	0.0407361	-0.0197588	32	52	-0.0604948	0.490303	0.899637			FALSE	DepMap
BRD:BRD-K00531707-001-01-3	CINEPAZET	-0.0201669	0.747953	0.972675	0.113966	0.090596	31	53	-0.0233704	0.6489	0.941213			FALSE	DepMap
BRD:BRD-K00535541-001-05-5	9-AMINOACRIDINE	0.139412	0.0279097	0.682196	-1.13971	-0.677313	33	50	0.462394	0.0228619	0.538066			FALSE	DepMap
BRD:BRD-K00535541-001-06-3	9-AMINOACRIDINE	0.121477	0.05764	0.717213	-2.0734	-1.51516	32	49	0.558237	0.0380153	0.587799			FALSE	DepMap
BRD:BRD-K00573984-003-01-5	DELAPRIL	-0.0188564	0.762033	0.974	-0.0160668	-0.10126	33	52	-0.085193	0.399568	0.879249			FALSE	DepMap
BRD:BRD-K00603606-003-24-0	TICLOPIDINE	-0.153914	0.0130354	0.682196	0.317085	0.226126	32	52	-0.0909593	0.217377	0.783588			FALSE	DepMap
BRD:BRD-K00610438-003-02-5	ALTANSERIN	-0.0851531	0.170915	0.872783	-0.0860218	-0.240178	32	52	-0.154156	0.0384383	0.587799			FALSE	DepMap
BRD:BRD-K00615600-001-12-9	AG-14361	-0.0122525	0.847957	0.97772	-0.061182	-0.0475162	33	51	0.0136659	0.876679	0.98717			FALSE	DepMap
BRD:BRD-K00627859-003-03-7	TUBASTATIN-A	0.0799859	0.198452	0.881134	-0.125392	-0.00842466	32	53	0.116967	0.142665	0.750949			FALSE	DepMap
BRD:BRD-K00634421-001-01-0	BRIVARACETAM	0.0341041	0.588266	0.956498	-0.749308	-0.700452	31	51	0.0488563	0.855123	0.984959			FALSE	DepMap
BRD:BRD-K00652956-001-01-5	BAG-956	-0.002735	0.967147	0.995375	-2.80336	-2.71391	28	47	0.0894553	0.641492	0.938857			FALSE	DepMap
BRD:BRD-K00662280-001-09-4	CL-218872	-0.11216	0.0715629	0.751211	-0.144333	-0.234394	32	53	-0.090061	0.274322	0.826253			FALSE	DepMap
BRD:BRD-K00673382-001-18-9	FAMOTIDINE	-0.0156142	0.802769	0.97772	-0.0395552	-0.123456	32	53	-0.0839012	0.469743	0.897617			FALSE	DepMap
BRD:BRD-K00674894-001-01-4	ORTERONEL	0.0684166	0.281973	0.912469	-0.115408	-0.0242564	33	50	0.0911513	0.286504	0.833344			FALSE	DepMap
BRD:BRD-K00739965-001-01-9	GUACETISAL	-0.0460288	0.464919	0.943387	0.0825456	-0.0153187	31	51	-0.0978643	0.184842	0.77167			FALSE	DepMap
BRD:BRD-K00818915-003-01-8	SHP099	0.0884522	0.181167	0.876978	0.204207	0.31436	26	47	0.110153	0.10401	0.708369			FALSE	DepMap
BRD:BRD-K00911143-001-01-9	BREXPIPRAZOLE	-0.025118	0.686662	0.966942	0.256725	0.196623	32	52	-0.0601019	0.454328	0.894532			FALSE	DepMap
BRD:BRD-K00911807-003-01-2	D-PHENYLALANINE	0.113311	0.0681521	0.747109	0.00170705	0.0860178	32	52	0.0843108	0.303009	0.841764			FALSE	DepMap
BRD:BRD-K00926464-001-01-8	IMREG-1	-0.145928	0.0186285	0.682196	0.272461	0.0605067	33	52	-0.211954	0.0103694	0.458486			FALSE	DepMap
BRD:BRD-K00938507-001-17-8	SULFAMETHOXYPYRIDAZINE	0.0968958	0.11906	0.838369	-0.0928261	0.0576079	32	53	0.150434	0.136601	0.744426			FALSE	DepMap
BRD:BRD-K00989047-001-01-2	TROVIRDINE	0.0332257	0.615919	0.962116	0.0200675	0.0548432	26	47	0.0347757	0.594274	0.929082			FALSE	DepMap
BRD:BRD-K01029106-001-01-4	CHROMIUM-PICOLINATE	-0.0309802	0.61879	0.962116	-0.674918	-0.774447	32	52	-0.0995292	0.286737	0.833344			FALSE	DepMap
BRD:BRD-K01029106-001-02-9	CHROMIUM-PICOLINATE	-0.119064	0.0393555	0.695328	0.212097	0.0611915	48	57	-0.150906	0.0350168	0.585076			FALSE	DepMap
BRD:BRD-K01036220-001-01-0	JNJ-42041935	-0.0256619	0.698454	0.969487	0.176567	0.174469	26	47	-0.00209842	0.97683	0.999027			FALSE	DepMap
BRD:BRD-K01039503-001-01-2	SOFALCONE	-0.0532349	0.393303	0.939292	0.131756	0.131018	32	53	-0.000738197	0.994134	0.999807			FALSE	DepMap
BRD:BRD-K01054709-001-01-3	TH-588	0.0362694	0.583954	0.95461	-0.320287	-0.291435	26	47	0.028852	0.784633	0.970654			FALSE	DepMap
BRD:BRD-K01080633-001-01-9	DAA-1106	0.0589959	0.373912	0.931325	0.0910328	0.0926435	28	47	0.00161075	0.979446	0.999669			FALSE	DepMap
BRD:BRD-K01095011-001-15-9	FINASTERIDE	-0.0672514	0.28258	0.912469	0.0715741	0.0772259	32	50	0.00565172	0.930517	0.992808			FALSE	DepMap
BRD:BRD-K01109406-001-03-7	NITISINONE	-0.11657	0.061056	0.721286	0.229669	0.0399705	32	53	-0.189698	0.170499	0.768428			FALSE	DepMap
BRD:BRD-K01129913-001-01-5	WALRYCIN-B	-0.0620349	0.283982	0.912469	-1.44248	-1.62363	47	57	-0.181156	0.480267	0.898748			FALSE	DepMap
BRD:BRD-K01174345-001-01-9	ANAMORELIN	-0.0487433	0.43448	0.943387	0.0673678	0.0654332	32	53	-0.00193456	0.984399	0.999669			FALSE	DepMap
BRD:BRD-K01231377-001-01-8	BMS-191095	-0.0186404	0.778412	0.974689	0.209604	0.181803	26	47	-0.0278013	0.614992	0.932611			FALSE	DepMap
BRD:BRD-K01244426-236-12-1	CLOXACILLIN	0.040616	0.513321	0.947902	0.349488	0.380274	32	53	0.0307862	0.666033	0.94416			FALSE	DepMap
BRD:BRD-K01291782-001-01-1	MOLIDUSTAT	0.0987337	0.116458	0.837157	0.0831832	0.101906	31	51	0.0187224	0.857242	0.984971			FALSE	DepMap
BRD:BRD-K01292611-003-13-7	METHYL-AMINOLEVULINATE	0.0387868	0.5024	0.947902	0.0030086	0.112144	48	57	0.109136	0.412497	0.881677			FALSE	DepMap
BRD:BRD-K01292756-001-25-0	PIMOZIDE	-0.00547517	0.93008	0.989509	-0.0571411	-0.0284476	32	53	0.0286935	0.74419	0.96749			FALSE	DepMap
BRD:BRD-K01294196-001-01-5	SUCROSE-OCTAACETATE	0.0848573	0.174927	0.872783	0.130755	0.189719	32	50	0.0589639	0.376152	0.878479			FALSE	DepMap
BRD:BRD-K01295354-001-02-8	URIC-ACID	-0.0170284	0.783693	0.974689	-0.109385	-0.140577	33	53	-0.0311918	0.722944	0.961752			FALSE	DepMap
BRD:BRD-K01363385-003-01-5	ANTALARMIN	-0.0647827	0.328807	0.925753	-0.000986764	-0.0245206	28	47	-0.0235339	0.703418	0.958541			FALSE	DepMap
BRD:BRD-K01377300-001-01-1	CZC24832	-0.0450375	0.468521	0.943387	0.211789	0.152079	32	53	-0.05971	0.438606	0.88876			FALSE	DepMap
BRD:BRD-K01436366-001-22-2	LRRK2-IN-1	0.0451201	0.4966	0.947902	-0.0779708	0.0371647	28	47	0.115135	0.401714	0.879249			FALSE	DepMap
BRD:BRD-K01492390-001-01-9	BTT-3033	0.00600162	0.927978	0.989509	-0.310918	-0.346745	28	47	-0.0358263	0.683809	0.949924			FALSE	DepMap
BRD:BRD-K01493881-001-29-4	APIGENIN	-0.103828	0.0947826	0.805763	0.113593	0.0327102	33	52	-0.0808829	0.31773	0.854669			FALSE	DepMap
BRD:BRD-K01507359-001-22-9	RIFAMPIN	0.0903834	0.158328	0.86233	-0.187604	-0.0183483	32	49	0.169255	0.116421	0.719525			FALSE	DepMap
BRD:BRD-K01567962-001-23-0	PYRAZOLANTHRONE	-0.00657634	0.915901	0.988688	0.11434	0.140336	32	53	0.0259966	0.745538	0.967593			FALSE	DepMap
BRD:BRD-K01573278-001-02-1	NVP-231	-0.0452949	0.494932	0.947902	-1.29132	-1.38366	28	47	-0.0923359	0.628349	0.936962			FALSE	DepMap
BRD:BRD-K01577834-001-15-1	ADENOSINE	0.0365604	0.565582	0.94983	-0.0817609	-0.0549016	33	50	0.0268594	0.729743	0.962666			FALSE	DepMap
BRD:BRD-K01584643-001-04-9	TANNIC-ACID	0.113447	0.0496765	0.695328	-0.429866	-0.320817	47	57	0.10905	0.392158	0.879249			FALSE	DepMap
BRD:BRD-K01614093-001-02-6	DIHYDROMYRICETIN	0.0300914	0.634945	0.962614	0.115839	0.18564	31	50	0.0698008	0.536735	0.912269			FALSE	DepMap
BRD:BRD-K01624185-001-05-7	MALTOBIONIC-ACID	0.100683	0.105256	0.824665	-0.189374	0.135214	33	52	0.324588	0.00970808	0.458486			FALSE	DepMap
BRD:BRD-K01638814-011-01-4	RILMENIDINE	0.0111203	0.859918	0.978063	0.178982	0.169053	31	51	-0.00992917	0.880298	0.987315			FALSE	DepMap
BRD:BRD-K01649396-003-07-1	INDATRALINE	0.00262485	0.966318	0.995375	0.19941	0.181149	32	53	-0.0182604	0.773244	0.969577			FALSE	DepMap
BRD:BRD-K01653460-001-01-1	CHLORINDANOL	-0.0689716	0.278081	0.908714	-0.559676	-0.59732	33	50	-0.037644	0.780418	0.969577			FALSE	DepMap
BRD:BRD-K01662324-001-01-8	PRIRALFINAMIDE	-0.00203395	0.974254	0.995375	0.0226545	0.0284511	31	51	0.00579667	0.955037	0.996562			FALSE	DepMap
BRD:BRD-K01663662-003-20-2	DIPHENIDOL	-0.0111444	0.858245	0.97772	0.0160679	0.0309311	32	52	0.0148633	0.850439	0.98335			FALSE	DepMap
BRD:BRD-K01666412-001-02-0	L-PROLINE	-0.020129	0.748411	0.973054	0.131426	0.0805992	31	53	-0.0508267	0.440181	0.88876			FALSE	DepMap
BRD:BRD-K01669786-001-02-2	TRIAPINE	0.0337946	0.598358	0.959254	-1.51742	-1.10854	32	49	0.408879	0.143173	0.75134			FALSE	DepMap
BRD:BRD-K01674964-300-06-3	HISTAMINE	-0.0280831	0.652605	0.966942	0.288258	0.252846	32	53	-0.0354123	0.646125	0.940923			FALSE	DepMap
BRD:BRD-K01683783-001-02-6	TAK-901	0.0802816	0.196794	0.879795	-2.08739	-1.93319	32	53	0.154192	0.596111	0.929158			FALSE	DepMap
BRD:BRD-K01742705-001-01-7	BVT-2733	-0.0409071	0.537679	0.94983	0.376809	0.295091	28	47	-0.0817178	0.153111	0.759831			FALSE	DepMap
BRD:BRD-K01767299-050-02-1	CIPROXIFAN	-0.0946389	0.127197	0.843549	-0.103444	-0.234825	32	53	-0.131381	0.0830722	0.705623			FALSE	DepMap
BRD:BRD-K01773083-001-01-4	DENOTIVIR	-0.0217664	0.729748	0.970022	-0.0243499	-0.016152	31	51	0.00819789	0.9062	0.99086			FALSE	DepMap
BRD:BRD-K01773560-001-02-4	UNC2250	0.0546965	0.389865	0.938804	-0.184016	0.0277761	33	50	0.211792	0.247739	0.80509			FALSE	DepMap
BRD:BRD-K01815685-001-15-5	INDOLE-3-CARBINOL	-0.0616635	0.322673	0.925681	-0.0311588	-0.107874	32	53	-0.0767151	0.332203	0.860968			FALSE	DepMap
BRD:BRD-K01824921-001-18-5	DPCPX	0.0408218	0.521991	0.948215	-0.0520862	-0.0886495	33	49	-0.0365632	0.652858	0.941213			FALSE	DepMap
BRD:BRD-K01825677-050-02-9	BRL-44408	0.124896	0.0306213	0.684587	-0.260974	-0.163209	47	57	0.0977644	0.391657	0.879249			FALSE	DepMap
BRD:BRD-K01825682-074-02-9	3-METHYL-GABA	-0.00844854	0.884073	0.983806	-0.117628	-0.16253	47	57	-0.0449017	0.712401	0.960239			FALSE	DepMap
BRD:BRD-K01826017-001-02-9	TEPP-46	-0.0525449	0.363431	0.930597	0.112356	-0.0555581	48	57	-0.167914	0.0614413	0.642817			FALSE	DepMap
BRD:BRD-K01826330-001-01-9	ETIFOXINE	0.0667158	0.248366	0.899475	-0.227902	-0.192926	48	57	0.0349755	0.698033	0.956742			FALSE	DepMap
BRD:BRD-K01826806-050-02-9	ALPHA-METHYLSEROTONIN	-0.0454203	0.432154	0.943387	0.0223679	-0.0908057	48	57	-0.113174	0.221956	0.784131			FALSE	DepMap
BRD:BRD-K01868942-003-02-7	RS-23597-190	-0.0350976	0.572198	0.94983	0.0614067	0.0430341	32	53	-0.0183727	0.811915	0.975867			FALSE	DepMap
BRD:BRD-K01902415-001-11-7	PIRINIXIC-ACID	0.0225645	0.717075	0.970022	0.190332	0.172706	33	52	-0.0176266	0.815617	0.978078			FALSE	DepMap
BRD:BRD-K01942833-001-01-8	GINSENOSIDE-C-K	-0.0611378	0.355733	0.929468	0.210911	0.121835	26	47	-0.0890759	0.199195	0.781776			FALSE	DepMap
BRD:BRD-K01942991-005-08-2	OXOTREMORINE-M	-0.0763475	0.219693	0.884543	0.348965	0.314424	32	52	-0.0345419	0.697084	0.956732			FALSE	DepMap
BRD:BRD-K01950558-001-14-7	SUCCINYLSULFATHIAZOLE	0.0288602	0.643001	0.963031	0.114389	0.144643	32	53	0.0302535	0.720261	0.960886			FALSE	DepMap
BRD:BRD-K01980392-003-11-6	GUVACINE	0.0178738	0.773664	0.974	0.0808782	0.0839853	32	53	0.00310713	0.967778	0.997634			FALSE	DepMap
BRD:BRD-K01995783-001-01-6	AMG-9810	0.00065818	0.991572	0.998436	0.0714752	0.0458401	32	52	-0.0256351	0.805965	0.975124			FALSE	DepMap
BRD:BRD-K02017404-300-06-2	NVP-BSK805	0.0506962	0.415374	0.942471	-0.019388	-0.00569277	32	53	0.0136952	0.903433	0.99086			FALSE	DepMap
BRD:BRD-K02079473-001-01-3	OXATOMIDE	-0.0939265	0.130839	0.845442	0.118481	0.0582663	32	52	-0.0602152	0.391077	0.879249			FALSE	DepMap
BRD:BRD-K02113016-001-15-4	OLAPARIB	0.0462918	0.457087	0.943387	0.114482	0.298512	32	52	0.184031	0.201215	0.781776			FALSE	DepMap
BRD:BRD-K02123250-001-06-7	JNJ-38877605	-0.0624717	0.317306	0.925478	0.208308	0.164811	32	52	-0.0434967	0.688671	0.953068			FALSE	DepMap
BRD:BRD-K02130563-001-11-4	PANOBINOSTAT	0.117438	0.0586533	0.717543	-3.97919	-3.58667	32	52	0.392514	0.113764	0.719405			FALSE	DepMap
BRD:BRD-K02135007-001-01-8	THZ1-R	0.0606546	0.359554	0.929468	-0.710391	-0.61873	26	47	0.0916609	0.636229	0.93836			FALSE	DepMap
BRD:BRD-K02152879-414-02-1	SIVELESTAT	0.0365163	0.562145	0.94983	-0.156703	-0.168298	31	51	-0.0115947	0.90655	0.99086			FALSE	DepMap
BRD:BRD-K02160913-001-02-7	ML-365	0.00275299	0.966931	0.995375	0.102167	0.0954359	28	47	-0.00673097	0.917121	0.991163			FALSE	DepMap
BRD:BRD-K02213468-001-02-3	CDPPB	-0.105396	0.111651	0.832591	0.276799	0.203633	28	47	-0.0731654	0.146493	0.755599			FALSE	DepMap
BRD:BRD-K02241333-001-02-7	CHIR-124	0.169534	0.00619182	0.682196	-3.15865	-2.51203	32	53	0.64662	0.011128	0.463282			FALSE	DepMap
BRD:BRD-K02260986-001-03-9	BUTYLIDENEPHTHALIDE	0.0886148	0.125608	0.843549	0.10911	0.156815	48	57	0.0477046	0.589927	0.927017			FALSE	DepMap
BRD:BRD-K02265150-001-26-5	AMOXAPINE	0.000890571	0.988639	0.998436	0.222477	0.194625	32	52	-0.0278522	0.747843	0.967593			FALSE	DepMap
BRD:BRD-K02275692-300-02-6	CEFOTIAM	0.026359	0.674465	0.966942	-0.071483	-0.0282563	31	53	0.0432267	0.579311	0.923427			FALSE	DepMap
BRD:BRD-K02292852-001-02-1	CEFOPERAZONE	-0.0136199	0.827206	0.97772	-0.0147684	-0.0419511	32	53	-0.0271826	0.754989	0.968333			FALSE	DepMap
BRD:BRD-K02314383-001-01-3	EPITIOSTANOL	-0.00586365	0.925278	0.989509	-0.241611	-0.217838	32	52	0.0237735	0.792884	0.973574			FALSE	DepMap
BRD:BRD-K02389548-001-02-5	RG2833	0.118786	0.0567573	0.716287	0.0771265	0.404999	32	52	0.327872	0.0189738	0.52677			FALSE	DepMap
BRD:BRD-K02404261-001-16-7	CAFFEINE	-0.00690065	0.91177	0.987658	-0.0414097	-0.0896988	32	52	-0.0482891	0.505866	0.905701			FALSE	DepMap
BRD:BRD-K02407574-001-09-7	PARBENDAZOLE	0.186442	0.00252909	0.640269	-2.8596	-1.76168	32	53	1.09792	0.00393647	0.427002			FALSE	DepMap
BRD:BRD-K02460719-001-02-9	SCH-51344	0.0148248	0.797726	0.976753	-0.249361	-0.410863	48	57	-0.161502	0.096395	0.707581			FALSE	DepMap
BRD:BRD-K02464583-001-02-2	ETHYL-PARABEN	0.111804	0.0713701	0.751211	-0.120249	0.0317902	32	53	0.152039	0.0841025	0.705885			FALSE	DepMap
BRD:BRD-K02475039-001-01-0	ETHOPABATE	-0.0222353	0.720512	0.970022	0.0118357	0.0738125	32	53	0.0619768	0.367197	0.874375			FALSE	DepMap
BRD:BRD-K02490038-236-03-8	BQ-788	0.0747217	0.196718	0.879795	-0.0543004	-0.02928	47	57	0.0250204	0.76102	0.969389			FALSE	DepMap
BRD:BRD-K02501528-001-01-1	S18986	-0.02619	0.674041	0.966942	-0.0522702	-0.156805	32	52	-0.104534	0.156643	0.759831			FALSE	DepMap
BRD:BRD-K02528732-001-02-4	FLUOROMETHOLONE-ACETATE	0.0107043	0.865107	0.978219	0.0394975	-0.0324859	31	51	-0.0719834	0.400802	0.879249			FALSE	DepMap
BRD:BRD-K02554563-001-01-6	PF-05190457	-0.0479279	0.44489	0.943387	0.064785	-0.0520859	31	53	-0.116871	0.102148	0.708369			FALSE	DepMap
BRD:BRD-K02594908-001-16-4	SULFANILAMIDE	-0.0384446	0.539275	0.94983	-0.660997	-0.77165	32	50	-0.110654	0.368412	0.87478			FALSE	DepMap
BRD:BRD-K02637541-001-18-0	CELECOXIB	-0.0590602	0.343551	0.929468	0.172364	0.104783	32	53	-0.067581	0.404765	0.879249			FALSE	DepMap
BRD:BRD-K02703275-001-07-5	GEDUNIN	0.0269908	0.66467	0.966942	0.113712	0.0964113	32	52	-0.0173009	0.823042	0.979798			FALSE	DepMap
BRD:BRD-K02715688-001-02-1	HYDRASTINE-(1R,9S)	0.0321826	0.604538	0.960494	-0.0159832	0.052384	32	53	0.0683672	0.358538	0.869594			FALSE	DepMap
BRD:BRD-K02729857-001-01-9	PHENYLBENZIMIDAZOLE-SULFONIC-ACID	0.0375276	0.551362	0.94983	-0.0426503	0.0375732	31	51	0.0802235	0.272092	0.826218			FALSE	DepMap
BRD:BRD-K02733959-236-07-7	CEFUROXIME	0.121296	0.0507902	0.695328	0.0905633	0.220227	32	53	0.129664	0.0437532	0.602056			FALSE	DepMap
BRD:BRD-K02750403-001-01-4	PIBOSEROD	0.0749934	0.233489	0.890336	0.000117661	0.0401848	31	51	0.0400671	0.520419	0.908446			FALSE	DepMap
BRD:BRD-K02764365-001-13-6	METHIAZOLE	0.0834167	0.178989	0.876978	-1.37596	-0.501847	32	53	0.874116	0.00509138	0.427002			FALSE	DepMap
BRD:BRD-K02782351-003-01-5	SSR180711	-0.111782	0.0914769	0.790907	0.0396739	-0.153913	28	47	-0.193587	0.0258547	0.553255			FALSE	DepMap
BRD:BRD-K02816415-001-01-9	CRT0044876	0.0713278	0.250677	0.899475	-0.225039	-0.00702306	32	53	0.218016	0.0241319	0.543857			FALSE	DepMap
BRD:BRD-K02867583-300-08-9	MINAPRINE	0.00322418	0.958793	0.994659	0.0731628	0.0527132	32	53	-0.0204497	0.774853	0.969577			FALSE	DepMap
BRD:BRD-K02898090-001-02-7	KIFUNENSINE	0.0572049	0.360821	0.929468	0.0960477	0.211022	32	50	0.114974	0.230229	0.792728			FALSE	DepMap
BRD:BRD-K02900412-001-11-3	CLOFOCTOL	-0.0669694	0.282725	0.912469	-0.00100378	-0.00733506	32	53	-0.00633128	0.956818	0.996562			FALSE	DepMap
BRD:BRD-K02908048-003-06-4	PRECLAMOL	0.115966	0.0624145	0.723014	-0.105062	0.0241329	32	53	0.129195	0.113736	0.719405			FALSE	DepMap
BRD:BRD-K02943813-001-01-9	DASABUVIR	-0.00597513	0.925209	0.989509	0.0797289	0.0561612	33	50	-0.0235677	0.763066	0.969389			FALSE	DepMap
BRD:BRD-K02950022-001-02-9	BMS-299897	-0.0733987	0.238064	0.89104	0.318291	0.163665	32	52	-0.154627	0.0576692	0.629285			FALSE	DepMap
BRD:BRD-K02953697-001-09-2	NARINGIN	0.00329568	0.957798	0.99457	-0.116168	-0.0815638	32	52	0.0346043	0.732758	0.963906			FALSE	DepMap
BRD:BRD-K02965346-001-07-5	SU-11274	-0.0253413	0.684026	0.966942	0.123189	0.163976	32	52	0.0407865	0.694185	0.95591			FALSE	DepMap
BRD:BRD-K02965577-001-03-4	SECALCIFEROL	-0.0741153	0.232599	0.890336	0.104357	-0.0175193	32	53	-0.121877	0.135305	0.744426			FALSE	DepMap
BRD:BRD-K02988401-001-01-2	UNC0737	-0.0186087	0.767737	0.974	-0.386769	-0.421441	31	51	-0.0346719	0.767964	0.969577			FALSE	DepMap
BRD:BRD-K02992638-001-11-8	LAMIVUDINE	-0.012228	0.844928	0.97772	-0.0948365	-0.145225	32	52	-0.0503884	0.540197	0.912861			FALSE	DepMap
BRD:BRD-K02995728-003-01-9	QUINAGOLIDE	0.102526	0.101669	0.820911	-0.203129	-0.0726521	31	53	0.130477	0.134064	0.743782			FALSE	DepMap
BRD:BRD-K03019184-439-02-9	AMD-3465	0.053513	0.355455	0.929468	-0.0679592	-0.0949025	47	57	-0.0269433	0.819801	0.978814			FALSE	DepMap
BRD:BRD-K03042257-001-01-2	NI-57	-0.0471736	0.477199	0.943387	0.188641	0.143999	28	47	-0.0446417	0.411632	0.881677			FALSE	DepMap
BRD:BRD-K03063480-001-05-8	PF-477736	0.11819	0.0565677	0.716123	-1.78917	-1.20238	32	53	0.586786	0.0752186	0.691863			FALSE	DepMap
BRD:BRD-K03063480-001-06-6	PF-477736	0.0845401	0.187084	0.876978	-2.11809	-1.81134	32	49	0.306756	0.343841	0.863699			FALSE	DepMap
BRD:BRD-K03095347-001-06-1	LEVOSIMENDAN	-0.0113033	0.856246	0.97772	-0.174237	-0.105585	32	53	0.0686522	0.388838	0.879249			FALSE	DepMap
BRD:BRD-K03109492-001-02-2	NSC-663284	0.0498139	0.424447	0.94309	-1.87157	-1.56215	32	53	0.309416	0.353693	0.866526			FALSE	DepMap
BRD:BRD-K03128577-005-08-9	MG-624	-0.0220602	0.703381	0.970022	-0.579477	-0.565447	47	57	0.0140301	0.933515	0.992808			FALSE	DepMap
BRD:BRD-K03149601-001-02-6	ICA-121431	-0.0874612	0.187089	0.876978	0.169385	0.144047	28	47	-0.0253385	0.615928	0.932698			FALSE	DepMap
BRD:BRD-K03155172-001-02-2	GSK3787	0.0267216	0.66721	0.966942	0.100132	0.0440331	32	53	-0.0560991	0.467242	0.897617			FALSE	DepMap
BRD:BRD-K03164761-001-02-1	THIAZOVIVIN	-0.0201544	0.746196	0.972107	-0.213709	-0.284115	32	53	-0.0704058	0.514041	0.908446			FALSE	DepMap
BRD:BRD-K03165895-001-01-9	ELAFIBRANOR	0.0545598	0.384417	0.933379	-0.166553	-0.064201	31	53	0.102352	0.278303	0.826253			FALSE	DepMap
BRD:BRD-K03194791-001-04-8	ROFLUMILAST	-0.108063	0.0826053	0.771121	-0.290305	-0.377597	32	53	-0.087292	0.363397	0.872255			FALSE	DepMap
BRD:BRD-K03243820-001-23-8	TRIFLURIDINE	0.063932	0.318725	0.925478	-1.31003	-0.723343	32	49	0.586685	0.0207367	0.52677			FALSE	DepMap
BRD:BRD-K03243820-001-25-3	TRIFLURIDINE	0.190075	0.00224594	0.639116	-0.647255	0.0489667	32	50	0.696222	0.00111418	0.411791			FALSE	DepMap
BRD:BRD-K03273112-001-01-8	1-AZAKENPAULLONE	0.0306518	0.62184	0.962116	-0.175564	0.0166516	32	53	0.192216	0.188086	0.772591			FALSE	DepMap
BRD:BRD-K03289018-001-02-7	CCT137690	0.0926141	0.135566	0.856446	-2.28387	-1.60946	32	53	0.674406	0.0375673	0.587799			FALSE	DepMap
BRD:BRD-K03289534-001-01-4	LERSIVIRINE	0.0295873	0.63597	0.962614	0.0382024	0.0900674	32	52	0.051865	0.521389	0.908682			FALSE	DepMap
BRD:BRD-K03294269-001-08-0	NU-6027	-0.0788156	0.204239	0.881134	-0.0747118	-0.120541	32	53	-0.0458296	0.732833	0.963906			FALSE	DepMap
BRD:BRD-K03301001-003-02-5	A-7	0.0245523	0.692794	0.966942	-0.0790874	-0.0103644	32	53	0.068723	0.435968	0.888591			FALSE	DepMap
BRD:BRD-K03336321-001-02-9	AZD8797	-0.029118	0.614644	0.962116	-0.231658	-0.287215	48	57	-0.0555564	0.73711	0.964843			FALSE	DepMap
BRD:BRD-K03353589-236-01-4	ECABET	-0.0664919	0.284309	0.912469	0.18166	0.091431	32	53	-0.0902291	0.205684	0.781776			FALSE	DepMap
BRD:BRD-K03384561-001-02-7	ROQUINIMEX	0.0298482	0.631669	0.962614	-1.71069	-1.71909	32	52	-0.00840296	0.936041	0.993059			FALSE	DepMap
BRD:BRD-K03390685-001-01-7	COBIMETINIB	-0.0269131	0.666188	0.966942	-1.22664	-0.936163	32	53	0.290478	0.378753	0.879249			FALSE	DepMap
BRD:BRD-K03391209-001-02-0	HC-067047	0.0277648	0.631762	0.962614	-0.381535	-0.255102	47	57	0.126433	0.244035	0.80197			FALSE	DepMap
BRD:BRD-K03399463-001-01-6	BIO-1211	0.0522148	0.430354	0.943387	0.156438	0.122896	26	47	-0.0335415	0.642028	0.938997			FALSE	DepMap
BRD:BRD-K03406345-001-27-8	AZACITIDINE	0.138522	0.0255777	0.682196	-0.485633	-0.206725	32	52	0.278907	0.0558094	0.628631			FALSE	DepMap
BRD:BRD-K03449891-001-08-6	FORETINIB	0.0758822	0.223422	0.885202	-1.7911	-1.46177	32	53	0.329338	0.177974	0.768428			FALSE	DepMap
BRD:BRD-K03503561-001-01-4	RAVUCONAZOLE	0.0575732	0.358679	0.929468	-0.00888241	0.0935039	31	53	0.102386	0.250738	0.8102			FALSE	DepMap
BRD:BRD-K03504028-001-07-6	AMYGDALIN	0.0623383	0.330956	0.926004	-0.22332	-0.136309	32	49	0.0870108	0.326975	0.858147			FALSE	DepMap
BRD:BRD-K03549949-001-01-0	XL388	-0.0662941	0.285746	0.912469	0.0608071	-0.121301	32	53	-0.182108	0.137175	0.746312			FALSE	DepMap
BRD:BRD-K03564313-001-03-3	DMNB	-0.036981	0.552518	0.94983	0.140027	0.0305398	32	52	-0.109487	0.177466	0.768428			FALSE	DepMap
BRD:BRD-K03601870-001-01-2	IXABEPILONE	0.0789823	0.204156	0.881134	-3.56072	-3.2016	32	52	0.359125	0.131561	0.739774			FALSE	DepMap
BRD:BRD-K03665769-001-02-9	SB-452533	0.0923828	0.110268	0.832591	-0.00817893	0.0257062	47	57	0.0338851	0.758831	0.969389			FALSE	DepMap
BRD:BRD-K03739921-001-06-8	HYPOXANTHINE	0.0039839	0.948995	0.9922	-0.351437	-0.274135	32	52	0.0773025	0.471799	0.897617			FALSE	DepMap
BRD:BRD-K03765900-001-01-9	XL-647	0.0212479	0.735943	0.97007	-0.211496	-0.232743	31	51	-0.0212469	0.90633	0.99086			FALSE	DepMap
BRD:BRD-K03808106-001-02-9	NS-19504	0.116284	0.0442115	0.695328	0.0146454	0.0691874	47	57	0.0545421	0.551444	0.91529			FALSE	DepMap
BRD:BRD-K03827870-001-02-9	GKA-50	0.115793	0.0447596	0.695328	0.00546782	0.111061	48	57	0.105593	0.281402	0.829788			FALSE	DepMap
BRD:BRD-K03871161-001-01-9	5-HYDROXYECTOINE	0.0435404	0.510877	0.947902	0.266833	0.296362	26	47	0.0295295	0.619203	0.932974			FALSE	DepMap
BRD:BRD-K03871161-001-02-9	5-HYDROXYECTOINE	0.0539777	0.350481	0.929468	-0.102561	0.0169718	48	57	0.119533	0.232204	0.792728			FALSE	DepMap
BRD:BRD-K03886848-001-01-8	MK-5046	0.0240518	0.677527	0.966942	-0.152743	-0.223167	48	57	-0.0704238	0.386601	0.879249			FALSE	DepMap
BRD:BRD-K03894385-001-01-1	MK-6096	0.0349286	0.577773	0.951947	-0.00591939	-0.0472997	31	53	-0.0413803	0.530797	0.910687			FALSE	DepMap
BRD:BRD-K03988082-001-01-7	SB-399885	-0.0159683	0.809929	0.97772	0.25687	0.274422	28	47	0.0175518	0.756615	0.969389			FALSE	DepMap
BRD:BRD-K04032780-001-01-8	PD1-PDL-INHIBITOR-1	-0.0097249	0.88355	0.983806	0.0966657	0.0649433	28	47	-0.0317224	0.690188	0.953438			FALSE	DepMap
BRD:BRD-K04035716-011-02-9	PK-44	0.0411098	0.477138	0.943387	-0.0405469	-0.0500001	48	57	-0.0094532	0.906425	0.99086			FALSE	DepMap
BRD:BRD-K04111260-001-10-0	RACLOPRIDE	0.0534185	0.392595	0.939292	0.0741144	0.0265112	32	52	-0.0476032	0.594317	0.929082			FALSE	DepMap
BRD:BRD-K04112579-001-07-0	NEPAFENAC	0.0197993	0.750518	0.973268	-0.223522	-0.278937	32	52	-0.055415	0.439502	0.88876			FALSE	DepMap
BRD:BRD-K04176066-001-08-3	BERGENIN	0.136433	0.0273033	0.682196	-0.436598	-0.133105	33	53	0.303493	0.00485684	0.427002			FALSE	DepMap
BRD:BRD-K04185004-003-11-9	OXYBUPROCAINE	0.0012713	0.983717	0.996798	0.387936	0.288812	32	52	-0.0991244	0.151063	0.759205			FALSE	DepMap
BRD:BRD-K04196797-001-24-4	OXCARBAZEPINE	-0.0248565	0.689754	0.966942	-0.0771537	-0.254569	32	53	-0.177415	0.0796799	0.700948			FALSE	DepMap
BRD:BRD-K04264130-001-01-4	FAVIPIRAVIR	-0.0169031	0.786053	0.975471	-0.202697	-0.228343	32	52	-0.0256459	0.74074	0.965861			FALSE	DepMap
BRD:BRD-K04266228-001-03-8	XL019	0.0460949	0.48638	0.946766	0.0814137	-0.00823291	26	47	-0.0896466	0.23503	0.793918			FALSE	DepMap
BRD:BRD-K04301924-236-03-2	CEFTIZOXIM	0.0264345	0.648188	0.964773	0.160259	0.170896	47	57	0.0106377	0.905934	0.99086			FALSE	DepMap
BRD:BRD-K04374714-003-01-1	AMG-PERK-44	-0.138985	0.0356319	0.695328	0.204148	0.117525	28	47	-0.0866224	0.274218	0.826253			FALSE	DepMap
BRD:BRD-K04394237-001-03-7	DROSPIRENONE	0.0222352	0.728938	0.970022	0.0566933	0.126856	32	49	0.0701624	0.589457	0.927017			FALSE	DepMap
BRD:BRD-K04394237-001-06-0	DROSPIRENONE	-0.0619338	0.319613	0.925478	0.435962	0.33189	32	52	-0.104072	0.214438	0.783588			FALSE	DepMap
BRD:BRD-K04414442-001-08-3	SB-222200	0.0577928	0.353085	0.929468	0.0363225	0.097957	33	52	0.0616346	0.458491	0.895502			FALSE	DepMap
BRD:BRD-K04426574-001-03-9	PD-173212	0.11216	0.0523338	0.695328	-0.115961	0.00490055	47	57	0.120862	0.160414	0.764127			FALSE	DepMap
BRD:BRD-K04430056-001-17-7	7-NITROINDAZOLE	-0.104	0.0935972	0.802963	0.130274	0.0254372	32	53	-0.104837	0.130581	0.738042			FALSE	DepMap
BRD:BRD-K04430056-236-02-1	7-NITROINDAZOLE	0.175165	0.00466285	0.666538	-1.52682	-1.10314	33	52	0.423682	0.0185959	0.52677			FALSE	DepMap
BRD:BRD-K04466929-001-12-9	MERCK60	0.132008	0.0220387	0.682196	-1.94714	-1.59202	48	57	0.355119	0.338605	0.863663			FALSE	DepMap
BRD:BRD-K04497194-001-02-1	LITHOCHOLIC-ACID	-0.0212964	0.73185	0.970022	-0.0726019	-0.121973	32	53	-0.0493708	0.52969	0.910687			FALSE	DepMap
BRD:BRD-K04548931-003-16-5	EPIRUBICIN	-0.00182842	0.976536	0.995408	-3.68233	-3.74676	32	53	-0.0644355	0.830782	0.980395			FALSE	DepMap
BRD:BRD-K04552268-001-02-4	4-PYRIMIDINECARBONITRILE	0.175973	0.0054133	0.682196	-1.35991	-0.79195	33	50	0.567963	0.000805022	0.411791			FALSE	DepMap
BRD:BRD-K04568635-300-01-4	OCTENIDINE	0.0210037	0.73589	0.97007	-1.70735	-1.59256	33	52	0.114793	0.648892	0.941213			FALSE	DepMap
BRD:BRD-K04603573-376-01-3	1,12-BESM	0.0267585	0.671047	0.966942	0.0123219	-0.0234941	31	51	-0.035816	0.653854	0.941297			FALSE	DepMap
BRD:BRD-K04622161-001-02-3	YO-01027	-0.101397	0.102801	0.820911	-0.226106	-0.301786	32	53	-0.0756796	0.422006	0.886118			FALSE	DepMap
BRD:BRD-K04623885-001-07-5	BIBR-1532	0.0175986	0.778317	0.974689	-0.229199	-0.154392	32	53	0.0748067	0.503774	0.905299			FALSE	DepMap
BRD:BRD-K04635846-003-02-9	PNU-177864	-0.0545846	0.345893	0.929468	0.0292618	0.0183013	47	57	-0.0109604	0.909778	0.990891			FALSE	DepMap
BRD:BRD-K04643877-001-03-2	PERZINFOTEL	-0.00148986	0.981141	0.996202	-0.134938	-0.0986896	31	51	0.0362486	0.616193	0.932698			FALSE	DepMap
BRD:BRD-K04643927-001-01-6	GLPG0492-R-ENANTIOMER	-0.0215806	0.74459	0.971443	0.204295	0.186705	26	47	-0.01759	0.78092	0.969577			FALSE	DepMap
BRD:BRD-K04657451-001-01-0	D-DELTA-TOCOPHEROL	0.0677208	0.279228	0.909218	0.0330417	0.0858958	32	50	0.0528541	0.493994	0.90234			FALSE	DepMap
BRD:BRD-K04691817-001-01-8	AGI-6780	0.0322201	0.604816	0.960494	0.259915	0.16865	32	52	-0.0912658	0.259355	0.818686			FALSE	DepMap
BRD:BRD-K04701033-001-04-7	VE-822	0.065763	0.294336	0.917634	-0.850986	-0.677145	31	53	0.173841	0.464515	0.897617			FALSE	DepMap
BRD:BRD-K04704168-003-14-3	CLEMIZOLE	-0.0780701	0.209443	0.881134	0.207101	0.104337	32	52	-0.102764	0.187338	0.772591			FALSE	DepMap
BRD:BRD-K04710043-001-17-8	HEXAMETHYLENEBISACETAMIDE	0.0194481	0.75665	0.974	0.0287815	0.0357167	31	53	0.0069352	0.938539	0.993091			FALSE	DepMap
BRD:BRD-K04804440-001-09-5	CIPROFLOXACIN	0.0492638	0.428688	0.94333	0.162136	0.244238	32	52	0.0821024	0.310197	0.846225			FALSE	DepMap
BRD:BRD-K04833372-001-06-2	GSK1904529A	-0.0569285	0.360341	0.929468	0.040348	-0.0616696	32	52	-0.102018	0.36588	0.873381			FALSE	DepMap
BRD:BRD-K04843302-001-02-5	2-ETHOXYBENZOIC-ACID	-0.046613	0.482454	0.945407	0.281276	0.253586	28	47	-0.0276899	0.651029	0.941213			FALSE	DepMap
BRD:BRD-K04851519-001-06-8	ALOE-EMODIN	-0.042445	0.493691	0.947902	-0.184989	-0.188882	33	53	-0.00389283	0.961592	0.996562			FALSE	DepMap
BRD:BRD-K04853698-376-01-4	LDN193189	0.0296474	0.608822	0.962116	-5.24555	-5.53867	47	57	-0.293122	0.458216	0.895502			FALSE	DepMap
BRD:BRD-K04923131-001-15-4	GSK-3-INHIBITOR-IX	0.0162722	0.793856	0.976491	0.00215467	0.153877	33	52	0.151722	0.403434	0.879249			FALSE	DepMap
BRD:BRD-K04956647-003-02-5	NEBIVOLOL	-0.108012	0.0821561	0.771121	0.205406	0.144373	32	52	-0.0610334	0.482487	0.898898			FALSE	DepMap
BRD:BRD-K04972057-001-01-1	I-BRD9	0.012773	0.84711	0.97772	-0.166682	-0.143973	26	47	0.0227088	0.831229	0.980395			FALSE	DepMap
BRD:BRD-K04993719-001-01-7	LY2334737	0.0313691	0.615768	0.962116	-0.0540441	0.00230434	32	52	0.0563484	0.730192	0.962666			FALSE	DepMap
BRD:BRD-K05048137-001-03-9	PHYTOSPHINGOSINE	0.0478972	0.442505	0.943387	-0.207596	-0.187681	32	53	0.0199149	0.78856	0.972199			FALSE	DepMap
BRD:BRD-K05104363-001-10-0	PD-184352	0.06022	0.343736	0.929468	-0.924837	-0.541441	33	50	0.383396	0.0902538	0.70657			FALSE	DepMap
BRD:BRD-K05151076-001-02-6	ZK-164015	-0.112637	0.0698166	0.750886	0.298649	0.070933	32	52	-0.227716	0.00670918	0.427002			FALSE	DepMap
BRD:BRD-K05181084-003-03-7	NGB-2904	-0.0393966	0.526856	0.94983	-0.0410848	-0.0681158	32	53	-0.027031	0.759916	0.969389			FALSE	DepMap
BRD:BRD-K05185389-001-02-6	RISEDRONATE	-0.0461916	0.425147	0.94333	-0.0490365	-0.127167	47	57	-0.0781309	0.466089	0.897617			FALSE	DepMap
BRD:BRD-K05236810-001-19-0	LUTEOLIN	-0.0837862	0.177906	0.876978	0.135539	0.115308	32	52	-0.0202311	0.795123	0.973601			FALSE	DepMap
BRD:BRD-K05262258-001-02-9	TC-I-2014	-0.0491725	0.395069	0.939292	-0.174915	-0.289285	48	57	-0.11437	0.306507	0.845082			FALSE	DepMap
BRD:BRD-K05355328-001-02-9	ANAGLIPTIN	0.109609	0.0575373	0.717213	-0.136393	0.000105207	48	57	0.136499	0.122314	0.722523			FALSE	DepMap
BRD:BRD-K05361803-001-03-9	SC-10	0.102587	0.0988103	0.815158	0.00243073	0.162852	32	53	0.160421	0.0122819	0.47565			FALSE	DepMap
BRD:BRD-K05395900-322-05-4	NICOTINE	0.00469882	0.939974	0.990154	0.341756	0.266224	32	51	-0.0755312	0.267646	0.824348			FALSE	DepMap
BRD:BRD-K05419687-001-01-0	PSB-603	0.0630919	0.341607	0.928266	0.164123	0.259543	28	47	0.0954199	0.157315	0.759831			FALSE	DepMap
BRD:BRD-K05434375-001-06-5	HA-1004	0.0802715	0.195985	0.879795	0.286587	0.408623	32	53	0.122036	0.180812	0.769754			FALSE	DepMap
BRD:BRD-K05444225-001-01-7	E7449	0.105549	0.0912974	0.790907	-0.757094	-0.54545	32	50	0.211644	0.102811	0.708369			FALSE	DepMap
BRD:BRD-K05445342-001-05-3	WP1066	0.0890868	0.164402	0.867276	-3.63931	-3.32524	32	49	0.314069	0.298257	0.839969			FALSE	DepMap
BRD:BRD-K05446112-001-01-8	LEDIPASVIR	-0.0815863	0.189598	0.876978	0.366592	0.343506	32	52	-0.0230864	0.824363	0.979798			FALSE	DepMap
BRD:BRD-K05464208-001-05-7	JX-401	-0.0198676	0.749686	0.973251	0.038262	-0.0235464	32	53	-0.0618084	0.408207	0.881255			FALSE	DepMap
BRD:BRD-K05524748-003-04-4	DRONEDARONE	0.0949065	0.136047	0.856521	-0.0709215	0.119927	33	50	0.190849	0.232013	0.792728			FALSE	DepMap
BRD:BRD-K05528470-305-02-2	L-745870	0.0132781	0.830831	0.97772	-0.0260529	0.0346796	32	53	0.0607325	0.480333	0.898748			FALSE	DepMap
BRD:BRD-K05531427-001-01-7	BRICICLIB	0.148254	0.0246191	0.682196	-2.89291	-2.18482	26	47	0.708092	0.00396442	0.427002			FALSE	DepMap
BRD:BRD-K05619559-001-12-7	TOBRAMYCIN	0.000679666	0.991279	0.998436	-0.223194	-0.168596	32	53	0.0545978	0.554976	0.91529			FALSE	DepMap
BRD:BRD-K05638300-001-01-2	SEVOFLURANE	-0.00750312	0.906921	0.987454	-0.148415	-0.264544	32	49	-0.116128	0.277448	0.826253			FALSE	DepMap
BRD:BRD-K05653025-001-02-9	NHI-2	0.0142886	0.805212	0.97772	0.0579314	0.0405794	47	57	-0.0173519	0.842409	0.981411			FALSE	DepMap
BRD:BRD-K05658747-001-02-9	RALTEGRAVIR	-0.000132614	0.998309	0.999394	-0.0650284	-0.0742743	32	53	-0.00924585	0.904464	0.99086			FALSE	DepMap
BRD:BRD-K05673000-236-12-1	DICLOXACILLIN	-0.046698	0.453144	0.943387	0.251553	0.195623	32	52	-0.0559297	0.447071	0.89376			FALSE	DepMap
BRD:BRD-K05674516-001-01-7	PSI-7976	0.124826	0.0447999	0.695328	-0.271333	-0.120396	32	53	0.150937	0.0887521	0.705885			FALSE	DepMap
BRD:BRD-K05674516-001-02-5	PSI-7976	0.0151914	0.80727	0.97772	0.055864	0.0501376	32	52	-0.0057264	0.940047	0.993425			FALSE	DepMap
BRD:BRD-K05677083-001-05-4	PACOCF3	0.0167737	0.793777	0.976491	-0.0596173	-0.0492868	32	49	0.0103305	0.901662	0.99086			FALSE	DepMap
BRD:BRD-K05804044-001-06-0	AZ-628	0.0942146	0.129658	0.843549	-0.215976	0.132012	32	52	0.347988	0.164727	0.768428			FALSE	DepMap
[truncated: 17,636 more rows]

## Sheet: Drug Mechanisms
Drug.MOA	DrugEffect.Buffering.Corr	DrugEffect.Buffering.Corr.p	DrugEffect.Buffering.Corr.p.adj	DrugEffect.Buffering.Group.Low.Mean	DrugEffect.Buffering.Group.High.Mean	DrugEffect.Buffering.Group.Low.Count	DrugEffect.Buffering.Group.High.Count	DrugEffect.Buffering.Group.Log2FC	DrugEffect.Buffering.Group.Log2FC.p	DrugEffect.Buffering.Group.Log2FC.p.adj	DrugEffect.Buffering.Group.Log2FC.Significant	EffectiveIn	CommonEffect	Dataset
BROMODOMAIN INHIBITOR	0.115713	0.00780777	0.136396	-0.251321	-0.173962	1454	1794	0.0773585	0.0241373	0.292851			FALSE	Cell Lines (aggregated, Mean Normalized Ranks)
IMMUNOSTIMULANT	0.0118312	0.786148	0.964388	-0.0234439	-0.0141788	334	444	0.00926505	0.743818	0.936295			FALSE	Cell Lines (aggregated, Mean Normalized Ranks)
PKA ACTIVATOR	0.0649476	0.136453	0.585544	-0.159647	-0.0742477	157	188	0.0853988	0.112219	0.650278			FALSE	Cell Lines (aggregated, Mean Normalized Ranks)
DNA INHIBITOR	0.0215577	0.660953	0.933442	-0.881384	-0.751065	245	358	0.130319	0.199105	0.728694			FALSE	Cell Lines (aggregated, Mean Normalized Ranks)
INSULIN SENSITIZER	-0.115046	0.00835667	0.14181	-0.055998	-0.0540985	490	707	0.00189948	0.939679	0.97919			FALSE	Cell Lines (aggregated, Mean Normalized Ranks)
PPAR RECEPTOR PARTIAL AGONIST	0.00736705	0.881439	0.987853	0.127914	0.12337	62	90	-0.00454451	0.941773	0.97919			FALSE	Cell Lines (aggregated, Mean Normalized Ranks)
STEROL DEMETHYLASE INHIBITOR	0.077449	0.114707	0.546689	0.00399551	0.0165122	431	631	0.0125167	0.639541	0.909249			FALSE	Cell Lines (aggregated, Mean Normalized Ranks)
NEPRILYSIN INHIBITOR	0.0592523	0.173938	0.650542	-0.29021	-0.26336	123	182	0.0268494	0.573746	0.909249			FALSE	Cell Lines (aggregated, Mean Normalized Ranks)
ACETYLCHOLINE RECEPTOR ANTAGONIST	-0.029804	0.494248	0.86784	0.0040352	0.00147696	4820	6936	-0.00255825	0.758016	0.938291			FALSE	Cell Lines (aggregated, Mean Normalized Ranks)
ANAPHYLATOXIN CHEMOTACTIC RECEPTOR ANTAGONIST	0.0725555	0.100682	0.519648	-0.23799	-0.144009	93	98	0.093981	0.0916029	0.598153			FALSE	Cell Lines (aggregated, Mean Normalized Ranks)
CYCLOOXYGENASE INHIBITOR	0.0318567	0.464983	0.857958	-0.0395061	-0.0285404	6521	9302	0.0109657	0.148954	0.680585			FALSE	Cell Lines (aggregated, Mean Normalized Ranks)
PROGESTOGEN HORMONE	-0.036542	0.457674	0.852573	-0.021419	-0.0156778	307	442	0.00574121	0.903966	0.977714			FALSE	Cell Lines (aggregated, Mean Normalized Ranks)
ADENOSINE RECEPTOR ANTAGONIST	0.0185058	0.671277	0.933442	-0.029111	-0.0296651	2043	2909	-0.000554018	0.969529	0.986253			FALSE	Cell Lines (aggregated, Mean Normalized Ranks)
PHOSPHODIESTERASE INHIBITOR	-0.0291575	0.503664	0.873225	-0.0366107	-0.0480816	4254	6160	-0.0114709	0.213245	0.737506			FALSE	Cell Lines (aggregated, Mean Normalized Ranks)
ESTROGEN RECEPTOR AGONIST	-0.0536321	0.274981	0.758569	-0.0121722	0.00020984	1821	2648	0.0123821	0.335388	0.844379			FALSE	Cell Lines (aggregated, Mean Normalized Ranks)
ADRENERGIC RECEPTOR ANTAGONIST	0.0603916	0.165796	0.649798	-0.0293653	0.00277748	5817	8349	0.0321428	2.82969e-05	0.00255554			FALSE	Cell Lines (aggregated, Mean Normalized Ranks)
CALCIUM CHANNEL BLOCKER	0.0597184	0.170572	0.649798	-0.0164715	-0.0475401	2306	3255	-0.0310686	0.0402718	0.412227			FALSE	Cell Lines (aggregated, Mean Normalized Ranks)
CC CHEMOKINE RECEPTOR ANTAGONIST	-0.021624	0.619953	0.920885	-0.0952715	-0.086104	1948	2644	0.00916749	0.642322	0.909249			FALSE	Cell Lines (aggregated, Mean Normalized Ranks)
5 ALPHA REDUCTASE INHIBITOR	0.0372182	0.394625	0.839924	-0.0498784	-0.0150101	246	358	0.0348684	0.259952	0.770745			FALSE	Cell Lines (aggregated, Mean Normalized Ranks)
SODIUM CHANNEL BLOCKER	-0.0742806	0.088164	0.503794	-0.0932762	-0.112163	2614	3759	-0.0188866	0.171795	0.702433			FALSE	Cell Lines (aggregated, Mean Normalized Ranks)
GLUCOCORTICOID RECEPTOR AGONIST	0.0327737	0.453088	0.852573	0.00994205	0.0482112	3218	4704	0.0382691	0.00128007	0.0444769			FALSE	Cell Lines (aggregated, Mean Normalized Ranks)
OPIOID RECEPTOR AGONIST	-0.0169418	0.698451	0.935984	-0.0756579	-0.0875361	1686	2451	-0.0118782	0.373766	0.861034			FALSE	Cell Lines (aggregated, Mean Normalized Ranks)
MICROTUBULE STIMULANT	0.0455544	0.386652	0.828269	-2.98796	-2.65558	54	79	0.332376	0.138208	0.680585			FALSE	Cell Lines (aggregated, Mean Normalized Ranks)
TUBULIN POLYMERIZATION INHIBITOR	0.174954	5.44397e-05	0.00762156	-2.08451	-1.59615	1648	2421	0.488357	2.12463e-24	1.85905e-21	Up	Low Buffering	TRUE	Cell Lines (aggregated, Mean Normalized Ranks)
ADRENERGIC INHIBITOR	-0.0655543	0.181976	0.651673	-0.00154375	-0.0745137	302	433	-0.0729699	0.0114027	0.206337			FALSE	Cell Lines (aggregated, Mean Normalized Ranks)
GLUTAMATE RECEPTOR AGONIST	-0.0174603	0.68885	0.935226	0.00886007	0.0176017	1537	2085	0.00874163	0.54062	0.909249			FALSE	Cell Lines (aggregated, Mean Normalized Ranks)
ADRENERGIC RECEPTOR AGONIST	0.0254056	0.56012	0.906263	-0.0944491	-0.0745837	5221	7512	0.0198655	0.052716	0.490707			FALSE	Cell Lines (aggregated, Mean Normalized Ranks)
DOPAMINE RECEPTOR ANTAGONIST	-0.0394622	0.36536	0.815882	-0.0499279	-0.0482207	5164	7452	0.00170726	0.835536	0.96543			FALSE	Cell Lines (aggregated, Mean Normalized Ranks)
POTASSIUM CHANNEL BLOCKER	-0.0312291	0.474669	0.860942	-0.0767054	-0.0951661	1431	2038	-0.0184608	0.274792	0.793543			FALSE	Cell Lines (aggregated, Mean Normalized Ranks)
HSP INHIBITOR	0.151562	0.000481354	0.0245053	-2.4346	-2.1761	1159	1610	0.258501	0.000969551	0.0368851	Up	Low Buffering	TRUE	Cell Lines (aggregated, Mean Normalized Ranks)
SEROTONIN RECEPTOR ANTAGONIST	-0.0521662	0.231356	0.715937	-0.0139658	-0.0178842	6579	9388	-0.00391842	0.56244	0.909249			FALSE	Cell Lines (aggregated, Mean Normalized Ranks)
3BETA-HYDROXY-DELTA5-STEROID DEHYDROGENASE INHIBITOR	0.0349392	0.479252	0.860942	0.0898081	0.14583	62	90	0.0560221	0.343086	0.848024			FALSE	Cell Lines (aggregated, Mean Normalized Ranks)
MUCOLYTIC AGENT	-0.0502109	0.306802	0.779352	-0.159164	-0.103044	181	259	0.0561198	0.264186	0.770745			FALSE	Cell Lines (aggregated, Mean Normalized Ranks)
HISTAMINE RECEPTOR ANTAGONIST	0.00338256	0.938173	0.99851	-0.0831057	-0.0796101	4423	6376	0.00349564	0.732788	0.936295			FALSE	Cell Lines (aggregated, Mean Normalized Ranks)
NEUROTROPHIC AGENT	0.058764	0.232163	0.715937	-0.16283	-0.0437101	176	255	0.11912	0.0191177	0.27423			FALSE	Cell Lines (aggregated, Mean Normalized Ranks)
DOPAMINE UPTAKE INHIBITOR	-0.0744439	0.129507	0.575884	-0.0889719	-0.115849	555	816	-0.0268773	0.333265	0.842793			FALSE	Cell Lines (aggregated, Mean Normalized Ranks)
STAT INHIBITOR	0.095839	0.0276939	0.295402	-0.731046	-0.74601	552	733	-0.0149643	0.851964	0.970662			FALSE	Cell Lines (aggregated, Mean Normalized Ranks)
L-TYPE CALCIUM CHANNEL ACTIVATOR	0.00641645	0.89652	0.990888	0.027999	0.101193	58	83	0.0731944	0.385637	0.867637			FALSE	Cell Lines (aggregated, Mean Normalized Ranks)
L-TYPE CALCIUM CHANNEL BLOCKER	0.0893665	0.0686378	0.454878	0.170142	0.221427	123	181	0.0512851	0.215765	0.737549			FALSE	Cell Lines (aggregated, Mean Normalized Ranks)
GLUTAMATE RECEPTOR ANTAGONIST	0.0336604	0.440082	0.852573	-0.243758	-0.19992	4690	6492	0.0438376	0.0549528	0.500409			FALSE	Cell Lines (aggregated, Mean Normalized Ranks)
CHK INHIBITOR	0.168981	9.765e-05	0.0116777	-1.87069	-1.56339	670	972	0.307303	0.000216178	0.0111268	Up	Low Buffering	TRUE	Cell Lines (aggregated, Mean Normalized Ranks)
ANTIARRHYTHMIC	0.0118497	0.809954	0.972462	-0.319101	-0.131867	62	91	0.187234	0.00460468	0.118503			FALSE	Cell Lines (aggregated, Mean Normalized Ranks)
PYRUVATE DEHYDROGENASE INHIBITOR	0.0416107	0.398257	0.839959	0.00749426	0.08151	123	181	0.0740158	0.145207	0.680585			FALSE	Cell Lines (aggregated, Mean Normalized Ranks)
BACTERIAL 30S RIBOSOMAL SUBUNIT INHIBITOR	0.000907842	0.983391	0.99851	0.111848	0.0915487	299	434	-0.0202994	0.439455	0.881483			FALSE	Cell Lines (aggregated, Mean Normalized Ranks)
MELATONIN RECEPTOR AGONIST	-0.0357224	0.467291	0.857977	0.0290692	0.0320917	493	719	0.0030226	0.892854	0.97595			FALSE	Cell Lines (aggregated, Mean Normalized Ranks)
BACTERIAL 50S RIBOSOMAL SUBUNIT INHIBITOR	-0.034313	0.48505	0.864728	-0.0931935	-0.086632	371	542	0.00656152	0.809842	0.959806			FALSE	Cell Lines (aggregated, Mean Normalized Ranks)
GABA RECEPTOR ANTAGONIST	-0.00298073	0.945505	0.99851	-0.0654343	-0.0483625	1212	1698	0.0170718	0.328495	0.837999			FALSE	Cell Lines (aggregated, Mean Normalized Ranks)
GABA AMINOTRANSFERASE INHIBITOR	0.0279456	0.582988	0.906263	-0.112312	-0.0913879	60	85	0.0209242	0.772688	0.942288			FALSE	Cell Lines (aggregated, Mean Normalized Ranks)
ANTI-HCVE2	0.0282268	0.566693	0.906263	-0.00460618	0.00580959	62	91	0.0104158	0.864967	0.97595			FALSE	Cell Lines (aggregated, Mean Normalized Ranks)
ANDROGEN RECEPTOR MODULATOR	0.143122	0.000984472	0.038021	0.0592416	0.0892605	656	961	0.0300189	0.143653	0.680585			FALSE	Cell Lines (aggregated, Mean Normalized Ranks)
ENKEPHALINASE INHIBITOR	0.0486437	0.323332	0.794509	-0.0908538	-0.00650311	124	176	0.0843507	0.16557	0.698982			FALSE	Cell Lines (aggregated, Mean Normalized Ranks)
PROGESTERONE RECEPTOR AGONIST	-0.0333351	0.444516	0.852573	-0.0960883	-0.0680463	1324	1907	0.028042	0.1759	0.706353			FALSE	Cell Lines (aggregated, Mean Normalized Ranks)
METALLOPROTEINASE INHIBITOR	-0.089074	0.0407858	0.354109	-0.107773	-0.118323	796	1085	-0.0105503	0.713223	0.927296			FALSE	Cell Lines (aggregated, Mean Normalized Ranks)
RADIOPAQUE MEDIUM	0.0154616	0.753098	0.953073	-0.208867	-0.157883	61	91	0.0509834	0.423545	0.880716			FALSE	Cell Lines (aggregated, Mean Normalized Ranks)
BACTERIAL CELL WALL SYNTHESIS INHIBITOR	0.072626	0.0961261	0.517487	-1.07722	-0.862523	617	816	0.214701	0.101594	0.617322			FALSE	Cell Lines (aggregated, Mean Normalized Ranks)
MAP KINASE PHOSPHATASE INHIBITOR	0.130668	0.00858924	0.143581	-2.21757	-1.58053	60	88	0.637046	0.0013216	0.0444769	Up	Low Buffering	FALSE	Cell Lines (aggregated, Mean Normalized Ranks)
P53 ACTIVATOR	0.073574	0.135951	0.585544	0.0241969	0.103534	55	79	0.0793372	0.0975585	0.608473			FALSE	Cell Lines (aggregated, Mean Normalized Ranks)
LOCAL ANESTHETIC	0.0593141	0.173489	0.650542	0.0657555	0.0432787	368	532	-0.0224768	0.445419	0.886606			FALSE	Cell Lines (aggregated, Mean Normalized Ranks)
NAMPT INHIBITOR	-0.06545	0.133072	0.579925	-2.57185	-2.61849	319	425	-0.0466423	0.736523	0.936295			FALSE	Cell Lines (aggregated, Mean Normalized Ranks)
DNA ALKYLATING AGENT	0.0449614	0.302337	0.774598	0.083309	0.0675006	489	712	-0.0158084	0.569227	0.909249			FALSE	Cell Lines (aggregated, Mean Normalized Ranks)
HCV INHIBITOR	-0.00649511	0.881598	0.987853	-0.00959209	0.0144026	247	357	0.0239946	0.57394	0.909249			FALSE	Cell Lines (aggregated, Mean Normalized Ranks)
DOPAMINE RECEPTOR AGONIST	-0.0362764	0.405361	0.847023	0.00997384	0.00724216	2683	3849	-0.00273168	0.801524	0.959806			FALSE	Cell Lines (aggregated, Mean Normalized Ranks)
HIV PROTEASE INHIBITOR	-0.0118593	0.809349	0.972462	0.00292409	-0.0402027	366	538	-0.0431267	0.148351	0.680585			FALSE	Cell Lines (aggregated, Mean Normalized Ranks)
ADENOSINE RECEPTOR AGONIST	0.0170854	0.695194	0.935984	0.0731629	0.0689285	1620	2250	-0.00423443	0.754789	0.938291			FALSE	Cell Lines (aggregated, Mean Normalized Ranks)
ATPASE INHIBITOR	-0.0857294	0.0489914	0.394324	-0.612387	-0.633545	1732	2384	-0.0211586	0.637132	0.909249			FALSE	Cell Lines (aggregated, Mean Normalized Ranks)
RHO ASSOCIATED KINASE INHIBITOR	0.00295397	0.946096	0.99851	-0.132183	-0.130229	920	1305	0.00195407	0.939423	0.97919			FALSE	Cell Lines (aggregated, Mean Normalized Ranks)
ELECTRON ACCEPTOR	-0.0396949	0.430688	0.852573	-0.0309647	-0.023053	62	86	0.00791167	0.892323	0.97595			FALSE	Cell Lines (aggregated, Mean Normalized Ranks)
BENZODIAZEPINE RECEPTOR AGONIST	-0.109437	0.0120551	0.166688	-0.110572	-0.137868	2032	2912	-0.027296	0.102695	0.618522			FALSE	Cell Lines (aggregated, Mean Normalized Ranks)
AURORA KINASE INHIBITOR	0.124803	0.00409871	0.0936849	-1.37819	-1.14382	1881	2622	0.234371	1.0037e-07	2.19559e-05	Up	Low Buffering	FALSE	Cell Lines (aggregated, Mean Normalized Ranks)
MDM INHIBITOR	0.141489	0.00112579	0.0406738	-0.931056	-0.6338	477	691	0.297256	0.000106324	0.00620223	Up	Low Buffering	TRUE	Cell Lines (aggregated, Mean Normalized Ranks)
NITRIC OXIDE STIMULANT	-0.0130105	0.792983	0.96958	-0.0265361	-0.0443033	184	257	-0.0177672	0.636103	0.909249			FALSE	Cell Lines (aggregated, Mean Normalized Ranks)
MAP KINASE ACTIVATOR	0.136746	0.00170066	0.0516728	-0.286154	-0.192121	60	85	0.094033	0.195009	0.728694			FALSE	Cell Lines (aggregated, Mean Normalized Ranks)
POTASSIUM CHANNEL ACTIVATOR	-0.000380387	0.993041	0.99851	0.00622796	-0.0417197	1274	1703	-0.0479476	0.0115549	0.206337			FALSE	Cell Lines (aggregated, Mean Normalized Ranks)
SEROTONIN RECEPTOR AGONIST	0.00383884	0.929853	0.99851	-0.0094325	-0.000629816	4386	6220	0.00880268	0.300941	0.80774			FALSE	Cell Lines (aggregated, Mean Normalized Ranks)
ANGIOGENESIS INHIBITOR	0.0953982	0.0288761	0.298802	0.00759607	-0.0378707	367	525	-0.0454668	0.0869557	0.589815			FALSE	Cell Lines (aggregated, Mean Normalized Ranks)
TUMOR NECROSIS FACTOR PRODUCTION INHIBITOR	0.0302057	0.489272	0.864728	-0.148385	-0.110264	399	539	0.038121	0.292151	0.802543			FALSE	Cell Lines (aggregated, Mean Normalized Ranks)
PPAR RECEPTOR AGONIST	-0.0336779	0.439845	0.852573	-0.0757593	-0.0535454	1839	2597	0.0222139	0.14934	0.680585			FALSE	Cell Lines (aggregated, Mean Normalized Ranks)
GLUTAMATE RECEPTOR POSITIVE ALLOSTERIC MODULATOR	0.115731	0.00791583	0.136396	-0.132718	-0.136186	1126	1487	-0.00346812	0.88686	0.97595			FALSE	Cell Lines (aggregated, Mean Normalized Ranks)
APOPTOSIS STIMULANT	0.0222579	0.609732	0.91804	-0.345454	-0.394037	852	1160	-0.0485832	0.440238	0.881483			FALSE	Cell Lines (aggregated, Mean Normalized Ranks)
FARNESYLTRANSFERASE INHIBITOR	0.235056	5.07611e-08	2.84262e-05	-0.381328	-0.223335	303	435	0.157993	0.00145672	0.0455225			TRUE	Cell Lines (aggregated, Mean Normalized Ranks)
NFKB PATHWAY MODULATOR	0.0226869	0.655822	0.932133	0.00612037	0.0684888	60	85	0.0623684	0.410442	0.874226			FALSE	Cell Lines (aggregated, Mean Normalized Ranks)
BRUTON'S TYROSINE KINASE (BTK) INHIBITOR	0.0642901	0.140095	0.589581	-0.21444	-0.128787	669	907	0.0856536	0.00889706	0.17693			FALSE	Cell Lines (aggregated, Mean Normalized Ranks)
BETA-SECRETASE INHIBITOR	-0.0967224	0.026718	0.290526	-0.0960475	-0.146708	404	549	-0.0506605	0.0589535	0.526371			FALSE	Cell Lines (aggregated, Mean Normalized Ranks)
CHOLINERGIC RECEPTOR ANTAGONIST	-0.00692262	0.873868	0.986625	-0.093083	-0.0713528	637	892	0.0217302	0.576863	0.909249			FALSE	Cell Lines (aggregated, Mean Normalized Ranks)
TRACE AMINE ASSOCIATED RECEPTOR AGONIST	0.0236468	0.588668	0.906263	-0.238369	-0.136495	122	179	0.101874	0.0481572	0.46305			FALSE	Cell Lines (aggregated, Mean Normalized Ranks)
SODIUM/CALCIUM EXCHANGE INHIBITOR	-0.0813474	0.0622903	0.425397	-0.138785	-0.116692	123	179	0.0220931	0.640143	0.909249			FALSE	Cell Lines (aggregated, Mean Normalized Ranks)
ACETYLCHOLINE RECEPTOR AGONIST	-0.0855013	0.0495979	0.394324	-0.0499014	-0.0437107	2047	2955	0.00619063	0.701623	0.921911			FALSE	Cell Lines (aggregated, Mean Normalized Ranks)
JAK INHIBITOR	0.00750282	0.863396	0.983727	-0.564939	-0.427104	2001	2845	0.137835	2.92062e-05	0.00255554			FALSE	Cell Lines (aggregated, Mean Normalized Ranks)
MRP INHIBITOR	0.0490487	0.319316	0.794509	0.197186	0.217163	117	170	0.019977	0.593428	0.909249			FALSE	Cell Lines (aggregated, Mean Normalized Ranks)
P GLYCOPROTEIN INHIBITOR	0.0581468	0.182119	0.651673	0.0756807	0.132179	340	456	0.0564979	0.0443368	0.431052			FALSE	Cell Lines (aggregated, Mean Normalized Ranks)
ADENOSINE KINASE INHIBITOR	0.0516297	0.295078	0.770953	0.193153	0.207255	122	181	0.0141021	0.755604	0.938291			FALSE	Cell Lines (aggregated, Mean Normalized Ranks)
SEROTONIN-NOREPINEPHRINE REUPTAKE INHIBITOR (SNRI)	-0.0240937	0.623989	0.921224	0.0605364	0.0427458	433	627	-0.0177906	0.495299	0.902889			FALSE	Cell Lines (aggregated, Mean Normalized Ranks)
SIGMA RECEPTOR ANTAGONIST	-0.00217661	0.964683	0.99851	0.0956493	0.0806168	493	724	-0.0150325	0.488368	0.895854			FALSE	Cell Lines (aggregated, Mean Normalized Ranks)
SODIUM/CHLORIDE COTRANSPORTER INHIBITOR	-0.0783378	0.114099	0.546116	0.0372593	0.00801604	60	91	-0.0292433	0.563586	0.909249			FALSE	Cell Lines (aggregated, Mean Normalized Ranks)
FREE RADICAL SCAVENGER	-0.147954	0.000680358	0.03048	-0.134424	-0.158218	64	91	-0.0237936	0.695975	0.921911			FALSE	Cell Lines (aggregated, Mean Normalized Ranks)
CAMP STIMULANT	0.017065	0.696366	0.935984	0.0108111	0.00964151	120	177	-0.00116956	0.976562	0.986945			FALSE	Cell Lines (aggregated, Mean Normalized Ranks)
PLATELET AGGREGATION INHIBITOR	-0.0472306	0.336429	0.795858	0.0979808	0.0506016	481	707	-0.0473792	0.0206194	0.279783			FALSE	Cell Lines (aggregated, Mean Normalized Ranks)
REDUCING AGENT	-0.0570273	0.190691	0.667418	0.0612134	0.0613687	159	189	0.000155343	0.997003	0.998685			FALSE	Cell Lines (aggregated, Mean Normalized Ranks)
TRANSIENT RECEPTOR POTENTIAL CHANNEL ANTAGONIST	0.0347386	0.429559	0.852573	-0.48468	-0.456201	876	1002	0.0284791	0.656711	0.913015			FALSE	Cell Lines (aggregated, Mean Normalized Ranks)
PPAR RECEPTOR ANTAGONIST	0.014197	0.744748	0.952511	0.00853594	0.0276034	756	1069	0.0190675	0.297782	0.802543			FALSE	Cell Lines (aggregated, Mean Normalized Ranks)
THYROTROPIN RELEASING HORMONE RECEPTOR AGONIST	0.0578537	0.239486	0.726896	-0.0459915	0.0383951	123	175	0.0843865	0.0834719	0.581667			FALSE	Cell Lines (aggregated, Mean Normalized Ranks)
CYTOCHROME P450 INHIBITOR	0.0341488	0.433474	0.852573	-0.0227502	-0.00553061	1772	2504	0.0172196	0.228417	0.741008			FALSE	Cell Lines (aggregated, Mean Normalized Ranks)
ANTIOXIDANT	-0.00916125	0.833601	0.975255	-0.11384	-0.124324	735	990	-0.0104838	0.66105	0.913015			FALSE	Cell Lines (aggregated, Mean Normalized Ranks)
ANTICANCER AGENT	0.0794191	0.0682435	0.454878	-0.102539	-0.0743603	190	273	0.0281792	0.40823	0.874226			FALSE	Cell Lines (aggregated, Mean Normalized Ranks)
SUCCINIMIDE ANTIEPILEPTIC	0.0399916	0.416879	0.852573	-0.068035	-0.0385574	126	182	0.0294775	0.481612	0.889732			FALSE	Cell Lines (aggregated, Mean Normalized Ranks)
IMIDAZOLINE RECEPTOR LIGAND	-0.0292317	0.551996	0.906263	0.120616	0.118157	250	363	-0.00245915	0.939493	0.97919			FALSE	Cell Lines (aggregated, Mean Normalized Ranks)
ACTIN RELATED PROTEIN INHIBITOR	0.0717895	0.100351	0.519648	-0.077477	-1.61588e-05	155	189	0.0774609	0.105982	0.622377			FALSE	Cell Lines (aggregated, Mean Normalized Ranks)
NEURAL WISKOTT-ALDRICH SYNDROME PROTEIN INHIBITOR	0.0404397	0.360554	0.812517	-0.140323	-0.0832053	93	98	0.0571174	0.381864	0.867637			FALSE	Cell Lines (aggregated, Mean Normalized Ranks)
NICOTINIC RECEPTOR AGONIST	-0.0666085	0.127055	0.575884	0.0123404	0.0108908	434	481	-0.00144964	0.963693	0.986253			FALSE	Cell Lines (aggregated, Mean Normalized Ranks)
METHYLMALONYL COA MUTASE STIMULANT	-0.0349138	0.478502	0.860942	0.0348965	-0.051656	62	91	-0.0865525	0.15164	0.687486			FALSE	Cell Lines (aggregated, Mean Normalized Ranks)
VITAMIN B	-0.0267347	0.539775	0.892981	-0.209559	-0.211097	366	534	-0.00153856	0.962257	0.986253			FALSE	Cell Lines (aggregated, Mean Normalized Ranks)
CYTOCHROME C RELEASE INHIBITOR	0.018903	0.70193	0.935984	0.117887	0.0837356	62	90	-0.0341517	0.589108	0.909249			FALSE	Cell Lines (aggregated, Mean Normalized Ranks)
OPIOID RECEPTOR ANTAGONIST	-0.0782778	0.0723147	0.464562	-0.188441	-0.17381	1632	2340	0.0146307	0.47171	0.889732			FALSE	Cell Lines (aggregated, Mean Normalized Ranks)
NOREPINEPHRINE REPUTAKE INHIBITOR	0.000816812	0.98676	0.99851	-0.0656073	-0.0530359	308	446	0.0125714	0.724221	0.933275			FALSE	Cell Lines (aggregated, Mean Normalized Ranks)
TRICYCLIC ANTIDEPRESSANT	-0.0287043	0.559195	0.906263	-0.0562616	-0.0750012	368	537	-0.0187397	0.534428	0.909249			FALSE	Cell Lines (aggregated, Mean Normalized Ranks)
DOPAMINE-NOREPINEPHRINE REUPTAKE INHIBITOR	0.0300045	0.54153	0.893968	-0.130213	-0.0880105	122	180	0.0422021	0.385536	0.867637			FALSE	Cell Lines (aggregated, Mean Normalized Ranks)
TROPOMYOSIN RECEPTOR KINASE INHIBITOR	0.0849553	0.0865549	0.502135	-0.0284816	0.0105127	230	340	0.0389943	0.109261	0.637355			FALSE	Cell Lines (aggregated, Mean Normalized Ranks)
CARNITINE PALMITOYLTRANSFERASE INHIBITOR	0.0390844	0.426972	0.852573	-0.440037	-0.416215	177	259	0.0238212	0.767275	0.941717			FALSE	Cell Lines (aggregated, Mean Normalized Ranks)
VITAMIN K	-0.00188239	0.970126	0.99851	0.0296539	-0.0180093	60	89	-0.0476632	0.474923	0.889732			FALSE	Cell Lines (aggregated, Mean Normalized Ranks)
MITOCHONDRIAL ELECTRON TRANSPORT INHIBITOR	0.0434054	0.31939	0.794509	0.0708321	-0.00964247	61	91	-0.0804745	0.14686	0.680585			FALSE	Cell Lines (aggregated, Mean Normalized Ranks)
NFKB PATHWAY INHIBITOR	0.0467702	0.283288	0.762934	-0.571299	-0.515923	1630	2300	0.0553768	0.248752	0.770745			FALSE	Cell Lines (aggregated, Mean Normalized Ranks)
GABA RECEPTOR MODULATOR	0.0423344	0.331485	0.794509	-0.0556809	-0.0290579	1022	1458	0.026623	0.12872	0.680585			FALSE	Cell Lines (aggregated, Mean Normalized Ranks)
MINERALOCORTICOID RECEPTOR ANTAGONIST	0.0249413	0.567314	0.906263	-0.013838	0.0430567	428	618	0.0568947	0.0661854	0.543107			FALSE	Cell Lines (aggregated, Mean Normalized Ranks)
MAP KINASE INHIBITOR	0.126362	0.00365452	0.0930242	-0.226736	-0.162567	1221	1633	0.0641681	0.0128486	0.216757			FALSE	Cell Lines (aggregated, Mean Normalized Ranks)
NEUROMUSCULAR BLOCKER	0.0237456	0.586396	0.906263	0.00456657	-0.0220991	60	91	-0.0266656	0.616265	0.909249			FALSE	Cell Lines (aggregated, Mean Normalized Ranks)
GLUCONEOGENESIS INHIBITOR	-0.0941534	0.0562164	0.414798	0.0619895	-0.0864173	61	91	-0.148407	0.00631348	0.143358			FALSE	Cell Lines (aggregated, Mean Normalized Ranks)
VOLTAGE-GATED SODIUM CHANNEL BLOCKER	-0.0252053	0.563219	0.906263	-0.113408	-0.127162	512	714	-0.0137535	0.701135	0.921911			FALSE	Cell Lines (aggregated, Mean Normalized Ranks)
ANTIHISTAMINE	-0.164211	0.000160398	0.0116777	0.144026	0.114099	184	271	-0.029927	0.410019	0.874226			FALSE	Cell Lines (aggregated, Mean Normalized Ranks)
CHELATING AGENT	-0.0122729	0.778369	0.963286	-0.268566	-0.106445	583	802	0.162121	7.97393e-05	0.00536707			FALSE	Cell Lines (aggregated, Mean Normalized Ranks)
ALK TYROSINE KINASE RECEPTOR INHIBITOR	0.0333956	0.496804	0.868051	-0.609761	-0.580489	982	1434	0.0292721	0.546253	0.909249			FALSE	Cell Lines (aggregated, Mean Normalized Ranks)
RNA POLYMERASE INHIBITOR	0.000501636	0.990849	0.99851	-2.09135	-1.9991	293	425	0.0922405	0.59607	0.909249			FALSE	Cell Lines (aggregated, Mean Normalized Ranks)
DOPAMINE REUPTAKE INHIBITOR	-0.0911148	0.0363744	0.335106	-0.11341	-0.132508	763	1085	-0.0190981	0.421136	0.879461			FALSE	Cell Lines (aggregated, Mean Normalized Ranks)
BACTERIAL DNA GYRASE INHIBITOR	0.0372619	0.448309	0.852573	-0.294837	-0.246549	784	1139	0.0482876	0.284638	0.802543			FALSE	Cell Lines (aggregated, Mean Normalized Ranks)
PROTEIN SYNTHESIS INHIBITOR	-0.0201524	0.643965	0.924641	-1.79309	-1.70428	767	1078	0.0888113	0.313992	0.821433			FALSE	Cell Lines (aggregated, Mean Normalized Ranks)
VITAMIN K ANTAGONIST	0.0238712	0.627613	0.921266	-0.0524538	-0.0388527	360	533	0.013601	0.646817	0.909249			FALSE	Cell Lines (aggregated, Mean Normalized Ranks)
ION CHANNEL ANTAGONIST	0.00353158	0.935454	0.99851	-0.054151	-0.0477192	62	91	0.00643178	0.972523	0.986253			FALSE	Cell Lines (aggregated, Mean Normalized Ranks)
GTPASE INHIBITOR	0.0870187	0.0484382	0.393121	-0.0746829	-0.0571631	241	275	0.0175198	0.703813	0.921911			FALSE	Cell Lines (aggregated, Mean Normalized Ranks)
GLUCOCORTICOID RECEPTOR ANTAGONIST	0.0319563	0.463587	0.856795	-0.229256	-0.197652	249	359	0.0316034	0.418373	0.87788			FALSE	Cell Lines (aggregated, Mean Normalized Ranks)
LYSOPHOSPHATIDIC ACID RECEPTOR ANTAGONIST	0.0300614	0.490524	0.865177	-0.121242	-0.132799	632	802	-0.0115566	0.713159	0.927296			FALSE	Cell Lines (aggregated, Mean Normalized Ranks)
AROMATASE INHIBITOR	-0.0559806	0.254486	0.733432	-0.0297302	-0.052715	549	810	-0.0229847	0.296314	0.802543			FALSE	Cell Lines (aggregated, Mean Normalized Ranks)
GAMMA GLUTAMYLTRANSFERASE INHIBITOR	-0.125534	0.00402248	0.0936849	-0.984704	-0.998798	154	189	-0.0140941	0.919429	0.97919			FALSE	Cell Lines (aggregated, Mean Normalized Ranks)
NUCLEOSIDE REVERSE TRANSCRIPTASE INHIBITOR	0.0241926	0.579729	0.906263	-0.0846001	-0.036759	183	267	0.0478412	0.257017	0.770745			FALSE	Cell Lines (aggregated, Mean Normalized Ranks)
CALMODULIN ANTAGONIST	0.0406499	0.408679	0.850781	-0.145924	-0.141168	122	179	0.00475564	0.948047	0.979387			FALSE	Cell Lines (aggregated, Mean Normalized Ranks)
CYTIDINE DEAMINASE INHIBITOR	0.0180806	0.713985	0.935984	-0.119234	-0.185595	62	86	-0.0663605	0.221892	0.741008			FALSE	Cell Lines (aggregated, Mean Normalized Ranks)
CARBONIC ANHYDRASE INHIBITOR	-0.00312617	0.942851	0.99851	-0.0612683	-0.0602834	1221	1723	0.000984868	0.959121	0.986253			FALSE	Cell Lines (aggregated, Mean Normalized Ranks)
HYPOXIA INDUCIBLE FACTOR INHIBITOR	0.13903	0.00137426	0.0452697	0.0182907	0.0494108	417	609	0.0311201	0.440092	0.881483			FALSE	Cell Lines (aggregated, Mean Normalized Ranks)
FLT3 INHIBITOR	0.188002	1.42021e-05	0.00265106	-0.668079	-0.499372	1467	2138	0.168707	5.99614e-05	0.00437219			TRUE	Cell Lines (aggregated, Mean Normalized Ranks)
GROWTH FACTOR RECEPTOR INHIBITOR	0.00309706	0.949764	0.99851	-1.8062	-1.68868	308	440	0.117523	0.258781	0.770745			FALSE	Cell Lines (aggregated, Mean Normalized Ranks)
PHOSPHATIDYLGLYCEROPHOSPHATASE INHIBITOR	0.058183	0.243166	0.728924	-1.23574	-1.01906	60	88	0.216683	0.235848	0.755363			FALSE	Cell Lines (aggregated, Mean Normalized Ranks)
PARP INHIBITOR	0.0516179	0.236301	0.719178	-0.157831	-0.119285	1313	1861	0.0385466	0.0808764	0.580595			FALSE	Cell Lines (aggregated, Mean Normalized Ranks)
NITRIC OXIDE SYNTHASE INHIBITOR	0.0448783	0.303232	0.774598	-0.13152	-0.0915608	1314	1876	0.0399588	0.097046	0.608473			FALSE	Cell Lines (aggregated, Mean Normalized Ranks)
MTOR INHIBITOR	0.110366	0.0111884	0.15862	-1.41305	-1.35258	2275	3256	0.0604707	0.156664	0.69233			FALSE	Cell Lines (aggregated, Mean Normalized Ranks)
PI3K INHIBITOR	0.0138099	0.751476	0.953073	-0.940234	-0.932598	3160	4552	0.00763623	0.820739	0.959806			FALSE	Cell Lines (aggregated, Mean Normalized Ranks)
MONOAMINE OXIDASE INHIBITOR	-0.0190574	0.698223	0.935984	-0.0125003	-0.00610557	1516	2197	0.00639473	0.666894	0.915274			FALSE	Cell Lines (aggregated, Mean Normalized Ranks)
CHLORIDE CHANNEL BLOCKER	-0.0455641	0.353771	0.808847	-0.32828	-0.270759	373	536	0.0575207	0.160551	0.696771			FALSE	Cell Lines (aggregated, Mean Normalized Ranks)
INOSITOL MONOPHOSPHATASE INHIBITOR	0.0410597	0.403399	0.84608	-0.602377	-0.394798	190	273	0.207579	0.0161385	0.243526			FALSE	Cell Lines (aggregated, Mean Normalized Ranks)
SPHINGOSINE 1-PHOSPHATE RECEPTOR AGONIST	0.0832771	0.0558502	0.414798	0.0120169	0.0192644	629	802	0.00724747	0.747334	0.936295			FALSE	Cell Lines (aggregated, Mean Normalized Ranks)
PLATELET ACTIVATING FACTOR RECEPTOR ANTAGONIST	-0.0309605	0.478898	0.860942	-0.0552638	-0.038126	367	538	0.0171377	0.516845	0.909249			FALSE	Cell Lines (aggregated, Mean Normalized Ranks)
ANTITUSSIVE	-0.00924917	0.850749	0.98168	0.0591451	0.0239864	60	89	-0.0351587	0.438921	0.881483			FALSE	Cell Lines (aggregated, Mean Normalized Ranks)
ANDROGEN RECEPTOR ANTAGONIST	0.138249	0.00150969	0.04831	-0.362307	-0.255635	950	1349	0.106672	0.0261143	0.304667			FALSE	Cell Lines (aggregated, Mean Normalized Ranks)
CHOLESTEROL INHIBITOR	0.0449249	0.302731	0.774598	-0.026559	-0.0289435	357	521	-0.00238452	0.942107	0.97919			FALSE	Cell Lines (aggregated, Mean Normalized Ranks)
LIPID PEROXIDASE INHIBITOR	0.0303422	0.486481	0.864728	-0.0851423	-0.0695723	60	88	0.01557	0.808005	0.959806			FALSE	Cell Lines (aggregated, Mean Normalized Ranks)
NORADRENALINE UPTAKE INHIBITOR	0.0123049	0.802332	0.972462	-0.0485216	-0.00415459	62	91	0.044367	0.438764	0.881483			FALSE	Cell Lines (aggregated, Mean Normalized Ranks)
11-BETA HYDROXYSTEROID DEHYDROGENASE INHIBITOR	0.0264123	0.590998	0.906263	-0.0535001	-0.03015	476	694	0.0233501	0.392793	0.874226			FALSE	Cell Lines (aggregated, Mean Normalized Ranks)
CCK RECEPTOR ANTAGONIST	-0.0368922	0.397431	0.839924	-0.0888082	-0.095622	796	1095	-0.00681374	0.77381	0.942288			FALSE	Cell Lines (aggregated, Mean Normalized Ranks)
POLYNUCLEOTIDE KINASE/PHOSPHATASE INHIBITOR	-0.0573966	0.192515	0.66812	0.236674	0.0890854	95	98	-0.147588	0.0898542	0.598153			FALSE	Cell Lines (aggregated, Mean Normalized Ranks)
HYDANTOIN ANTIEPILEPTIC	-0.0664217	0.176252	0.650542	-0.013243	-0.108559	185	268	-0.0953158	0.0416921	0.412227			FALSE	Cell Lines (aggregated, Mean Normalized Ranks)
PHOSPHOLIPASE INHIBITOR	0.0764447	0.0792677	0.479275	0.0151227	0.0341651	558	774	0.0190424	0.416789	0.876659			FALSE	Cell Lines (aggregated, Mean Normalized Ranks)
ACETYLCHOLINE RELEASE ENHANCER	0.0635003	0.196618	0.669934	-0.477413	-0.254466	62	91	0.222947	0.0521775	0.490707			FALSE	Cell Lines (aggregated, Mean Normalized Ranks)
LANOSTEROL DEMETHYLASE INHIBITOR	0.0351354	0.475178	0.860942	0.0601826	0.0891052	122	179	0.0289226	0.54234	0.909249			FALSE	Cell Lines (aggregated, Mean Normalized Ranks)
VASOPRESSIN RECEPTOR ANTAGONIST	0.0311344	0.476431	0.860942	0.0056623	0.0110791	364	531	0.00541683	0.862467	0.975012			FALSE	Cell Lines (aggregated, Mean Normalized Ranks)
SELECTIVE SEROTONIN REUPTAKE INHIBITOR (SSRI)	0.0994892	0.0222683	0.254495	0.131792	0.125989	662	970	-0.0058025	0.767365	0.941717			FALSE	Cell Lines (aggregated, Mean Normalized Ranks)
ANTINEOPLASTIC AGENT	0.0584549	0.180641	0.650542	-0.491251	-0.576811	187	196	-0.0855595	0.35827	0.854185			FALSE	Cell Lines (aggregated, Mean Normalized Ranks)
MUSCLE RELAXANT	-0.141527	0.00384964	0.0936849	0.123714	0.063323	173	264	-0.0603905	0.0823288	0.581559			FALSE	Cell Lines (aggregated, Mean Normalized Ranks)
INHALED ANAESTHETIC	0.0141273	0.781937	0.96386	-0.0566935	-0.0253527	60	85	0.0313408	0.59706	0.909249			FALSE	Cell Lines (aggregated, Mean Normalized Ranks)
MEMBRANE INTEGRITY INHIBITOR	-0.0523516	0.286618	0.762934	-0.334462	-0.315111	364	529	0.0193517	0.6934	0.921911			FALSE	Cell Lines (aggregated, Mean Normalized Ranks)
ANGIOTENSIN CONVERTING ENZYME INHIBITOR	-0.0734556	0.0926912	0.517487	-0.00555575	-0.000713521	1289	1880	0.00484223	0.764063	0.941392			FALSE	Cell Lines (aggregated, Mean Normalized Ranks)
TUMOR NECROSIS FACTOR RECEPTOR ANTAGONIST	-0.0215671	0.66197	0.933442	-0.0936571	-0.0874972	64	91	0.00615992	0.917916	0.97919			FALSE	Cell Lines (aggregated, Mean Normalized Ranks)
HEDGEHOG PATHWAY INHIBITOR	0.0940274	0.0307854	0.302453	0.0164384	0.0656919	271	356	0.0492535	0.159676	0.696771			FALSE	Cell Lines (aggregated, Mean Normalized Ranks)
GENE EXPRESSION STIMULANT	0.000602074	0.990241	0.99851	-0.171546	-0.133245	119	173	0.0383005	0.528152	0.909249			FALSE	Cell Lines (aggregated, Mean Normalized Ranks)
GLUTAMATE RECEPTOR POTENTIATOR	0.0393938	0.454125	0.852573	-0.0197873	-0.0186339	110	158	0.00115343	0.972919	0.986253			FALSE	Cell Lines (aggregated, Mean Normalized Ranks)
TOPOISOMERASE INHIBITOR	-0.0875962	0.0442558	0.372681	-2.1213	-1.94548	2465	3477	0.175822	0.000410644	0.0171102			FALSE	Cell Lines (aggregated, Mean Normalized Ranks)
MITOCHONDRIAL NA+/CA2+ EXCHANGER ANTAGONIST	-0.0709549	0.150475	0.617333	0.085896	0.0499701	62	90	-0.0359258	0.510526	0.909249			FALSE	Cell Lines (aggregated, Mean Normalized Ranks)
GABA RECEPTOR NEGATIVE ALLOSTERIC MODULATOR	0.04339	0.379541	0.828269	0.272515	0.343018	61	91	0.0705038	0.22733	0.741008			FALSE	Cell Lines (aggregated, Mean Normalized Ranks)
ATR KINASE INHIBITOR	0.225148	2.00025e-07	7.46761e-05	-0.864666	-0.626533	300	443	0.238133	0.0064882	0.143358			FALSE	Cell Lines (aggregated, Mean Normalized Ranks)
URICOSURIC BLOCKER	0.00530617	0.914143	0.997097	0.0848473	0.138659	125	182	0.0538122	0.18656	0.720943			FALSE	Cell Lines (aggregated, Mean Normalized Ranks)
RIPK INHIBITOR	-0.0242516	0.579167	0.906263	0.152419	0.123694	117	170	-0.0287247	0.550208	0.909249			FALSE	Cell Lines (aggregated, Mean Normalized Ranks)
PROTEASOME INHIBITOR	-0.0197783	0.687397	0.935226	-3.12443	-3.11653	363	517	0.00789974	0.946518	0.97919			FALSE	Cell Lines (aggregated, Mean Normalized Ranks)
P38 MAPK INHIBITOR	-0.0270967	0.534299	0.889175	-0.211897	-0.180162	1284	1874	0.0317357	0.169009	0.700391			FALSE	Cell Lines (aggregated, Mean Normalized Ranks)
ANTITUMOR AGENT	-0.0784883	0.0715492	0.464562	-1.61026	-1.40745	232	340	0.202815	0.121999	0.680585			FALSE	Cell Lines (aggregated, Mean Normalized Ranks)
DELTAF508-CFTR CORRECTORS	0.00723889	0.883204	0.987853	0.129961	0.136702	62	91	0.0067404	0.918297	0.97919			FALSE	Cell Lines (aggregated, Mean Normalized Ranks)
GAP JUNCTION MODULATOR	0.0156336	0.750442	0.953073	0.016684	0.0315647	125	182	0.0148808	0.743219	0.936295			FALSE	Cell Lines (aggregated, Mean Normalized Ranks)
GLUTAMATE INHIBITOR	-0.0199892	0.684243	0.934483	-0.122378	-0.102034	311	455	0.0203443	0.509924	0.909249			FALSE	Cell Lines (aggregated, Mean Normalized Ranks)
GASTRIN INHIBITOR	-0.0511945	0.240172	0.727006	0.0395813	0.0420374	185	273	0.0024561	0.936516	0.97919			FALSE	Cell Lines (aggregated, Mean Normalized Ranks)
RAS GTPASE INHIBITOR	-0.0324638	0.457803	0.852573	-0.0380282	-0.0763923	209	268	-0.0383642	0.330665	0.841082			FALSE	Cell Lines (aggregated, Mean Normalized Ranks)
NEUROPEPTIDE RECEPTOR ANTAGONIST	0.0492267	0.258743	0.739101	0.0853014	0.0730468	681	953	-0.0122546	0.567206	0.909249			FALSE	Cell Lines (aggregated, Mean Normalized Ranks)
OTHER ANTIBIOTIC	-0.0103714	0.812008	0.972462	-0.788332	-0.658651	122	182	0.129681	0.340804	0.845873			FALSE	Cell Lines (aggregated, Mean Normalized Ranks)
PROSTAGLANDIN INHIBITOR	0.0680637	0.118244	0.55879	-0.0287821	0.0211483	600	800	0.0499304	0.0339756	0.376312			FALSE	Cell Lines (aggregated, Mean Normalized Ranks)
THIAZIDE DIURETIC	-0.030189	0.539046	0.892981	-0.280493	-0.34588	186	267	-0.0653874	0.140722	0.680585			FALSE	Cell Lines (aggregated, Mean Normalized Ranks)
BENZODIAZEPINE RECEPTOR ANTAGONIST	-0.0316561	0.520004	0.88377	-0.0372157	-0.0241088	184	267	0.0131069	0.740683	0.936295			FALSE	Cell Lines (aggregated, Mean Normalized Ranks)
GLYCINE RECEPTOR ANTAGONIST	-0.00440523	0.928937	0.99851	-0.100411	-0.0789184	62	90	0.0214927	0.750713	0.937053			FALSE	Cell Lines (aggregated, Mean Normalized Ranks)
DIHYDROOROTATE DEHYDROGENASE INHIBITOR	0.113786	0.00890279	0.144357	-0.135001	-0.0976198	308	447	0.0373816	0.401376	0.874226			FALSE	Cell Lines (aggregated, Mean Normalized Ranks)
SPHINGOSINE 1 PHOSPHATE RECEPTOR AGONIST	0.0393778	0.426897	0.852573	0.0460254	0.0520229	285	417	0.00599751	0.799866	0.959806			FALSE	Cell Lines (aggregated, Mean Normalized Ranks)
PROSTANOID RECEPTOR ANTAGONIST	-0.0338008	0.438177	0.852573	0.00835348	0.0128224	1722	2391	0.00446894	0.73749	0.936295			FALSE	Cell Lines (aggregated, Mean Normalized Ranks)
ATP CHANNEL ACTIVATOR	-0.126854	0.0107475	0.154323	-0.0183666	-0.157571	60	88	-0.139204	0.0376922	0.402203			FALSE	Cell Lines (aggregated, Mean Normalized Ranks)
STEROIDOGENIC FACTOR ANTAGONIST	0.0764098	0.131939	0.579499	0.102997	0.222592	57	86	0.119595	0.156142	0.69233			FALSE	Cell Lines (aggregated, Mean Normalized Ranks)
OXYTOCIN RECEPTOR ANTAGONIST	0.0189942	0.699521	0.935984	0.0806638	0.0946898	177	261	0.014026	0.674504	0.917785			FALSE	Cell Lines (aggregated, Mean Normalized Ranks)
BARBITURATE ANTIEPILEPTIC	6.85762e-05	0.998891	0.998891	-0.0984199	-0.133762	62	91	-0.0353425	0.613493	0.909249			FALSE	Cell Lines (aggregated, Mean Normalized Ranks)
LIPOXYGENASE INHIBITOR	0.071313	0.10165	0.522241	-0.0495588	-0.0222955	1270	1766	0.0272633	0.188681	0.720943			FALSE	Cell Lines (aggregated, Mean Normalized Ranks)
EUKARYOTIC TRANSLATION INITIATION FACTOR INHIBITOR	-0.0187334	0.668368	0.933442	-0.0434063	-0.0357536	216	279	0.00765274	0.855932	0.973914			FALSE	Cell Lines (aggregated, Mean Normalized Ranks)
PROSTANOID RECEPTOR AGONIST	-0.000686484	0.987477	0.99851	-0.0417556	-0.0316486	697	986	0.010107	0.744023	0.936295			FALSE	Cell Lines (aggregated, Mean Normalized Ranks)
CYTOKINE PRODUCTION INHIBITOR	-0.0119328	0.784557	0.964028	0.00603474	0.0240095	273	368	0.0179747	0.6869	0.921911			FALSE	Cell Lines (aggregated, Mean Normalized Ranks)
TP53 ACTIVATOR	-0.00721418	0.883741	0.987853	-0.157624	-0.16257	177	258	-0.00494602	0.94103	0.97919			FALSE	Cell Lines (aggregated, Mean Normalized Ranks)
SIGMA RECEPTOR AGONIST	-0.0408591	0.350003	0.806591	-0.0482836	-0.0812203	550	811	-0.0329368	0.175573	0.706353			FALSE	Cell Lines (aggregated, Mean Normalized Ranks)
GLUTATHIONE TRANSFERASE INHIBITOR	0.0797869	0.104558	0.532293	0.124587	0.173813	184	272	0.0492255	0.199074	0.728694			FALSE	Cell Lines (aggregated, Mean Normalized Ranks)
RAP GUANINE NUCLEOTIDE EXCHANGE FACTOR INHIBITOR	0.0198275	0.706415	0.935984	-0.00112811	0.0355845	55	79	0.0367127	0.494537	0.902889			FALSE	Cell Lines (aggregated, Mean Normalized Ranks)
DNA SYNTHESIS INHIBITOR	0.0217418	0.618047	0.920299	-0.671961	-0.61609	779	1132	0.0558712	0.355792	0.85241			FALSE	Cell Lines (aggregated, Mean Normalized Ranks)
THROMBIN INHIBITOR	-0.0675096	0.169264	0.649798	0.0131695	-0.0278804	426	620	-0.0410499	0.0721149	0.558412			FALSE	Cell Lines (aggregated, Mean Normalized Ranks)
GLP RECEPTOR AGONIST	0.0784857	0.110351	0.540412	0.111773	0.165735	175	254	0.0539621	0.204466	0.730757			FALSE	Cell Lines (aggregated, Mean Normalized Ranks)
ANDROGEN RECEPTOR AGONIST	-0.0358115	0.466179	0.857977	-0.0249625	-0.0337184	672	993	-0.00875585	0.661545	0.913015			FALSE	Cell Lines (aggregated, Mean Normalized Ranks)
GABA UPTAKE INHIBITOR	-0.0207123	0.673467	0.933442	0.0492805	0.0265798	308	452	-0.0227007	0.415222	0.876659			FALSE	Cell Lines (aggregated, Mean Normalized Ranks)
ACETYLCHOLINESTERASE INHIBITOR	-0.0151493	0.728778	0.946904	-0.0190017	-0.0189543	1245	1797	4.73951e-05	0.997544	0.998685			FALSE	Cell Lines (aggregated, Mean Normalized Ranks)
HISTAMINE RECEPTOR AGONIST	-0.0587596	0.231633	0.715937	-0.000763035	0.0001511	1211	1772	0.000914135	0.951681	0.980825			FALSE	Cell Lines (aggregated, Mean Normalized Ranks)
VASOPRESSIN RECEPTOR AGONIST	0.0141876	0.74585	0.952511	-0.037103	-0.0338565	290	427	0.00324653	0.91986	0.97919			FALSE	Cell Lines (aggregated, Mean Normalized Ranks)
UROTENSIN RECEPTOR AGONIST	0.0572638	0.250701	0.73312	-0.211375	-0.141415	60	88	0.0699604	0.257854	0.770745			FALSE	Cell Lines (aggregated, Mean Normalized Ranks)
GLYCOGEN SYNTHASE KINASE INHIBITOR	-0.0815699	0.0610821	0.423262	-0.12187	-0.0852709	1191	1698	0.0365989	0.20799	0.731323			FALSE	Cell Lines (aggregated, Mean Normalized Ranks)
GABA BENZODIAZEPINE SITE RECEPTOR AGONIST	-0.122567	0.012611	0.172248	0.0983741	0.0491838	243	361	-0.0491903	0.154141	0.691127			FALSE	Cell Lines (aggregated, Mean Normalized Ranks)
CONSTITUTIVE ANDROSTANE RECEPTOR (CAR) AGONIST	-0.00422644	0.931648	0.99851	-0.213753	-0.205487	122	179	0.00826526	0.878217	0.97595			FALSE	Cell Lines (aggregated, Mean Normalized Ranks)
ATM KINASE INHIBITOR	0.067196	0.123016	0.57243	0.225819	0.242245	184	272	0.0164257	0.672833	0.917785			FALSE	Cell Lines (aggregated, Mean Normalized Ranks)
AKT INHIBITOR	0.136311	0.00170705	0.0516728	-0.719525	-0.510019	1404	1982	0.209506	1.50644e-05	0.00188304	Up	Low Buffering	FALSE	Cell Lines (aggregated, Mean Normalized Ranks)
IKK INHIBITOR	0.158768	0.000253724	0.0142086	-0.571806	-0.361472	557	737	0.210334	0.000272867	0.0128388	Up	Low Buffering	TRUE	Cell Lines (aggregated, Mean Normalized Ranks)
NOREPINEPHRINE REUPTAKE INHIBITOR	-0.0184175	0.707884	0.935984	0.0327985	0.0354171	432	632	0.00261856	0.924063	0.97919			FALSE	Cell Lines (aggregated, Mean Normalized Ranks)
MEMBRANE PERMEABILITY INHIBITOR	0.03654	0.457699	0.852573	0.132927	0.128022	118	159	-0.004905	0.911115	0.97919			FALSE	Cell Lines (aggregated, Mean Normalized Ranks)
ANTIMALARIAL AGENT	0.0837332	0.0545174	0.414798	-0.246067	-0.264098	248	364	-0.0180313	0.697533	0.921911			FALSE	Cell Lines (aggregated, Mean Normalized Ranks)
SELECTIVE SEROTONIN REUPTAKE ENHANCER (SSRE)	-0.115406	0.0213355	0.25421	-0.0525532	-0.117464	60	89	-0.0649112	0.19783	0.728694			FALSE	Cell Lines (aggregated, Mean Normalized Ranks)
ANTI-INFLAMMATORY AGENT	0.0506102	0.245586	0.728924	-0.173648	-0.166684	324	437	0.00696367	0.87025	0.97595			FALSE	Cell Lines (aggregated, Mean Normalized Ranks)
JNK INHIBITOR	0.0530657	0.280088	0.762769	-0.780727	-0.599655	417	609	0.181073	0.0151478	0.240988			FALSE	Cell Lines (aggregated, Mean Normalized Ranks)
FREE FATTY ACID RECEPTOR AGONIST	0.0763797	0.0795238	0.479275	0.0558118	0.0684656	453	656	0.0126538	0.546843	0.909249			FALSE	Cell Lines (aggregated, Mean Normalized Ranks)
CANNABINOID RECEPTOR ANTAGONIST	0.0570795	0.190285	0.667418	-0.103061	-0.0880237	575	793	0.015037	0.618795	0.909249			FALSE	Cell Lines (aggregated, Mean Normalized Ranks)
P SELECTIN INHIBITOR	-0.00987539	0.82101	0.972462	-2.13114	-1.35924	61	89	0.771901	0.000509376	0.0202593	Up	Low Buffering	FALSE	Cell Lines (aggregated, Mean Normalized Ranks)
ADENYLYL CYCLASE ACTIVATOR	-0.0087151	0.859275	0.983072	-0.159248	-0.193338	122	175	-0.0340898	0.46928	0.889732			FALSE	Cell Lines (aggregated, Mean Normalized Ranks)
DIHYDROFOLATE REDUCTASE INHIBITOR	0.181962	2.82156e-05	0.00451449	-0.702366	-0.495222	760	1075	0.207144	0.00175855	0.0530596			FALSE	Cell Lines (aggregated, Mean Normalized Ranks)
RAF INHIBITOR	0.13898	0.00136531	0.0452697	-0.6925	-0.521842	1694	2252	0.170658	1.29283e-06	0.000188537			TRUE	Cell Lines (aggregated, Mean Normalized Ranks)
LEUKOTRIENE SYNTHESIS INHIBITOR	-0.058795	0.17853	0.650542	-0.0713548	-0.0715504	344	462	-0.000195544	0.995269	0.998685			FALSE	Cell Lines (aggregated, Mean Normalized Ranks)
ISOCITRATE DEHYDROGENASE INHIBITOR	-0.0091302	0.834624	0.975255	0.0575229	0.0432167	241	349	-0.0143061	0.633459	0.909249			FALSE	Cell Lines (aggregated, Mean Normalized Ranks)
THIOREDOXIN INHIBITOR	-0.0273873	0.57829	0.906263	0.0746101	-0.036484	62	91	-0.111094	0.0966603	0.608473			FALSE	Cell Lines (aggregated, Mean Normalized Ranks)
DIURETIC	-0.0777008	0.0744475	0.469663	0.0463961	0.0399873	122	178	-0.00640879	0.880666	0.97595			FALSE	Cell Lines (aggregated, Mean Normalized Ranks)
TGF BETA RECEPTOR INHIBITOR	-0.0967409	0.0262573	0.288315	-0.381815	-0.358557	827	1162	0.0232585	0.457924	0.889732			FALSE	Cell Lines (aggregated, Mean Normalized Ranks)
PROTON PUMP INHIBITOR	-0.040334	0.355315	0.808847	0.00945584	0.0146249	60	91	0.00516911	0.921038	0.97919			FALSE	Cell Lines (aggregated, Mean Normalized Ranks)
ADENYLYL CYCLASE INHIBITOR	-0.0205051	0.638175	0.924021	0.0103428	0.0179419	159	189	0.00759904	0.898881	0.976349			FALSE	Cell Lines (aggregated, Mean Normalized Ranks)
T-TYPE CALCIUM CHANNEL BINDER	0.0207813	0.673938	0.933442	0.0509496	0.124553	61	91	0.0736036	0.236537	0.755363			FALSE	Cell Lines (aggregated, Mean Normalized Ranks)
T-TYPE CALCIUM CHANNEL BLOCKER	0.00145193	0.97344	0.99851	-0.137012	-0.11608	526	722	0.0209321	0.532465	0.909249			FALSE	Cell Lines (aggregated, Mean Normalized Ranks)
MEK INHIBITOR	0.0219925	0.654554	0.932133	-0.662674	-0.595957	1519	2212	0.0667174	0.132176	0.680585			FALSE	Cell Lines (aggregated, Mean Normalized Ranks)
ARF INHIBITOR	-0.0662038	0.178729	0.650542	-0.294337	-0.374832	62	91	-0.0804947	0.624915	0.909249			FALSE	Cell Lines (aggregated, Mean Normalized Ranks)
ARYL HYDROCARBON RECEPTOR ANTAGONIST	0.00863693	0.860524	0.983072	-0.0911044	-0.0806302	185	271	0.0104742	0.801913	0.959806			FALSE	Cell Lines (aggregated, Mean Normalized Ranks)
POTASSIUM CHANNEL ANTAGONIST	0.00500623	0.908776	0.995434	0.0548968	0.0716303	60	89	0.0167336	0.763417	0.941392			FALSE	Cell Lines (aggregated, Mean Normalized Ranks)
G PROTEIN-COUPLED RECEPTOR ANTAGONIST	0.126066	0.00404311	0.0936849	0.0950671	0.0562249	258	335	-0.0388422	0.212465	0.737506			FALSE	Cell Lines (aggregated, Mean Normalized Ranks)
SEROTONIN REUPTAKE INHIBITOR	-0.107031	0.0290983	0.298802	0.0262501	0.00308772	492	725	-0.0231624	0.293955	0.802543			FALSE	Cell Lines (aggregated, Mean Normalized Ranks)
ENDOTHELIN RECEPTOR ANTAGONIST	0.0485142	0.265706	0.74212	-0.0675008	-0.0777726	1043	1378	-0.0102719	0.601402	0.909249			FALSE	Cell Lines (aggregated, Mean Normalized Ranks)
GLUCAGON-LIKE PEPTIDE RECEPTOR POSITIVE ALLOSTERIC MODULATOR	0.0206975	0.694167	0.935984	-0.0826763	-0.0522673	55	79	0.030409	0.543092	0.909249			FALSE	Cell Lines (aggregated, Mean Normalized Ranks)
DOPAMINE RECEPTOR LIGAND	0.0677142	0.169004	0.649798	-0.041305	0.0962259	123	181	0.137531	0.0402728	0.412227			FALSE	Cell Lines (aggregated, Mean Normalized Ranks)
TYROSINE PHOSPHATASE INHIBITOR	0.144622	0.000869246	0.0347698	-0.210469	-0.137232	182	265	0.0732367	0.20969	0.733916			FALSE	Cell Lines (aggregated, Mean Normalized Ranks)
ATP CHANNEL BLOCKER	0.0127876	0.794989	0.96958	-0.163964	-0.144824	366	543	0.0191405	0.614275	0.909249			FALSE	Cell Lines (aggregated, Mean Normalized Ranks)
INSULIN SECRETAGOGUE	0.0169228	0.73063	0.947648	-0.22007	-0.209492	435	627	0.0105779	0.731926	0.936295			FALSE	Cell Lines (aggregated, Mean Normalized Ranks)
DOPA DECARBOXYLASE INHIBITOR	0.0526584	0.287909	0.762934	0.0961953	0.16815	61	90	0.0719551	0.251789	0.770745			FALSE	Cell Lines (aggregated, Mean Normalized Ranks)
INDOLEAMINE 2,3-DIOXYGENASE INHIBITOR	0.0286113	0.511692	0.875838	0.0167751	-0.0122267	539	799	-0.0290018	0.136864	0.680585			FALSE	Cell Lines (aggregated, Mean Normalized Ranks)
APOPTOSIS INHIBITOR	-0.0465409	0.286575	0.762934	-1.89808	-1.79862	163	237	0.0994607	0.469408	0.889732			FALSE	Cell Lines (aggregated, Mean Normalized Ranks)
KIR6 CHANNEL (KATP) ACTIVATOR	0.0233563	0.635466	0.924021	0.285919	0.310256	62	90	0.0243366	0.67549	0.917785			FALSE	Cell Lines (aggregated, Mean Normalized Ranks)
GLUCOSIDASE INHIBITOR	0.018277	0.675108	0.933442	-0.0283431	-0.0113485	463	637	0.0169947	0.530608	0.909249			FALSE	Cell Lines (aggregated, Mean Normalized Ranks)
DNA DIRECTED DNA POLYMERASE INHIBITOR	0.0675644	0.168917	0.649798	-1.0129	-0.436278	120	173	0.576625	4.52483e-05	0.0035993	Up	Low Buffering	FALSE	Cell Lines (aggregated, Mean Normalized Ranks)
ALDOSE REDUCTASE INHIBITOR	-0.0367714	0.398981	0.839959	0.0178739	-0.00741905	639	903	-0.0252929	0.230657	0.742002			FALSE	Cell Lines (aggregated, Mean Normalized Ranks)
STEROID	-0.00267501	0.956603	0.99851	-0.307083	-0.225633	124	177	0.0814502	0.170285	0.700391			FALSE	Cell Lines (aggregated, Mean Normalized Ranks)
SOMATOSTATIN RECEPTOR AGONIST	-0.126167	0.0101289	0.149093	-0.00527491	-0.0093203	182	271	-0.00404539	0.89756	0.976349			FALSE	Cell Lines (aggregated, Mean Normalized Ranks)
TRANSIENT RECEPTOR POTENTIAL CHANNEL AGONIST	0.0205847	0.63977	0.924021	0.15807	0.0832601	148	177	-0.0748103	0.204267	0.730757			FALSE	Cell Lines (aggregated, Mean Normalized Ranks)
LIPASE CLEARING FACTOR INHIBITOR	0.0141538	0.773387	0.961369	0.00908595	0.0534002	183	265	0.0443142	0.226222	0.741008			FALSE	Cell Lines (aggregated, Mean Normalized Ranks)
SODIUM CHANNEL ACTIVATOR	-0.0281048	0.570256	0.906263	0.240734	0.218707	62	90	-0.0220277	0.756501	0.938291			FALSE	Cell Lines (aggregated, Mean Normalized Ranks)
ADRENERGIC RECEPTOR LIGAND	-0.115111	0.0190345	0.23427	0.128986	0.0600666	124	182	-0.0689199	0.0808009	0.580595			FALSE	Cell Lines (aggregated, Mean Normalized Ranks)
ANGIOTENSIN RECEPTOR ANTAGONIST	-0.0423267	0.331573	0.794509	-0.153916	-0.1604	1008	1433	-0.00648423	0.763556	0.941392			FALSE	Cell Lines (aggregated, Mean Normalized Ranks)
CANNABINOID RECEPTOR AGONIST	0.00730138	0.867029	0.984007	-0.0811263	-0.0962364	703	987	-0.0151101	0.574221	0.909249			FALSE	Cell Lines (aggregated, Mean Normalized Ranks)
GAMMA SECRETASE MODULATOR	0.0198529	0.650147	0.928781	-0.0475793	-0.0311389	176	259	0.0164404	0.619865	0.909249			FALSE	Cell Lines (aggregated, Mean Normalized Ranks)
GLUTAMATE CARBOXYPEPTIDASE INHIBITOR	-0.0528404	0.315232	0.791614	0.229699	0.163558	108	158	-0.0661405	0.0612759	0.530856			FALSE	Cell Lines (aggregated, Mean Normalized Ranks)
NITRIC OXIDE DONOR	-0.0969215	0.0259773	0.288065	-0.212888	-0.25962	247	352	-0.0467317	0.228703	0.741008			FALSE	Cell Lines (aggregated, Mean Normalized Ranks)
RAL GTPASE INHIBITOR	0.0372815	0.397464	0.839924	-0.0321025	0.0613735	95	98	0.093476	0.124792	0.680585			FALSE	Cell Lines (aggregated, Mean Normalized Ranks)
MELATONIN RECEPTOR ANTAGONIST	0.0883759	0.0431882	0.369242	-0.0415444	0.00292005	248	286	0.0444645	0.2605	0.770745			FALSE	Cell Lines (aggregated, Mean Normalized Ranks)
KINESIN-LIKE SPINDLE PROTEIN INHIBITOR	0.110921	0.0237084	0.268216	-2.42375	-1.87157	300	440	0.552173	4.42755e-08	1.29137e-05	Up	Low Buffering	FALSE	Cell Lines (aggregated, Mean Normalized Ranks)
MATRIX METALLOPROTEASE INHIBITOR	-0.0146908	0.736194	0.950359	-0.111101	-0.10052	669	893	0.0105803	0.689397	0.921911			FALSE	Cell Lines (aggregated, Mean Normalized Ranks)
LEUKOTRIENE RECEPTOR ANTAGONIST	-0.0694591	0.110875	0.540412	-0.00820999	-0.0300856	864	1268	-0.0218756	0.224922	0.741008			FALSE	Cell Lines (aggregated, Mean Normalized Ranks)
TRPV AGONIST	0.0695351	0.111164	0.540412	-0.295007	-0.187288	648	907	0.107719	0.0211037	0.279783			FALSE	Cell Lines (aggregated, Mean Normalized Ranks)
SEROTONIN TRANSPORTER (SERT) INHIBITOR	-0.00970856	0.84343	0.975869	-0.140669	-0.135682	126	182	0.00498727	0.912294	0.97919			FALSE	Cell Lines (aggregated, Mean Normalized Ranks)
CARBOXYPEPTIDASE INHIBITOR	-0.0779075	0.13843	0.589023	0.0861047	0.0521695	54	79	-0.0339352	0.454369	0.889425			FALSE	Cell Lines (aggregated, Mean Normalized Ranks)
GAMMA SECRETASE INHIBITOR	0.00196088	0.964135	0.99851	0.0199736	-0.0026901	389	524	-0.0226637	0.468192	0.889732			FALSE	Cell Lines (aggregated, Mean Normalized Ranks)
CALCINEURIN INHIBITOR	0.021887	0.615703	0.919449	-0.0326771	-0.0487932	401	541	-0.016116	0.604884	0.909249			FALSE	Cell Lines (aggregated, Mean Normalized Ranks)
MICROTUBULE INHIBITOR	0.217737	4.6732e-07	0.00013085	-1.31243	-1.01135	551	804	0.301087	0.000121626	0.00665145	Up	Low Buffering	TRUE	Cell Lines (aggregated, Mean Normalized Ranks)
SPHINGOSINE KINASE INHIBITOR	0.1186	0.00654348	0.124215	-0.161402	-0.115233	302	366	0.0461687	0.247439	0.770745			FALSE	Cell Lines (aggregated, Mean Normalized Ranks)
OTHER ANTIFUNGAL	-0.0326314	0.454194	0.852573	0.0439482	0.0454381	61	88	0.00148988	0.982316	0.99138			FALSE	Cell Lines (aggregated, Mean Normalized Ranks)
H+/K+-ATPASE INHIBITOR	0.0690783	0.160059	0.64348	-0.0990661	-0.0577104	122	182	0.0413556	0.365644	0.861034			FALSE	Cell Lines (aggregated, Mean Normalized Ranks)
ACETYLCHOLINE PRECURSOR	-0.0592831	0.228059	0.715937	-0.0835351	-0.0674886	124	179	0.0160465	0.736459	0.936295			FALSE	Cell Lines (aggregated, Mean Normalized Ranks)
PHOSPHORYLASE INHIBITOR	-0.139857	0.00132739	0.0452697	-0.0432646	-0.0259466	124	180	0.017318	0.660032	0.913015			FALSE	Cell Lines (aggregated, Mean Normalized Ranks)
PROTEIN PHOSPHATASE INHIBITOR	0.120676	0.00579534	0.115907	-0.272838	-0.0454074	93	98	0.22743	0.00645071	0.143358			FALSE	Cell Lines (aggregated, Mean Normalized Ranks)
SIRT INHIBITOR	-0.0142698	0.771849	0.960998	-0.0635197	-0.0574683	289	419	0.00605142	0.894221	0.97595			FALSE	Cell Lines (aggregated, Mean Normalized Ranks)
NEUROTRANSMITTER	0.0257651	0.600568	0.91143	-0.0289522	-0.0178613	120	173	0.0110909	0.819059	0.959806			FALSE	Cell Lines (aggregated, Mean Normalized Ranks)
FAAH INHIBITOR	0.0314883	0.471008	0.860942	-0.19114	-0.138889	782	1063	0.0522509	0.142699	0.680585			FALSE	Cell Lines (aggregated, Mean Normalized Ranks)
CONTRACEPTIVE AGENT	-0.0451644	0.358013	0.810049	0.0841588	0.0346	62	91	-0.0495587	0.40461	0.874226			FALSE	Cell Lines (aggregated, Mean Normalized Ranks)
ANTIVIRAL	0.0497095	0.254097	0.733432	-0.175504	-0.131282	123	182	0.0442215	0.544081	0.909249			FALSE	Cell Lines (aggregated, Mean Normalized Ranks)
RNA SYNTHESIS INHIBITOR	0.00513882	0.906371	0.995434	-1.48308	-1.6243	276	364	-0.141218	0.38687	0.867977			FALSE	Cell Lines (aggregated, Mean Normalized Ranks)
FOLATE RECEPTOR LIGAND	-0.0510045	0.299797	0.774598	0.135955	0.104754	125	182	-0.0312009	0.518564	0.909249			FALSE	Cell Lines (aggregated, Mean Normalized Ranks)
BCR-ABL KINASE INHIBITOR	-0.0211535	0.627587	0.921266	-0.783213	-0.727355	887	1247	0.0558578	0.403265	0.874226			FALSE	Cell Lines (aggregated, Mean Normalized Ranks)
LYN TYROSINE KINASE INHIBITOR	0.0402472	0.423125	0.852573	-0.0549612	-0.0267648	60	89	0.0281963	0.764948	0.941392			FALSE	Cell Lines (aggregated, Mean Normalized Ranks)
TOPICAL SUNSCREEN AGENT	0.0475717	0.33412	0.794509	0.193215	0.201769	61	90	0.00855419	0.884243	0.97595			FALSE	Cell Lines (aggregated, Mean Normalized Ranks)
PROTEIN KINASE INHIBITOR	0.165778	0.000132533	0.0116777	-0.613382	-0.509248	640	815	0.104134	0.192891	0.728694			FALSE	Cell Lines (aggregated, Mean Normalized Ranks)
RIBONUCLEOTIDE REDUCTASE INHIBITOR	0.167496	0.000117781	0.0116777	-0.816222	-0.669931	798	1158	0.146291	0.0113355	0.206337			FALSE	Cell Lines (aggregated, Mean Normalized Ranks)
KINESIN INHIBITOR	0.0765854	0.0787154	0.479275	-1.4315	-1.37945	277	369	0.0520506	0.691848	0.921911			FALSE	Cell Lines (aggregated, Mean Normalized Ranks)
PURINERGIC RECEPTOR ANTAGONIST	0.0463016	0.288144	0.762934	0.0434929	0.05596	1216	1549	0.0124671	0.511439	0.909249			FALSE	Cell Lines (aggregated, Mean Normalized Ranks)
ADENOSYLHOMOCYSTEINASE INHIBITOR	-0.0358441	0.466854	0.857977	-0.195347	-0.222192	62	91	-0.0268444	0.673362	0.917785			FALSE	Cell Lines (aggregated, Mean Normalized Ranks)
SODIUM/POTASSIUM/CHLORIDE TRANSPORTER INHIBITOR	-0.00646891	0.895553	0.990888	0.111438	0.0737416	240	351	-0.0376965	0.253767	0.770745			FALSE	Cell Lines (aggregated, Mean Normalized Ranks)
CALCIUM/CALMODULIN DEPENDENT PROTEIN KINASE INHIBITOR	-0.0194899	0.710044	0.935984	-0.00769401	-0.0238406	164	237	-0.0161466	0.58877	0.909249			FALSE	Cell Lines (aggregated, Mean Normalized Ranks)
RIBOSOMAL PROTEIN INHIBITOR	-0.06638	0.177573	0.650542	-0.00386394	-0.0147607	178	261	-0.0108968	0.814533	0.959806			FALSE	Cell Lines (aggregated, Mean Normalized Ranks)
DIPEPTIDYL PEPTIDASE INHIBITOR	-0.0820765	0.0594888	0.423262	-0.0537589	-0.0544488	1014	1348	-0.000689926	0.969557	0.986253			FALSE	Cell Lines (aggregated, Mean Normalized Ranks)
ATP SYNTHASE INHIBITOR	0.0586283	0.23268	0.715937	-0.990237	-0.92306	182	267	0.0671768	0.644563	0.909249			FALSE	Cell Lines (aggregated, Mean Normalized Ranks)
MACROPHAGE MIGRATION INHIBITING FACTOR INHIBITOR	0.0371926	0.395403	0.839924	-0.0369726	-0.020489	331	446	0.0164837	0.642004	0.909249			FALSE	Cell Lines (aggregated, Mean Normalized Ranks)
TRYPTOPHAN HYDROXYLASE INHIBITOR	-0.0609345	0.162019	0.64348	-0.111292	-0.150822	249	364	-0.0395297	0.262249	0.770745			FALSE	Cell Lines (aggregated, Mean Normalized Ranks)
MALT1 INHIBITOR (JH)	-0.0941416	0.0609505	0.423262	-0.114587	-0.189029	62	86	-0.0744419	0.220782	0.741008			FALSE	Cell Lines (aggregated, Mean Normalized Ranks)
CALCIUM SENSITIZER	-0.0508145	0.243683	0.728924	0.0658872	0.017739	121	179	-0.0481482	0.324712	0.834906			FALSE	Cell Lines (aggregated, Mean Normalized Ranks)
ESTROGEN RECEPTOR ANTAGONIST	0.0291976	0.503077	0.873225	-0.0497306	-0.0481639	619	906	0.00156673	0.944885	0.97919			FALSE	Cell Lines (aggregated, Mean Normalized Ranks)
PYRUVATE DEHYDROGENASE KINASE INHIBITOR	0.00137184	0.977737	0.99851	-0.215834	-0.110148	183	267	0.105686	0.126712	0.680585			FALSE	Cell Lines (aggregated, Mean Normalized Ranks)
GONADOTROPIN RELEASING FACTOR HORMONE RECEPTOR ANTAGONIST	-0.115945	0.00774222	0.136396	0.0269363	-0.0192366	389	537	-0.0461729	0.06663	0.543107			FALSE	Cell Lines (aggregated, Mean Normalized Ranks)
C-FMS INHIBITOR	0.000358005	0.994576	0.998703	-0.108349	-0.0636683	55	79	0.0446806	0.478468	0.889732			FALSE	Cell Lines (aggregated, Mean Normalized Ranks)
HEMOGLOBIN ANTAGONIST	0.000999512	0.983857	0.99851	-0.11845	-0.14331	61	91	-0.0248599	0.633597	0.909249			FALSE	Cell Lines (aggregated, Mean Normalized Ranks)
GLYCOGEN PHOSPHORYLASE INHIBITOR	0.00061616	0.98876	0.99851	0.126315	0.121847	117	170	-0.00446779	0.9025	0.977714			FALSE	Cell Lines (aggregated, Mean Normalized Ranks)
CALCIUM-ACTIVATED CHLORIDE CHANNEL INHIBITOR	0.0589152	0.180149	0.650542	-0.0409015	0.0463969	150	177	0.0872984	0.146153	0.680585			FALSE	Cell Lines (aggregated, Mean Normalized Ranks)
CALCITONIN ANTAGONIST	-0.0492477	0.316768	0.793693	-0.571958	-0.586774	365	533	-0.0148166	0.898094	0.976349			FALSE	Cell Lines (aggregated, Mean Normalized Ranks)
GLUTATHIONE TRANSFERASE STIMULANT	0.03681	0.462134	0.85552	0.0669749	0.0633024	60	91	-0.00367246	0.944187	0.97919			FALSE	Cell Lines (aggregated, Mean Normalized Ranks)
MEMBRANE PERMEABILITY ENHANCER	0.0323692	0.458258	0.852573	0.0669749	0.0633024	60	91	-0.00367246	0.944187	0.97919			FALSE	Cell Lines (aggregated, Mean Normalized Ranks)
IMMUNOSUPPRESSANT	-0.0280379	0.568356	0.906263	-0.057174	-0.032642	367	531	0.024532	0.527471	0.909249			FALSE	Cell Lines (aggregated, Mean Normalized Ranks)
TIE TYROSINE KINASE INHIBITOR	0.0499071	0.31209	0.787254	-1.89439	-1.86461	171	248	0.0297889	0.903707	0.977714			FALSE	Cell Lines (aggregated, Mean Normalized Ranks)
FUNGAL LANOSTEROL DEMETHYLASE INHIBITOR	-0.0523885	0.286861	0.762934	-0.0447019	-0.0861491	64	91	-0.0414472	0.459176	0.889732			FALSE	Cell Lines (aggregated, Mean Normalized Ranks)
CASPASE ACTIVATOR	0.10417	0.0337063	0.322658	-0.914808	-0.830773	244	353	0.084035	0.482829	0.889732			FALSE	Cell Lines (aggregated, Mean Normalized Ranks)
CC CHEMOKINE RECEPTOR AGONIST	-0.00847194	0.872144	0.985672	-0.0477722	-0.032897	165	237	0.0148752	0.637073	0.909249			FALSE	Cell Lines (aggregated, Mean Normalized Ranks)
LIPOPROTEIN ANTAGONIST	0.0336669	0.494359	0.86784	-0.0820163	-0.0629387	62	91	0.0190776	0.798473	0.959703			FALSE	Cell Lines (aggregated, Mean Normalized Ranks)
AUTOTAXIN INHIBITOR	0.0415508	0.340519	0.797374	0.0609179	0.0608714	306	366	-4.65256e-05	0.999074	0.999074			FALSE	Cell Lines (aggregated, Mean Normalized Ranks)
CHLORIDE REABSORPTION INHIBITOR	0.0675538	0.170017	0.649798	0.151545	0.213653	62	91	0.0621074	0.31051	0.821433			FALSE	Cell Lines (aggregated, Mean Normalized Ranks)
ORNITHINE DECARBOXYLASE INHIBITOR	0.0222415	0.652084	0.930362	-0.250065	-0.201838	62	90	0.0482262	0.537856	0.909249			FALSE	Cell Lines (aggregated, Mean Normalized Ranks)
ATP-SENSITIVE POTASSIUM CHANNEL ANTAGONIST	-0.00299867	0.945178	0.99851	-0.447485	-0.462088	60	85	-0.0146029	0.836338	0.96543			FALSE	Cell Lines (aggregated, Mean Normalized Ranks)
CHOLINESTERASE INHIBITOR	-0.0465167	0.285908	0.762934	0.0401535	0.0863222	338	457	0.0461687	0.170226	0.700391			FALSE	Cell Lines (aggregated, Mean Normalized Ranks)
METHIONINE AMINOPEPTIDASE INHIBITOR	0.0842095	0.0566644	0.414798	-0.615091	-0.48697	146	176	0.128121	0.0741736	0.568688			FALSE	Cell Lines (aggregated, Mean Normalized Ranks)
ACETYL-COA CARBOXYLASE INHIBITOR	-0.0114177	0.795575	0.96958	0.152277	0.092919	95	98	-0.0593581	0.395121	0.874226			FALSE	Cell Lines (aggregated, Mean Normalized Ranks)
C-MET INHIBITOR	-0.0341896	0.432925	0.852573	-0.479414	-0.509077	518	708	-0.029663	0.658779	0.913015			FALSE	Cell Lines (aggregated, Mean Normalized Ranks)
CFTR CHANNEL POTENTIATOR	-0.0336928	0.440078	0.852573	-0.119254	-0.100316	62	90	0.018938	0.721482	0.932491			FALSE	Cell Lines (aggregated, Mean Normalized Ranks)
TYROSINE KINASE INHIBITOR	0.120566	0.0055633	0.113289	-0.243901	-0.20669	971	1428	0.0372115	0.298087	0.802543			FALSE	Cell Lines (aggregated, Mean Normalized Ranks)
MONOPOLAR SPINDLE 1 KINASE INHIBITOR	0.210154	1.1701e-06	0.000262103	-1.46586	-1.17121	241	275	0.294651	0.0146813	0.240988			FALSE	Cell Lines (aggregated, Mean Normalized Ranks)
AMPK ACTIVATOR	0.0546022	0.210269	0.688735	-0.179496	-0.117976	155	184	0.0615204	0.240459	0.765097			FALSE	Cell Lines (aggregated, Mean Normalized Ranks)
MAPK-INTERACTING KINASE INHIBITOR	0.023651	0.591468	0.906263	-0.179946	-0.155023	186	196	0.0249233	0.690681	0.921911			FALSE	Cell Lines (aggregated, Mean Normalized Ranks)
CYTOCHROME P450 ACTIVATOR	0.0189646	0.664223	0.933442	0.107385	0.0815163	60	88	-0.0258684	0.645963	0.909249			FALSE	Cell Lines (aggregated, Mean Normalized Ranks)
THYROID HORMONE RECEPTOR AGONIST	-0.116161	0.00762812	0.136396	-0.327848	-0.350384	62	86	-0.0225369	0.745144	0.936295			FALSE	Cell Lines (aggregated, Mean Normalized Ranks)
GLUCAGON RECEPTOR ANTAGONIST	-0.00714828	0.869792	0.984007	0.168091	0.161477	122	179	-0.00661451	0.886874	0.97595			FALSE	Cell Lines (aggregated, Mean Normalized Ranks)
GONADOTROPIN RELEASING FACTOR HORMONE RECEPTOR AGONIST	0.0716847	0.0998762	0.519648	-0.0900579	-0.0359282	243	362	0.0541296	0.098051	0.608473			FALSE	Cell Lines (aggregated, Mean Normalized Ranks)
CYCLOPHILIN INHIBITOR	0.0450152	0.30687	0.779352	0.0469444	0.0859925	95	98	0.0390481	0.523947	0.909249			FALSE	Cell Lines (aggregated, Mean Normalized Ranks)
PYRUVATE KINASE ISOZYME ACTIVATOR	-0.0117839	0.78917	0.965979	0.059118	-0.0333038	95	98	-0.0924218	0.143223	0.680585			FALSE	Cell Lines (aggregated, Mean Normalized Ranks)
SPHINGOSINE 1-PHOSPHATE RECEPTOR ANTAGONIST	0.0100497	0.819274	0.972462	-0.263751	-0.191019	150	177	0.0727317	0.336509	0.844379			FALSE	Cell Lines (aggregated, Mean Normalized Ranks)
KINASE INHIBITOR	-0.0242788	0.580928	0.906263	-0.0352375	-0.0102826	55	79	0.0249548	0.701929	0.921911			FALSE	Cell Lines (aggregated, Mean Normalized Ranks)
INTERFERON INDUCER	0.0301326	0.489498	0.864728	0.0892684	0.124336	62	91	0.0350675	0.478742	0.889732			FALSE	Cell Lines (aggregated, Mean Normalized Ranks)
ANGIOTENSIN ANTAGONIST	0.0288928	0.507546	0.874582	-0.210537	-0.199175	118	170	0.0113619	0.848227	0.97014			FALSE	Cell Lines (aggregated, Mean Normalized Ranks)
NEUROKININ RECEPTOR ANTAGONIST	0.122696	0.00485734	0.106671	0.202996	0.193633	168	246	-0.00936298	0.755966	0.938291			FALSE	Cell Lines (aggregated, Mean Normalized Ranks)
CORTICOTROPIN RELEASING FACTOR RECEPTOR ANTAGONIST	-0.0321924	0.460291	0.854935	0.118257	0.0775351	266	347	-0.0407218	0.229196	0.741008			FALSE	Cell Lines (aggregated, Mean Normalized Ranks)
BRADYKININ RECEPTOR ANTAGONIST	0.056621	0.193874	0.66812	-0.0703334	-0.0161363	238	351	0.0541971	0.188518	0.720943			FALSE	Cell Lines (aggregated, Mean Normalized Ranks)
DNA METHYLTRANSFERASE INHIBITOR	-0.0120021	0.783136	0.96386	-0.578794	-0.429783	499	643	0.149011	0.0128816	0.216757			FALSE	Cell Lines (aggregated, Mean Normalized Ranks)
GROWTH HORMONE SECRETAGOGUE RECEPTOR AGONIST	-0.0457946	0.295303	0.770953	-0.101669	-0.0866955	175	258	0.0149739	0.786579	0.952872			FALSE	Cell Lines (aggregated, Mean Normalized Ranks)
CHOLINERGIC RECEPTOR AGONIST	0.000389355	0.992877	0.99851	0.0396186	0.0811855	184	269	0.0415669	0.288752	0.802543			FALSE	Cell Lines (aggregated, Mean Normalized Ranks)
CRTH RECEPTOR ANTAGONIST	0.0103196	0.812929	0.972462	-0.0410176	0.0235152	120	179	0.0645328	0.100754	0.617322			FALSE	Cell Lines (aggregated, Mean Normalized Ranks)
SODIUM/HYDROGEN EXCHANGER INHIBITOR	0.0459836	0.291929	0.769319	-0.0663045	-0.0772885	209	268	-0.0109841	0.82107	0.959806			FALSE	Cell Lines (aggregated, Mean Normalized Ranks)
HDAC INHIBITOR	0.065893	0.130462	0.575884	-1.50857	-1.36052	2639	3592	0.148049	0.00142144	0.0455225			FALSE	Cell Lines (aggregated, Mean Normalized Ranks)
ERK1 AND ERK2 PHOSPHORYLATION INHIBITOR	0.166685	0.000139073	0.0116777	-0.380924	-0.264276	55	79	0.116648	0.365347	0.861034			FALSE	Cell Lines (aggregated, Mean Normalized Ranks)
SERINE PROTEASE INHIBITOR	0.0544786	0.211739	0.688735	0.0328236	0.0506441	176	258	0.0178205	0.593862	0.909249			FALSE	Cell Lines (aggregated, Mean Normalized Ranks)
GABA RECEPTOR INVERSE AGONIST	0.0547413	0.209108	0.688735	-0.0295334	0.0334897	270	355	0.0630231	0.0405487	0.412227			FALSE	Cell Lines (aggregated, Mean Normalized Ranks)
SPHINGOSINE 1-PHOSPHATE RECEPTOR MODULATOR	0.104252	0.0167997	0.223996	0.161513	0.0385407	60	89	-0.122973	0.0226501	0.283548			FALSE	Cell Lines (aggregated, Mean Normalized Ranks)
IP1 PROSTACYCLIN RECEPTOR AGONIST	-0.0041448	0.924278	0.998256	-0.0401835	-0.0430918	124	180	-0.00290831	0.946205	0.97919			FALSE	Cell Lines (aggregated, Mean Normalized Ranks)
NON-NUCLEOSIDE REVERSE TRANSCRIPTASE INHIBITOR	0.00125438	0.977118	0.99851	-0.045058	-0.0662457	371	545	-0.0211877	0.52456	0.909249			FALSE	Cell Lines (aggregated, Mean Normalized Ranks)
VESICULAR MONOAMINE TRANSPORTER INHIBITOR	0.0561466	0.19764	0.669934	-0.139056	-0.123239	126	182	0.0158175	0.715822	0.929294			FALSE	Cell Lines (aggregated, Mean Normalized Ranks)
GUANYLATE CYCLASE STIMULANT	-0.135434	0.00184769	0.0544583	-0.084471	-0.150884	124	176	-0.0664134	0.160854	0.696771			FALSE	Cell Lines (aggregated, Mean Normalized Ranks)
RECEPTOR TYROSINE PROTEIN KINASE INHIBITOR	-0.0480982	0.273968	0.758569	-0.154436	-0.203367	205	256	-0.0489307	0.30704	0.819085			FALSE	Cell Lines (aggregated, Mean Normalized Ranks)
SOLUTE CARRIER FAMILY MEMBER INHIBITOR	0.0723893	0.096581	0.517487	0.141507	0.153679	119	170	0.0121721	0.771867	0.942288			FALSE	Cell Lines (aggregated, Mean Normalized Ranks)
HIV INTEGRASE INHIBITOR	-0.0135103	0.756696	0.955908	-0.271093	-0.158223	182	263	0.11287	0.0938528	0.608305			FALSE	Cell Lines (aggregated, Mean Normalized Ranks)
COMPLEMENT INHIBITOR	0.0418891	0.34077	0.797374	-0.0771848	-0.00285711	54	79	0.0743277	0.154813	0.691127			FALSE	Cell Lines (aggregated, Mean Normalized Ranks)
BETA AMYLOID INHIBITOR	0.0384881	0.381434	0.828269	0.144163	0.101341	55	79	-0.0428218	0.324628	0.834906			FALSE	Cell Lines (aggregated, Mean Normalized Ranks)
STEROL REGULATORY ELEMENT BINDING PROTEIN (SREBP) INHIBITOR	-0.0396412	0.363644	0.815882	0.0568464	0.0560107	62	90	-0.000835664	0.989317	0.995002			FALSE	Cell Lines (aggregated, Mean Normalized Ranks)
G PROTEIN SIGNALING INHIBITOR	0.0187269	0.668477	0.933442	-0.452205	-0.280937	59	82	0.171268	0.0714987	0.558412			FALSE	Cell Lines (aggregated, Mean Normalized Ranks)
PIM KINASE INHIBITOR	0.0244197	0.575448	0.906263	-0.332315	-0.378932	488	633	-0.0466179	0.284545	0.802543			FALSE	Cell Lines (aggregated, Mean Normalized Ranks)
EGFR INHIBITOR	0.122537	0.00483178	0.106671	-0.346035	-0.220561	3235	4740	0.125473	1.20261e-09	5.26142e-07			FALSE	Cell Lines (aggregated, Mean Normalized Ranks)
MELANOCORTIN RECEPTOR AGONIST	-0.0183791	0.673983	0.933442	0.0450213	0.0673734	153	187	0.0223521	0.644541	0.909249			FALSE	Cell Lines (aggregated, Mean Normalized Ranks)
OREXIN RECEPTOR ANTAGONIST	0.0650884	0.135232	0.584785	-0.120704	-0.136243	669	905	-0.0155398	0.524814	0.909249			FALSE	Cell Lines (aggregated, Mean Normalized Ranks)
LXR AGONIST	0.0409941	0.347032	0.801395	-0.0152945	-0.0121779	183	268	0.00311654	0.938192	0.97919			FALSE	Cell Lines (aggregated, Mean Normalized Ranks)
BONE FORMATION STIMULANT	0.0673979	0.125865	0.575884	-1.42363	-1.25489	188	196	0.168748	0.354492	0.85241			FALSE	Cell Lines (aggregated, Mean Normalized Ranks)
CCK RECEPTOR AGONIST	0.0663237	0.127963	0.575884	-0.0989493	-0.0388453	217	277	0.060104	0.132075	0.680585			FALSE	Cell Lines (aggregated, Mean Normalized Ranks)
PKC ACTIVATOR	-0.0207773	0.634691	0.924021	-0.216052	-0.189036	220	280	0.0270163	0.681907	0.921911			FALSE	Cell Lines (aggregated, Mean Normalized Ranks)
DEUBIQUITINASE INHIBITOR	0.148627	0.000619979	0.0301903	-1.67763	-1.85613	153	183	-0.178497	0.287099	0.802543			FALSE	Cell Lines (aggregated, Mean Normalized Ranks)
FGFR INHIBITOR	0.0699257	0.108494	0.540057	-0.485955	-0.383008	1090	1514	0.102947	0.00762544	0.158863			FALSE	Cell Lines (aggregated, Mean Normalized Ranks)
UROKINASE INHIBITOR	-0.0528761	0.225061	0.713247	-0.102865	-0.20469	155	189	-0.101825	0.0786133	0.580595			FALSE	Cell Lines (aggregated, Mean Normalized Ranks)
VEGFR INHIBITOR	0.145192	0.000828859	0.0343823	-0.472808	-0.365391	3074	4489	0.107418	2.83387e-05	0.00255554			TRUE	Cell Lines (aggregated, Mean Normalized Ranks)
S100A9 INHIBITOR	0.00444103	0.919192	0.997784	-0.00457284	-0.0105238	62	86	-0.00595094	0.926253	0.97919			FALSE	Cell Lines (aggregated, Mean Normalized Ranks)
RET TYROSINE KINASE INHIBITOR	0.0870206	0.0462949	0.386943	-0.152969	-0.0577126	429	625	0.0952565	0.0245467	0.292851			FALSE	Cell Lines (aggregated, Mean Normalized Ranks)
FIBROBLAST GROWTH FACTOR INHIBITOR	0.0183311	0.676843	0.933442	-0.453902	-0.39551	54	79	0.0583926	0.532329	0.909249			FALSE	Cell Lines (aggregated, Mean Normalized Ranks)
INTEGRIN ANTAGONIST	0.0346294	0.427027	0.852573	-0.00146871	-0.00868247	545	792	-0.00721376	0.74197	0.936295			FALSE	Cell Lines (aggregated, Mean Normalized Ranks)
AXL KINASE INHIBITOR	0.111687	0.0102502	0.149093	-1.59285	-1.60268	176	258	-0.00983198	0.965856	0.986253			FALSE	Cell Lines (aggregated, Mean Normalized Ranks)
HYPOXIA INDUCIBLE FACTOR PROLYL HYDROXYLASE INHIBITOR	0.0307641	0.481694	0.861817	0.0831486	0.0743012	173	255	-0.00884741	0.818583	0.959806			FALSE	Cell Lines (aggregated, Mean Normalized Ranks)
CDK INHIBITOR	0.168244	0.000104808	0.0116777	-1.76384	-1.68122	2731	3879	0.0826256	0.136234	0.680585			FALSE	Cell Lines (aggregated, Mean Normalized Ranks)
MER TYROSINE KINASE INHIBITOR	0.122462	0.00502258	0.108179	-0.751499	-0.588141	117	165	0.163357	0.178435	0.706472			FALSE	Cell Lines (aggregated, Mean Normalized Ranks)
KIT INHIBITOR	0.0717542	0.099547	0.519648	-0.391124	-0.306345	1244	1772	0.0847785	0.0114194	0.206337			FALSE	Cell Lines (aggregated, Mean Normalized Ranks)
PROTEIN ARGININE N-METHYLTRANSFERASE INHIBITOR	0.130109	0.00300179	0.0800478	-0.0852851	-0.0844477	594	708	0.0008374	0.973855	0.986253			FALSE	Cell Lines (aggregated, Mean Normalized Ranks)
PKC INHIBITOR	0.121169	0.00532968	0.110541	-0.697322	-0.614996	769	1089	0.0823261	0.164128	0.698982			FALSE	Cell Lines (aggregated, Mean Normalized Ranks)
DNA DEPENDENT PROTEIN KINASE INHIBITOR	0.131325	0.00258829	0.0724721	-0.0100952	-0.0170965	246	361	-0.00700139	0.848286	0.97014			FALSE	Cell Lines (aggregated, Mean Normalized Ranks)
PROTEIN TYROSINE KINASE INHIBITOR	-0.0126223	0.772231	0.960998	-0.43621	-0.409966	936	1331	0.0262442	0.520986	0.909249			FALSE	Cell Lines (aggregated, Mean Normalized Ranks)
AMYLOID PROTEIN INHIBITOR	-0.0665187	0.127206	0.575884	-0.0780511	-0.10389	60	91	-0.0258388	0.623968	0.909249			FALSE	Cell Lines (aggregated, Mean Normalized Ranks)
HISTONE DEMETHYLASE INHIBITOR	0.0542849	0.216893	0.696045	-0.0245687	-0.0543825	389	452	-0.0298138	0.366491	0.861034			FALSE	Cell Lines (aggregated, Mean Normalized Ranks)
SEROTONIN RECEPTOR INVERSE AGONIST	-0.0985422	0.0243877	0.273142	0.145294	0.124184	115	167	-0.0211095	0.598396	0.909249			FALSE	Cell Lines (aggregated, Mean Normalized Ranks)
FXR AGONIST	0.0201826	0.643468	0.924641	0.0293907	0.0539735	361	531	0.0245828	0.332824	0.842793			FALSE	Cell Lines (aggregated, Mean Normalized Ranks)
ENDONUCLEASE INHIBITOR	-0.0792577	0.0717738	0.464562	-0.405729	-0.359834	94	98	0.0458948	0.591296	0.909249			FALSE	Cell Lines (aggregated, Mean Normalized Ranks)
ARYL HYDROCARBON RECEPTOR AGONIST	-0.0381396	0.381658	0.828269	-0.0569766	-0.0587055	238	351	-0.00172894	0.962771	0.986253			FALSE	Cell Lines (aggregated, Mean Normalized Ranks)
WNT PATHWAY INHIBITOR	0.164661	0.000147233	0.0116777	-0.050233	-0.0103203	172	248	0.0399127	0.322071	0.834906			FALSE	Cell Lines (aggregated, Mean Normalized Ranks)
SODIUM/GLUCOSE COTRANSPORTER INHIBITOR	0.00810577	0.852539	0.982349	-0.0194712	0.000761626	552	813	0.0202328	0.439329	0.881483			FALSE	Cell Lines (aggregated, Mean Normalized Ranks)
COAGULATION FACTOR INHIBITOR	0.0330302	0.448695	0.852573	-0.164059	-0.126944	400	545	0.0371145	0.214821	0.737549			FALSE	Cell Lines (aggregated, Mean Normalized Ranks)
INSULIN GROWTH FACTOR RECEPTOR INHIBITOR	0.15898	0.00024887	0.0142086	-0.914074	-0.85638	359	526	0.0576948	0.600576	0.909249			FALSE	Cell Lines (aggregated, Mean Normalized Ranks)
SIGMA RECEPTOR LIGAND	0.00457418	0.916461	0.997508	-0.0818888	-0.0897436	62	91	-0.00785481	0.894528	0.97595			FALSE	Cell Lines (aggregated, Mean Normalized Ranks)
PROTEIN KINASE ACTIVATOR	0.0630658	0.147814	0.610892	0.066147	0.138731	62	91	0.0725839	0.122459	0.680585			FALSE	Cell Lines (aggregated, Mean Normalized Ranks)
NOCICEPTIN/ORPHANIN FQ RECEPTOR AGONIST	0.0102908	0.81572	0.972462	0.0809301	0.0922989	148	177	0.0113688	0.779372	0.94584			FALSE	Cell Lines (aggregated, Mean Normalized Ranks)
CALCIUM-ACTIVATED POTASSIUM CHANNEL ACTIVATOR	0.0090687	0.836966	0.975255	-0.0006316	-0.060848	283	294	-0.0602164	0.204612	0.730757			FALSE	Cell Lines (aggregated, Mean Normalized Ranks)
OPIOID RECEPTOR MODULATOR	-0.00169631	0.96906	0.99851	-0.0339063	0.0072778	122	177	0.0411841	0.479077	0.889732			FALSE	Cell Lines (aggregated, Mean Normalized Ranks)
PROGESTERONE RECEPTOR ANTAGONIST	-0.0178293	0.682629	0.934483	-0.189622	-0.201887	310	447	-0.0122647	0.746143	0.936295			FALSE	Cell Lines (aggregated, Mean Normalized Ranks)
TOLL-LIKE RECEPTOR AGONIST	0.0393971	0.366151	0.815882	-0.0403569	0.0111009	483	632	0.0514578	0.0903366	0.598153			FALSE	Cell Lines (aggregated, Mean Normalized Ranks)
MONOACYLGLYCEROL LIPASE INHIBITOR	0.015119	0.731043	0.947648	0.110465	0.0564462	205	256	-0.054019	0.132976	0.680585			FALSE	Cell Lines (aggregated, Mean Normalized Ranks)
IMMUNOPHILIN LIGAND	0.042887	0.33268	0.794509	0.211626	0.224519	94	98	0.0128933	0.812288	0.959806			FALSE	Cell Lines (aggregated, Mean Normalized Ranks)
PROLYL ENDOPEPTIDASE INHIBITOR	-0.0265757	0.546444	0.898704	-0.258198	-0.221061	93	98	0.0371371	0.582881	0.909249			FALSE	Cell Lines (aggregated, Mean Normalized Ranks)
SELECTIVE ESTROGEN RECEPTOR MODULATOR (SERM)	0.0748496	0.0857504	0.500507	-0.111533	-0.0932371	612	826	0.0182956	0.502602	0.909249			FALSE	Cell Lines (aggregated, Mean Normalized Ranks)
STEAROYL-COA DESATURASE INHIBITOR	0.0598824	0.169399	0.649798	-0.211148	-0.139127	281	371	0.0720211	0.207689	0.731323			FALSE	Cell Lines (aggregated, Mean Normalized Ranks)
DOPAMINE RECEPTOR PARTIAL AGONIST	0.0519471	0.233768	0.717316	0.187421	0.214722	62	90	0.0273017	0.605641	0.909249			FALSE	Cell Lines (aggregated, Mean Normalized Ranks)
NIACIN RECEPTOR AGONIST	0.0626858	0.151053	0.617442	0.177994	0.0709649	60	89	-0.107029	0.0207988	0.279783			FALSE	Cell Lines (aggregated, Mean Normalized Ranks)
CELL CYCLE INHIBITOR	-0.118104	0.00677334	0.124363	-2.86477	-2.64757	122	176	0.217203	0.142424	0.680585			FALSE	Cell Lines (aggregated, Mean Normalized Ranks)
ELASTASE INHIBITOR	-0.0371416	0.395599	0.839924	-0.0679515	-0.0518403	331	442	0.0161112	0.618012	0.909249			FALSE	Cell Lines (aggregated, Mean Normalized Ranks)
EXPORTIN ANTAGONIST	0.122037	0.00513445	0.108502	-3.29465	-3.18533	186	273	0.10932	0.4769	0.889732			FALSE	Cell Lines (aggregated, Mean Normalized Ranks)
OXIDATIVE STRESS INDUCER	-0.113706	0.00895143	0.144357	-2.03061	-1.81487	64	91	0.215749	0.263318	0.770745			FALSE	Cell Lines (aggregated, Mean Normalized Ranks)
ABL KINASE INHIBITOR	0.0521632	0.231383	0.715937	-1.06601	-0.923687	359	517	0.142323	0.142192	0.680585			FALSE	Cell Lines (aggregated, Mean Normalized Ranks)
PROSTAGLANDIN RECEPTOR AGONIST	-0.0423758	0.332858	0.794509	-0.0528647	-0.0141198	121	179	0.0387449	0.403799	0.874226			FALSE	Cell Lines (aggregated, Mean Normalized Ranks)
DEHYDROGENASE INHIBITOR	-0.0290273	0.506788	0.874582	-0.711277	-0.456646	192	273	0.254631	0.00449539	0.118503			FALSE	Cell Lines (aggregated, Mean Normalized Ranks)
CALCIUM RECEPTOR ANTAGONIST	-0.0342894	0.432899	0.852573	-0.0320592	-0.00368544	62	91	0.0283738	0.601199	0.909249			FALSE	Cell Lines (aggregated, Mean Normalized Ranks)
GUANYLYL CYCLASE ACTIVATOR	-0.00381946	0.930804	0.99851	-0.460457	-0.635398	148	177	-0.174941	0.167453	0.700391			FALSE	Cell Lines (aggregated, Mean Normalized Ranks)
MCL1 INHIBITOR	0.0161045	0.711889	0.935984	-2.5853	-2.41843	120	170	0.166865	0.298	0.802543			FALSE	Cell Lines (aggregated, Mean Normalized Ranks)
MONOCARBOXYLATE TRANSPORTER INHIBITOR	0.0346281	0.431029	0.852573	-0.203638	-0.210419	337	373	-0.00678103	0.892446	0.97595			FALSE	Cell Lines (aggregated, Mean Normalized Ranks)
G PROTEIN-COUPLED RECEPTOR MODULATOR	0.0189579	0.666448	0.933442	-0.273326	-0.257515	147	177	0.0158107	0.80992	0.959806			FALSE	Cell Lines (aggregated, Mean Normalized Ranks)
K-RAS INHIBITOR	0.0905168	0.0376229	0.33982	-0.918213	-0.763284	95	98	0.154929	0.276195	0.79497			FALSE	Cell Lines (aggregated, Mean Normalized Ranks)
SHIP2 PHOSPHATASE INHIBITOR	0.0177395	0.68414	0.934483	0.0382205	-0.0212149	61	90	-0.0594354	0.356551	0.85241			FALSE	Cell Lines (aggregated, Mean Normalized Ranks)
PARG INHIBITOR	-0.00168111	0.969602	0.99851	-0.461777	-0.373278	93	98	0.0884985	0.361037	0.858445			FALSE	Cell Lines (aggregated, Mean Normalized Ranks)
CASPASE INHIBITOR	-0.070004	0.108098	0.540057	-0.028392	-0.0642937	273	358	-0.0359017	0.345937	0.851691			FALSE	Cell Lines (aggregated, Mean Normalized Ranks)
INTERLEUKIN INHIBITOR	0.0945677	0.030147	0.298802	-0.780404	-0.702462	334	450	0.0779427	0.34662	0.851691			FALSE	Cell Lines (aggregated, Mean Normalized Ranks)
RETINOID RECEPTOR AGONIST	0.0399932	0.359855	0.812517	-0.369174	-0.329662	1368	1887	0.0395126	0.293099	0.802543			FALSE	Cell Lines (aggregated, Mean Normalized Ranks)
NGF BINDING INHIBITOR	-0.018901	0.702307	0.935984	0.0625521	0.12958	62	91	0.0670283	0.249382	0.770745			FALSE	Cell Lines (aggregated, Mean Normalized Ranks)
HMGCR INHIBITOR	0.018523	0.670989	0.933442	-0.428122	-0.396411	1149	1460	0.0317107	0.517657	0.909249			FALSE	Cell Lines (aggregated, Mean Normalized Ranks)
NEURAMINIDASE INHIBITOR	-0.033986	0.489223	0.864728	0.0222157	-0.00482624	122	176	-0.0270419	0.586675	0.909249			FALSE	Cell Lines (aggregated, Mean Normalized Ranks)
VASODILATOR	0.0368131	0.454342	0.852573	0.142569	0.135476	122	181	-0.00709243	0.86694	0.97595			FALSE	Cell Lines (aggregated, Mean Normalized Ranks)
PHOSPHOINOSITIDE DEPENDENT KINASE INHIBITOR	0.0282187	0.517504	0.881599	-1.29581	-1.18472	304	365	0.111091	0.302912	0.810545			FALSE	Cell Lines (aggregated, Mean Normalized Ranks)
ANDROGEN BIOSYNTHESIS INHIBITOR	0.0508548	0.300635	0.774598	-0.149973	-0.142299	241	342	0.00767429	0.837495	0.965491			FALSE	Cell Lines (aggregated, Mean Normalized Ranks)
BACTERIAL ANTIFOLATE	-0.0140151	0.775812	0.963286	0.285999	0.165372	62	90	-0.120626	0.0207976	0.279783			FALSE	Cell Lines (aggregated, Mean Normalized Ranks)
MUCUS PROTECTING AGENT	-0.0473989	0.276861	0.760012	0.185249	0.146277	61	91	-0.0389719	0.539137	0.909249			FALSE	Cell Lines (aggregated, Mean Normalized Ranks)
MTH1 INHIBITOR	0.00876341	0.840729	0.975255	-0.174613	-0.22212	325	432	-0.0475073	0.263033	0.770745			FALSE	Cell Lines (aggregated, Mean Normalized Ranks)
HYDROXYPHENYLPYRUVATE DIOXYGENASE INHIBITOR	-0.0657721	0.184796	0.656731	0.0131042	0.0728154	61	91	0.0597112	0.587879	0.909249			FALSE	Cell Lines (aggregated, Mean Normalized Ranks)
KATP ACTIVATOR	0.0252411	0.609305	0.91804	0.285919	0.310256	62	90	0.0243366	0.67549	0.917785			FALSE	Cell Lines (aggregated, Mean Normalized Ranks)
POTASSIUM CHANNEL AGONIST	-0.0253121	0.610494	0.91804	0.22141	0.135328	60	89	-0.0860822	0.125979	0.680585			FALSE	Cell Lines (aggregated, Mean Normalized Ranks)
OXIDIZING AGENT	0.0326217	0.454328	0.852573	0.00656697	0.0288482	157	189	0.0222812	0.690907	0.921911			FALSE	Cell Lines (aggregated, Mean Normalized Ranks)
CORTICOSTEROID RELEASING FACTOR RECEPTOR ANTAGONIST	0.0142871	0.771849	0.960998	0.0488512	0.0437452	171	249	-0.00510608	0.869659	0.97595			FALSE	Cell Lines (aggregated, Mean Normalized Ranks)
LEUCINE RICH REPEAT KINASE INHIBITOR	-0.113228	0.0101553	0.149093	-0.197068	-0.184165	165	237	0.0129025	0.830202	0.96343			FALSE	Cell Lines (aggregated, Mean Normalized Ranks)
INTEGRIN INHIBITOR	0.00643355	0.902731	0.993181	0.0372558	0.0233709	275	395	-0.0138848	0.606979	0.909249			FALSE	Cell Lines (aggregated, Mean Normalized Ranks)
CASEIN KINASE INHIBITOR	-0.0432158	0.322432	0.794509	-0.0389839	-0.0550861	613	849	-0.0161022	0.468517	0.889732			FALSE	Cell Lines (aggregated, Mean Normalized Ranks)
CELL PROLIFERATION INHIBITOR	-0.0774477	0.119189	0.560891	0.128252	0.0357494	61	89	-0.0925027	0.131048	0.680585			FALSE	Cell Lines (aggregated, Mean Normalized Ranks)
CERAMIDASE INHIBITOR	-0.0410857	0.434964	0.852573	-1.48905	-1.45865	55	79	0.0304004	0.851496	0.970662			FALSE	Cell Lines (aggregated, Mean Normalized Ranks)
IMIDAZOLINE RECEPTOR AGONIST	-0.0382038	0.436914	0.852573	0.0836533	0.0230063	183	271	-0.060647	0.0843487	0.581667			FALSE	Cell Lines (aggregated, Mean Normalized Ranks)
NOREPINEPHRINE TRANSPORTER INHIBITOR	0.0651031	0.185539	0.656731	0.193797	0.24199	123	182	0.0481936	0.199648	0.728694			FALSE	Cell Lines (aggregated, Mean Normalized Ranks)
GABA AMINOTRANSFERASE ACTIVATOR	-0.00103569	0.981325	0.99851	-0.1804	-0.228646	93	98	-0.0482457	0.614233	0.909249			FALSE	Cell Lines (aggregated, Mean Normalized Ranks)
TRPV ANTAGONIST	-0.00466791	0.914917	0.997097	-0.108865	-0.0938891	797	1093	0.0149757	0.551907	0.909249			FALSE	Cell Lines (aggregated, Mean Normalized Ranks)
GLUTAMATE RECEPTOR MODULATOR	0.00892936	0.856025	0.983072	0.0488801	0.0192206	489	721	-0.0296594	0.182832	0.717391			FALSE	Cell Lines (aggregated, Mean Normalized Ranks)
GROWTH HORMONE SECRETAGOGUE RECEPTOR INVERSE AGONIST	0.00884152	0.859839	0.983072	0.0201418	-0.0857724	60	91	-0.105914	0.0209488	0.279783			FALSE	Cell Lines (aggregated, Mean Normalized Ranks)
TYROSINE HYDROXYLASE INHIBITOR	-0.00280537	0.9546	0.99851	0.16573	0.107767	62	90	-0.0579635	0.244635	0.769892			FALSE	Cell Lines (aggregated, Mean Normalized Ranks)
MANNOSIDASE INHIBITOR	0.102367	0.039764	0.350397	0.0722309	0.184829	60	88	0.112599	0.160546	0.696771			FALSE	Cell Lines (aggregated, Mean Normalized Ranks)
HEPATOCYTE GROWTH FACTOR RECEPTOR INHIBITOR	0.00855848	0.861944	0.983072	0.0157861	0.0252687	305	450	0.00948262	0.80532	0.959806			FALSE	Cell Lines (aggregated, Mean Normalized Ranks)
VITAMIN D RECEPTOR AGONIST	0.000967456	0.984299	0.99851	0.00769841	0.0587959	920	1333	0.0510975	0.0159305	0.243526			FALSE	Cell Lines (aggregated, Mean Normalized Ranks)
HISTONE LYSINE METHYLTRANSFERASE INHIBITOR	0.102717	0.0184864	0.233963	-0.316537	-0.248845	1733	2468	0.0676927	0.024068	0.292851			FALSE	Cell Lines (aggregated, Mean Normalized Ranks)
CDC INHIBITOR	-0.0492729	0.259658	0.739101	-0.667388	-0.592526	332	450	0.0748615	0.373935	0.861034			FALSE	Cell Lines (aggregated, Mean Normalized Ranks)
THYMIDYLATE SYNTHASE INHIBITOR	0.106846	0.029379	0.298802	-0.421948	-0.205621	731	1056	0.216327	1.29028e-07	2.25799e-05	Up	Low Buffering	FALSE	Cell Lines (aggregated, Mean Normalized Ranks)
UREASE INHIBITOR	-0.0726836	0.0952306	0.517487	0.0971031	0.0681458	121	176	-0.0289573	0.496384	0.902984			FALSE	Cell Lines (aggregated, Mean Normalized Ranks)
MICROTUBULE STABILIZING AGENT	0.0815659	0.0970289	0.517487	-2.72118	-2.17598	187	272	0.545198	8.96513e-05	0.00560321	Up	Low Buffering	FALSE	Cell Lines (aggregated, Mean Normalized Ranks)
GLUCOKINASE ACTIVATOR	-0.00535518	0.902263	0.993181	-0.601232	-0.542054	339	456	0.0591788	0.542323	0.909249			FALSE	Cell Lines (aggregated, Mean Normalized Ranks)
BOMBESIN RECEPTOR AGONIST	-0.00374629	0.932258	0.99851	-0.19941	-0.243536	95	98	-0.044126	0.447649	0.886606			FALSE	Cell Lines (aggregated, Mean Normalized Ranks)
PROGRAMMED DEATH LIGAND INHIBITOR	0.00428627	0.935107	0.99851	0.0457881	0.0732892	55	79	0.0275011	0.635072	0.909249			FALSE	Cell Lines (aggregated, Mean Normalized Ranks)
PERK INHIBITOR	-0.0702303	0.108304	0.540057	0.105449	0.0416445	148	177	-0.0638047	0.144379	0.680585			FALSE	Cell Lines (aggregated, Mean Normalized Ranks)
TACHYKININ ANTAGONIST	-0.0285982	0.511885	0.875838	-0.0574407	-0.0662671	883	1251	-0.00882649	0.662857	0.913385			FALSE	Cell Lines (aggregated, Mean Normalized Ranks)
FXR ANTAGONIST	-0.00809022	0.869585	0.984007	-0.153202	-0.11046	62	91	0.0427425	0.488195	0.895854			FALSE	Cell Lines (aggregated, Mean Normalized Ranks)
TELOMERASE INHIBITOR	0.0479881	0.33345	0.794509	-0.27443	-0.251774	61	91	0.022656	0.774292	0.942288			FALSE	Cell Lines (aggregated, Mean Normalized Ranks)
DIFFERENTIATION INDUCER	0.0286723	0.566836	0.906263	0.0469517	0.0674104	60	91	0.0204586	0.706986	0.924683			FALSE	Cell Lines (aggregated, Mean Normalized Ranks)
IGF-1 INHIBITOR	0.083942	0.0546052	0.414798	-0.418113	-0.369983	396	546	0.04813	0.471111	0.889732			FALSE	Cell Lines (aggregated, Mean Normalized Ranks)
INSULIN RECEPTOR LIGAND	-0.00559716	0.910111	0.995434	-0.0275907	-0.0144209	61	90	0.0131698	0.880961	0.97595			FALSE	Cell Lines (aggregated, Mean Normalized Ranks)
BONE MORPHOGENIC PROTEIN INHIBITOR	0.134699	0.00199644	0.0573336	-2.84237	-2.76539	217	280	0.07698	0.747966	0.936295			FALSE	Cell Lines (aggregated, Mean Normalized Ranks)
OSTEOCLAST INHIBITOR	-0.043482	0.31992	0.794509	-0.105735	-0.155434	155	184	-0.0496987	0.353015	0.85241			FALSE	Cell Lines (aggregated, Mean Normalized Ranks)
CYCLIN D INHIBITOR	0.0165179	0.705908	0.935984	-0.629852	-0.589245	208	268	0.0406073	0.758139	0.938291			FALSE	Cell Lines (aggregated, Mean Normalized Ranks)
LACTATE DEHYDROGENASE INHIBITOR	-0.00175709	0.968322	0.99851	-0.00522473	-0.0157198	186	196	-0.0104951	0.827578	0.96196			FALSE	Cell Lines (aggregated, Mean Normalized Ranks)
BILE ACID TRANSPORTER INHIBITOR	0.00653926	0.896613	0.990888	-0.141329	-0.115229	60	89	0.0261	0.644271	0.909249			FALSE	Cell Lines (aggregated, Mean Normalized Ranks)
XIAP INHIBITOR	0.065488	0.132846	0.579925	-0.67361	-0.52673	593	743	0.14688	0.0164812	0.243526			FALSE	Cell Lines (aggregated, Mean Normalized Ranks)
CALPAIN INHIBITOR	-0.0272506	0.58764	0.906263	-0.0538578	-0.0805178	60	89	-0.02666	0.596039	0.909249			FALSE	Cell Lines (aggregated, Mean Normalized Ranks)
CYSTEINE PROTEASE INHIBITOR	-0.0272506	0.58764	0.906263	-0.0538578	-0.0805178	60	89	-0.02666	0.596039	0.909249			FALSE	Cell Lines (aggregated, Mean Normalized Ranks)
PROCOLLAGEN C-ENDOPEPTIDASE INHIBITOR	0.0312763	0.528559	0.886206	0.471219	0.403327	61	91	-0.067892	0.433997	0.881483			FALSE	Cell Lines (aggregated, Mean Normalized Ranks)
PROCOLLAGEN C-ENDOPEPTIDASE INHIBITORS	0.0312763	0.528559	0.886206	0.471219	0.403327	61	91	-0.067892	0.433997	0.881483			FALSE	Cell Lines (aggregated, Mean Normalized Ranks)
VOLTAGE-GATED CALCIUM CHANNEL LIGAND	0.00881844	0.860201	0.983072	-0.0401235	-0.0557019	120	182	-0.0155784	0.66727	0.915274			FALSE	Cell Lines (aggregated, Mean Normalized Ranks)
IL5 INHIBITOR	-0.103103	0.0197788	0.240786	-0.167953	-0.275372	92	97	-0.107419	0.0682763	0.543107			FALSE	Cell Lines (aggregated, Mean Normalized Ranks)
VE-CADHERIN ANTAGONIST	0.053464	0.28059	0.762769	-3.20871	-2.97174	61	90	0.236969	0.243769	0.769892			FALSE	Cell Lines (aggregated, Mean Normalized Ranks)
ALDEHYDE DEHYDROGENASE ACTIVATOR	0.0187625	0.721511	0.942033	0.00347251	0.00868609	55	79	0.00521357	0.920899	0.97919			FALSE	Cell Lines (aggregated, Mean Normalized Ranks)
GLYCINE TRANSPORTER INHIBITOR	0.0970014	0.0483247	0.393121	-0.0500707	0.0407963	357	515	0.090867	0.0655738	0.543107			FALSE	Cell Lines (aggregated, Mean Normalized Ranks)
BAX ACTIVATOR	-0.106756	0.0299118	0.298802	-0.245932	-0.366258	62	91	-0.120326	0.101575	0.617322			FALSE	Cell Lines (aggregated, Mean Normalized Ranks)
HISTONE ACETYLTRANSFERASE INHIBITOR	0.102589	0.0184104	0.233963	-0.254509	-0.0544322	182	261	0.200076	0.0166989	0.243526			FALSE	Cell Lines (aggregated, Mean Normalized Ranks)
GLUCOSE DEPENDENT INSULINOTROPIC RECEPTOR AGONIST	-0.0640688	0.192097	0.66812	-0.165414	-0.172763	360	517	-0.00734912	0.8165	0.959806			FALSE	Cell Lines (aggregated, Mean Normalized Ranks)
UROTENSIN RECEPTOR ANTAGONIST	0.0728939	0.0942751	0.517487	0.0242774	0.0486147	271	358	0.0243373	0.505503	0.909249			FALSE	Cell Lines (aggregated, Mean Normalized Ranks)
POLARIZATION INHIBITOR	-0.0199921	0.685647	0.934483	-0.029029	-0.0430316	62	90	-0.0140026	0.815616	0.959806			FALSE	Cell Lines (aggregated, Mean Normalized Ranks)
NEUROTENSIN RECEPTOR ANTAGONIST	0.00579845	0.895527	0.990888	0.0898201	0.0213956	147	177	-0.0684245	0.115246	0.663424			FALSE	Cell Lines (aggregated, Mean Normalized Ranks)
HEMOZOIN BIOCRYSTALLIZATION INHIBITOR	-0.0271782	0.582575	0.906263	-0.0119049	-0.028286	62	91	-0.0163812	0.787345	0.952872			FALSE	Cell Lines (aggregated, Mean Normalized Ranks)
MELANIN INHIBITOR	0.0427847	0.384497	0.828269	-0.214837	-0.172134	177	254	0.0427027	0.404101	0.874226			FALSE	Cell Lines (aggregated, Mean Normalized Ranks)
DNA REPLICATION INHIBITOR	-0.0937703	0.0566252	0.414798	-0.392224	-0.447449	115	170	-0.0552242	0.517223	0.909249			FALSE	Cell Lines (aggregated, Mean Normalized Ranks)
NOCICEPTIN/ORPHANIN FQ RECEPTOR ANTAGONIST	0.0819623	0.0605788	0.423262	-0.293207	-0.244715	209	260	0.0484923	0.337302	0.844379			FALSE	Cell Lines (aggregated, Mean Normalized Ranks)
AUTOPHAGY INDUCER	-0.0469468	0.342278	0.797374	0.0386868	-0.0178048	55	79	-0.0564915	0.203968	0.730757			FALSE	Cell Lines (aggregated, Mean Normalized Ranks)
SURVIVAL MOTOR NEURON PROTEIN MODULATOR	0.0774918	0.140552	0.589581	-3.68402	-3.37946	55	79	0.304566	0.0959642	0.608473			FALSE	Cell Lines (aggregated, Mean Normalized Ranks)
BONE RESORPTION INHIBITOR	-0.0235624	0.589643	0.906263	-0.0966276	-0.0675288	670	883	0.0290988	0.194167	0.728694			FALSE	Cell Lines (aggregated, Mean Normalized Ranks)
STRUCTURAL GLYCOPROTEIN ANTAGONIST	-0.0103486	0.833652	0.975255	0.120004	0.0970498	122	171	-0.0229546	0.607351	0.909249			FALSE	Cell Lines (aggregated, Mean Normalized Ranks)
[truncated: 349 more rows]

## Sheet: Drug Mechanisms (control)
Drug.MOA	GroupA	GroupB	Mean_GroupA	Mean_GroupB	Count_GroupA	Count_GroupB	Log2FC	Test.p	Test.p.adj	Significant
[truncated: 875 more rows]

[truncated: 1 more sheets: Drug Targets]
